# Supplementary material for: Neuro-Transcriptomic Responses to Polypharmacological Agents in Danio rerio: Implications for Translational Drug Repurposing in Neurodevelopmental Disorders
Source: Brain Sci. 2026 Mar 18;16(3):323. doi: 10.3390/brainsci16030323 (PMC13025160; doi:10.3390/brainsci16030323)
Supplement: Supplementary file 1 [file brainsci-16-00323-s001.zip]

Archive with 38 entries (37 files):
- README.pdf
- SupplementaryFolder_S1/
- SupplementaryFolder_S1/antithesis-backup-prop-iver-ctrl_ctrl1.fcs
- SupplementaryFolder_S1/antithesis-backup-prop-iver-ctrl_IVER1.fcs
- SupplementaryFolder_S1/antithesis-backup-prop-iver-ctrl_IVER2.fcs
- SupplementaryFolder_S1/antithesis-backup-prop-iver-ctrl_IVER3.fcs
- SupplementaryFolder_S1/antithesis-backup-prop-iver-ctrl_PROP2.fcs
- SupplementaryFolder_S1/antithesis-backup-prop-iver-ctrl_PROP3.fcs
- SupplementaryFolder_S1/antithesis-backup-prop-iver-ctrl_PROP3b.fcs
- SupplementaryFolder_S1/Description.txt
- Supplementary_Figure_S1.png
- Supplementary_Figure_S2.png
- Supplementary_Figure_S3.png
- Supplementary_File_S1.Rmd
- Supplementary_File_S2.Rmd
- Supplementary_File_S3.Rmd
- Supplementary_File_S4.Rmd
- Supplementary_File_S5.Rmd
- Supplementary_File_S6.Rmd
- Supplementary_File_S7.Rmd
- Supplementary_File_S8.txt
- Supplementary_Table_S1.xlsx
- Supplementary_Table_S10.csv
- Supplementary_Table_S11.csv
- Supplementary_Table_S12.csv
- Supplementary_Table_S13.csv
- Supplementary_Table_S14.csv
- Supplementary_Table_S15.csv
- Supplementary_Table_S16.csv
- Supplementary_Table_S17.csv
- Supplementary_Table_S2.csv
- Supplementary_Table_S3.csv
- Supplementary_Table_S4.csv
- Supplementary_Table_S5.csv
- Supplementary_Table_S6.csv
- Supplementary_Table_S7.csv
- Supplementary_Table_S8.csv
- Supplementary_Table_S9.csv
