# Supplementary material for: Neuro-Transcriptomic Responses to Polypharmacological Agents in Danio rerio: Implications for Translational Drug Repurposing in Neurodevelopmental Disorders
Source: Brain Sci. 2026 Mar 18;16(3):323. doi: 10.3390/brainsci16030323 (PMC13025160; doi:10.3390/brainsci16030323)
Supplement: Supplementary file 1 [file brainsci-16-00323-s001.zip › SupplementaryFolder_S1/Description.txt]

Copy Of re-runs4Antithesis

Copy Of 2-dopa-serotonin-paths

Copy Of dopamine-serotonin-paths

Copy Of xtra-untreated-PTZ_and_Propofol

Copy Of untreated+PTZ

Copy Of Antithesis control 40 B

Copy Of Antithesis control 40 A

Copy Of cold controls

Copy Of fresh controls

Copy Of Experiment 4

Copy Of Control 20

20 fish NeuroD
