# Supplementary material for: Neuro-Transcriptomic Responses to Polypharmacological Agents in Danio rerio: Implications for Translational Drug Repurposing in Neurodevelopmental Disorders
Source: Brain Sci. 2026 Mar 18;16(3):323. doi: 10.3390/brainsci16030323 (PMC13025160; doi:10.3390/brainsci16030323)
Supplement: Supplementary file 1 [file brainsci-16-00323-s001.zip › Supplementary_File_S1.Rmd]

---
title: "Figure_1_and_Supplementary_1"
output: html_notebook
author: Alexander Bartkowiak
---

This is a Setup Chunk, it was used in the original analysis
```{r setup, include=FALSE}
knitr::opts_chunk$set(echo = TRUE)
```


Figure 1A: Solvent, Ivermectin, Prop all loaded into DESEQ and PCA run
  
Load the count files and run through DESEQ2, the directory should contain IVER, MEOH, and PROP
```{r}
#grab files and generate DeSeq2 dataset for all files
library("DESeq2")

#set directory
directory <- "Count_Files/counts_IVER_PROP_MEOH"

#Grab files and create sample Table with Labeled Conditions
sampleFiles <- grep(".txt",list.files(directory),value=TRUE)
sampleCondition <- sub("-.*","",sampleFiles)
sampleTable <- data.frame(sampleName = sampleFiles,
                          fileName = sampleFiles,
                          condition = sampleCondition)
sampleTable$condition <- factor(sampleTable$condition)

#create the proper input format for DESeq2
ddsHTSeq <- DESeqDataSetFromHTSeqCount(sampleTable = sampleTable,
                                       directory = directory,
                                       design= ~ condition)
#run through DESeq2
dds <- DESeq(ddsHTSeq)
```
Figure 1A extended: Generate PCA plot to show GFP+ and GFP- Expression
```{r}
library(ggplot2)
library(ggrepel)

#Here I am doing a variance stabilized transformation of the DESEQ object before using plotPCA to visualize the neuron separation, I checked and there is no difference in TRUE vs FALSE for this specific comparison
vsd <- vst(dds, blind=FALSE)
IVER_PROP_MEOH_PCA_unlabeled <- plotPCA(vsd, intgroup=c("condition")) + theme(legend.position = "none")
#Save first Graph
#ggsave(filename = "IVER_PROP_MEOH_PCA_unlabeled.svg",plot = IVER_PROP_MEOH_PCA_unlabeled, device = "svg")

#label the graph with condition
IVER_PROP_MEOH_PCA_condition <- IVER_PROP_MEOH_PCA_unlabeled + geom_label(aes(label = condition))
#Save second Graph
#ggsave(filename = "IVER_PROP_MEOH_PCA_condition.svg",plot = IVER_PROP_MEOH_PCA_condition, device = "svg")

# Put the labels above the points
  #nudge defines how much to move the position
nudge <- position_nudge(y = 1)
  #create the new graph
IVER_PROP_MEOH_PCA_condition_labels_and_points <- IVER_PROP_MEOH_PCA_unlabeled + geom_label_repel(aes(label = condition), position = nudge,max.overlaps = 100) 
#Save the third graph
#ggsave(filename = "IVER_PROP_MEOH_PCA_condition_labels_and_points.svg",plot = IVER_PROP_MEOH_PCA_condition_labels_and_points, device = "svg")

## different label without the box action
IVER_PROP_MEOH_PCA_condition_labels_and_points_noboxes <- IVER_PROP_MEOH_PCA_unlabeled + geom_text(aes(label = condition), position = nudge) + theme(legend.position = "none")
#Save the final graph
ggsave(filename = "IVER_PROP_MEOH_PCA_condition_labels_and_points_noboxes_Final.svg",plot = IVER_PROP_MEOH_PCA_condition_labels_and_points_noboxes, device = "svg")
#You will see the pos and negative samples seperate on PC1
```

Figure 1B: Get thhe NEUROD1 counts from GFP+ and GFP- fractions
```{r}
library("DESeq2")

#plot using built in DESeq2 method, this is just confirmation

#png("NEUROD1_Counts_DESEQ_Method.png", type = "cairo")
#NEUROD1_Counts_DESEQ_Method <- plotCounts(dds, "ENSDARG00000019566")
#print(NEUROD1_Counts_DESEQ_Method)
#dev.off()

#plot using derivative method
  #create a normalized DESEQ object and extract normalized counts
dds1 <- estimateSizeFactors(dds); 
counts <-counts(dds1, normalized=TRUE)
  #Extract the NeuroD counts and transform the data
test <- as.data.frame(counts['ENSDARG00000019566',])
test1 <- as.data.frame(t(test))

  #Extract the Negative and Positive information and put them into a single data table with counts
Neg_Samples <- test1[ , grepl( "NEG" , names( test1 ) ) ]
Neg_Samples <- as.data.frame(t(Neg_Samples))
Pos_Samples <- test1[ , grepl( "POS" , names( test1 ) ) ]
Pos_Samples <- as.data.frame(t(Pos_Samples))
NeuroD_plot <- data.frame(matrix(ncol=2, nrow=9))
x<- c("Value","label")
colnames(NeuroD_plot) <- x
NeuroD_plot[1]<-Neg_Samples$`counts["ENSDARG00000019566", ]`
NeuroD_plot[1:9,2] <- "GFP_Neg"

NeuroD_plot_2 <- data.frame(matrix(ncol=2, nrow=9))
x<- c("Value","label")
colnames(NeuroD_plot_2) <- x
NeuroD_plot_2[1]<-Pos_Samples$`counts["ENSDARG00000019566", ]`
NeuroD_plot_2[1:9,2] <- "GFP_Pos"

#combine neg and pos data into one table
total <- rbind(NeuroD_plot,NeuroD_plot_2)


#Create final Plot
library(ggplot2)
#Note outlier.shape = NA did not apply as there is no outlers in this dataset
IVER_PROP_MEOH_NeuroD_Counts <- ggplot(total, aes(x=label,y=Value)) + geom_boxplot(outlier.shape = NA) +
  geom_jitter(position=position_jitter(0.2),size=4, aes(color=label)) + scale_color_manual(values = c(GFP_Neg = "#8e918fff", 
                                GFP_Pos = "#00b821ff")) +xlab(NULL) +theme(legend.position = "none", axis.line.x = element_line(colour = "black",), axis.line.y = element_line(colour = "black",)) 

#Save final Plot
ggsave(filename = "IVER_PROP_MEOH_NeuroD_Counts_Final.svg",plot = IVER_PROP_MEOH_NeuroD_Counts, device = "svg")
```


Supplementary File 1: Zebrafish Gene Counts, Pos vs Neg
```{r}
#CLEAR THE PREVIOUS ENVIRONMENT!! This must be run
rm(list = ls())

#grab files and generate DeSeq2 dataset for all files this time seperating by pos and neg samples
library("DESeq2")
#set directory
directory <- "Count_Files/counts_IVER_PROP_MEOH"
sampleFiles <- grep("",list.files(directory),value=TRUE)
sampleCondition <- substring(sampleFiles,5,7)
sampleTable <- data.frame(sampleName = sampleFiles,
                          fileName = sampleFiles,
                          condition = sampleCondition)
sampleTable$condition <- factor(sampleTable$condition)
ddsHTSeq <- DESeqDataSetFromHTSeqCount(sampleTable = sampleTable,
                                       directory = directory,
                                       design= ~ condition)
#run through DESeq2
dds <- DESeq(ddsHTSeq)

#compare GFP POS vs GFP NEG and order by p value
res1 <- results(dds, contrast=c("condition","POS","NEG"))
res1order = res1[order(res1$pvalue),]

#Save final supplementary sheet DEG 
write.csv(as.data.frame(res1order), 
          file="Supplement_1_IVER_PROP_MEOH_POSvsNEG_zebrafish.csv")


#Pvalue was determined by querying the sheet for "ENSDARG00000019566"
```
