# Supplementary material for: Neuro-Transcriptomic Responses to Polypharmacological Agents in Danio rerio: Implications for Translational Drug Repurposing in Neurodevelopmental Disorders
Source: Brain Sci. 2026 Mar 18;16(3):323. doi: 10.3390/brainsci16030323 (PMC13025160; doi:10.3390/brainsci16030323)
Supplement: Supplementary file 1 [file brainsci-16-00323-s001.zip › Supplementary_File_S2.Rmd]

---
title: "Figure_2"
output: html_notebook
author: Alexander Bartkowiak
---

This is a Setup Chunk, it was used in the original analysis
```{r setup, include=FALSE}
knitr::opts_chunk$set(echo = TRUE)
```

Figure 2: Solvent, Ivermectin, Prop only POS Samples loaded into DESEQ and PCA run
  
    Load the count files and run through DESEQ2
```{r}
#grab files and generate DeSeq2 dataset for all files
library("DESeq2")

#set directory
directory <- "Count_Files/counts_IVER_PROP_MEOH_Positive_Only"

#Grab files and create sample Table with Labeled Conditions
sampleFiles <- grep(".txt",list.files(directory),value=TRUE)
sampleCondition <- sub("-.*","",sampleFiles)
sampleTable <- data.frame(sampleName = sampleFiles,
                          fileName = sampleFiles,
                          condition = sampleCondition)
sampleTable$condition <- factor(sampleTable$condition)

#create the proper input format for DESeq2
ddsHTSeq <- DESeqDataSetFromHTSeqCount(sampleTable = sampleTable,
                                       directory = directory,
                                       design= ~ condition)
#run through DESeq2
dds <- DESeq(ddsHTSeq)
```

Generate PCA plot to show GFP+ only
```{r}
library(ggplot2)
library(ggrepel)

#Here I am doing a variance stabilized transformation of the DESEQ object before using plotPCA to visualize the neuron separation, I checked and there is no difference in TRUE vs FALSE for this specific comparison
vsd <- vst(dds, blind=FALSE)
IVER_PROP_MEOH_PCA_unlabeled <- plotPCA(vsd, intgroup=c("condition")) + theme(legend.position = "none")
#Save first Graph
#ggsave(filename = "IVER_PROP_MEOH_PCA_unlabeled_POS_ONLY.svg",plot = IVER_PROP_MEOH_PCA_unlabeled, device = "svg")

#label the graph with condition
IVER_PROP_MEOH_PCA_condition <- IVER_PROP_MEOH_PCA_unlabeled + geom_label(aes(label = condition))
#Save second Graph
#ggsave(filename = "IVER_PROP_MEOH_PCA_condition_POS_ONLY.svg",plot = IVER_PROP_MEOH_PCA_condition, device = "svg")

# Put the labels above the points
  #nudge defines how much to move the position
nudge <- position_nudge(y = 1)
  #create the new graph
IVER_PROP_MEOH_PCA_condition_labels_and_points <- IVER_PROP_MEOH_PCA_unlabeled + geom_label_repel(aes(label = condition), position = nudge,max.overlaps = 100) 
#Save the third graph
#ggsave(filename = "IVER_PROP_MEOH_PCA_condition_labels_and_points_POS_ONLY.svg",plot = IVER_PROP_MEOH_PCA_condition_labels_and_points, device = "svg")

## different label without the box action
IVER_PROP_MEOH_PCA_condition_labels_and_points_noboxes <- IVER_PROP_MEOH_PCA_unlabeled + geom_text(aes(label = condition), position = nudge) + theme(legend.position = "none")
#Save the final graph
ggsave(filename = "IVER_PROP_MEOH_PCA_POS_ONLY.svg",plot = IVER_PROP_MEOH_PCA_condition_labels_and_points_noboxes, device = "svg")
```
