# Supplementary material for: Neuro-Transcriptomic Responses to Polypharmacological Agents in Danio rerio: Implications for Translational Drug Repurposing in Neurodevelopmental Disorders
Source: Brain Sci. 2026 Mar 18;16(3):323. doi: 10.3390/brainsci16030323 (PMC13025160; doi:10.3390/brainsci16030323)
Supplement: Supplementary file 1 [file brainsci-16-00323-s001.zip › Supplementary_File_S3.Rmd]

---
title: "Figure_3_Supplement_2_3_4"
output: html_notebook
author: Alexander Bartkowiak
---

This is a Setup Chunk, it was used in the original analysis
```{r setup, include=FALSE}
knitr::opts_chunk$set(echo = TRUE)
```

Figure 3A: Ivermectin and Solvent Positive samples only are loaded into DESEQ
  
    Load the count files and run through DESEQ2
```{r}
#grab files and generate DeSeq2 dataset for all files
library("DESeq2")

#set directory
directory <- "counts_IVER_MEOH_Positive_Only"

#Grab files and create sample Table with Labeled Conditions
sampleFiles <- grep(".txt",list.files(directory),value=TRUE)
sampleCondition <- sub("-.*","",sampleFiles)
sampleTable <- data.frame(sampleName = sampleFiles,
                          fileName = sampleFiles,
                          condition = sampleCondition)
sampleTable$condition <- factor(sampleTable$condition)

#create the proper input format for DESeq2
ddsHTSeq <- DESeqDataSetFromHTSeqCount(sampleTable = sampleTable,
                                       directory = directory,
                                       design= ~ condition)
#run through DESeq2
dds <- DESeq(ddsHTSeq)
```
Generate the DESeq2 results
```{r}
#gerate general results
res <- results(dds)
#compare IVER vs Solvent
res1 <- results(dds, contrast=c("condition","IVERPOS","MeOHPOS"))
#order by pvalue
res1order = res1[order(res1$padj),]
```

Supplementary File 2: IVER vs MEOH DEGs Zebrafish (Fig 3 analysis continues after this)

```{r}
write.csv(as.data.frame(res1order), 
          file="Supplement_2_IVER_POS_VS_MEOH_POS_zebrafish.csv")
```


Add Zebrafish Gene symbol,Entrez ID, and full gene names
```{r}
library(org.Dr.eg.db)
library(AnnotationDbi) 
res1order$symbol = mapIds(org.Dr.eg.db,
                     keys=row.names(res1order), 
                     column="SYMBOL",
                     keytype="ENSEMBL",
                     multiVals="first")

res1order$entrez = mapIds(org.Dr.eg.db,
                     keys=row.names(res1order), 
                     column="ENTREZID",
                     keytype="ENSEMBL",
                     multiVals="first")

res1order$name =   mapIds(org.Dr.eg.db,
                    keys=row.names(res1order), 
                     column="GENENAME",
                     keytype="ENSEMBL",
                     multiVals="first")
head(res1order)
```

Map from zebrafish gene space to human gene space
```{r}
library(dplyr)
#import martquery manually for this code to work, the file name is "martquery_1229190344_748"
copyres1order <- res1order
copyres1order$names <- rownames(copyres1order)
rownames(copyres1order) <- NULL
head(copyres1order)
dfcopyres1order <- as.data.frame(copyres1order)
head(dfcopyres1order)
dfcopyres1order$names <- factor(dfcopyres1order$names, levels=martquery_1229190344_748$Zebrafish.gene.stable.ID, labels=martquery_1229190344_748$Gene.stable.ID)
head(dfcopyres1order)
class(dfcopyres1order$names)
dfcopyres1order$names <- as.character(dfcopyres1order$names)

library(org.Hs.eg.db)
library(AnnotationDbi) 

dfcopyres1order$symbol = mapIds(org.Hs.eg.db,
                     keys=dfcopyres1order$names, 
                     column="SYMBOL",
                     keytype="ENSEMBL",
                     multiVals="first")

dfcopyres1order$symbol <- as.character(dfcopyres1order$symbol)
dfcopyres1order$entrez = mapIds(org.Hs.eg.db,
                     keys=dfcopyres1order$names, 
                     column="ENTREZID",
                     keytype="ENSEMBL",
                     multiVals="first")
dfcopyres1order$entrez <- as.character(dfcopyres1order$entrez)
dfcopyres1order$name =   mapIds(org.Hs.eg.db,
                    keys=dfcopyres1order$names, 
                     column="GENENAME",
                     keytype="ENSEMBL",
                     multiVals="first")
dfcopyres1order$name <- as.character(dfcopyres1order$name)
head(dfcopyres1order)

finalhumanlist <- dfcopyres1order
```

Filter out only the first unique human homologue based on p value, remove NULL/NA values as they are not considered in GAGE analysis by default
```{r}
finalhumanlist_unique <- finalhumanlist[!duplicated(finalhumanlist$entrez), ]
finalhumanlist_unique$entrez[finalhumanlist_unique$entrez == "NULL"] <- NA
finalhumanlist_unique <- finalhumanlist_unique[!is.na(finalhumanlist_unique$entrez), ]
```

```{r}
library(EnhancedVolcano)

p <- EnhancedVolcano(finalhumanlist_unique,
    lab = finalhumanlist_unique$symbol,
    x = 'log2FoldChange',
    y = 'padj', pCutoff = 0.05, 
    title='Propofol Treated GFP+ vs Solvent GFP+',
    subtitle='')

ggsave(filename = "ivermectin_volcano.svg",plot = p, device = "svg")
```


Supplementary File 3: IVER vs MEOH DEGs Human (Fig 3 analysis continues after this)

```{r}
write.csv(as.data.frame(finalhumanlist_unique), 
          file="Supplement_3_IVER_POS_VS_MEOH_POS_human_filtered.csv")
```

Configure for GAGE analysis in the human gene space
```{r}
library(gage)
goinputdata.h <- finalhumanlist_unique$log2FoldChange
names(goinputdata.h) <- finalhumanlist_unique$entrez
head(goinputdata.h)
```

Run through KEGG
```{r}
library(gage)
#run in both directions
kg.hma=kegg.gsets("hsa")
kegg.gs.h=kg.hma$kg.sets[kg.hma$sigmet.idx]

kegg1 <- gage(goinputdata.h, gsets=kegg.gs.h)
print("Greater IVERPOS vs MeOHPOS")
head(kegg1$greater[, 1:5], 40)
print("less IVERPOS vs MeOHPOS")
head(kegg1$less[, 1:5], 40)
```

Supplementary File 4: IVER vs MEOH DEGs Human Upregulated (Fig 3 analysis continues after this)

```{r}
kegg1_greater_top100 <- head(kegg1$greater[, 1:6], 100)
write.csv(as.data.frame(kegg1_greater_top100), 
          file="Supplement_4_IVER_POS_VS_MEOH_POS_human_kegg_Upregulated_pathways_TOP_100.csv")
```

Supplementary File 5: IVER vs MEOH DEGs Human Downregulated (Fig 3 analysis continues after this)

```{r}
kegg1_less_top100 <- head(kegg1$less[, 1:6], 100)
write.csv(as.data.frame(kegg1_less_top100), 
          file="Supplement_5_IVER_POS_VS_MEOH_POS_human_kegg_downregulated_pathways_TOP_100.csv")
```


Plot the top downregulated pathways from the KEGG analysis
```{r}
kegg1_less <- kegg1$less
Downregulated_Pathways <- as.data.frame(kegg1_less)
Downregulated_Pathways1 <- as.data.frame(Downregulated_Pathways[,c(3)])
Downregulated_Pathways1$pathway <- row.names(Downregulated_Pathways)
Downregulated_Pathways2 <- Downregulated_Pathways1[1:10,]
names(Downregulated_Pathways2)[1] <- "pval"
Downregulated_Pathways2$logval <- -log10(Downregulated_Pathways2$pval)
Downregulated_Pathways2$pathway <- substring(Downregulated_Pathways2$pathway, 10)
library(ggplot2)
p<-ggplot(data=Downregulated_Pathways2, aes(x=reorder(pathway, logval), y=logval)) +
  geom_bar(stat="identity")
p
p + coord_flip()
p + geom_hline(yintercept = -log10(.05), linetype = "dotted") + coord_flip()

IVER_MEOH_POS_ONLY_Final_Pathways_Downregulated <- p + geom_hline(yintercept = -log10(.05), linetype = "dotted") + coord_flip()


#Save final Pathway figure for Downregulated pathways
ggsave(filename = "IVER_MEOH_POS_ONLY_Final_Pathways_Downregulated.svg",plot = IVER_MEOH_POS_ONLY_Final_Pathways_Downregulated, device = "svg")
```


Plot the top upregulated pathways from the KEGG analysis
```{r}
kegg1_greater <- kegg1$greater
Upregulated_Pathways <- as.data.frame(kegg1_greater)
Upregulated_Pathways1 <- as.data.frame(Upregulated_Pathways[,c(3)])
Upregulated_Pathways1$pathway <- row.names(Upregulated_Pathways)
Upregulated_Pathways2 <- Upregulated_Pathways1[1:10,]
names(Upregulated_Pathways2)[1] <- "pval"
Upregulated_Pathways2$logval <- -log10(Upregulated_Pathways2$pval)
Upregulated_Pathways2$pathway <- substring(Upregulated_Pathways2$pathway, 10)
library(ggplot2)
p<-ggplot(data=Upregulated_Pathways2, aes(x=reorder(pathway, logval), y=logval)) +
  geom_bar(stat="identity")
p
p + coord_flip()
p + geom_hline(yintercept = -log10(.05), linetype = "dotted") + coord_flip()

IVER_MEOH_POS_ONLY_Final_Pathways_Upregulated <- p + geom_hline(yintercept = -log10(.05), linetype = "dotted") + coord_flip()

#Save final Pathway figure for Upregulated pathways
ggsave(filename = "IVER_MEOH_POS_ONLY_Final_Pathways_Upregulated.svg",plot = IVER_MEOH_POS_ONLY_Final_Pathways_Upregulated, device = "svg")
```


Figure 3b: Plot the results in Pathview using a p value cutoff of < .1 for gaba
```{r}
library(pathview)
finalhumanlist_unique <- subset(finalhumanlist_unique, padj < .1)
goinputdata.h <- finalhumanlist_unique$log2FoldChange
names(goinputdata.h) <- finalhumanlist_unique$entrez

pathview(gene.data=goinputdata.h, pathway.id="hsa04727", species="hsa", new.signature=FALSE)
```

Figure 3b: Plot the results in Pathview using a p value cutoff of < .1 for glutamate
```{r}
library(pathview)
finalhumanlist_unique <- subset(finalhumanlist_unique, padj < .1)
goinputdata.h <- finalhumanlist_unique$log2FoldChange
names(goinputdata.h) <- finalhumanlist_unique$entrez

pathview(gene.data=goinputdata.h, pathway.id="hsa04724", species="hsa", new.signature=FALSE)
```
