# Supplementary material for: Neuro-Transcriptomic Responses to Polypharmacological Agents in Danio rerio: Implications for Translational Drug Repurposing in Neurodevelopmental Disorders
Source: Brain Sci. 2026 Mar 18;16(3):323. doi: 10.3390/brainsci16030323 (PMC13025160; doi:10.3390/brainsci16030323)
Supplement: Supplementary file 1 [file brainsci-16-00323-s001.zip › Supplementary_File_S5.Rmd]

---
title: "Figure_5_Table1_Supplemental_10_11_12"
output: html_notebook
author: Alexander Bartkowiak
---

This is a Setup Chunk, it was used in the original analysis
```{r setup, include=FALSE}
knitr::opts_chunk$set(echo = TRUE)
```

Figure 5: PROP, IVER, and MEOH are loaded into DESEQ
```{r}
#grab files and generate DeSeq2 dataset for all files
library("DESeq2")
directory <- "Count_Files/counts_IVER_PROP_MEOH_Positive_Only"
sampleFiles <- grep("",list.files(directory),value=TRUE)
sampleCondition <- sub("-.*","",sampleFiles)
sampleTable <- data.frame(sampleName = sampleFiles,
                          fileName = sampleFiles,
                          condition = sampleCondition)
sampleTable$condition <- factor(sampleTable$condition)
ddsHTSeq <- DESeqDataSetFromHTSeqCount(sampleTable = sampleTable,
                                       directory = directory,
                                       design= ~ condition)
#run through DESeq2
dds <- DESeq(ddsHTSeq)
```


Supplementary File 10,11,12: run comparisons to get p values, figure 5 analysis continues after

```{r}
#SRC = ENSDARG00000008107 for IVER
#GAD2 =ENSDARG00000015537 for IVER
#ADCY6 =ENSDARG00000061445 for IVER

#SRC = "ENSDARG00000008107" for PROP
#GAD2 ="ENSDARG00000015537" for PROP 
#ADCY6 ="ENSDARG00000061445" for PROP

#SRC values:
  #MEOH vs IVER: 0.0173387806956123
  #MEOH vs PROP: 0.0431399639300256
  #IVER vs PROP: 0.984802767440344

#GAD2 values:
  #MEOH vs IVER: 0.0238389693297819
  #MEOH vs PROP: 0.00244158270415404
  #IVER vs PROP: 0.717967699959102

#ADCY6 values:
  #MEOH vs IVER: 0.0572279064146184
  #MEOH vs PROP: 0.0242604700556867
  #IVER vs PROP: 0.869854375915961


MEOH_vs_IVER <- results(dds, contrast=c("condition","IVERPOS","MeOHPOS"))
MEOH_vs_IVER <- MEOH_vs_IVER[order(MEOH_vs_IVER$pvalue),]

MEOH_vs_PROP <- results(dds, contrast=c("condition","PROPPOS","MeOHPOS"))
MEOH_vs_PROP <- MEOH_vs_PROP[order(MEOH_vs_PROP$pvalue),]

IVER_vs_PROP <- results(dds, contrast=c("condition","IVERPOS","PROPPOS"))
IVER_vs_PROP <- IVER_vs_PROP[order(IVER_vs_PROP$pvalue),]

write.csv(as.data.frame(MEOH_vs_IVER), file="Supplementary_File_10_IVERPOS_vs_MEOHpos_zebrafish.csv")
write.csv(as.data.frame(MEOH_vs_PROP), file="Supplementary_File_11_PROPPOS_vs_MEOHpos_zebrafish.csv")
write.csv(as.data.frame(IVER_vs_PROP), file="Supplementary_File_12_IVERPOS_vs_PROPpos_zebrafish.csv")
```

```{r}

```


Get counts to show NeuroD Expression
```{r}
library("DESeq2")

#SRC = ENSDARG00000008107 for IVER
#GAD2 =ENSDARG00000015537 for IVER
#ADCY6 =ENSDARG00000061445 for IVER

#SRC = "ENSDARG00000008107" for PROP
#GAD2 ="ENSDARG00000015537" for PROP 
#ADCY6 ="ENSDARG00000061445" for PROP

#SRC values:
  #MEOH vs IVER: 0.0173387806956123
  #MEOH vs PROP: 0.0431399639300256
  #IVER vs PROP: 0.984802767440344

#GAD2 values:
  #MEOH vs IVER: 0.0238389693297819
  #MEOH vs PROP: 0.00244158270415404
  #IVER vs PROP: 0.717967699959102

#ADCY6 values:
  #MEOH vs IVER: 0.0572279064146184
  #MEOH vs PROP: 0.0242604700556867
  #IVER vs PROP: 0.869854375915961

#plot using built in DESeq2 method for SRC
plotCounts(dds, "ENSDARG00000008107")

#plot using derivative method
dds1 <- estimateSizeFactors(dds); 
counts <-counts(dds1, normalized=TRUE)
test <- as.data.frame(counts['ENSDARG00000008107',])
test1 <- as.data.frame(t(test))
Neg_Samples <- test1[ , grepl( "MeOH" , names( test1 ) ) ]
Neg_Samples <- as.data.frame(t(Neg_Samples))
Pos_Samples <- test1[ , grepl( "IVER" , names( test1 ) ) ]
Pos_Samples <- as.data.frame(t(Pos_Samples))
Other_Samples <- test1[ , grepl( "PROP" , names( test1 ) ) ]
Other_Samples <- as.data.frame(t(Other_Samples))

NeuroD_plot <- data.frame(matrix(ncol=2, nrow=3))
x<- c("Value","label")
colnames(NeuroD_plot) <- x
NeuroD_plot[1]<-Neg_Samples$`counts["ENSDARG00000008107", ]`
NeuroD_plot[1:3,2] <- "MeOH"

NeuroD_plot_2 <- data.frame(matrix(ncol=2, nrow=3))
x<- c("Value","label")
colnames(NeuroD_plot_2) <- x
NeuroD_plot_2[1]<-Pos_Samples$`counts["ENSDARG00000008107", ]`
NeuroD_plot_2[1:3,2] <- "IVER"

NeuroD_plot_3 <- data.frame(matrix(ncol=2, nrow=3))
x<- c("Value","label")
colnames(NeuroD_plot_3) <- x
NeuroD_plot_3[1]<-Other_Samples$`counts["ENSDARG00000008107", ]`
NeuroD_plot_3[1:3,2] <- "PROP"


total <- rbind(NeuroD_plot,NeuroD_plot_2,NeuroD_plot_3)
total$label = factor(total$label, levels = c("MeOH", "IVER", "PROP"), ordered = TRUE)
library(ggplot2)
p <- ggplot(total, aes(x=label,y=Value)) + geom_boxplot(outlier.shape = NA) +
  geom_jitter(position=position_jitter(0.2),size=4, aes(color=label)) + scale_color_manual(values = c(GFP_Neg = "#8e918fff", 
                                GFP_Pos = "#00b821ff")) +xlab(NULL) +theme(legend.position = "none", axis.line.x = element_line(colour = "black",), axis.line.y = element_line(colour = "black",)) 
p

#plot using built in DESeq2 method for GAD2
plotCounts(dds, "ENSDARG00000015537")

#plot using derivative method
dds1 <- estimateSizeFactors(dds); 
counts <-counts(dds1, normalized=TRUE)
test <- as.data.frame(counts['ENSDARG00000015537',])
test1 <- as.data.frame(t(test))
Neg_Samples <- test1[ , grepl( "MeOH" , names( test1 ) ) ]
Neg_Samples <- as.data.frame(t(Neg_Samples))
Pos_Samples <- test1[ , grepl( "IVER" , names( test1 ) ) ]
Pos_Samples <- as.data.frame(t(Pos_Samples))
Other_Samples <- test1[ , grepl( "PROP" , names( test1 ) ) ]
Other_Samples <- as.data.frame(t(Other_Samples))

NeuroD_plot <- data.frame(matrix(ncol=2, nrow=3))
x<- c("Value","label")
colnames(NeuroD_plot) <- x
NeuroD_plot[1]<-Neg_Samples$`counts["ENSDARG00000015537", ]`
NeuroD_plot[1:3,2] <- "MeOH"

NeuroD_plot_2 <- data.frame(matrix(ncol=2, nrow=3))
x<- c("Value","label")
colnames(NeuroD_plot_2) <- x
NeuroD_plot_2[1]<-Pos_Samples$`counts["ENSDARG00000015537", ]`
NeuroD_plot_2[1:3,2] <- "IVER"

NeuroD_plot_3 <- data.frame(matrix(ncol=2, nrow=3))
x<- c("Value","label")
colnames(NeuroD_plot_3) <- x
NeuroD_plot_3[1]<-Other_Samples$`counts["ENSDARG00000015537", ]`
NeuroD_plot_3[1:3,2] <- "PROP"


total <- rbind(NeuroD_plot,NeuroD_plot_2,NeuroD_plot_3)
total$label = factor(total$label, levels = c("MeOH", "IVER", "PROP"), ordered = TRUE)
library(ggplot2)
p <- ggplot(total, aes(x=label,y=Value)) + geom_boxplot(outlier.shape = NA) +
  geom_jitter(position=position_jitter(0.2),size=4, aes(color=label)) + scale_color_manual(values = c(GFP_Neg = "#8e918fff", 
                                GFP_Pos = "#00b821ff")) +xlab(NULL) +theme(legend.position = "none", axis.line.x = element_line(colour = "black",), axis.line.y = element_line(colour = "black",)) 
p


#plot using built in DESeq2 method for ADCY6
plotCounts(dds, "ENSDARG00000061445")

#plot using derivative method
dds1 <- estimateSizeFactors(dds); 
counts <-counts(dds1, normalized=TRUE)
test <- as.data.frame(counts['ENSDARG00000061445',])
test1 <- as.data.frame(t(test))
Neg_Samples <- test1[ , grepl( "MeOH" , names( test1 ) ) ]
Neg_Samples <- as.data.frame(t(Neg_Samples))
Pos_Samples <- test1[ , grepl( "IVER" , names( test1 ) ) ]
Pos_Samples <- as.data.frame(t(Pos_Samples))
Other_Samples <- test1[ , grepl( "PROP" , names( test1 ) ) ]
Other_Samples <- as.data.frame(t(Other_Samples))

NeuroD_plot <- data.frame(matrix(ncol=2, nrow=3))
x<- c("Value","label")
colnames(NeuroD_plot) <- x
NeuroD_plot[1]<-Neg_Samples$`counts["ENSDARG00000061445", ]`
NeuroD_plot[1:3,2] <- "MeOH"

NeuroD_plot_2 <- data.frame(matrix(ncol=2, nrow=3))
x<- c("Value","label")
colnames(NeuroD_plot_2) <- x
NeuroD_plot_2[1]<-Pos_Samples$`counts["ENSDARG00000061445", ]`
NeuroD_plot_2[1:3,2] <- "IVER"

NeuroD_plot_3 <- data.frame(matrix(ncol=2, nrow=3))
x<- c("Value","label")
colnames(NeuroD_plot_3) <- x
NeuroD_plot_3[1]<-Other_Samples$`counts["ENSDARG00000061445", ]`
NeuroD_plot_3[1:3,2] <- "PROP"


total <- rbind(NeuroD_plot,NeuroD_plot_2,NeuroD_plot_3)
total$label = factor(total$label, levels = c("MeOH", "IVER", "PROP"), ordered = TRUE)
library(ggplot2)
p <- ggplot(total, aes(x=label,y=Value)) + geom_boxplot(outlier.shape = NA) +
  geom_jitter(position=position_jitter(0.2),size=4, aes(color=label)) + scale_color_manual(values = c(GFP_Neg = "#8e918fff", 
                                GFP_Pos = "#00b821ff")) +xlab(NULL) +theme(legend.position = "none", axis.line.x = element_line(colour = "black",), axis.line.y = element_line(colour = "black",)) 
p
```
