# Supplementary material for: Neuro-Transcriptomic Responses to Polypharmacological Agents in Danio rerio: Implications for Translational Drug Repurposing in Neurodevelopmental Disorders
Source: Brain Sci. 2026 Mar 18;16(3):323. doi: 10.3390/brainsci16030323 (PMC13025160; doi:10.3390/brainsci16030323)
Supplement: Supplementary file 1 [file brainsci-16-00323-s001.zip › Supplementary_File_S7.Rmd]

---
title: "Table_2"
output: html_notebook
---

This is a Setup Chunk, it was used in the original analysis
```{r setup, include=FALSE}
knitr::opts_chunk$set(echo = TRUE)
```

Load IN all Samples
  
    Load the count files and run through DESEQ2
```{r}
#grab files and generate DeSeq2 dataset for all files
library("DESeq2")

#set directory
directory <- "C:/Users/alexa/Save_Space_R_C_Drive_UF_Antithesis_Analysis/Antithesis_Paper_UF_Re_Analysis_C_Drive/R_Analysis/Count_Files/counts_IVER_PROP_MEOH_Positive_Only"

#Grab files and create sample Table with Labeled Conditions
sampleFiles <- grep(".txt",list.files(directory),value=TRUE)
sampleCondition <- sub("-.*","",sampleFiles)
sampleTable <- data.frame(sampleName = sampleFiles,
                          fileName = sampleFiles,
                          condition = sampleCondition)
sampleTable$condition <- factor(sampleTable$condition)

#create the proper input format for DESeq2
ddsHTSeq <- DESeqDataSetFromHTSeqCount(sampleTable = sampleTable,
                                       directory = directory,
                                       design= ~ condition)
#run through DESeq2
dds <- DESeq(ddsHTSeq)
```
Generate the DESeq2 results
```{r}
#gerate general results
res <- results(dds)
#compare PROP vs Solvent
res1 <- results(dds, contrast=c("condition","PROPPOS","MeOHPOS"))
#order by pvalue
res1order = res1[order(res1$pvalue),]
```


Add Zebrafish Gene symbol,Entrez ID, and full gene names
```{r}
library(org.Dr.eg.db)
library(AnnotationDbi) 
res1order$symbol = mapIds(org.Dr.eg.db,
                     keys=row.names(res1order), 
                     column="SYMBOL",
                     keytype="ENSEMBL",
                     multiVals="first")

res1order$entrez = mapIds(org.Dr.eg.db,
                     keys=row.names(res1order), 
                     column="ENTREZID",
                     keytype="ENSEMBL",
                     multiVals="first")

res1order$name =   mapIds(org.Dr.eg.db,
                    keys=row.names(res1order), 
                     column="GENENAME",
                     keytype="ENSEMBL",
                     multiVals="first")
head(res1order)
```

Map from zebrafish gene space to human gene space
```{r}
library(dplyr)
#import martquery manually for this code to work, the file name is "martquery_1229190344_748"
copyres1order <- res1order
copyres1order$names <- rownames(copyres1order)
rownames(copyres1order) <- NULL
head(copyres1order)
dfcopyres1order <- as.data.frame(copyres1order)
head(dfcopyres1order)
dfcopyres1order$names <- factor(dfcopyres1order$names, levels=martquery_1229190344_748$Zebrafish.gene.stable.ID, labels=martquery_1229190344_748$Gene.stable.ID)
head(dfcopyres1order)
class(dfcopyres1order$names)
dfcopyres1order$names <- as.character(dfcopyres1order$names)

library(org.Hs.eg.db)
library(AnnotationDbi) 

dfcopyres1order$symbol = mapIds(org.Hs.eg.db,
                     keys=dfcopyres1order$names, 
                     column="SYMBOL",
                     keytype="ENSEMBL",
                     multiVals="first")

dfcopyres1order$symbol <- as.character(dfcopyres1order$symbol)
dfcopyres1order$entrez = mapIds(org.Hs.eg.db,
                     keys=dfcopyres1order$names, 
                     column="ENTREZID",
                     keytype="ENSEMBL",
                     multiVals="first")
dfcopyres1order$entrez <- as.character(dfcopyres1order$entrez)
dfcopyres1order$name =   mapIds(org.Hs.eg.db,
                    keys=dfcopyres1order$names, 
                     column="GENENAME",
                     keytype="ENSEMBL",
                     multiVals="first")
dfcopyres1order$name <- as.character(dfcopyres1order$name)
head(dfcopyres1order)

finalhumanlist <- dfcopyres1order
```

Filter out only the first unique human homologue based on p value, remove NULL/NA values as they are not considered in GAGE analysis by default
```{r}
finalhumanlist_unique <- finalhumanlist[!duplicated(finalhumanlist$entrez), ]
finalhumanlist_unique$entrez[finalhumanlist_unique$entrez == "NULL"] <- NA
finalhumanlist_unique <- finalhumanlist_unique[!is.na(finalhumanlist_unique$entrez), ]
```

Configure for GAGE analysis in the human gene space
```{r}
library(gage)
goinputdata.h <- finalhumanlist_unique$log2FoldChange
names(goinputdata.h) <- finalhumanlist_unique$entrez
head(goinputdata.h)
```

Run through KEGG
```{r}
library(gage)
#run in both directions
kg.hma=kegg.gsets("hsa")
kegg.gs.h=kg.hma$kg.sets[kg.hma$sigmet.idx]

kegg1 <- gage(goinputdata.h, gsets=kegg.gs.h)
print("Greater PROPPOS vs MeOHPOS")
head(kegg1$greater[, 1:5], 40)
print("less PROPPOS vs MeOHPOS")
head(kegg1$less[, 1:5], 40)
```


```{r}
gaba.genes <- kegg.gs.h[["hsa04727 GABAergic synapse"]]
sig_all <- subset(finalhumanlist_unique, padj < 0.1)
sig_gaba_PROP <- sig_all[sig_all$entrez %in% gaba.genes, ]
write.csv(as.data.frame(sig_gaba_PROP), 
          file="Table_1_PROP_vs_MEOH_POS_DESEQ_ALL_GABA.csv")

glutamate.genes <- kegg.gs.h[["hsa04724 Glutamatergic synapse"]]
sig_all <- subset(finalhumanlist_unique, padj < 0.1)
sig_glutamate_PROP <- sig_all[sig_all$entrez %in% glutamate.genes, ]
write.csv(as.data.frame(sig_glutamate_PROP), 
          file="Table_1_PROP_vs_MEOH_POS_DESEQ_ALL_Glutamate.csv")
```
```
