# Supplementary material for: Neuro-Transcriptomic Responses to Polypharmacological Agents in Danio rerio: Implications for Translational Drug Repurposing in Neurodevelopmental Disorders
Source: Brain Sci. 2026 Mar 18;16(3):323. doi: 10.3390/brainsci16030323 (PMC13025160; doi:10.3390/brainsci16030323)
Supplement: Supplementary file 1 [file brainsci-16-00323-s001.zip › Supplementary_File_S8.txt]

Gene stable ID	Gene stable ID version	Transcript stable ID	Transcript stable ID version	Zebrafish gene stable ID	Zebrafish gene name
ENSG00000198888	ENSG00000198888.2	ENST00000361390	ENST00000361390.2	ENSDARG00000063895	mt-nd1
ENSG00000198763	ENSG00000198763.3	ENST00000361453	ENST00000361453.3	ENSDARG00000063899	mt-nd2
ENSG00000198804	ENSG00000198804.2	ENST00000361624	ENST00000361624.2	ENSDARG00000063905	mt-co1
ENSG00000198712	ENSG00000198712.1	ENST00000361739	ENST00000361739.1	ENSDARG00000063908	mt-co2
ENSG00000198899	ENSG00000198899.2	ENST00000361899	ENST00000361899.2	ENSDARG00000063911	mt-atp6
ENSG00000198938	ENSG00000198938.2	ENST00000362079	ENST00000362079.2	ENSDARG00000063912	mt-co3
ENSG00000198840	ENSG00000198840.2	ENST00000361227	ENST00000361227.2	ENSDARG00000063914	mt-nd3
ENSG00000198886	ENSG00000198886.2	ENST00000361381	ENST00000361381.2	ENSDARG00000063917	mt-nd4
ENSG00000198786	ENSG00000198786.2	ENST00000361567	ENST00000361567.2	ENSDARG00000063921	mt-nd5
ENSG00000198695	ENSG00000198695.2	ENST00000361681	ENST00000361681.2	ENSDARG00000063922	mt-nd6
ENSG00000198727	ENSG00000198727.2	ENST00000361789	ENST00000361789.2	ENSDARG00000063924	mt-cyb
ENSG00000274917	ENSG00000274917.1	ENST00000611446	ENST00000611446.1	ENSDARG00000115847	BX548011.6
ENSG00000274917	ENSG00000274917.1	ENST00000611446	ENST00000611446.1	ENSDARG00000114355	BX537263.4
ENSG00000274917	ENSG00000274917.1	ENST00000611446	ENST00000611446.1	ENSDARG00000111902	FO704772.1
ENSG00000274917	ENSG00000274917.1	ENST00000611446	ENST00000611446.1	ENSDARG00000110135	CT583728.10
ENSG00000273730	ENSG00000273730.1	ENST00000619779	ENST00000619779.1	ENSDARG00000115847	BX548011.6
ENSG00000273730	ENSG00000273730.1	ENST00000619779	ENST00000619779.1	ENSDARG00000114355	BX537263.4
ENSG00000273730	ENSG00000273730.1	ENST00000619779	ENST00000619779.1	ENSDARG00000111902	FO704772.1
ENSG00000273730	ENSG00000273730.1	ENST00000619779	ENST00000619779.1	ENSDARG00000110135	CT583728.10
ENSG00000277196	ENSG00000277196.4	ENST00000621424	ENST00000621424.4	ENSDARG00000086512	prodhb
ENSG00000277196	ENSG00000277196.4	ENST00000615165	ENST00000615165.1	ENSDARG00000086512	prodhb
ENSG00000277196	ENSG00000277196.4	ENST00000621424	ENST00000621424.4	ENSDARG00000086746	prodha
ENSG00000277196	ENSG00000277196.4	ENST00000615165	ENST00000615165.1	ENSDARG00000086746	prodha
ENSG00000278817	ENSG00000278817.1	ENST00000613204	ENST00000613204.1	ENSDARG00000005500	dgcr6
ENSG00000274847	ENSG00000274847.1	ENST00000400754	ENST00000400754.4	ENSDARG00000028899	tekt4
ENSG00000273748	ENSG00000273748.1	ENST00000612919	ENST00000612919.1	ENSDARG00000056504	frg1
ENSG00000276345	ENSG00000276345.1	ENST00000612848	ENST00000612848.1	ENSDARG00000045696	mrpl23
ENSG00000276700	ENSG00000276700.1	ENST00000616292	ENST00000616292.1	ENSDARG00000115847	BX548011.6
ENSG00000276700	ENSG00000276700.1	ENST00000616292	ENST00000616292.1	ENSDARG00000114355	BX537263.4
ENSG00000276700	ENSG00000276700.1	ENST00000616292	ENST00000616292.1	ENSDARG00000111902	FO704772.1
ENSG00000276700	ENSG00000276700.1	ENST00000616292	ENST00000616292.1	ENSDARG00000110135	CT583728.10
ENSG00000275757	ENSG00000275757.1	ENST00000618998	ENST00000618998.1	ENSDARG00000115847	BX548011.6
ENSG00000275757	ENSG00000275757.1	ENST00000618998	ENST00000618998.1	ENSDARG00000114355	BX537263.4
ENSG00000275757	ENSG00000275757.1	ENST00000618998	ENST00000618998.1	ENSDARG00000111902	FO704772.1
ENSG00000275757	ENSG00000275757.1	ENST00000618998	ENST00000618998.1	ENSDARG00000110135	CT583728.10
ENSG00000275063	ENSG00000275063.1	ENST00000618003	ENST00000618003.1	ENSDARG00000096259	ighv4-1
ENSG00000275063	ENSG00000275063.1	ENST00000618003	ENST00000618003.1	ENSDARG00000096340	ighv8-2
ENSG00000275063	ENSG00000275063.1	ENST00000618003	ENST00000618003.1	ENSDARG00000096255	ighv8-1
ENSG00000273554	ENSG00000273554.4	ENST00000613216	ENST00000613216.4	ENSDARG00000043646	slc6a8
ENSG00000273554	ENSG00000273554.4	ENST00000611339	ENST00000611339.1	ENSDARG00000043646	slc6a8
ENSG00000114374	ENSG00000114374.13	ENST00000457658	ENST00000457658.6	ENSDARG00000013708	usp9
ENSG00000114374	ENSG00000114374.13	ENST00000440408	ENST00000440408.5	ENSDARG00000013708	usp9
ENSG00000114374	ENSG00000114374.13	ENST00000651177	ENST00000651177.1	ENSDARG00000013708	usp9
ENSG00000114374	ENSG00000114374.13	ENST00000417071	ENST00000417071.1	ENSDARG00000013708	usp9
ENSG00000114374	ENSG00000114374.13	ENST00000338981	ENST00000338981.7	ENSDARG00000013708	usp9
ENSG00000114374	ENSG00000114374.13	ENST00000493168	ENST00000493168.1	ENSDARG00000013708	usp9
ENSG00000114374	ENSG00000114374.13	ENST00000426564	ENST00000426564.6	ENSDARG00000013708	usp9
ENSG00000114374	ENSG00000114374.13	ENST00000453031	ENST00000453031.1	ENSDARG00000013708	usp9
ENSG00000114374	ENSG00000114374.13	ENST00000471409	ENST00000471409.1	ENSDARG00000013708	usp9
ENSG00000238074	ENSG00000238074.5	ENST00000440215	ENST00000440215.4	ENSDARG00000070560	nap1l4a
ENSG00000238074	ENSG00000238074.5	ENST00000440215	ENST00000440215.4	ENSDARG00000005015	tspy
ENSG00000236424	ENSG00000236424.7	ENST00000428845	ENST00000428845.6	ENSDARG00000070560	nap1l4a
ENSG00000236424	ENSG00000236424.7	ENST00000444056	ENST00000444056.1	ENSDARG00000070560	nap1l4a
ENSG00000236424	ENSG00000236424.7	ENST00000489397	ENST00000489397.1	ENSDARG00000070560	nap1l4a
ENSG00000236424	ENSG00000236424.7	ENST00000495839	ENST00000495839.1	ENSDARG00000070560	nap1l4a
ENSG00000236424	ENSG00000236424.7	ENST00000428845	ENST00000428845.6	ENSDARG00000005015	tspy
ENSG00000236424	ENSG00000236424.7	ENST00000444056	ENST00000444056.1	ENSDARG00000005015	tspy
ENSG00000236424	ENSG00000236424.7	ENST00000489397	ENST00000489397.1	ENSDARG00000005015	tspy
ENSG00000236424	ENSG00000236424.7	ENST00000495839	ENST00000495839.1	ENSDARG00000005015	tspy
ENSG00000258992	ENSG00000258992.7	ENST00000451548	ENST00000451548.6	ENSDARG00000070560	nap1l4a
ENSG00000258992	ENSG00000258992.7	ENST00000423647	ENST00000423647.6	ENSDARG00000070560	nap1l4a
ENSG00000258992	ENSG00000258992.7	ENST00000451548	ENST00000451548.6	ENSDARG00000005015	tspy
ENSG00000258992	ENSG00000258992.7	ENST00000423647	ENST00000423647.6	ENSDARG00000005015	tspy
ENSG00000099715	ENSG00000099715.14	ENST00000333703	ENST00000333703.8	ENSDARG00000098652	pcdh11
ENSG00000099715	ENSG00000099715.14	ENST00000622698	ENST00000622698.4	ENSDARG00000098652	pcdh11
ENSG00000099715	ENSG00000099715.14	ENST00000620615	ENST00000620615.4	ENSDARG00000098652	pcdh11
ENSG00000099715	ENSG00000099715.14	ENST00000621505	ENST00000621505.1	ENSDARG00000098652	pcdh11
ENSG00000099715	ENSG00000099715.14	ENST00000215473	ENST00000215473.7	ENSDARG00000098652	pcdh11
ENSG00000099715	ENSG00000099715.14	ENST00000362095	ENST00000362095.9	ENSDARG00000098652	pcdh11
ENSG00000099715	ENSG00000099715.14	ENST00000400457	ENST00000400457.3	ENSDARG00000098652	pcdh11
ENSG00000280969	ENSG00000280969.2	ENST00000629237	ENST00000629237.2	ENSDARG00000014690	rps4x
ENSG00000172288	ENSG00000172288.7	ENST00000361963	ENST00000361963.3	ENSDARG00000038985	cdyl
ENSG00000172288	ENSG00000172288.7	ENST00000306609	ENST00000306609.4	ENSDARG00000038985	cdyl
ENSG00000252468	ENSG00000252468.1	ENST00000516659	ENST00000516659.1	ENSDARG00000115186	CR388189.8
ENSG00000252468	ENSG00000252468.1	ENST00000516659	ENST00000516659.1	ENSDARG00000111709	CR388189.6
ENSG00000251796	ENSG00000251796.1	ENST00000515987	ENST00000515987.1	ENSDARG00000117085	CR352234.4
ENSG00000012817	ENSG00000012817.16	ENST00000469599	ENST00000469599.6	ENSDARG00000061504	kdm4c
ENSG00000012817	ENSG00000012817.16	ENST00000317961	ENST00000317961.9	ENSDARG00000061504	kdm4c
ENSG00000012817	ENSG00000012817.16	ENST00000541639	ENST00000541639.5	ENSDARG00000061504	kdm4c
ENSG00000012817	ENSG00000012817.16	ENST00000382806	ENST00000382806.6	ENSDARG00000061504	kdm4c
ENSG00000012817	ENSG00000012817.16	ENST00000492117	ENST00000492117.1	ENSDARG00000061504	kdm4c
ENSG00000012817	ENSG00000012817.16	ENST00000440077	ENST00000440077.5	ENSDARG00000061504	kdm4c
ENSG00000012817	ENSG00000012817.16	ENST00000415360	ENST00000415360.1	ENSDARG00000061504	kdm4c
ENSG00000012817	ENSG00000012817.16	ENST00000485154	ENST00000485154.1	ENSDARG00000061504	kdm4c
ENSG00000012817	ENSG00000012817.16	ENST00000478891	ENST00000478891.1	ENSDARG00000061504	kdm4c
ENSG00000012817	ENSG00000012817.16	ENST00000447300	ENST00000447300.1	ENSDARG00000061504	kdm4c
ENSG00000176679	ENSG00000176679.9	ENST00000321217	ENST00000321217.5	ENSDARG00000052150	pbx4
ENSG00000176679	ENSG00000176679.9	ENST00000559055	ENST00000559055.2	ENSDARG00000052150	pbx4
ENSG00000176679	ENSG00000176679.9	ENST00000321217	ENST00000321217.5	ENSDARG00000019717	pbx2
ENSG00000176679	ENSG00000176679.9	ENST00000559055	ENST00000559055.2	ENSDARG00000019717	pbx2
ENSG00000182415	ENSG00000182415.11	ENST00000250838	ENST00000250838.6	ENSDARG00000038985	cdyl
ENSG00000172352	ENSG00000172352.5	ENST00000306882	ENST00000306882.4	ENSDARG00000038985	cdyl
ENSG00000172352	ENSG00000172352.5	ENST00000382407	ENST00000382407.1	ENSDARG00000038985	cdyl
ENSG00000205916	ENSG00000205916.12	ENST00000415508	ENST00000415508.6	ENSDARG00000036214	dazl
ENSG00000205916	ENSG00000205916.12	ENST00000382314	ENST00000382314.6	ENSDARG00000036214	dazl
ENSG00000205916	ENSG00000205916.12	ENST00000449750	ENST00000449750.7	ENSDARG00000036214	dazl
ENSG00000205916	ENSG00000205916.12	ENST00000682740	ENST00000682740.1	ENSDARG00000036214	dazl
ENSG00000205916	ENSG00000205916.12	ENST00000382432	ENST00000382432.9	ENSDARG00000036214	dazl
ENSG00000205916	ENSG00000205916.12	ENST00000440066	ENST00000440066.6	ENSDARG00000036214	dazl
ENSG00000205916	ENSG00000205916.12	ENST00000382296	ENST00000382296.4	ENSDARG00000036214	dazl
ENSG00000205916	ENSG00000205916.12	ENST00000634662	ENST00000634662.1	ENSDARG00000036214	dazl
ENSG00000129873	ENSG00000129873.8	ENST00000382867	ENST00000382867.4	ENSDARG00000038985	cdyl
ENSG00000184895	ENSG00000184895.8	ENST00000383070	ENST00000383070.2	ENSDARG00000100591	sox32
ENSG00000184895	ENSG00000184895.8	ENST00000383070	ENST00000383070.2	ENSDARG00000040266	sox19b
ENSG00000184895	ENSG00000184895.8	ENST00000383070	ENST00000383070.2	ENSDARG00000010770	sox19a
ENSG00000129824	ENSG00000129824.16	ENST00000250784	ENST00000250784.13	ENSDARG00000014690	rps4x
ENSG00000129824	ENSG00000129824.16	ENST00000430575	ENST00000430575.1	ENSDARG00000014690	rps4x
ENSG00000129824	ENSG00000129824.16	ENST00000477725	ENST00000477725.1	ENSDARG00000014690	rps4x
ENSG00000129824	ENSG00000129824.16	ENST00000515575	ENST00000515575.1	ENSDARG00000014690	rps4x
ENSG00000067048	ENSG00000067048.17	ENST00000360160	ENST00000360160.8	ENSDARG00000005774	ddx3xb
ENSG00000067048	ENSG00000067048.17	ENST00000454054	ENST00000454054.5	ENSDARG00000005774	ddx3xb
ENSG00000067048	ENSG00000067048.17	ENST00000493363	ENST00000493363.1	ENSDARG00000005774	ddx3xb
ENSG00000067048	ENSG00000067048.17	ENST00000336079	ENST00000336079.8	ENSDARG00000005774	ddx3xb
ENSG00000067048	ENSG00000067048.17	ENST00000440554	ENST00000440554.1	ENSDARG00000005774	ddx3xb
ENSG00000067048	ENSG00000067048.17	ENST00000469101	ENST00000469101.1	ENSDARG00000005774	ddx3xb
ENSG00000067048	ENSG00000067048.17	ENST00000472510	ENST00000472510.5	ENSDARG00000005774	ddx3xb
ENSG00000067048	ENSG00000067048.17	ENST00000463199	ENST00000463199.1	ENSDARG00000005774	ddx3xb
ENSG00000067048	ENSG00000067048.17	ENST00000495478	ENST00000495478.1	ENSDARG00000005774	ddx3xb
ENSG00000067048	ENSG00000067048.17	ENST00000360160	ENST00000360160.8	ENSDARG00000020573	ddx3xa
ENSG00000067048	ENSG00000067048.17	ENST00000454054	ENST00000454054.5	ENSDARG00000020573	ddx3xa
ENSG00000067048	ENSG00000067048.17	ENST00000493363	ENST00000493363.1	ENSDARG00000020573	ddx3xa
ENSG00000067048	ENSG00000067048.17	ENST00000336079	ENST00000336079.8	ENSDARG00000020573	ddx3xa
ENSG00000067048	ENSG00000067048.17	ENST00000440554	ENST00000440554.1	ENSDARG00000020573	ddx3xa
ENSG00000067048	ENSG00000067048.17	ENST00000469101	ENST00000469101.1	ENSDARG00000020573	ddx3xa
ENSG00000067048	ENSG00000067048.17	ENST00000472510	ENST00000472510.5	ENSDARG00000020573	ddx3xa
ENSG00000067048	ENSG00000067048.17	ENST00000463199	ENST00000463199.1	ENSDARG00000020573	ddx3xa
ENSG00000067048	ENSG00000067048.17	ENST00000495478	ENST00000495478.1	ENSDARG00000020573	ddx3xa
ENSG00000183878	ENSG00000183878.16	ENST00000682216	ENST00000682216.1	ENSDARG00000061759	kdm6a
ENSG00000183878	ENSG00000183878.16	ENST00000684226	ENST00000684226.1	ENSDARG00000061759	kdm6a
ENSG00000183878	ENSG00000183878.16	ENST00000684326	ENST00000684326.1	ENSDARG00000061759	kdm6a
ENSG00000183878	ENSG00000183878.16	ENST00000682761	ENST00000682761.1	ENSDARG00000061759	kdm6a
ENSG00000183878	ENSG00000183878.16	ENST00000682112	ENST00000682112.1	ENSDARG00000061759	kdm6a
ENSG00000183878	ENSG00000183878.16	ENST00000331397	ENST00000331397.8	ENSDARG00000061759	kdm6a
ENSG00000183878	ENSG00000183878.16	ENST00000545955	ENST00000545955.6	ENSDARG00000061759	kdm6a
ENSG00000183878	ENSG00000183878.16	ENST00000382896	ENST00000382896.9	ENSDARG00000061759	kdm6a
ENSG00000183878	ENSG00000183878.16	ENST00000682913	ENST00000682913.1	ENSDARG00000061759	kdm6a
ENSG00000183878	ENSG00000183878.16	ENST00000537580	ENST00000537580.6	ENSDARG00000061759	kdm6a
ENSG00000183878	ENSG00000183878.16	ENST00000538878	ENST00000538878.6	ENSDARG00000061759	kdm6a
ENSG00000183878	ENSG00000183878.16	ENST00000540140	ENST00000540140.6	ENSDARG00000061759	kdm6a
ENSG00000183878	ENSG00000183878.16	ENST00000612274	ENST00000612274.5	ENSDARG00000061759	kdm6a
ENSG00000183878	ENSG00000183878.16	ENST00000617789	ENST00000617789.5	ENSDARG00000061759	kdm6a
ENSG00000183878	ENSG00000183878.16	ENST00000618474	ENST00000618474.5	ENSDARG00000061759	kdm6a
ENSG00000183878	ENSG00000183878.16	ENST00000624098	ENST00000624098.3	ENSDARG00000061759	kdm6a
ENSG00000183878	ENSG00000183878.16	ENST00000362096	ENST00000362096.8	ENSDARG00000061759	kdm6a
ENSG00000183878	ENSG00000183878.16	ENST00000329134	ENST00000329134.9	ENSDARG00000061759	kdm6a
ENSG00000183878	ENSG00000183878.16	ENST00000478900	ENST00000478900.5	ENSDARG00000061759	kdm6a
ENSG00000183878	ENSG00000183878.16	ENST00000474365	ENST00000474365.1	ENSDARG00000061759	kdm6a
ENSG00000183878	ENSG00000183878.16	ENST00000382893	ENST00000382893.2	ENSDARG00000061759	kdm6a
ENSG00000183878	ENSG00000183878.16	ENST00000479713	ENST00000479713.1	ENSDARG00000061759	kdm6a
ENSG00000187191	ENSG00000187191.16	ENST00000382365	ENST00000382365.7	ENSDARG00000036214	dazl
ENSG00000187191	ENSG00000187191.16	ENST00000315357	ENST00000315357.9	ENSDARG00000036214	dazl
ENSG00000187191	ENSG00000187191.16	ENST00000446723	ENST00000446723.4	ENSDARG00000036214	dazl
ENSG00000187191	ENSG00000187191.16	ENST00000692367	ENST00000692367.1	ENSDARG00000036214	dazl
ENSG00000187191	ENSG00000187191.16	ENST00000691059	ENST00000691059.1	ENSDARG00000036214	dazl
ENSG00000188120	ENSG00000188120.16	ENST00000405239	ENST00000405239.6	ENSDARG00000036214	dazl
ENSG00000188120	ENSG00000188120.16	ENST00000540248	ENST00000540248.5	ENSDARG00000036214	dazl
ENSG00000188120	ENSG00000188120.16	ENST00000466332	ENST00000466332.1	ENSDARG00000036214	dazl
ENSG00000188120	ENSG00000188120.16	ENST00000426000	ENST00000426000.6	ENSDARG00000036214	dazl
ENSG00000251925	ENSG00000251925.1	ENST00000516116	ENST00000516116.1	ENSDARG00000117085	CR352234.4
ENSG00000092377	ENSG00000092377.15	ENST00000346432	ENST00000346432.3	ENSDARG00000060438	tbl1x
ENSG00000092377	ENSG00000092377.15	ENST00000355162	ENST00000355162.6	ENSDARG00000060438	tbl1x
ENSG00000092377	ENSG00000092377.15	ENST00000383032	ENST00000383032.6	ENSDARG00000060438	tbl1x
ENSG00000092377	ENSG00000092377.15	ENST00000651523	ENST00000651523.1	ENSDARG00000060438	tbl1x
ENSG00000205944	ENSG00000205944.12	ENST00000382449	ENST00000382449.5	ENSDARG00000036214	dazl
ENSG00000205944	ENSG00000205944.12	ENST00000382440	ENST00000382440.6	ENSDARG00000036214	dazl
ENSG00000205944	ENSG00000205944.12	ENST00000382433	ENST00000382433.4	ENSDARG00000036214	dazl
ENSG00000168757	ENSG00000168757.13	ENST00000429039	ENST00000429039.5	ENSDARG00000070560	nap1l4a
ENSG00000168757	ENSG00000168757.13	ENST00000320701	ENST00000320701.9	ENSDARG00000070560	nap1l4a
ENSG00000168757	ENSG00000168757.13	ENST00000383042	ENST00000383042.1	ENSDARG00000070560	nap1l4a
ENSG00000168757	ENSG00000168757.13	ENST00000470569	ENST00000470569.1	ENSDARG00000070560	nap1l4a
ENSG00000168757	ENSG00000168757.13	ENST00000464674	ENST00000464674.1	ENSDARG00000070560	nap1l4a
ENSG00000168757	ENSG00000168757.13	ENST00000429039	ENST00000429039.5	ENSDARG00000005015	tspy
ENSG00000168757	ENSG00000168757.13	ENST00000320701	ENST00000320701.9	ENSDARG00000005015	tspy
ENSG00000168757	ENSG00000168757.13	ENST00000383042	ENST00000383042.1	ENSDARG00000005015	tspy
ENSG00000168757	ENSG00000168757.13	ENST00000470569	ENST00000470569.1	ENSDARG00000005015	tspy
ENSG00000168757	ENSG00000168757.13	ENST00000464674	ENST00000464674.1	ENSDARG00000005015	tspy
ENSG00000233803	ENSG00000233803.9	ENST00000426950	ENST00000426950.6	ENSDARG00000070560	nap1l4a
ENSG00000233803	ENSG00000233803.9	ENST00000640033	ENST00000640033.1	ENSDARG00000070560	nap1l4a
ENSG00000233803	ENSG00000233803.9	ENST00000383008	ENST00000383008.1	ENSDARG00000070560	nap1l4a
ENSG00000233803	ENSG00000233803.9	ENST00000466036	ENST00000466036.1	ENSDARG00000070560	nap1l4a
ENSG00000233803	ENSG00000233803.9	ENST00000482082	ENST00000482082.1	ENSDARG00000070560	nap1l4a
ENSG00000233803	ENSG00000233803.9	ENST00000426950	ENST00000426950.6	ENSDARG00000005015	tspy
ENSG00000233803	ENSG00000233803.9	ENST00000640033	ENST00000640033.1	ENSDARG00000005015	tspy
ENSG00000233803	ENSG00000233803.9	ENST00000383008	ENST00000383008.1	ENSDARG00000005015	tspy
ENSG00000233803	ENSG00000233803.9	ENST00000466036	ENST00000466036.1	ENSDARG00000005015	tspy
ENSG00000233803	ENSG00000233803.9	ENST00000482082	ENST00000482082.1	ENSDARG00000005015	tspy
ENSG00000229549	ENSG00000229549.9	ENST00000287721	ENST00000287721.13	ENSDARG00000070560	nap1l4a
ENSG00000229549	ENSG00000229549.9	ENST00000383005	ENST00000383005.7	ENSDARG00000070560	nap1l4a
ENSG00000229549	ENSG00000229549.9	ENST00000383000	ENST00000383000.1	ENSDARG00000070560	nap1l4a
ENSG00000229549	ENSG00000229549.9	ENST00000477879	ENST00000477879.1	ENSDARG00000070560	nap1l4a
ENSG00000229549	ENSG00000229549.9	ENST00000436159	ENST00000436159.2	ENSDARG00000070560	nap1l4a
ENSG00000229549	ENSG00000229549.9	ENST00000287721	ENST00000287721.13	ENSDARG00000005015	tspy
ENSG00000229549	ENSG00000229549.9	ENST00000383005	ENST00000383005.7	ENSDARG00000005015	tspy
ENSG00000229549	ENSG00000229549.9	ENST00000383000	ENST00000383000.1	ENSDARG00000005015	tspy
ENSG00000229549	ENSG00000229549.9	ENST00000477879	ENST00000477879.1	ENSDARG00000005015	tspy
ENSG00000229549	ENSG00000229549.9	ENST00000436159	ENST00000436159.2	ENSDARG00000005015	tspy
ENSG00000228927	ENSG00000228927.10	ENST00000457222	ENST00000457222.6	ENSDARG00000070560	nap1l4a
ENSG00000228927	ENSG00000228927.10	ENST00000440483	ENST00000440483.4	ENSDARG00000070560	nap1l4a
ENSG00000228927	ENSG00000228927.10	ENST00000424594	ENST00000424594.1	ENSDARG00000070560	nap1l4a
ENSG00000228927	ENSG00000228927.10	ENST00000491844	ENST00000491844.1	ENSDARG00000070560	nap1l4a
ENSG00000228927	ENSG00000228927.10	ENST00000469322	ENST00000469322.1	ENSDARG00000070560	nap1l4a
ENSG00000228927	ENSG00000228927.10	ENST00000457222	ENST00000457222.6	ENSDARG00000005015	tspy
ENSG00000228927	ENSG00000228927.10	ENST00000440483	ENST00000440483.4	ENSDARG00000005015	tspy
ENSG00000228927	ENSG00000228927.10	ENST00000424594	ENST00000424594.1	ENSDARG00000005015	tspy
ENSG00000228927	ENSG00000228927.10	ENST00000491844	ENST00000491844.1	ENSDARG00000005015	tspy
ENSG00000228927	ENSG00000228927.10	ENST00000469322	ENST00000469322.1	ENSDARG00000005015	tspy
ENSG00000165246	ENSG00000165246.15	ENST00000643089	ENST00000643089.1	ENSDARG00000079455	nlgn4xa
ENSG00000165246	ENSG00000165246.15	ENST00000471252	ENST00000471252.1	ENSDARG00000079455	nlgn4xa
ENSG00000165246	ENSG00000165246.15	ENST00000382872	ENST00000382872.5	ENSDARG00000079455	nlgn4xa
ENSG00000165246	ENSG00000165246.15	ENST00000355905	ENST00000355905.6	ENSDARG00000079455	nlgn4xa
ENSG00000165246	ENSG00000165246.15	ENST00000382868	ENST00000382868.5	ENSDARG00000079455	nlgn4xa
ENSG00000165246	ENSG00000165246.15	ENST00000476359	ENST00000476359.1	ENSDARG00000079455	nlgn4xa
ENSG00000165246	ENSG00000165246.15	ENST00000645399	ENST00000645399.1	ENSDARG00000079455	nlgn4xa
ENSG00000165246	ENSG00000165246.15	ENST00000481089	ENST00000481089.1	ENSDARG00000079455	nlgn4xa
ENSG00000165246	ENSG00000165246.15	ENST00000684976	ENST00000684976.1	ENSDARG00000079455	nlgn4xa
ENSG00000165246	ENSG00000165246.15	ENST00000339174	ENST00000339174.9	ENSDARG00000079455	nlgn4xa
ENSG00000165246	ENSG00000165246.15	ENST00000413217	ENST00000413217.1	ENSDARG00000079455	nlgn4xa
ENSG00000165246	ENSG00000165246.15	ENST00000643089	ENST00000643089.1	ENSDARG00000077761	nlgn4xb
ENSG00000165246	ENSG00000165246.15	ENST00000471252	ENST00000471252.1	ENSDARG00000077761	nlgn4xb
ENSG00000165246	ENSG00000165246.15	ENST00000382872	ENST00000382872.5	ENSDARG00000077761	nlgn4xb
ENSG00000165246	ENSG00000165246.15	ENST00000355905	ENST00000355905.6	ENSDARG00000077761	nlgn4xb
ENSG00000165246	ENSG00000165246.15	ENST00000382868	ENST00000382868.5	ENSDARG00000077761	nlgn4xb
ENSG00000165246	ENSG00000165246.15	ENST00000476359	ENST00000476359.1	ENSDARG00000077761	nlgn4xb
ENSG00000165246	ENSG00000165246.15	ENST00000645399	ENST00000645399.1	ENSDARG00000077761	nlgn4xb
ENSG00000165246	ENSG00000165246.15	ENST00000481089	ENST00000481089.1	ENSDARG00000077761	nlgn4xb
ENSG00000165246	ENSG00000165246.15	ENST00000684976	ENST00000684976.1	ENSDARG00000077761	nlgn4xb
ENSG00000165246	ENSG00000165246.15	ENST00000339174	ENST00000339174.9	ENSDARG00000077761	nlgn4xb
ENSG00000165246	ENSG00000165246.15	ENST00000413217	ENST00000413217.1	ENSDARG00000077761	nlgn4xb
ENSG00000158270	ENSG00000158270.12	ENST00000580242	ENST00000580242.1	ENSDARG00000061140	colec12
ENSG00000158270	ENSG00000158270.12	ENST00000400256	ENST00000400256.5	ENSDARG00000061140	colec12
ENSG00000158270	ENSG00000158270.12	ENST00000582147	ENST00000582147.1	ENSDARG00000061140	colec12
ENSG00000255112	ENSG00000255112.3	ENST00000526991	ENST00000526991.3	ENSDARG00000099624	chmp1b
ENSG00000255112	ENSG00000255112.3	ENST00000588284	ENST00000588284.1	ENSDARG00000099624	chmp1b
ENSG00000141401	ENSG00000141401.12	ENST00000588752	ENST00000588752.5	ENSDARG00000059411	impa2
ENSG00000141401	ENSG00000141401.12	ENST00000589238	ENST00000589238.5	ENSDARG00000059411	impa2
ENSG00000141401	ENSG00000141401.12	ENST00000269159	ENST00000269159.8	ENSDARG00000059411	impa2
ENSG00000141401	ENSG00000141401.12	ENST00000590107	ENST00000590107.5	ENSDARG00000059411	impa2
ENSG00000141401	ENSG00000141401.12	ENST00000383376	ENST00000383376.9	ENSDARG00000059411	impa2
ENSG00000141401	ENSG00000141401.12	ENST00000590138	ENST00000590138.1	ENSDARG00000059411	impa2
ENSG00000141401	ENSG00000141401.12	ENST00000588927	ENST00000588927.5	ENSDARG00000059411	impa2
ENSG00000141401	ENSG00000141401.12	ENST00000588863	ENST00000588863.1	ENSDARG00000059411	impa2
ENSG00000141401	ENSG00000141401.12	ENST00000588167	ENST00000588167.1	ENSDARG00000059411	impa2
ENSG00000141401	ENSG00000141401.12	ENST00000586230	ENST00000586230.1	ENSDARG00000059411	impa2
ENSG00000141401	ENSG00000141401.12	ENST00000589374	ENST00000589374.1	ENSDARG00000059411	impa2
ENSG00000141401	ENSG00000141401.12	ENST00000625802	ENST00000625802.2	ENSDARG00000059411	impa2
ENSG00000170579	ENSG00000170579.17	ENST00000400147	ENST00000400147.6	ENSDARG00000037415	dlgap1b
ENSG00000170579	ENSG00000170579.17	ENST00000400149	ENST00000400149.7	ENSDARG00000037415	dlgap1b
ENSG00000170579	ENSG00000170579.17	ENST00000400155	ENST00000400155.5	ENSDARG00000037415	dlgap1b
ENSG00000170579	ENSG00000170579.17	ENST00000400150	ENST00000400150.7	ENSDARG00000037415	dlgap1b
ENSG00000170579	ENSG00000170579.17	ENST00000315677	ENST00000315677.8	ENSDARG00000037415	dlgap1b
ENSG00000170579	ENSG00000170579.17	ENST00000534970	ENST00000534970.5	ENSDARG00000037415	dlgap1b
ENSG00000170579	ENSG00000170579.17	ENST00000539435	ENST00000539435.5	ENSDARG00000037415	dlgap1b
ENSG00000170579	ENSG00000170579.17	ENST00000581699	ENST00000581699.5	ENSDARG00000037415	dlgap1b
ENSG00000170579	ENSG00000170579.17	ENST00000400145	ENST00000400145.6	ENSDARG00000037415	dlgap1b
ENSG00000170579	ENSG00000170579.17	ENST00000581527	ENST00000581527.5	ENSDARG00000037415	dlgap1b
ENSG00000170579	ENSG00000170579.17	ENST00000485480	ENST00000485480.5	ENSDARG00000037415	dlgap1b
ENSG00000170579	ENSG00000170579.17	ENST00000498188	ENST00000498188.5	ENSDARG00000037415	dlgap1b
ENSG00000170579	ENSG00000170579.17	ENST00000478161	ENST00000478161.5	ENSDARG00000037415	dlgap1b
ENSG00000170579	ENSG00000170579.17	ENST00000486430	ENST00000486430.1	ENSDARG00000037415	dlgap1b
ENSG00000170579	ENSG00000170579.17	ENST00000484845	ENST00000484845.1	ENSDARG00000037415	dlgap1b
ENSG00000170579	ENSG00000170579.17	ENST00000581550	ENST00000581550.5	ENSDARG00000037415	dlgap1b
ENSG00000170579	ENSG00000170579.17	ENST00000582051	ENST00000582051.1	ENSDARG00000037415	dlgap1b
ENSG00000170579	ENSG00000170579.17	ENST00000578250	ENST00000578250.6	ENSDARG00000037415	dlgap1b
ENSG00000170579	ENSG00000170579.17	ENST00000577430	ENST00000577430.1	ENSDARG00000037415	dlgap1b
ENSG00000170579	ENSG00000170579.17	ENST00000579652	ENST00000579652.1	ENSDARG00000037415	dlgap1b
ENSG00000170579	ENSG00000170579.17	ENST00000515196	ENST00000515196.6	ENSDARG00000037415	dlgap1b
ENSG00000170579	ENSG00000170579.17	ENST00000639615	ENST00000639615.1	ENSDARG00000037415	dlgap1b
ENSG00000170579	ENSG00000170579.17	ENST00000400147	ENST00000400147.6	ENSDARG00000014280	dlgap1a
ENSG00000170579	ENSG00000170579.17	ENST00000400149	ENST00000400149.7	ENSDARG00000014280	dlgap1a
ENSG00000170579	ENSG00000170579.17	ENST00000400155	ENST00000400155.5	ENSDARG00000014280	dlgap1a
ENSG00000170579	ENSG00000170579.17	ENST00000400150	ENST00000400150.7	ENSDARG00000014280	dlgap1a
ENSG00000170579	ENSG00000170579.17	ENST00000315677	ENST00000315677.8	ENSDARG00000014280	dlgap1a
ENSG00000170579	ENSG00000170579.17	ENST00000534970	ENST00000534970.5	ENSDARG00000014280	dlgap1a
ENSG00000170579	ENSG00000170579.17	ENST00000539435	ENST00000539435.5	ENSDARG00000014280	dlgap1a
ENSG00000170579	ENSG00000170579.17	ENST00000581699	ENST00000581699.5	ENSDARG00000014280	dlgap1a
ENSG00000170579	ENSG00000170579.17	ENST00000400145	ENST00000400145.6	ENSDARG00000014280	dlgap1a
ENSG00000170579	ENSG00000170579.17	ENST00000581527	ENST00000581527.5	ENSDARG00000014280	dlgap1a
ENSG00000170579	ENSG00000170579.17	ENST00000485480	ENST00000485480.5	ENSDARG00000014280	dlgap1a
ENSG00000170579	ENSG00000170579.17	ENST00000498188	ENST00000498188.5	ENSDARG00000014280	dlgap1a
ENSG00000170579	ENSG00000170579.17	ENST00000478161	ENST00000478161.5	ENSDARG00000014280	dlgap1a
ENSG00000170579	ENSG00000170579.17	ENST00000486430	ENST00000486430.1	ENSDARG00000014280	dlgap1a
ENSG00000170579	ENSG00000170579.17	ENST00000484845	ENST00000484845.1	ENSDARG00000014280	dlgap1a
ENSG00000170579	ENSG00000170579.17	ENST00000581550	ENST00000581550.5	ENSDARG00000014280	dlgap1a
ENSG00000170579	ENSG00000170579.17	ENST00000582051	ENST00000582051.1	ENSDARG00000014280	dlgap1a
ENSG00000170579	ENSG00000170579.17	ENST00000578250	ENST00000578250.6	ENSDARG00000014280	dlgap1a
ENSG00000170579	ENSG00000170579.17	ENST00000577430	ENST00000577430.1	ENSDARG00000014280	dlgap1a
ENSG00000170579	ENSG00000170579.17	ENST00000579652	ENST00000579652.1	ENSDARG00000014280	dlgap1a
ENSG00000170579	ENSG00000170579.17	ENST00000515196	ENST00000515196.6	ENSDARG00000014280	dlgap1a
ENSG00000170579	ENSG00000170579.17	ENST00000639615	ENST00000639615.1	ENSDARG00000014280	dlgap1a
ENSG00000168502	ENSG00000168502.17	ENST00000306329	ENST00000306329.15	ENSDARG00000091408	mtcl1
ENSG00000168502	ENSG00000168502.17	ENST00000517570	ENST00000517570.5	ENSDARG00000091408	mtcl1
ENSG00000168502	ENSG00000168502.17	ENST00000359865	ENST00000359865.7	ENSDARG00000091408	mtcl1
ENSG00000168502	ENSG00000168502.17	ENST00000522146	ENST00000522146.1	ENSDARG00000091408	mtcl1
ENSG00000168502	ENSG00000168502.17	ENST00000523122	ENST00000523122.1	ENSDARG00000091408	mtcl1
ENSG00000168502	ENSG00000168502.17	ENST00000520495	ENST00000520495.5	ENSDARG00000091408	mtcl1
ENSG00000168502	ENSG00000168502.17	ENST00000523811	ENST00000523811.2	ENSDARG00000091408	mtcl1
ENSG00000168502	ENSG00000168502.17	ENST00000517554	ENST00000517554.1	ENSDARG00000091408	mtcl1
ENSG00000168502	ENSG00000168502.17	ENST00000521018	ENST00000521018.1	ENSDARG00000091408	mtcl1
ENSG00000168502	ENSG00000168502.17	ENST00000518815	ENST00000518815.1	ENSDARG00000091408	mtcl1
ENSG00000168502	ENSG00000168502.17	ENST00000522592	ENST00000522592.1	ENSDARG00000091408	mtcl1
ENSG00000168502	ENSG00000168502.17	ENST00000518226	ENST00000518226.1	ENSDARG00000091408	mtcl1
ENSG00000168502	ENSG00000168502.17	ENST00000519823	ENST00000519823.2	ENSDARG00000091408	mtcl1
ENSG00000168502	ENSG00000168502.17	ENST00000520926	ENST00000520926.1	ENSDARG00000091408	mtcl1
ENSG00000168502	ENSG00000168502.17	ENST00000581670	ENST00000581670.1	ENSDARG00000091408	mtcl1
ENSG00000168502	ENSG00000168502.17	ENST00000400050	ENST00000400050.7	ENSDARG00000091408	mtcl1
ENSG00000168461	ENSG00000168461.13	ENST00000578921	ENST00000578921.6	ENSDARG00000115832	LO018490.1
ENSG00000168461	ENSG00000168461.13	ENST00000578734	ENST00000578734.5	ENSDARG00000115832	LO018490.1
ENSG00000168461	ENSG00000168461.13	ENST00000581109	ENST00000581109.1	ENSDARG00000115832	LO018490.1
ENSG00000168461	ENSG00000168461.13	ENST00000583137	ENST00000583137.1	ENSDARG00000115832	LO018490.1
ENSG00000168461	ENSG00000168461.13	ENST00000435762	ENST00000435762.2	ENSDARG00000115832	LO018490.1
ENSG00000168461	ENSG00000168461.13	ENST00000578737	ENST00000578737.5	ENSDARG00000115832	LO018490.1
ENSG00000168461	ENSG00000168461.13	ENST00000583921	ENST00000583921.5	ENSDARG00000115832	LO018490.1
ENSG00000168461	ENSG00000168461.13	ENST00000580361	ENST00000580361.1	ENSDARG00000115832	LO018490.1
ENSG00000168461	ENSG00000168461.13	ENST00000577796	ENST00000577796.5	ENSDARG00000115832	LO018490.1
ENSG00000168461	ENSG00000168461.13	ENST00000577371	ENST00000577371.1	ENSDARG00000115832	LO018490.1
ENSG00000168461	ENSG00000168461.13	ENST00000580795	ENST00000580795.1	ENSDARG00000115832	LO018490.1
ENSG00000168461	ENSG00000168461.13	ENST00000577284	ENST00000577284.1	ENSDARG00000115832	LO018490.1
ENSG00000206432	ENSG00000206432.4	ENST00000581347	ENST00000581347.2	ENSDARG00000116727	CABZ01081294.2
ENSG00000206432	ENSG00000206432.4	ENST00000383490	ENST00000383490.2	ENSDARG00000116727	CABZ01081294.2
ENSG00000206432	ENSG00000206432.4	ENST00000581347	ENST00000581347.2	ENSDARG00000101172	TMEM200C
ENSG00000206432	ENSG00000206432.4	ENST00000383490	ENST00000383490.2	ENSDARG00000101172	TMEM200C
ENSG00000176105	ENSG00000176105.14	ENST00000577961	ENST00000577961.5	ENSDARG00000005941	clul1
ENSG00000176105	ENSG00000176105.14	ENST00000584307	ENST00000584307.5	ENSDARG00000005941	clul1
ENSG00000176105	ENSG00000176105.14	ENST00000314574	ENST00000314574.5	ENSDARG00000005941	clul1
ENSG00000176105	ENSG00000176105.14	ENST00000577611	ENST00000577611.1	ENSDARG00000005941	clul1
ENSG00000176105	ENSG00000176105.14	ENST00000581960	ENST00000581960.1	ENSDARG00000005941	clul1
ENSG00000166974	ENSG00000166974.13	ENST00000591734	ENST00000591734.5	ENSDARG00000099943	mapre2
ENSG00000166974	ENSG00000166974.13	ENST00000589180	ENST00000589180.5	ENSDARG00000099943	mapre2
ENSG00000166974	ENSG00000166974.13	ENST00000590793	ENST00000590793.5	ENSDARG00000099943	mapre2
ENSG00000166974	ENSG00000166974.13	ENST00000587359	ENST00000587359.5	ENSDARG00000099943	mapre2
ENSG00000166974	ENSG00000166974.13	ENST00000436190	ENST00000436190.6	ENSDARG00000099943	mapre2
ENSG00000166974	ENSG00000166974.13	ENST00000588349	ENST00000588349.6	ENSDARG00000099943	mapre2
ENSG00000166974	ENSG00000166974.13	ENST00000300249	ENST00000300249.10	ENSDARG00000099943	mapre2
ENSG00000166974	ENSG00000166974.13	ENST00000538170	ENST00000538170.6	ENSDARG00000099943	mapre2
ENSG00000166974	ENSG00000166974.13	ENST00000588910	ENST00000588910.5	ENSDARG00000099943	mapre2
ENSG00000166974	ENSG00000166974.13	ENST00000585592	ENST00000585592.1	ENSDARG00000099943	mapre2
ENSG00000166974	ENSG00000166974.13	ENST00000589699	ENST00000589699.1	ENSDARG00000099943	mapre2
ENSG00000166974	ENSG00000166974.13	ENST00000588085	ENST00000588085.1	ENSDARG00000099943	mapre2
ENSG00000166974	ENSG00000166974.13	ENST00000413393	ENST00000413393.5	ENSDARG00000099943	mapre2
ENSG00000171873	ENSG00000171873.8	ENST00000379453	ENST00000379453.6	ENSDARG00000024101	adra1d
ENSG00000171873	ENSG00000171873.8	ENST00000621688	ENST00000621688.1	ENSDARG00000024101	adra1d
ENSG00000101282	ENSG00000101282.9	ENST00000217260	ENST00000217260.9	ENSDARG00000038593	rspo4
ENSG00000101282	ENSG00000101282.9	ENST00000400634	ENST00000400634.2	ENSDARG00000038593	rspo4
ENSG00000101280	ENSG00000101280.8	ENST00000381922	ENST00000381922.5	ENSDARG00000076787	angpt4
ENSG00000128789	ENSG00000128789.21	ENST00000585853	ENST00000585853.2	ENSDARG00000035987	psmg2
ENSG00000128789	ENSG00000128789.21	ENST00000400514	ENST00000400514.2	ENSDARG00000035987	psmg2
ENSG00000128789	ENSG00000128789.21	ENST00000400512	ENST00000400512.1	ENSDARG00000035987	psmg2
ENSG00000128789	ENSG00000128789.21	ENST00000589405	ENST00000589405.5	ENSDARG00000035987	psmg2
ENSG00000128789	ENSG00000128789.21	ENST00000585331	ENST00000585331.6	ENSDARG00000035987	psmg2
ENSG00000128789	ENSG00000128789.21	ENST00000586445	ENST00000586445.5	ENSDARG00000035987	psmg2
ENSG00000128789	ENSG00000128789.21	ENST00000317615	ENST00000317615.11	ENSDARG00000035987	psmg2
ENSG00000128789	ENSG00000128789.21	ENST00000590217	ENST00000590217.5	ENSDARG00000035987	psmg2
ENSG00000128789	ENSG00000128789.21	ENST00000586587	ENST00000586587.1	ENSDARG00000035987	psmg2
ENSG00000128789	ENSG00000128789.21	ENST00000588824	ENST00000588824.1	ENSDARG00000035987	psmg2
ENSG00000125827	ENSG00000125827.9	ENST00000246024	ENST00000246024.7	ENSDARG00000101512	tmx4
ENSG00000125827	ENSG00000125827.9	ENST00000527925	ENST00000527925.1	ENSDARG00000101512	tmx4
ENSG00000125827	ENSG00000125827.9	ENST00000462384	ENST00000462384.6	ENSDARG00000101512	tmx4
ENSG00000125827	ENSG00000125827.9	ENST00000530935	ENST00000530935.1	ENSDARG00000101512	tmx4
ENSG00000149346	ENSG00000149346.15	ENST00000334534	ENST00000334534.10	ENSDARG00000039069	slx4ip
ENSG00000149346	ENSG00000149346.15	ENST00000488816	ENST00000488816.1	ENSDARG00000039069	slx4ip
ENSG00000185231	ENSG00000185231.5	ENST00000327606	ENST00000327606.4	ENSDARG00000054949	mc2r
ENSG00000185231	ENSG00000185231.5	ENST00000399821	ENST00000399821.2	ENSDARG00000054949	mc2r
ENSG00000125820	ENSG00000125820.6	ENST00000377142	ENST00000377142.5	ENSDARG00000053298	nkx2.2a
ENSG00000088812	ENSG00000088812.18	ENST00000262919	ENST00000262919.10	ENSDARG00000062164	atrn
ENSG00000088812	ENSG00000088812.18	ENST00000446916	ENST00000446916.2	ENSDARG00000062164	atrn
ENSG00000197705	ENSG00000197705.10	ENST00000359358	ENST00000359358.9	ENSDARG00000045275	klhl14
ENSG00000197705	ENSG00000197705.10	ENST00000358095	ENST00000358095.4	ENSDARG00000045275	klhl14
ENSG00000197705	ENSG00000197705.10	ENST00000583263	ENST00000583263.1	ENSDARG00000045275	klhl14
ENSG00000280071	ENSG00000280071.4	ENST00000624810	ENST00000624810.3	ENSDARG00000020618	gatd3a
ENSG00000280071	ENSG00000280071.4	ENST00000625036	ENST00000625036.3	ENSDARG00000020618	gatd3a
ENSG00000280071	ENSG00000280071.4	ENST00000620015	ENST00000620015.4	ENSDARG00000020618	gatd3a
ENSG00000280071	ENSG00000280071.4	ENST00000620528	ENST00000620528.5	ENSDARG00000020618	gatd3a
ENSG00000280071	ENSG00000280071.4	ENST00000624120	ENST00000624120.3	ENSDARG00000020618	gatd3a
ENSG00000280071	ENSG00000280071.4	ENST00000624748	ENST00000624748.2	ENSDARG00000020618	gatd3a
ENSG00000280071	ENSG00000280071.4	ENST00000624648	ENST00000624648.3	ENSDARG00000020618	gatd3a
ENSG00000280071	ENSG00000280071.4	ENST00000623810	ENST00000623810.2	ENSDARG00000020618	gatd3a
ENSG00000280071	ENSG00000280071.4	ENST00000624714	ENST00000624714.3	ENSDARG00000020618	gatd3a
ENSG00000280071	ENSG00000280071.4	ENST00000623390	ENST00000623390.1	ENSDARG00000020618	gatd3a
ENSG00000280071	ENSG00000280071.4	ENST00000622915	ENST00000622915.1	ENSDARG00000020618	gatd3a
ENSG00000125845	ENSG00000125845.7	ENST00000378827	ENST00000378827.5	ENSDARG00000041430	bmp2b
ENSG00000125845	ENSG00000125845.7	ENST00000378827	ENST00000378827.5	ENSDARG00000013409	bmp2a
ENSG00000101327	ENSG00000101327.9	ENST00000217305	ENST00000217305.3	ENSDARG00000087798	pdyn
ENSG00000101327	ENSG00000101327.9	ENST00000651328	ENST00000651328.1	ENSDARG00000087798	pdyn
ENSG00000101327	ENSG00000101327.9	ENST00000650824	ENST00000650824.1	ENSDARG00000087798	pdyn
ENSG00000101327	ENSG00000101327.9	ENST00000651882	ENST00000651882.1	ENSDARG00000087798	pdyn
ENSG00000101327	ENSG00000101327.9	ENST00000650937	ENST00000650937.1	ENSDARG00000087798	pdyn
ENSG00000101327	ENSG00000101327.9	ENST00000651684	ENST00000651684.1	ENSDARG00000087798	pdyn
ENSG00000101327	ENSG00000101327.9	ENST00000650874	ENST00000650874.1	ENSDARG00000087798	pdyn
ENSG00000101327	ENSG00000101327.9	ENST00000652436	ENST00000652436.1	ENSDARG00000087798	pdyn
ENSG00000101327	ENSG00000101327.9	ENST00000651996	ENST00000651996.1	ENSDARG00000087798	pdyn
ENSG00000101327	ENSG00000101327.9	ENST00000539905	ENST00000539905.5	ENSDARG00000087798	pdyn
ENSG00000101327	ENSG00000101327.9	ENST00000540134	ENST00000540134.5	ENSDARG00000087798	pdyn
ENSG00000154639	ENSG00000154639.19	ENST00000284878	ENST00000284878.12	ENSDARG00000043658	cxadr
ENSG00000154639	ENSG00000154639.19	ENST00000400166	ENST00000400166.5	ENSDARG00000043658	cxadr
ENSG00000154639	ENSG00000154639.19	ENST00000356275	ENST00000356275.10	ENSDARG00000043658	cxadr
ENSG00000154639	ENSG00000154639.19	ENST00000400165	ENST00000400165.5	ENSDARG00000043658	cxadr
ENSG00000154639	ENSG00000154639.19	ENST00000400169	ENST00000400169.1	ENSDARG00000043658	cxadr
ENSG00000178127	ENSG00000178127.13	ENST00000577703	ENST00000577703.1	ENSDARG00000013044	ndufv2
ENSG00000178127	ENSG00000178127.13	ENST00000318388	ENST00000318388.11	ENSDARG00000013044	ndufv2
ENSG00000178127	ENSG00000178127.13	ENST00000497577	ENST00000497577.2	ENSDARG00000013044	ndufv2
ENSG00000178127	ENSG00000178127.13	ENST00000583375	ENST00000583375.5	ENSDARG00000013044	ndufv2
ENSG00000178127	ENSG00000178127.13	ENST00000400033	ENST00000400033.1	ENSDARG00000013044	ndufv2
ENSG00000178127	ENSG00000178127.13	ENST00000474350	ENST00000474350.5	ENSDARG00000013044	ndufv2
ENSG00000178127	ENSG00000178127.13	ENST00000483511	ENST00000483511.1	ENSDARG00000013044	ndufv2
ENSG00000178127	ENSG00000178127.13	ENST00000465096	ENST00000465096.5	ENSDARG00000013044	ndufv2
ENSG00000178127	ENSG00000178127.13	ENST00000474740	ENST00000474740.1	ENSDARG00000013044	ndufv2
ENSG00000173404	ENSG00000173404.5	ENST00000310227	ENST00000310227.3	ENSDARG00000053301	insm1b
ENSG00000173404	ENSG00000173404.5	ENST00000310227	ENST00000310227.3	ENSDARG00000091756	insm1a
ENSG00000275993	ENSG00000275993.3	ENST00000613488	ENST00000613488.3	ENSDARG00000058606	sik1
ENSG00000275993	ENSG00000275993.3	ENST00000624077	ENST00000624077.1	ENSDARG00000058606	sik1
ENSG00000088826	ENSG00000088826.18	ENST00000493223	ENST00000493223.1	ENSDARG00000036967	smox
ENSG00000088826	ENSG00000088826.18	ENST00000339123	ENST00000339123.10	ENSDARG00000036967	smox
ENSG00000088826	ENSG00000088826.18	ENST00000305958	ENST00000305958.9	ENSDARG00000036967	smox
ENSG00000088826	ENSG00000088826.18	ENST00000278795	ENST00000278795.7	ENSDARG00000036967	smox
ENSG00000088826	ENSG00000088826.18	ENST00000484515	ENST00000484515.1	ENSDARG00000036967	smox
ENSG00000088826	ENSG00000088826.18	ENST00000346595	ENST00000346595.6	ENSDARG00000036967	smox
ENSG00000088826	ENSG00000088826.18	ENST00000379460	ENST00000379460.6	ENSDARG00000036967	smox
ENSG00000088826	ENSG00000088826.18	ENST00000457205	ENST00000457205.1	ENSDARG00000036967	smox
ENSG00000088826	ENSG00000088826.18	ENST00000494098	ENST00000494098.5	ENSDARG00000036967	smox
ENSG00000088826	ENSG00000088826.18	ENST00000486998	ENST00000486998.5	ENSDARG00000036967	smox
ENSG00000088826	ENSG00000088826.18	ENST00000466004	ENST00000466004.1	ENSDARG00000036967	smox
ENSG00000088826	ENSG00000088826.18	ENST00000621355	ENST00000621355.4	ENSDARG00000036967	smox
ENSG00000154889	ENSG00000154889.17	ENST00000588072	ENST00000588072.6	ENSDARG00000045416	mppe1
ENSG00000154889	ENSG00000154889.17	ENST00000317235	ENST00000317235.11	ENSDARG00000045416	mppe1
ENSG00000154889	ENSG00000154889.17	ENST00000496196	ENST00000496196.5	ENSDARG00000045416	mppe1
ENSG00000154889	ENSG00000154889.17	ENST00000317251	ENST00000317251.8	ENSDARG00000045416	mppe1
ENSG00000154889	ENSG00000154889.17	ENST00000309976	ENST00000309976.13	ENSDARG00000045416	mppe1
ENSG00000154889	ENSG00000154889.17	ENST00000344987	ENST00000344987.11	ENSDARG00000045416	mppe1
ENSG00000154889	ENSG00000154889.17	ENST00000592755	ENST00000592755.1	ENSDARG00000045416	mppe1
ENSG00000154889	ENSG00000154889.17	ENST00000592447	ENST00000592447.5	ENSDARG00000045416	mppe1
ENSG00000154889	ENSG00000154889.17	ENST00000592306	ENST00000592306.5	ENSDARG00000045416	mppe1
ENSG00000154889	ENSG00000154889.17	ENST00000592894	ENST00000592894.5	ENSDARG00000045416	mppe1
ENSG00000154889	ENSG00000154889.17	ENST00000587724	ENST00000587724.5	ENSDARG00000045416	mppe1
ENSG00000154889	ENSG00000154889.17	ENST00000592977	ENST00000592977.5	ENSDARG00000045416	mppe1
ENSG00000154889	ENSG00000154889.17	ENST00000589731	ENST00000589731.5	ENSDARG00000045416	mppe1
ENSG00000154889	ENSG00000154889.17	ENST00000592331	ENST00000592331.5	ENSDARG00000045416	mppe1
ENSG00000154889	ENSG00000154889.17	ENST00000588186	ENST00000588186.5	ENSDARG00000045416	mppe1
ENSG00000154889	ENSG00000154889.17	ENST00000588191	ENST00000588191.5	ENSDARG00000045416	mppe1
ENSG00000154889	ENSG00000154889.17	ENST00000589267	ENST00000589267.5	ENSDARG00000045416	mppe1
ENSG00000154889	ENSG00000154889.17	ENST00000586364	ENST00000586364.1	ENSDARG00000045416	mppe1
ENSG00000154889	ENSG00000154889.17	ENST00000592180	ENST00000592180.1	ENSDARG00000045416	mppe1
ENSG00000154889	ENSG00000154889.17	ENST00000590501	ENST00000590501.5	ENSDARG00000045416	mppe1
ENSG00000154889	ENSG00000154889.17	ENST00000588103	ENST00000588103.5	ENSDARG00000045416	mppe1
ENSG00000154889	ENSG00000154889.17	ENST00000587381	ENST00000587381.5	ENSDARG00000045416	mppe1
ENSG00000154889	ENSG00000154889.17	ENST00000589859	ENST00000589859.1	ENSDARG00000045416	mppe1
ENSG00000154889	ENSG00000154889.17	ENST00000586844	ENST00000586844.5	ENSDARG00000045416	mppe1
ENSG00000154889	ENSG00000154889.17	ENST00000593001	ENST00000593001.5	ENSDARG00000045416	mppe1
ENSG00000154889	ENSG00000154889.17	ENST00000589829	ENST00000589829.5	ENSDARG00000045416	mppe1
ENSG00000154889	ENSG00000154889.17	ENST00000591667	ENST00000591667.5	ENSDARG00000045416	mppe1
ENSG00000154889	ENSG00000154889.17	ENST00000590302	ENST00000590302.5	ENSDARG00000045416	mppe1
ENSG00000154889	ENSG00000154889.17	ENST00000586204	ENST00000586204.1	ENSDARG00000045416	mppe1
ENSG00000154889	ENSG00000154889.17	ENST00000588939	ENST00000588939.1	ENSDARG00000045416	mppe1
ENSG00000156253	ENSG00000156253.7	ENST00000493196	ENST00000493196.2	ENSDARG00000055426	rwdd2b
ENSG00000156253	ENSG00000156253.7	ENST00000486719	ENST00000486719.5	ENSDARG00000055426	rwdd2b
ENSG00000156253	ENSG00000156253.7	ENST00000286777	ENST00000286777.6	ENSDARG00000055426	rwdd2b
ENSG00000156253	ENSG00000156253.7	ENST00000472184	ENST00000472184.1	ENSDARG00000055426	rwdd2b
ENSG00000156253	ENSG00000156253.7	ENST00000466746	ENST00000466746.1	ENSDARG00000055426	rwdd2b
ENSG00000156253	ENSG00000156253.7	ENST00000481411	ENST00000481411.1	ENSDARG00000055426	rwdd2b
ENSG00000156253	ENSG00000156253.7	ENST00000471269	ENST00000471269.1	ENSDARG00000055426	rwdd2b
ENSG00000132640	ENSG00000132640.15	ENST00000254977	ENST00000254977.7	ENSDARG00000087517	btbd3b
ENSG00000132640	ENSG00000132640.15	ENST00000399006	ENST00000399006.6	ENSDARG00000087517	btbd3b
ENSG00000132640	ENSG00000132640.15	ENST00000405977	ENST00000405977.5	ENSDARG00000087517	btbd3b
ENSG00000132640	ENSG00000132640.15	ENST00000449299	ENST00000449299.5	ENSDARG00000087517	btbd3b
ENSG00000132640	ENSG00000132640.15	ENST00000450368	ENST00000450368.1	ENSDARG00000087517	btbd3b
ENSG00000132640	ENSG00000132640.15	ENST00000422390	ENST00000422390.5	ENSDARG00000087517	btbd3b
ENSG00000132640	ENSG00000132640.15	ENST00000455911	ENST00000455911.5	ENSDARG00000087517	btbd3b
ENSG00000132640	ENSG00000132640.15	ENST00000430557	ENST00000430557.1	ENSDARG00000087517	btbd3b
ENSG00000132640	ENSG00000132640.15	ENST00000488503	ENST00000488503.5	ENSDARG00000087517	btbd3b
ENSG00000132640	ENSG00000132640.15	ENST00000471120	ENST00000471120.1	ENSDARG00000087517	btbd3b
ENSG00000132640	ENSG00000132640.15	ENST00000473416	ENST00000473416.1	ENSDARG00000087517	btbd3b
ENSG00000132640	ENSG00000132640.15	ENST00000473180	ENST00000473180.1	ENSDARG00000087517	btbd3b
ENSG00000132640	ENSG00000132640.15	ENST00000378226	ENST00000378226.7	ENSDARG00000087517	btbd3b
ENSG00000132640	ENSG00000132640.15	ENST00000618918	ENST00000618918.4	ENSDARG00000087517	btbd3b
ENSG00000132640	ENSG00000132640.15	ENST00000618296	ENST00000618296.4	ENSDARG00000087517	btbd3b
ENSG00000125816	ENSG00000125816.5	ENST00000351817	ENST00000351817.5	ENSDARG00000075107	nkx2.4a
ENSG00000125816	ENSG00000125816.5	ENST00000351817	ENST00000351817.5	ENSDARG00000104107	nkx2.4b
ENSG00000089063	ENSG00000089063.15	ENST00000615008	ENST00000615008.4	ENSDARG00000027687	tmem230a
ENSG00000089063	ENSG00000089063.15	ENST00000612323	ENST00000612323.4	ENSDARG00000027687	tmem230a
ENSG00000089063	ENSG00000089063.15	ENST00000379277	ENST00000379277.6	ENSDARG00000027687	tmem230a
ENSG00000089063	ENSG00000089063.15	ENST00000492419	ENST00000492419.1	ENSDARG00000027687	tmem230a
ENSG00000089063	ENSG00000089063.15	ENST00000379299	ENST00000379299.6	ENSDARG00000027687	tmem230a
ENSG00000089063	ENSG00000089063.15	ENST00000379286	ENST00000379286.6	ENSDARG00000027687	tmem230a
ENSG00000089063	ENSG00000089063.15	ENST00000379279	ENST00000379279.6	ENSDARG00000027687	tmem230a
ENSG00000089063	ENSG00000089063.15	ENST00000379283	ENST00000379283.6	ENSDARG00000027687	tmem230a
ENSG00000089063	ENSG00000089063.15	ENST00000342308	ENST00000342308.10	ENSDARG00000027687	tmem230a
ENSG00000089063	ENSG00000089063.15	ENST00000202834	ENST00000202834.11	ENSDARG00000027687	tmem230a
ENSG00000089063	ENSG00000089063.15	ENST00000379276	ENST00000379276.4	ENSDARG00000027687	tmem230a
ENSG00000089063	ENSG00000089063.15	ENST00000615008	ENST00000615008.4	ENSDARG00000069674	tmem230b
ENSG00000089063	ENSG00000089063.15	ENST00000612323	ENST00000612323.4	ENSDARG00000069674	tmem230b
ENSG00000089063	ENSG00000089063.15	ENST00000379277	ENST00000379277.6	ENSDARG00000069674	tmem230b
ENSG00000089063	ENSG00000089063.15	ENST00000492419	ENST00000492419.1	ENSDARG00000069674	tmem230b
ENSG00000089063	ENSG00000089063.15	ENST00000379299	ENST00000379299.6	ENSDARG00000069674	tmem230b
ENSG00000089063	ENSG00000089063.15	ENST00000379286	ENST00000379286.6	ENSDARG00000069674	tmem230b
ENSG00000089063	ENSG00000089063.15	ENST00000379279	ENST00000379279.6	ENSDARG00000069674	tmem230b
ENSG00000089063	ENSG00000089063.15	ENST00000379283	ENST00000379283.6	ENSDARG00000069674	tmem230b
ENSG00000089063	ENSG00000089063.15	ENST00000342308	ENST00000342308.10	ENSDARG00000069674	tmem230b
ENSG00000089063	ENSG00000089063.15	ENST00000202834	ENST00000202834.11	ENSDARG00000069674	tmem230b
ENSG00000089063	ENSG00000089063.15	ENST00000379276	ENST00000379276.4	ENSDARG00000069674	tmem230b
ENSG00000142207	ENSG00000142207.7	ENST00000382751	ENST00000382751.4	ENSDARG00000060308	urb1
ENSG00000142207	ENSG00000142207.7	ENST00000480196	ENST00000480196.2	ENSDARG00000060308	urb1
ENSG00000142207	ENSG00000142207.7	ENST00000492603	ENST00000492603.1	ENSDARG00000060308	urb1
ENSG00000125851	ENSG00000125851.10	ENST00000377899	ENST00000377899.5	ENSDARG00000019451	pcsk2
ENSG00000125851	ENSG00000125851.10	ENST00000262545	ENST00000262545.7	ENSDARG00000019451	pcsk2
ENSG00000125851	ENSG00000125851.10	ENST00000536609	ENST00000536609.1	ENSDARG00000019451	pcsk2
ENSG00000125851	ENSG00000125851.10	ENST00000470007	ENST00000470007.1	ENSDARG00000019451	pcsk2
ENSG00000125851	ENSG00000125851.10	ENST00000459871	ENST00000459871.1	ENSDARG00000019451	pcsk2
ENSG00000154721	ENSG00000154721.15	ENST00000400532	ENST00000400532.5	ENSDARG00000058996	jam2a
ENSG00000154721	ENSG00000154721.15	ENST00000480456	ENST00000480456.6	ENSDARG00000058996	jam2a
ENSG00000154721	ENSG00000154721.15	ENST00000460679	ENST00000460679.5	ENSDARG00000058996	jam2a
ENSG00000154721	ENSG00000154721.15	ENST00000492962	ENST00000492962.1	ENSDARG00000058996	jam2a
ENSG00000154721	ENSG00000154721.15	ENST00000477351	ENST00000477351.1	ENSDARG00000058996	jam2a
ENSG00000154721	ENSG00000154721.15	ENST00000471689	ENST00000471689.1	ENSDARG00000058996	jam2a
ENSG00000154721	ENSG00000154721.15	ENST00000312957	ENST00000312957.9	ENSDARG00000058996	jam2a
ENSG00000154721	ENSG00000154721.15	ENST00000400532	ENST00000400532.5	ENSDARG00000079071	jam2b
ENSG00000154721	ENSG00000154721.15	ENST00000480456	ENST00000480456.6	ENSDARG00000079071	jam2b
ENSG00000154721	ENSG00000154721.15	ENST00000460679	ENST00000460679.5	ENSDARG00000079071	jam2b
ENSG00000154721	ENSG00000154721.15	ENST00000492962	ENST00000492962.1	ENSDARG00000079071	jam2b
ENSG00000154721	ENSG00000154721.15	ENST00000477351	ENST00000477351.1	ENSDARG00000079071	jam2b
ENSG00000154721	ENSG00000154721.15	ENST00000471689	ENST00000471689.1	ENSDARG00000079071	jam2b
ENSG00000154721	ENSG00000154721.15	ENST00000312957	ENST00000312957.9	ENSDARG00000079071	jam2b
ENSG00000156256	ENSG00000156256.15	ENST00000399975	ENST00000399975.7	ENSDARG00000060633	usp16
ENSG00000156256	ENSG00000156256.15	ENST00000399976	ENST00000399976.7	ENSDARG00000060633	usp16
ENSG00000156256	ENSG00000156256.15	ENST00000334352	ENST00000334352.8	ENSDARG00000060633	usp16
ENSG00000156256	ENSG00000156256.15	ENST00000474835	ENST00000474835.5	ENSDARG00000060633	usp16
ENSG00000156256	ENSG00000156256.15	ENST00000399973	ENST00000399973.1	ENSDARG00000060633	usp16
ENSG00000156256	ENSG00000156256.15	ENST00000485067	ENST00000485067.1	ENSDARG00000060633	usp16
ENSG00000101489	ENSG00000101489.20	ENST00000586009	ENST00000586009.5	ENSDARG00000070045	celf4
ENSG00000101489	ENSG00000101489.20	ENST00000588591	ENST00000588591.5	ENSDARG00000070045	celf4
ENSG00000101489	ENSG00000101489.20	ENST00000334919	ENST00000334919.9	ENSDARG00000070045	celf4
ENSG00000101489	ENSG00000101489.20	ENST00000591287	ENST00000591287.5	ENSDARG00000070045	celf4
ENSG00000101489	ENSG00000101489.20	ENST00000590112	ENST00000590112.5	ENSDARG00000070045	celf4
ENSG00000101489	ENSG00000101489.20	ENST00000590011	ENST00000590011.1	ENSDARG00000070045	celf4
ENSG00000101489	ENSG00000101489.20	ENST00000601019	ENST00000601019.5	ENSDARG00000070045	celf4
ENSG00000101489	ENSG00000101489.20	ENST00000361795	ENST00000361795.9	ENSDARG00000070045	celf4
ENSG00000101489	ENSG00000101489.20	ENST00000603232	ENST00000603232.6	ENSDARG00000070045	celf4
ENSG00000101489	ENSG00000101489.20	ENST00000587911	ENST00000587911.5	ENSDARG00000070045	celf4
ENSG00000101489	ENSG00000101489.20	ENST00000591282	ENST00000591282.5	ENSDARG00000070045	celf4
ENSG00000101489	ENSG00000101489.20	ENST00000593271	ENST00000593271.5	ENSDARG00000070045	celf4
ENSG00000101489	ENSG00000101489.20	ENST00000589386	ENST00000589386.5	ENSDARG00000070045	celf4
ENSG00000101489	ENSG00000101489.20	ENST00000588597	ENST00000588597.5	ENSDARG00000070045	celf4
ENSG00000101489	ENSG00000101489.20	ENST00000587657	ENST00000587657.1	ENSDARG00000070045	celf4
ENSG00000101489	ENSG00000101489.20	ENST00000591421	ENST00000591421.5	ENSDARG00000070045	celf4
ENSG00000101489	ENSG00000101489.20	ENST00000587074	ENST00000587074.1	ENSDARG00000070045	celf4
ENSG00000101489	ENSG00000101489.20	ENST00000601392	ENST00000601392.5	ENSDARG00000070045	celf4
ENSG00000101489	ENSG00000101489.20	ENST00000587819	ENST00000587819.5	ENSDARG00000070045	celf4
ENSG00000101489	ENSG00000101489.20	ENST00000589229	ENST00000589229.5	ENSDARG00000070045	celf4
ENSG00000101489	ENSG00000101489.20	ENST00000587924	ENST00000587924.1	ENSDARG00000070045	celf4
ENSG00000101489	ENSG00000101489.20	ENST00000587449	ENST00000587449.1	ENSDARG00000070045	celf4
ENSG00000101489	ENSG00000101489.20	ENST00000420428	ENST00000420428.7	ENSDARG00000070045	celf4
ENSG00000125815	ENSG00000125815.9	ENST00000449810	ENST00000449810.5	ENSDARG00000074425	si:busm1-57f23.1
ENSG00000125815	ENSG00000125815.9	ENST00000246012	ENST00000246012.2	ENSDARG00000074425	si:busm1-57f23.1
ENSG00000101230	ENSG00000101230.6	ENST00000262487	ENST00000262487.5	ENSDARG00000020541	ism1
ENSG00000100997	ENSG00000100997.20	ENST00000465694	ENST00000465694.2	ENSDARG00000071004	abhd12
ENSG00000100997	ENSG00000100997.20	ENST00000376542	ENST00000376542.8	ENSDARG00000071004	abhd12
ENSG00000100997	ENSG00000100997.20	ENST00000672871	ENST00000672871.1	ENSDARG00000071004	abhd12
ENSG00000100997	ENSG00000100997.20	ENST00000672331	ENST00000672331.1	ENSDARG00000071004	abhd12
ENSG00000100997	ENSG00000100997.20	ENST00000671858	ENST00000671858.1	ENSDARG00000071004	abhd12
ENSG00000100997	ENSG00000100997.20	ENST00000673524	ENST00000673524.1	ENSDARG00000071004	abhd12
ENSG00000100997	ENSG00000100997.20	ENST00000339157	ENST00000339157.10	ENSDARG00000071004	abhd12
ENSG00000100997	ENSG00000100997.20	ENST00000672114	ENST00000672114.1	ENSDARG00000071004	abhd12
ENSG00000100997	ENSG00000100997.20	ENST00000672596	ENST00000672596.1	ENSDARG00000071004	abhd12
ENSG00000100997	ENSG00000100997.20	ENST00000672358	ENST00000672358.1	ENSDARG00000071004	abhd12
ENSG00000100997	ENSG00000100997.20	ENST00000672258	ENST00000672258.1	ENSDARG00000071004	abhd12
ENSG00000100997	ENSG00000100997.20	ENST00000673227	ENST00000673227.1	ENSDARG00000071004	abhd12
ENSG00000100997	ENSG00000100997.20	ENST00000672406	ENST00000672406.1	ENSDARG00000071004	abhd12
ENSG00000100997	ENSG00000100997.20	ENST00000672566	ENST00000672566.1	ENSDARG00000071004	abhd12
ENSG00000100997	ENSG00000100997.20	ENST00000673121	ENST00000673121.1	ENSDARG00000071004	abhd12
ENSG00000100997	ENSG00000100997.20	ENST00000671784	ENST00000671784.1	ENSDARG00000071004	abhd12
ENSG00000100997	ENSG00000100997.20	ENST00000576316	ENST00000576316.5	ENSDARG00000071004	abhd12
ENSG00000100997	ENSG00000100997.20	ENST00000672001	ENST00000672001.1	ENSDARG00000071004	abhd12
ENSG00000100997	ENSG00000100997.20	ENST00000673094	ENST00000673094.1	ENSDARG00000071004	abhd12
ENSG00000100997	ENSG00000100997.20	ENST00000481556	ENST00000481556.1	ENSDARG00000071004	abhd12
ENSG00000100997	ENSG00000100997.20	ENST00000491682	ENST00000491682.5	ENSDARG00000071004	abhd12
ENSG00000100997	ENSG00000100997.20	ENST00000471287	ENST00000471287.5	ENSDARG00000071004	abhd12
ENSG00000100997	ENSG00000100997.20	ENST00000450393	ENST00000450393.5	ENSDARG00000071004	abhd12
ENSG00000100997	ENSG00000100997.20	ENST00000461204	ENST00000461204.1	ENSDARG00000071004	abhd12
ENSG00000275464	ENSG00000275464.5	ENST00000617716	ENST00000617716.4	ENSDARG00000037109	pwp2h
ENSG00000275464	ENSG00000275464.5	ENST00000632537	ENST00000632537.1	ENSDARG00000037109	pwp2h
ENSG00000275464	ENSG00000275464.5	ENST00000623011	ENST00000623011.1	ENSDARG00000037109	pwp2h
ENSG00000275464	ENSG00000275464.5	ENST00000624312	ENST00000624312.2	ENSDARG00000037109	pwp2h
ENSG00000275464	ENSG00000275464.5	ENST00000633442	ENST00000633442.1	ENSDARG00000037109	pwp2h
ENSG00000275464	ENSG00000275464.5	ENST00000633593	ENST00000633593.1	ENSDARG00000037109	pwp2h
ENSG00000275464	ENSG00000275464.5	ENST00000634020	ENST00000634020.1	ENSDARG00000037109	pwp2h
ENSG00000275464	ENSG00000275464.5	ENST00000634021	ENST00000634021.1	ENSDARG00000037109	pwp2h
ENSG00000125848	ENSG00000125848.10	ENST00000378053	ENST00000378053.3	ENSDARG00000076895	flrt3
ENSG00000125848	ENSG00000125848.10	ENST00000341420	ENST00000341420.5	ENSDARG00000076895	flrt3
ENSG00000125848	ENSG00000125848.10	ENST00000462077	ENST00000462077.1	ENSDARG00000076895	flrt3
ENSG00000170367	ENSG00000170367.5	ENST00000304710	ENST00000304710.5	ENSDARG00000074425	si:busm1-57f23.1
ENSG00000089091	ENSG00000089091.16	ENST00000476058	ENST00000476058.5	ENSDARG00000055787	dzank1
ENSG00000089091	ENSG00000089091.16	ENST00000377630	ENST00000377630.9	ENSDARG00000055787	dzank1
ENSG00000089091	ENSG00000089091.16	ENST00000357236	ENST00000357236.8	ENSDARG00000055787	dzank1
ENSG00000089091	ENSG00000089091.16	ENST00000358866	ENST00000358866.10	ENSDARG00000055787	dzank1
ENSG00000089091	ENSG00000089091.16	ENST00000608192	ENST00000608192.5	ENSDARG00000055787	dzank1
ENSG00000089091	ENSG00000089091.16	ENST00000609267	ENST00000609267.5	ENSDARG00000055787	dzank1
ENSG00000089091	ENSG00000089091.16	ENST00000480488	ENST00000480488.2	ENSDARG00000055787	dzank1
ENSG00000089091	ENSG00000089091.16	ENST00000460891	ENST00000460891.5	ENSDARG00000055787	dzank1
ENSG00000089091	ENSG00000089091.16	ENST00000470526	ENST00000470526.1	ENSDARG00000055787	dzank1
ENSG00000089091	ENSG00000089091.16	ENST00000262547	ENST00000262547.9	ENSDARG00000055787	dzank1
ENSG00000089091	ENSG00000089091.16	ENST00000329494	ENST00000329494.9	ENSDARG00000055787	dzank1
ENSG00000132874	ENSG00000132874.15	ENST00000586448	ENST00000586448.5	ENSDARG00000051914	slc14a2
ENSG00000132874	ENSG00000132874.15	ENST00000255226	ENST00000255226.11	ENSDARG00000051914	slc14a2
ENSG00000132874	ENSG00000132874.15	ENST00000323329	ENST00000323329.3	ENSDARG00000051914	slc14a2
ENSG00000017797	ENSG00000017797.13	ENST00000019317	ENST00000019317.8	ENSDARG00000078653	ralbp1
ENSG00000017797	ENSG00000017797.13	ENST00000585015	ENST00000585015.6	ENSDARG00000078653	ralbp1
ENSG00000017797	ENSG00000017797.13	ENST00000609094	ENST00000609094.2	ENSDARG00000078653	ralbp1
ENSG00000017797	ENSG00000017797.13	ENST00000383432	ENST00000383432.8	ENSDARG00000078653	ralbp1
ENSG00000017797	ENSG00000017797.13	ENST00000458039	ENST00000458039.3	ENSDARG00000078653	ralbp1
ENSG00000017797	ENSG00000017797.13	ENST00000577221	ENST00000577221.1	ENSDARG00000078653	ralbp1
ENSG00000243927	ENSG00000243927.6	ENST00000488492	ENST00000488492.5	ENSDARG00000039543	mrps6
ENSG00000243927	ENSG00000243927.6	ENST00000399312	ENST00000399312.3	ENSDARG00000039543	mrps6
ENSG00000243927	ENSG00000243927.6	ENST00000477091	ENST00000477091.5	ENSDARG00000039543	mrps6
ENSG00000243927	ENSG00000243927.6	ENST00000483977	ENST00000483977.5	ENSDARG00000039543	mrps6
ENSG00000243927	ENSG00000243927.6	ENST00000482679	ENST00000482679.1	ENSDARG00000039543	mrps6
ENSG00000167315	ENSG00000167315.18	ENST00000285093	ENST00000285093.15	ENSDARG00000099056	CABZ01065076.1
ENSG00000167315	ENSG00000167315.18	ENST00000589432	ENST00000589432.5	ENSDARG00000099056	CABZ01065076.1
ENSG00000167315	ENSG00000167315.18	ENST00000591171	ENST00000591171.1	ENSDARG00000099056	CABZ01065076.1
ENSG00000167315	ENSG00000167315.18	ENST00000587994	ENST00000587994.5	ENSDARG00000099056	CABZ01065076.1
ENSG00000167315	ENSG00000167315.18	ENST00000586485	ENST00000586485.5	ENSDARG00000099056	CABZ01065076.1
ENSG00000167315	ENSG00000167315.18	ENST00000585948	ENST00000585948.5	ENSDARG00000099056	CABZ01065076.1
ENSG00000167315	ENSG00000167315.18	ENST00000586100	ENST00000586100.1	ENSDARG00000099056	CABZ01065076.1
ENSG00000167315	ENSG00000167315.18	ENST00000285093	ENST00000285093.15	ENSDARG00000038881	acaa2
ENSG00000167315	ENSG00000167315.18	ENST00000589432	ENST00000589432.5	ENSDARG00000038881	acaa2
ENSG00000167315	ENSG00000167315.18	ENST00000591171	ENST00000591171.1	ENSDARG00000038881	acaa2
ENSG00000167315	ENSG00000167315.18	ENST00000587994	ENST00000587994.5	ENSDARG00000038881	acaa2
ENSG00000167315	ENSG00000167315.18	ENST00000586485	ENST00000586485.5	ENSDARG00000038881	acaa2
ENSG00000167315	ENSG00000167315.18	ENST00000585948	ENST00000585948.5	ENSDARG00000038881	acaa2
ENSG00000167315	ENSG00000167315.18	ENST00000586100	ENST00000586100.1	ENSDARG00000038881	acaa2
ENSG00000089195	ENSG00000089195.15	ENST00000473131	ENST00000473131.5	ENSDARG00000042344	trmt6
ENSG00000089195	ENSG00000089195.15	ENST00000466974	ENST00000466974.5	ENSDARG00000042344	trmt6
ENSG00000089195	ENSG00000089195.15	ENST00000203001	ENST00000203001.7	ENSDARG00000042344	trmt6
ENSG00000089195	ENSG00000089195.15	ENST00000493972	ENST00000493972.1	ENSDARG00000042344	trmt6
ENSG00000089195	ENSG00000089195.15	ENST00000453074	ENST00000453074.6	ENSDARG00000042344	trmt6
ENSG00000159131	ENSG00000159131.17	ENST00000381815	ENST00000381815.9	ENSDARG00000101089	gart
ENSG00000159131	ENSG00000159131.17	ENST00000381831	ENST00000381831.7	ENSDARG00000101089	gart
ENSG00000159131	ENSG00000159131.17	ENST00000381839	ENST00000381839.7	ENSDARG00000101089	gart
ENSG00000159131	ENSG00000159131.17	ENST00000424203	ENST00000424203.5	ENSDARG00000101089	gart
ENSG00000159131	ENSG00000159131.17	ENST00000482663	ENST00000482663.1	ENSDARG00000101089	gart
ENSG00000159131	ENSG00000159131.17	ENST00000487155	ENST00000487155.1	ENSDARG00000101089	gart
ENSG00000159131	ENSG00000159131.17	ENST00000460305	ENST00000460305.1	ENSDARG00000101089	gart
ENSG00000159131	ENSG00000159131.17	ENST00000467575	ENST00000467575.1	ENSDARG00000101089	gart
ENSG00000159131	ENSG00000159131.17	ENST00000361093	ENST00000361093.9	ENSDARG00000101089	gart
ENSG00000159131	ENSG00000159131.17	ENST00000366093	ENST00000366093.6	ENSDARG00000101089	gart
ENSG00000159131	ENSG00000159131.17	ENST00000466882	ENST00000466882.1	ENSDARG00000101089	gart
ENSG00000159131	ENSG00000159131.17	ENST00000497313	ENST00000497313.5	ENSDARG00000101089	gart
ENSG00000159131	ENSG00000159131.17	ENST00000430874	ENST00000430874.5	ENSDARG00000101089	gart
ENSG00000159131	ENSG00000159131.17	ENST00000426819	ENST00000426819.5	ENSDARG00000101089	gart
ENSG00000159131	ENSG00000159131.17	ENST00000476524	ENST00000476524.1	ENSDARG00000101089	gart
ENSG00000159131	ENSG00000159131.17	ENST00000488791	ENST00000488791.1	ENSDARG00000101089	gart
ENSG00000159131	ENSG00000159131.17	ENST00000438059	ENST00000438059.5	ENSDARG00000101089	gart
ENSG00000159131	ENSG00000159131.17	ENST00000441403	ENST00000441403.1	ENSDARG00000101089	gart
ENSG00000284776	ENSG00000284776.1	ENST00000618693	ENST00000618693.4	ENSDARG00000044628	dtd1
ENSG00000101463	ENSG00000101463.6	ENST00000376862	ENST00000376862.4	ENSDARG00000100751	SYNDIG1
ENSG00000101463	ENSG00000101463.6	ENST00000482637	ENST00000482637.1	ENSDARG00000100751	SYNDIG1
ENSG00000101323	ENSG00000101323.5	ENST00000378789	ENST00000378789.4	ENSDARG00000024160	hao1
ENSG00000141380	ENSG00000141380.14	ENST00000415083	ENST00000415083.7	ENSDARG00000002970	ss18
ENSG00000141380	ENSG00000141380.14	ENST00000542420	ENST00000542420.6	ENSDARG00000002970	ss18
ENSG00000141380	ENSG00000141380.14	ENST00000579640	ENST00000579640.5	ENSDARG00000002970	ss18
ENSG00000141380	ENSG00000141380.14	ENST00000269138	ENST00000269138.9	ENSDARG00000002970	ss18
ENSG00000141380	ENSG00000141380.14	ENST00000269137	ENST00000269137.11	ENSDARG00000002970	ss18
ENSG00000141380	ENSG00000141380.14	ENST00000585121	ENST00000585121.5	ENSDARG00000002970	ss18
ENSG00000141380	ENSG00000141380.14	ENST00000580958	ENST00000580958.5	ENSDARG00000002970	ss18
ENSG00000141380	ENSG00000141380.14	ENST00000582092	ENST00000582092.1	ENSDARG00000002970	ss18
ENSG00000141380	ENSG00000141380.14	ENST00000539244	ENST00000539244.6	ENSDARG00000002970	ss18
ENSG00000141380	ENSG00000141380.14	ENST00000585241	ENST00000585241.5	ENSDARG00000002970	ss18
ENSG00000141380	ENSG00000141380.14	ENST00000578954	ENST00000578954.5	ENSDARG00000002970	ss18
ENSG00000141380	ENSG00000141380.14	ENST00000579061	ENST00000579061.5	ENSDARG00000002970	ss18
ENSG00000141380	ENSG00000141380.14	ENST00000577636	ENST00000577636.5	ENSDARG00000002970	ss18
ENSG00000141380	ENSG00000141380.14	ENST00000584083	ENST00000584083.5	ENSDARG00000002970	ss18
ENSG00000141380	ENSG00000141380.14	ENST00000578700	ENST00000578700.5	ENSDARG00000002970	ss18
ENSG00000141380	ENSG00000141380.14	ENST00000582792	ENST00000582792.5	ENSDARG00000002970	ss18
ENSG00000141380	ENSG00000141380.14	ENST00000581021	ENST00000581021.5	ENSDARG00000002970	ss18
ENSG00000141380	ENSG00000141380.14	ENST00000577572	ENST00000577572.5	ENSDARG00000002970	ss18
ENSG00000141380	ENSG00000141380.14	ENST00000582448	ENST00000582448.5	ENSDARG00000002970	ss18
ENSG00000141380	ENSG00000141380.14	ENST00000581570	ENST00000581570.5	ENSDARG00000002970	ss18
ENSG00000141380	ENSG00000141380.14	ENST00000577751	ENST00000577751.5	ENSDARG00000002970	ss18
ENSG00000141380	ENSG00000141380.14	ENST00000580003	ENST00000580003.1	ENSDARG00000002970	ss18
ENSG00000141380	ENSG00000141380.14	ENST00000580751	ENST00000580751.5	ENSDARG00000002970	ss18
ENSG00000141380	ENSG00000141380.14	ENST00000580642	ENST00000580642.2	ENSDARG00000002970	ss18
ENSG00000141380	ENSG00000141380.14	ENST00000578595	ENST00000578595.1	ENSDARG00000002970	ss18
ENSG00000141380	ENSG00000141380.14	ENST00000583595	ENST00000583595.1	ENSDARG00000002970	ss18
ENSG00000088930	ENSG00000088930.8	ENST00000377191	ENST00000377191.5	ENSDARG00000101900	xrn2
ENSG00000125772	ENSG00000125772.14	ENST00000379019	ENST00000379019.7	ENSDARG00000016011	gpcpd1
ENSG00000125772	ENSG00000125772.14	ENST00000418646	ENST00000418646.5	ENSDARG00000016011	gpcpd1
ENSG00000125772	ENSG00000125772.14	ENST00000481038	ENST00000481038.5	ENSDARG00000016011	gpcpd1
ENSG00000125772	ENSG00000125772.14	ENST00000462080	ENST00000462080.1	ENSDARG00000016011	gpcpd1
ENSG00000125772	ENSG00000125772.14	ENST00000633552	ENST00000633552.1	ENSDARG00000016011	gpcpd1
ENSG00000125772	ENSG00000125772.14	ENST00000473797	ENST00000473797.1	ENSDARG00000016011	gpcpd1
ENSG00000125772	ENSG00000125772.14	ENST00000481690	ENST00000481690.2	ENSDARG00000016011	gpcpd1
ENSG00000286022	ENSG00000286022.1	ENST00000651531	ENST00000651531.1	ENSDARG00000097651	tgm8
ENSG00000286022	ENSG00000286022.1	ENST00000651531	ENST00000651531.1	ENSDARG00000098837	tgm5l
ENSG00000125810	ENSG00000125810.10	ENST00000246006	ENST00000246006.5	ENSDARG00000103713	cd248a
ENSG00000125810	ENSG00000125810.10	ENST00000246006	ENST00000246006.5	ENSDARG00000077938	cd248b
ENSG00000101003	ENSG00000101003.10	ENST00000262460	ENST00000262460.5	ENSDARG00000007624	gins1
ENSG00000101003	ENSG00000101003.10	ENST00000484893	ENST00000484893.1	ENSDARG00000007624	gins1
ENSG00000101003	ENSG00000101003.10	ENST00000473460	ENST00000473460.1	ENSDARG00000007624	gins1
ENSG00000101003	ENSG00000101003.10	ENST00000481735	ENST00000481735.1	ENSDARG00000007624	gins1
ENSG00000077984	ENSG00000077984.6	ENST00000480798	ENST00000480798.2	ENSDARG00000101340	CABZ01117840.1
ENSG00000198743	ENSG00000198743.7	ENST00000381151	ENST00000381151.5	ENSDARG00000010376	slc5a3a
ENSG00000198743	ENSG00000198743.7	ENST00000381151	ENST00000381151.5	ENSDARG00000077812	slc5a3b
ENSG00000159259	ENSG00000159259.8	ENST00000314103	ENST00000314103.6	ENSDARG00000056473	chaf1b
ENSG00000159259	ENSG00000159259.8	ENST00000480486	ENST00000480486.1	ENSDARG00000056473	chaf1b
ENSG00000159259	ENSG00000159259.8	ENST00000481458	ENST00000481458.1	ENSDARG00000056473	chaf1b
ENSG00000101474	ENSG00000101474.12	ENST00000451442	ENST00000451442.5	ENSDARG00000017422	apmap
ENSG00000101474	ENSG00000101474.12	ENST00000217456	ENST00000217456.3	ENSDARG00000017422	apmap
ENSG00000125864	ENSG00000125864.14	ENST00000377873	ENST00000377873.8	ENSDARG00000074919	BFSP1
ENSG00000125864	ENSG00000125864.14	ENST00000377868	ENST00000377868.6	ENSDARG00000074919	BFSP1
ENSG00000125864	ENSG00000125864.14	ENST00000536626	ENST00000536626.7	ENSDARG00000074919	BFSP1
ENSG00000125864	ENSG00000125864.14	ENST00000492424	ENST00000492424.1	ENSDARG00000074919	BFSP1
ENSG00000125864	ENSG00000125864.14	ENST00000473415	ENST00000473415.1	ENSDARG00000074919	BFSP1
ENSG00000156304	ENSG00000156304.15	ENST00000286835	ENST00000286835.12	ENSDARG00000018854	scaf4b
ENSG00000156304	ENSG00000156304.15	ENST00000399804	ENST00000399804.5	ENSDARG00000018854	scaf4b
ENSG00000156304	ENSG00000156304.15	ENST00000434667	ENST00000434667.3	ENSDARG00000018854	scaf4b
ENSG00000156304	ENSG00000156304.15	ENST00000467731	ENST00000467731.1	ENSDARG00000018854	scaf4b
ENSG00000156304	ENSG00000156304.15	ENST00000472318	ENST00000472318.1	ENSDARG00000018854	scaf4b
ENSG00000156304	ENSG00000156304.15	ENST00000485790	ENST00000485790.1	ENSDARG00000018854	scaf4b
ENSG00000156304	ENSG00000156304.15	ENST00000286835	ENST00000286835.12	ENSDARG00000077093	scaf4a
ENSG00000156304	ENSG00000156304.15	ENST00000399804	ENST00000399804.5	ENSDARG00000077093	scaf4a
ENSG00000156304	ENSG00000156304.15	ENST00000434667	ENST00000434667.3	ENSDARG00000077093	scaf4a
ENSG00000156304	ENSG00000156304.15	ENST00000467731	ENST00000467731.1	ENSDARG00000077093	scaf4a
ENSG00000156304	ENSG00000156304.15	ENST00000472318	ENST00000472318.1	ENSDARG00000077093	scaf4a
ENSG00000156304	ENSG00000156304.15	ENST00000485790	ENST00000485790.1	ENSDARG00000077093	scaf4a
ENSG00000101745	ENSG00000101745.17	ENST00000585234	ENST00000585234.5	ENSDARG00000052419	ankrd12
ENSG00000101745	ENSG00000101745.17	ENST00000262126	ENST00000262126.9	ENSDARG00000052419	ankrd12
ENSG00000101745	ENSG00000101745.17	ENST00000577992	ENST00000577992.1	ENSDARG00000052419	ankrd12
ENSG00000101745	ENSG00000101745.17	ENST00000540578	ENST00000540578.6	ENSDARG00000052419	ankrd12
ENSG00000101745	ENSG00000101745.17	ENST00000581635	ENST00000581635.5	ENSDARG00000052419	ankrd12
ENSG00000101745	ENSG00000101745.17	ENST00000400020	ENST00000400020.7	ENSDARG00000052419	ankrd12
ENSG00000101745	ENSG00000101745.17	ENST00000581758	ENST00000581758.1	ENSDARG00000052419	ankrd12
ENSG00000101745	ENSG00000101745.17	ENST00000546007	ENST00000546007.6	ENSDARG00000052419	ankrd12
ENSG00000101745	ENSG00000101745.17	ENST00000359158	ENST00000359158.7	ENSDARG00000052419	ankrd12
ENSG00000088766	ENSG00000088766.12	ENST00000378863	ENST00000378863.9	ENSDARG00000038000	crls1
ENSG00000088766	ENSG00000088766.12	ENST00000378868	ENST00000378868.4	ENSDARG00000038000	crls1
ENSG00000088766	ENSG00000088766.12	ENST00000609154	ENST00000609154.1	ENSDARG00000038000	crls1
ENSG00000088766	ENSG00000088766.12	ENST00000489345	ENST00000489345.5	ENSDARG00000038000	crls1
ENSG00000088766	ENSG00000088766.12	ENST00000464921	ENST00000464921.5	ENSDARG00000038000	crls1
ENSG00000088766	ENSG00000088766.12	ENST00000478846	ENST00000478846.1	ENSDARG00000038000	crls1
ENSG00000088766	ENSG00000088766.12	ENST00000452938	ENST00000452938.5	ENSDARG00000038000	crls1
ENSG00000149435	ENSG00000149435.12	ENST00000286890	ENST00000286890.8	ENSDARG00000075055	ggt1l2.1
ENSG00000149435	ENSG00000149435.12	ENST00000278765	ENST00000278765.8	ENSDARG00000075055	ggt1l2.1
ENSG00000149435	ENSG00000149435.12	ENST00000335694	ENST00000335694.4	ENSDARG00000075055	ggt1l2.1
ENSG00000149435	ENSG00000149435.12	ENST00000286890	ENST00000286890.8	ENSDARG00000023526	ggt1a
ENSG00000149435	ENSG00000149435.12	ENST00000278765	ENST00000278765.8	ENSDARG00000023526	ggt1a
ENSG00000149435	ENSG00000149435.12	ENST00000335694	ENST00000335694.4	ENSDARG00000023526	ggt1a
ENSG00000149435	ENSG00000149435.12	ENST00000286890	ENST00000286890.8	ENSDARG00000092350	si:dkey-222h21.12
ENSG00000149435	ENSG00000149435.12	ENST00000278765	ENST00000278765.8	ENSDARG00000092350	si:dkey-222h21.12
ENSG00000149435	ENSG00000149435.12	ENST00000335694	ENST00000335694.4	ENSDARG00000092350	si:dkey-222h21.12
ENSG00000149435	ENSG00000149435.12	ENST00000286890	ENST00000286890.8	ENSDARG00000018342	ggt1b
ENSG00000149435	ENSG00000149435.12	ENST00000278765	ENST00000278765.8	ENSDARG00000018342	ggt1b
ENSG00000149435	ENSG00000149435.12	ENST00000335694	ENST00000335694.4	ENSDARG00000018342	ggt1b
ENSG00000149435	ENSG00000149435.12	ENST00000286890	ENST00000286890.8	ENSDARG00000075541	si:ch73-236c18.3
ENSG00000149435	ENSG00000149435.12	ENST00000278765	ENST00000278765.8	ENSDARG00000075541	si:ch73-236c18.3
ENSG00000149435	ENSG00000149435.12	ENST00000335694	ENST00000335694.4	ENSDARG00000075541	si:ch73-236c18.3
ENSG00000149435	ENSG00000149435.12	ENST00000286890	ENST00000286890.8	ENSDARG00000098576	CU914631.1
ENSG00000149435	ENSG00000149435.12	ENST00000278765	ENST00000278765.8	ENSDARG00000098576	CU914631.1
ENSG00000149435	ENSG00000149435.12	ENST00000335694	ENST00000335694.4	ENSDARG00000098576	CU914631.1
ENSG00000149435	ENSG00000149435.12	ENST00000286890	ENST00000286890.8	ENSDARG00000091254	si:ch73-59p9.2
ENSG00000149435	ENSG00000149435.12	ENST00000278765	ENST00000278765.8	ENSDARG00000091254	si:ch73-59p9.2
ENSG00000149435	ENSG00000149435.12	ENST00000335694	ENST00000335694.4	ENSDARG00000091254	si:ch73-59p9.2
ENSG00000149435	ENSG00000149435.12	ENST00000286890	ENST00000286890.8	ENSDARG00000087054	ggt1l2.2
ENSG00000149435	ENSG00000149435.12	ENST00000278765	ENST00000278765.8	ENSDARG00000087054	ggt1l2.2
ENSG00000149435	ENSG00000149435.12	ENST00000335694	ENST00000335694.4	ENSDARG00000087054	ggt1l2.2
ENSG00000152242	ENSG00000152242.11	ENST00000587591	ENST00000587591.5	ENSDARG00000046071	C21H18orf25
ENSG00000152242	ENSG00000152242.11	ENST00000588730	ENST00000588730.1	ENSDARG00000046071	C21H18orf25
ENSG00000152242	ENSG00000152242.11	ENST00000619230	ENST00000619230.1	ENSDARG00000046071	C21H18orf25
ENSG00000152242	ENSG00000152242.11	ENST00000615052	ENST00000615052.5	ENSDARG00000046071	C21H18orf25
ENSG00000152242	ENSG00000152242.11	ENST00000619301	ENST00000619301.4	ENSDARG00000046071	C21H18orf25
ENSG00000152242	ENSG00000152242.11	ENST00000615553	ENST00000615553.1	ENSDARG00000046071	C21H18orf25
ENSG00000276612	ENSG00000276612.3	ENST00000623476	ENST00000623476.2	ENSDARG00000020618	gatd3a
ENSG00000156261	ENSG00000156261.13	ENST00000432178	ENST00000432178.5	ENSDARG00000008243	cct8
ENSG00000156261	ENSG00000156261.13	ENST00000496121	ENST00000496121.5	ENSDARG00000008243	cct8
ENSG00000156261	ENSG00000156261.13	ENST00000470450	ENST00000470450.5	ENSDARG00000008243	cct8
ENSG00000156261	ENSG00000156261.13	ENST00000286788	ENST00000286788.9	ENSDARG00000008243	cct8
ENSG00000156261	ENSG00000156261.13	ENST00000626972	ENST00000626972.2	ENSDARG00000008243	cct8
ENSG00000156261	ENSG00000156261.13	ENST00000480359	ENST00000480359.1	ENSDARG00000008243	cct8
ENSG00000156261	ENSG00000156261.13	ENST00000475205	ENST00000475205.1	ENSDARG00000008243	cct8
ENSG00000156261	ENSG00000156261.13	ENST00000431234	ENST00000431234.1	ENSDARG00000008243	cct8
ENSG00000156261	ENSG00000156261.13	ENST00000484403	ENST00000484403.5	ENSDARG00000008243	cct8
ENSG00000156261	ENSG00000156261.13	ENST00000481059	ENST00000481059.5	ENSDARG00000008243	cct8
ENSG00000156261	ENSG00000156261.13	ENST00000494296	ENST00000494296.1	ENSDARG00000008243	cct8
ENSG00000156261	ENSG00000156261.13	ENST00000540844	ENST00000540844.5	ENSDARG00000008243	cct8
ENSG00000170369	ENSG00000170369.4	ENST00000304725	ENST00000304725.3	ENSDARG00000074425	si:busm1-57f23.1
ENSG00000093072	ENSG00000093072.18	ENST00000399837	ENST00000399837.8	ENSDARG00000051746	ada2a
ENSG00000093072	ENSG00000093072.18	ENST00000399839	ENST00000399839.5	ENSDARG00000051746	ada2a
ENSG00000093072	ENSG00000093072.18	ENST00000330232	ENST00000330232.8	ENSDARG00000051746	ada2a
ENSG00000093072	ENSG00000093072.18	ENST00000262607	ENST00000262607.3	ENSDARG00000051746	ada2a
ENSG00000093072	ENSG00000093072.18	ENST00000648668	ENST00000648668.1	ENSDARG00000051746	ada2a
ENSG00000093072	ENSG00000093072.18	ENST00000648061	ENST00000648061.1	ENSDARG00000051746	ada2a
ENSG00000093072	ENSG00000093072.18	ENST00000449907	ENST00000449907.7	ENSDARG00000051746	ada2a
ENSG00000093072	ENSG00000093072.18	ENST00000649540	ENST00000649540.1	ENSDARG00000051746	ada2a
ENSG00000093072	ENSG00000093072.18	ENST00000649915	ENST00000649915.1	ENSDARG00000051746	ada2a
ENSG00000093072	ENSG00000093072.18	ENST00000469063	ENST00000469063.1	ENSDARG00000051746	ada2a
ENSG00000093072	ENSG00000093072.18	ENST00000480276	ENST00000480276.1	ENSDARG00000051746	ada2a
ENSG00000093072	ENSG00000093072.18	ENST00000650635	ENST00000650635.1	ENSDARG00000051746	ada2a
ENSG00000093072	ENSG00000093072.18	ENST00000648343	ENST00000648343.1	ENSDARG00000051746	ada2a
ENSG00000093072	ENSG00000093072.18	ENST00000543038	ENST00000543038.1	ENSDARG00000051746	ada2a
ENSG00000093072	ENSG00000093072.18	ENST00000441548	ENST00000441548.1	ENSDARG00000051746	ada2a
ENSG00000093072	ENSG00000093072.18	ENST00000649310	ENST00000649310.1	ENSDARG00000051746	ada2a
ENSG00000093072	ENSG00000093072.18	ENST00000649746	ENST00000649746.1	ENSDARG00000051746	ada2a
ENSG00000093072	ENSG00000093072.18	ENST00000610390	ENST00000610390.4	ENSDARG00000051746	ada2a
ENSG00000093072	ENSG00000093072.18	ENST00000399837	ENST00000399837.8	ENSDARG00000015623	ada2b
ENSG00000093072	ENSG00000093072.18	ENST00000399839	ENST00000399839.5	ENSDARG00000015623	ada2b
ENSG00000093072	ENSG00000093072.18	ENST00000330232	ENST00000330232.8	ENSDARG00000015623	ada2b
ENSG00000093072	ENSG00000093072.18	ENST00000262607	ENST00000262607.3	ENSDARG00000015623	ada2b
ENSG00000093072	ENSG00000093072.18	ENST00000648668	ENST00000648668.1	ENSDARG00000015623	ada2b
ENSG00000093072	ENSG00000093072.18	ENST00000648061	ENST00000648061.1	ENSDARG00000015623	ada2b
ENSG00000093072	ENSG00000093072.18	ENST00000449907	ENST00000449907.7	ENSDARG00000015623	ada2b
ENSG00000093072	ENSG00000093072.18	ENST00000649540	ENST00000649540.1	ENSDARG00000015623	ada2b
ENSG00000093072	ENSG00000093072.18	ENST00000649915	ENST00000649915.1	ENSDARG00000015623	ada2b
ENSG00000093072	ENSG00000093072.18	ENST00000469063	ENST00000469063.1	ENSDARG00000015623	ada2b
ENSG00000093072	ENSG00000093072.18	ENST00000480276	ENST00000480276.1	ENSDARG00000015623	ada2b
ENSG00000093072	ENSG00000093072.18	ENST00000650635	ENST00000650635.1	ENSDARG00000015623	ada2b
ENSG00000093072	ENSG00000093072.18	ENST00000648343	ENST00000648343.1	ENSDARG00000015623	ada2b
ENSG00000093072	ENSG00000093072.18	ENST00000543038	ENST00000543038.1	ENSDARG00000015623	ada2b
ENSG00000093072	ENSG00000093072.18	ENST00000441548	ENST00000441548.1	ENSDARG00000015623	ada2b
ENSG00000093072	ENSG00000093072.18	ENST00000649310	ENST00000649310.1	ENSDARG00000015623	ada2b
ENSG00000093072	ENSG00000093072.18	ENST00000649746	ENST00000649746.1	ENSDARG00000015623	ada2b
ENSG00000093072	ENSG00000093072.18	ENST00000610390	ENST00000610390.4	ENSDARG00000015623	ada2b
ENSG00000152223	ENSG00000152223.15	ENST00000590854	ENST00000590854.5	ENSDARG00000059846	epg5
ENSG00000152223	ENSG00000152223.15	ENST00000282041	ENST00000282041.11	ENSDARG00000059846	epg5
ENSG00000152223	ENSG00000152223.15	ENST00000587262	ENST00000587262.1	ENSDARG00000059846	epg5
ENSG00000152223	ENSG00000152223.15	ENST00000585906	ENST00000585906.5	ENSDARG00000059846	epg5
ENSG00000152223	ENSG00000152223.15	ENST00000592272	ENST00000592272.5	ENSDARG00000059846	epg5
ENSG00000152223	ENSG00000152223.15	ENST00000590884	ENST00000590884.5	ENSDARG00000059846	epg5
ENSG00000152223	ENSG00000152223.15	ENST00000587884	ENST00000587884.1	ENSDARG00000059846	epg5
ENSG00000152223	ENSG00000152223.15	ENST00000587973	ENST00000587973.1	ENSDARG00000059846	epg5
ENSG00000152223	ENSG00000152223.15	ENST00000587974	ENST00000587974.1	ENSDARG00000059846	epg5
ENSG00000152223	ENSG00000152223.15	ENST00000586655	ENST00000586655.1	ENSDARG00000059846	epg5
ENSG00000132664	ENSG00000132664.12	ENST00000377603	ENST00000377603.5	ENSDARG00000012572	polr3f
ENSG00000132664	ENSG00000132664.12	ENST00000461589	ENST00000461589.1	ENSDARG00000012572	polr3f
ENSG00000132664	ENSG00000132664.12	ENST00000462997	ENST00000462997.5	ENSDARG00000012572	polr3f
ENSG00000132664	ENSG00000132664.12	ENST00000497333	ENST00000497333.5	ENSDARG00000012572	polr3f
ENSG00000132664	ENSG00000132664.12	ENST00000475192	ENST00000475192.1	ENSDARG00000012572	polr3f
ENSG00000132664	ENSG00000132664.12	ENST00000489753	ENST00000489753.1	ENSDARG00000012572	polr3f
ENSG00000125834	ENSG00000125834.13	ENST00000381482	ENST00000381482.8	ENSDARG00000057497	stk35l
ENSG00000125834	ENSG00000125834.13	ENST00000493263	ENST00000493263.1	ENSDARG00000057497	stk35l
ENSG00000125834	ENSG00000125834.13	ENST00000381482	ENST00000381482.8	ENSDARG00000086856	stk35
ENSG00000125834	ENSG00000125834.13	ENST00000493263	ENST00000493263.1	ENSDARG00000086856	stk35
ENSG00000154654	ENSG00000154654.15	ENST00000400546	ENST00000400546.6	ENSDARG00000098523	NCAM2
ENSG00000154654	ENSG00000154654.15	ENST00000486367	ENST00000486367.1	ENSDARG00000098523	NCAM2
ENSG00000154654	ENSG00000154654.15	ENST00000461281	ENST00000461281.1	ENSDARG00000098523	NCAM2
ENSG00000154654	ENSG00000154654.15	ENST00000484983	ENST00000484983.1	ENSDARG00000098523	NCAM2
ENSG00000154654	ENSG00000154654.15	ENST00000284894	ENST00000284894.8	ENSDARG00000098523	NCAM2
ENSG00000154654	ENSG00000154654.15	ENST00000400546	ENST00000400546.6	ENSDARG00000017466	ncam2
ENSG00000154654	ENSG00000154654.15	ENST00000486367	ENST00000486367.1	ENSDARG00000017466	ncam2
ENSG00000154654	ENSG00000154654.15	ENST00000461281	ENST00000461281.1	ENSDARG00000017466	ncam2
ENSG00000154654	ENSG00000154654.15	ENST00000484983	ENST00000484983.1	ENSDARG00000017466	ncam2
ENSG00000154654	ENSG00000154654.15	ENST00000284894	ENST00000284894.8	ENSDARG00000017466	ncam2
ENSG00000152234	ENSG00000152234.16	ENST00000398752	ENST00000398752.11	ENSDARG00000010149	atp5fa1
ENSG00000152234	ENSG00000152234.16	ENST00000586523	ENST00000586523.1	ENSDARG00000010149	atp5fa1
ENSG00000152234	ENSG00000152234.16	ENST00000590156	ENST00000590156.5	ENSDARG00000010149	atp5fa1
ENSG00000152234	ENSG00000152234.16	ENST00000590665	ENST00000590665.5	ENSDARG00000010149	atp5fa1
ENSG00000152234	ENSG00000152234.16	ENST00000586592	ENST00000586592.5	ENSDARG00000010149	atp5fa1
ENSG00000152234	ENSG00000152234.16	ENST00000587902	ENST00000587902.1	ENSDARG00000010149	atp5fa1
ENSG00000152234	ENSG00000152234.16	ENST00000592364	ENST00000592364.5	ENSDARG00000010149	atp5fa1
ENSG00000152234	ENSG00000152234.16	ENST00000589252	ENST00000589252.5	ENSDARG00000010149	atp5fa1
ENSG00000152234	ENSG00000152234.16	ENST00000589869	ENST00000589869.5	ENSDARG00000010149	atp5fa1
ENSG00000152234	ENSG00000152234.16	ENST00000589611	ENST00000589611.1	ENSDARG00000010149	atp5fa1
ENSG00000152234	ENSG00000152234.16	ENST00000590406	ENST00000590406.5	ENSDARG00000010149	atp5fa1
ENSG00000152234	ENSG00000152234.16	ENST00000590324	ENST00000590324.5	ENSDARG00000010149	atp5fa1
ENSG00000152234	ENSG00000152234.16	ENST00000590448	ENST00000590448.5	ENSDARG00000010149	atp5fa1
ENSG00000152234	ENSG00000152234.16	ENST00000591981	ENST00000591981.5	ENSDARG00000010149	atp5fa1
ENSG00000152234	ENSG00000152234.16	ENST00000592989	ENST00000592989.1	ENSDARG00000010149	atp5fa1
ENSG00000152234	ENSG00000152234.16	ENST00000585650	ENST00000585650.1	ENSDARG00000010149	atp5fa1
ENSG00000152234	ENSG00000152234.16	ENST00000591267	ENST00000591267.1	ENSDARG00000010149	atp5fa1
ENSG00000152234	ENSG00000152234.16	ENST00000588390	ENST00000588390.1	ENSDARG00000010149	atp5fa1
ENSG00000152234	ENSG00000152234.16	ENST00000593152	ENST00000593152.6	ENSDARG00000010149	atp5fa1
ENSG00000152234	ENSG00000152234.16	ENST00000282050	ENST00000282050.6	ENSDARG00000010149	atp5fa1
ENSG00000198646	ENSG00000198646.14	ENST00000626057	ENST00000626057.1	ENSDARG00000071272	ncoa6
ENSG00000198646	ENSG00000198646.14	ENST00000434040	ENST00000434040.5	ENSDARG00000071272	ncoa6
ENSG00000198646	ENSG00000198646.14	ENST00000593786	ENST00000593786.1	ENSDARG00000071272	ncoa6
ENSG00000198646	ENSG00000198646.14	ENST00000628752	ENST00000628752.2	ENSDARG00000071272	ncoa6
ENSG00000198646	ENSG00000198646.14	ENST00000374796	ENST00000374796.6	ENSDARG00000071272	ncoa6
ENSG00000198646	ENSG00000198646.14	ENST00000359003	ENST00000359003.7	ENSDARG00000071272	ncoa6
ENSG00000198646	ENSG00000198646.14	ENST00000471897	ENST00000471897.1	ENSDARG00000071272	ncoa6
ENSG00000198646	ENSG00000198646.14	ENST00000612493	ENST00000612493.4	ENSDARG00000071272	ncoa6
ENSG00000198646	ENSG00000198646.14	ENST00000616167	ENST00000616167.1	ENSDARG00000071272	ncoa6
ENSG00000241973	ENSG00000241973.11	ENST00000255882	ENST00000255882.11	ENSDARG00000076724	pi4kaa
ENSG00000241973	ENSG00000241973.11	ENST00000492581	ENST00000492581.5	ENSDARG00000076724	pi4kaa
ENSG00000241973	ENSG00000241973.11	ENST00000477245	ENST00000477245.5	ENSDARG00000076724	pi4kaa
ENSG00000241973	ENSG00000241973.11	ENST00000466772	ENST00000466772.5	ENSDARG00000076724	pi4kaa
ENSG00000241973	ENSG00000241973.11	ENST00000399213	ENST00000399213.2	ENSDARG00000076724	pi4kaa
ENSG00000241973	ENSG00000241973.11	ENST00000482030	ENST00000482030.5	ENSDARG00000076724	pi4kaa
ENSG00000241973	ENSG00000241973.11	ENST00000466394	ENST00000466394.1	ENSDARG00000076724	pi4kaa
ENSG00000241973	ENSG00000241973.11	ENST00000489966	ENST00000489966.1	ENSDARG00000076724	pi4kaa
ENSG00000241973	ENSG00000241973.11	ENST00000485123	ENST00000485123.1	ENSDARG00000076724	pi4kaa
ENSG00000241973	ENSG00000241973.11	ENST00000462210	ENST00000462210.1	ENSDARG00000076724	pi4kaa
ENSG00000241973	ENSG00000241973.11	ENST00000477368	ENST00000477368.5	ENSDARG00000076724	pi4kaa
ENSG00000241973	ENSG00000241973.11	ENST00000494113	ENST00000494113.1	ENSDARG00000076724	pi4kaa
ENSG00000241973	ENSG00000241973.11	ENST00000475414	ENST00000475414.1	ENSDARG00000076724	pi4kaa
ENSG00000241973	ENSG00000241973.11	ENST00000466162	ENST00000466162.5	ENSDARG00000076724	pi4kaa
ENSG00000241973	ENSG00000241973.11	ENST00000484220	ENST00000484220.1	ENSDARG00000076724	pi4kaa
ENSG00000241973	ENSG00000241973.11	ENST00000485963	ENST00000485963.5	ENSDARG00000076724	pi4kaa
ENSG00000241973	ENSG00000241973.11	ENST00000485950	ENST00000485950.1	ENSDARG00000076724	pi4kaa
ENSG00000241973	ENSG00000241973.11	ENST00000449120	ENST00000449120.1	ENSDARG00000076724	pi4kaa
ENSG00000198862	ENSG00000198862.14	ENST00000361371	ENST00000361371.10	ENSDARG00000003984	LTN1
ENSG00000198862	ENSG00000198862.14	ENST00000389194	ENST00000389194.7	ENSDARG00000003984	LTN1
ENSG00000198862	ENSG00000198862.14	ENST00000486427	ENST00000486427.1	ENSDARG00000003984	LTN1
ENSG00000198862	ENSG00000198862.14	ENST00000475344	ENST00000475344.1	ENSDARG00000003984	LTN1
ENSG00000198862	ENSG00000198862.14	ENST00000389195	ENST00000389195.7	ENSDARG00000003984	LTN1
ENSG00000198862	ENSG00000198862.14	ENST00000483326	ENST00000483326.1	ENSDARG00000003984	LTN1
ENSG00000198862	ENSG00000198862.14	ENST00000614971	ENST00000614971.4	ENSDARG00000003984	LTN1
ENSG00000286235	ENSG00000286235.1	ENST00000652720	ENST00000652720.1	ENSDARG00000074326	mcm8
ENSG00000142192	ENSG00000142192.21	ENST00000346798	ENST00000346798.8	ENSDARG00000055543	appb
ENSG00000142192	ENSG00000142192.21	ENST00000354192	ENST00000354192.7	ENSDARG00000055543	appb
ENSG00000142192	ENSG00000142192.21	ENST00000348990	ENST00000348990.9	ENSDARG00000055543	appb
ENSG00000142192	ENSG00000142192.21	ENST00000357903	ENST00000357903.7	ENSDARG00000055543	appb
ENSG00000142192	ENSG00000142192.21	ENST00000440126	ENST00000440126.7	ENSDARG00000055543	appb
ENSG00000142192	ENSG00000142192.21	ENST00000439274	ENST00000439274.6	ENSDARG00000055543	appb
ENSG00000142192	ENSG00000142192.21	ENST00000464867	ENST00000464867.1	ENSDARG00000055543	appb
ENSG00000142192	ENSG00000142192.21	ENST00000358918	ENST00000358918.7	ENSDARG00000055543	appb
ENSG00000142192	ENSG00000142192.21	ENST00000448850	ENST00000448850.5	ENSDARG00000055543	appb
ENSG00000142192	ENSG00000142192.21	ENST00000415997	ENST00000415997.1	ENSDARG00000055543	appb
ENSG00000142192	ENSG00000142192.21	ENST00000491395	ENST00000491395.5	ENSDARG00000055543	appb
ENSG00000142192	ENSG00000142192.21	ENST00000474136	ENST00000474136.5	ENSDARG00000055543	appb
ENSG00000142192	ENSG00000142192.21	ENST00000463070	ENST00000463070.1	ENSDARG00000055543	appb
ENSG00000142192	ENSG00000142192.21	ENST00000548570	ENST00000548570.1	ENSDARG00000055543	appb
ENSG00000142192	ENSG00000142192.21	ENST00000462267	ENST00000462267.1	ENSDARG00000055543	appb
ENSG00000142192	ENSG00000142192.21	ENST00000466453	ENST00000466453.1	ENSDARG00000055543	appb
ENSG00000142192	ENSG00000142192.21	ENST00000359726	ENST00000359726.7	ENSDARG00000055543	appb
ENSG00000142192	ENSG00000142192.21	ENST00000346798	ENST00000346798.8	ENSDARG00000104279	appa
ENSG00000142192	ENSG00000142192.21	ENST00000354192	ENST00000354192.7	ENSDARG00000104279	appa
ENSG00000142192	ENSG00000142192.21	ENST00000348990	ENST00000348990.9	ENSDARG00000104279	appa
ENSG00000142192	ENSG00000142192.21	ENST00000357903	ENST00000357903.7	ENSDARG00000104279	appa
ENSG00000142192	ENSG00000142192.21	ENST00000440126	ENST00000440126.7	ENSDARG00000104279	appa
ENSG00000142192	ENSG00000142192.21	ENST00000439274	ENST00000439274.6	ENSDARG00000104279	appa
ENSG00000142192	ENSG00000142192.21	ENST00000464867	ENST00000464867.1	ENSDARG00000104279	appa
ENSG00000142192	ENSG00000142192.21	ENST00000358918	ENST00000358918.7	ENSDARG00000104279	appa
ENSG00000142192	ENSG00000142192.21	ENST00000448850	ENST00000448850.5	ENSDARG00000104279	appa
ENSG00000142192	ENSG00000142192.21	ENST00000415997	ENST00000415997.1	ENSDARG00000104279	appa
ENSG00000142192	ENSG00000142192.21	ENST00000491395	ENST00000491395.5	ENSDARG00000104279	appa
ENSG00000142192	ENSG00000142192.21	ENST00000474136	ENST00000474136.5	ENSDARG00000104279	appa
ENSG00000142192	ENSG00000142192.21	ENST00000463070	ENST00000463070.1	ENSDARG00000104279	appa
ENSG00000142192	ENSG00000142192.21	ENST00000548570	ENST00000548570.1	ENSDARG00000104279	appa
ENSG00000142192	ENSG00000142192.21	ENST00000462267	ENST00000462267.1	ENSDARG00000104279	appa
ENSG00000142192	ENSG00000142192.21	ENST00000466453	ENST00000466453.1	ENSDARG00000104279	appa
ENSG00000142192	ENSG00000142192.21	ENST00000359726	ENST00000359726.7	ENSDARG00000104279	appa
ENSG00000101350	ENSG00000101350.8	ENST00000375712	ENST00000375712.4	ENSDARG00000101120	kif3b
ENSG00000141425	ENSG00000141425.18	ENST00000587563	ENST00000587563.5	ENSDARG00000104861	rprd1a
ENSG00000141425	ENSG00000141425.18	ENST00000585879	ENST00000585879.1	ENSDARG00000104861	rprd1a
ENSG00000141425	ENSG00000141425.18	ENST00000590898	ENST00000590898.5	ENSDARG00000104861	rprd1a
ENSG00000141425	ENSG00000141425.18	ENST00000399022	ENST00000399022.9	ENSDARG00000104861	rprd1a
ENSG00000141425	ENSG00000141425.18	ENST00000357384	ENST00000357384.8	ENSDARG00000104861	rprd1a
ENSG00000141425	ENSG00000141425.18	ENST00000588737	ENST00000588737.5	ENSDARG00000104861	rprd1a
ENSG00000141425	ENSG00000141425.18	ENST00000585953	ENST00000585953.5	ENSDARG00000104861	rprd1a
ENSG00000141425	ENSG00000141425.18	ENST00000591994	ENST00000591994.1	ENSDARG00000104861	rprd1a
ENSG00000141425	ENSG00000141425.18	ENST00000589050	ENST00000589050.1	ENSDARG00000104861	rprd1a
ENSG00000141425	ENSG00000141425.18	ENST00000592674	ENST00000592674.1	ENSDARG00000104861	rprd1a
ENSG00000141425	ENSG00000141425.18	ENST00000588459	ENST00000588459.1	ENSDARG00000104861	rprd1a
ENSG00000172296	ENSG00000172296.13	ENST00000476791	ENST00000476791.1	ENSDARG00000030743	sptlc3
ENSG00000172296	ENSG00000172296.13	ENST00000434210	ENST00000434210.5	ENSDARG00000030743	sptlc3
ENSG00000172296	ENSG00000172296.13	ENST00000399002	ENST00000399002.7	ENSDARG00000030743	sptlc3
ENSG00000172296	ENSG00000172296.13	ENST00000450297	ENST00000450297.1	ENSDARG00000030743	sptlc3
ENSG00000172296	ENSG00000172296.13	ENST00000431275	ENST00000431275.1	ENSDARG00000030743	sptlc3
ENSG00000172296	ENSG00000172296.13	ENST00000485952	ENST00000485952.1	ENSDARG00000030743	sptlc3
ENSG00000183307	ENSG00000183307.4	ENST00000399875	ENST00000399875.1	ENSDARG00000087319	tmem121b
ENSG00000183307	ENSG00000183307.4	ENST00000331437	ENST00000331437.4	ENSDARG00000087319	tmem121b
ENSG00000133475	ENSG00000133475.17	ENST00000405188	ENST00000405188.8	ENSDARG00000075055	ggt1l2.1
ENSG00000133475	ENSG00000133475.17	ENST00000401924	ENST00000401924.5	ENSDARG00000075055	ggt1l2.1
ENSG00000133475	ENSG00000133475.17	ENST00000405188	ENST00000405188.8	ENSDARG00000023526	ggt1a
ENSG00000133475	ENSG00000133475.17	ENST00000401924	ENST00000401924.5	ENSDARG00000023526	ggt1a
ENSG00000133475	ENSG00000133475.17	ENST00000405188	ENST00000405188.8	ENSDARG00000092350	si:dkey-222h21.12
ENSG00000133475	ENSG00000133475.17	ENST00000401924	ENST00000401924.5	ENSDARG00000092350	si:dkey-222h21.12
ENSG00000133475	ENSG00000133475.17	ENST00000405188	ENST00000405188.8	ENSDARG00000018342	ggt1b
ENSG00000133475	ENSG00000133475.17	ENST00000401924	ENST00000401924.5	ENSDARG00000018342	ggt1b
ENSG00000133475	ENSG00000133475.17	ENST00000405188	ENST00000405188.8	ENSDARG00000075541	si:ch73-236c18.3
ENSG00000133475	ENSG00000133475.17	ENST00000401924	ENST00000401924.5	ENSDARG00000075541	si:ch73-236c18.3
ENSG00000133475	ENSG00000133475.17	ENST00000405188	ENST00000405188.8	ENSDARG00000098576	CU914631.1
ENSG00000133475	ENSG00000133475.17	ENST00000401924	ENST00000401924.5	ENSDARG00000098576	CU914631.1
ENSG00000133475	ENSG00000133475.17	ENST00000405188	ENST00000405188.8	ENSDARG00000091254	si:ch73-59p9.2
ENSG00000133475	ENSG00000133475.17	ENST00000401924	ENST00000401924.5	ENSDARG00000091254	si:ch73-59p9.2
ENSG00000133475	ENSG00000133475.17	ENST00000405188	ENST00000405188.8	ENSDARG00000087054	ggt1l2.2
ENSG00000133475	ENSG00000133475.17	ENST00000401924	ENST00000401924.5	ENSDARG00000087054	ggt1l2.2
ENSG00000101624	ENSG00000101624.11	ENST00000590143	ENST00000590143.5	ENSDARG00000058319	cep76
ENSG00000101624	ENSG00000101624.11	ENST00000262127	ENST00000262127.7	ENSDARG00000058319	cep76
ENSG00000101624	ENSG00000101624.11	ENST00000423709	ENST00000423709.6	ENSDARG00000058319	cep76
ENSG00000101624	ENSG00000101624.11	ENST00000589490	ENST00000589490.1	ENSDARG00000058319	cep76
ENSG00000101624	ENSG00000101624.11	ENST00000587666	ENST00000587666.1	ENSDARG00000058319	cep76
ENSG00000101624	ENSG00000101624.11	ENST00000593250	ENST00000593250.5	ENSDARG00000058319	cep76
ENSG00000101624	ENSG00000101624.11	ENST00000591034	ENST00000591034.5	ENSDARG00000058319	cep76
ENSG00000101624	ENSG00000101624.11	ENST00000585751	ENST00000585751.1	ENSDARG00000058319	cep76
ENSG00000101624	ENSG00000101624.11	ENST00000592660	ENST00000592660.5	ENSDARG00000058319	cep76
ENSG00000101624	ENSG00000101624.11	ENST00000589875	ENST00000589875.5	ENSDARG00000058319	cep76
ENSG00000101624	ENSG00000101624.11	ENST00000587929	ENST00000587929.1	ENSDARG00000058319	cep76
ENSG00000101624	ENSG00000101624.11	ENST00000586887	ENST00000586887.1	ENSDARG00000058319	cep76
ENSG00000131069	ENSG00000131069.20	ENST00000490046	ENST00000490046.1	ENSDARG00000037781	acss2
ENSG00000131069	ENSG00000131069.20	ENST00000481971	ENST00000481971.5	ENSDARG00000037781	acss2
ENSG00000131069	ENSG00000131069.20	ENST00000497927	ENST00000497927.5	ENSDARG00000037781	acss2
ENSG00000131069	ENSG00000131069.20	ENST00000488172	ENST00000488172.5	ENSDARG00000037781	acss2
ENSG00000131069	ENSG00000131069.20	ENST00000481284	ENST00000481284.5	ENSDARG00000037781	acss2
ENSG00000131069	ENSG00000131069.20	ENST00000475459	ENST00000475459.6	ENSDARG00000037781	acss2
ENSG00000131069	ENSG00000131069.20	ENST00000461051	ENST00000461051.1	ENSDARG00000037781	acss2
ENSG00000131069	ENSG00000131069.20	ENST00000360596	ENST00000360596.7	ENSDARG00000037781	acss2
ENSG00000131069	ENSG00000131069.20	ENST00000484354	ENST00000484354.1	ENSDARG00000037781	acss2
ENSG00000131069	ENSG00000131069.20	ENST00000480274	ENST00000480274.1	ENSDARG00000037781	acss2
ENSG00000131069	ENSG00000131069.20	ENST00000493805	ENST00000493805.6	ENSDARG00000037781	acss2
ENSG00000131069	ENSG00000131069.20	ENST00000473172	ENST00000473172.5	ENSDARG00000037781	acss2
ENSG00000131069	ENSG00000131069.20	ENST00000477932	ENST00000477932.5	ENSDARG00000037781	acss2
ENSG00000131069	ENSG00000131069.20	ENST00000480978	ENST00000480978.5	ENSDARG00000037781	acss2
ENSG00000131069	ENSG00000131069.20	ENST00000467019	ENST00000467019.5	ENSDARG00000037781	acss2
ENSG00000131069	ENSG00000131069.20	ENST00000253382	ENST00000253382.5	ENSDARG00000037781	acss2
ENSG00000131069	ENSG00000131069.20	ENST00000476922	ENST00000476922.5	ENSDARG00000037781	acss2
ENSG00000131069	ENSG00000131069.20	ENST00000464399	ENST00000464399.2	ENSDARG00000037781	acss2
ENSG00000131069	ENSG00000131069.20	ENST00000468550	ENST00000468550.6	ENSDARG00000037781	acss2
ENSG00000131069	ENSG00000131069.20	ENST00000493250	ENST00000493250.1	ENSDARG00000037781	acss2
ENSG00000131069	ENSG00000131069.20	ENST00000491533	ENST00000491533.5	ENSDARG00000037781	acss2
ENSG00000131069	ENSG00000131069.20	ENST00000490464	ENST00000490464.1	ENSDARG00000037781	acss2
ENSG00000131069	ENSG00000131069.20	ENST00000470315	ENST00000470315.1	ENSDARG00000037781	acss2
ENSG00000131069	ENSG00000131069.20	ENST00000494727	ENST00000494727.1	ENSDARG00000037781	acss2
ENSG00000132872	ENSG00000132872.12	ENST00000255224	ENST00000255224.8	ENSDARG00000036505	syt4
ENSG00000132872	ENSG00000132872.12	ENST00000586678	ENST00000586678.1	ENSDARG00000036505	syt4
ENSG00000132872	ENSG00000132872.12	ENST00000590752	ENST00000590752.5	ENSDARG00000036505	syt4
ENSG00000132872	ENSG00000132872.12	ENST00000585604	ENST00000585604.1	ENSDARG00000036505	syt4
ENSG00000132872	ENSG00000132872.12	ENST00000596867	ENST00000596867.1	ENSDARG00000036505	syt4
ENSG00000132872	ENSG00000132872.12	ENST00000589479	ENST00000589479.1	ENSDARG00000036505	syt4
ENSG00000132872	ENSG00000132872.12	ENST00000593720	ENST00000593720.1	ENSDARG00000036505	syt4
ENSG00000132872	ENSG00000132872.12	ENST00000591820	ENST00000591820.1	ENSDARG00000036505	syt4
ENSG00000274252	ENSG00000274252.1	ENST00000619998	ENST00000619998.1	ENSDARG00000075055	ggt1l2.1
ENSG00000274252	ENSG00000274252.1	ENST00000619998	ENST00000619998.1	ENSDARG00000023526	ggt1a
ENSG00000274252	ENSG00000274252.1	ENST00000619998	ENST00000619998.1	ENSDARG00000092350	si:dkey-222h21.12
ENSG00000274252	ENSG00000274252.1	ENST00000619998	ENST00000619998.1	ENSDARG00000018342	ggt1b
ENSG00000274252	ENSG00000274252.1	ENST00000619998	ENST00000619998.1	ENSDARG00000075541	si:ch73-236c18.3
ENSG00000274252	ENSG00000274252.1	ENST00000619998	ENST00000619998.1	ENSDARG00000098576	CU914631.1
ENSG00000274252	ENSG00000274252.1	ENST00000619998	ENST00000619998.1	ENSDARG00000091254	si:ch73-59p9.2
ENSG00000274252	ENSG00000274252.1	ENST00000619998	ENST00000619998.1	ENSDARG00000087054	ggt1l2.2
ENSG00000070371	ENSG00000070371.16	ENST00000621271	ENST00000621271.4	ENSDARG00000091618	cltcl1
ENSG00000070371	ENSG00000070371.16	ENST00000427926	ENST00000427926.6	ENSDARG00000091618	cltcl1
ENSG00000070371	ENSG00000070371.16	ENST00000412649	ENST00000412649.5	ENSDARG00000091618	cltcl1
ENSG00000070371	ENSG00000070371.16	ENST00000622493	ENST00000622493.4	ENSDARG00000091618	cltcl1
ENSG00000070371	ENSG00000070371.16	ENST00000617926	ENST00000617926.4	ENSDARG00000091618	cltcl1
ENSG00000070371	ENSG00000070371.16	ENST00000615606	ENST00000615606.4	ENSDARG00000091618	cltcl1
ENSG00000070371	ENSG00000070371.16	ENST00000617103	ENST00000617103.4	ENSDARG00000091618	cltcl1
ENSG00000070371	ENSG00000070371.16	ENST00000538828	ENST00000538828.1	ENSDARG00000091618	cltcl1
ENSG00000070371	ENSG00000070371.16	ENST00000611723	ENST00000611723.1	ENSDARG00000091618	cltcl1
ENSG00000070371	ENSG00000070371.16	ENST00000458188	ENST00000458188.2	ENSDARG00000091618	cltcl1
ENSG00000070371	ENSG00000070371.16	ENST00000540896	ENST00000540896.1	ENSDARG00000091618	cltcl1
ENSG00000070371	ENSG00000070371.16	ENST00000449918	ENST00000449918.1	ENSDARG00000091618	cltcl1
ENSG00000101773	ENSG00000101773.19	ENST00000583700	ENST00000583700.5	ENSDARG00000043480	rbbp8
ENSG00000101773	ENSG00000101773.19	ENST00000579124	ENST00000579124.5	ENSDARG00000043480	rbbp8
ENSG00000101773	ENSG00000101773.19	ENST00000577588	ENST00000577588.5	ENSDARG00000043480	rbbp8
ENSG00000101773	ENSG00000101773.19	ENST00000582354	ENST00000582354.5	ENSDARG00000043480	rbbp8
ENSG00000101773	ENSG00000101773.19	ENST00000581819	ENST00000581819.5	ENSDARG00000043480	rbbp8
ENSG00000101773	ENSG00000101773.19	ENST00000327155	ENST00000327155.10	ENSDARG00000043480	rbbp8
ENSG00000101773	ENSG00000101773.19	ENST00000399722	ENST00000399722.6	ENSDARG00000043480	rbbp8
ENSG00000101773	ENSG00000101773.19	ENST00000399725	ENST00000399725.6	ENSDARG00000043480	rbbp8
ENSG00000101773	ENSG00000101773.19	ENST00000399721	ENST00000399721.6	ENSDARG00000043480	rbbp8
ENSG00000101773	ENSG00000101773.19	ENST00000583594	ENST00000583594.4	ENSDARG00000043480	rbbp8
ENSG00000101773	ENSG00000101773.19	ENST00000360790	ENST00000360790.9	ENSDARG00000043480	rbbp8
ENSG00000101773	ENSG00000101773.19	ENST00000580892	ENST00000580892.1	ENSDARG00000043480	rbbp8
ENSG00000101773	ENSG00000101773.19	ENST00000577445	ENST00000577445.1	ENSDARG00000043480	rbbp8
ENSG00000101773	ENSG00000101773.19	ENST00000585177	ENST00000585177.1	ENSDARG00000043480	rbbp8
ENSG00000101773	ENSG00000101773.19	ENST00000583057	ENST00000583057.1	ENSDARG00000043480	rbbp8
ENSG00000101773	ENSG00000101773.19	ENST00000581687	ENST00000581687.1	ENSDARG00000043480	rbbp8
ENSG00000156284	ENSG00000156284.6	ENST00000399899	ENST00000399899.2	ENSDARG00000099950	cldn17
ENSG00000280433	ENSG00000280433.1	ENST00000623998	ENST00000623998.1	ENSDARG00000098118	trappc10
ENSG00000280433	ENSG00000280433.1	ENST00000623744	ENST00000623744.1	ENSDARG00000098118	trappc10
ENSG00000168234	ENSG00000168234.13	ENST00000304621	ENST00000304621.10	ENSDARG00000102308	ttc39c
ENSG00000168234	ENSG00000168234.13	ENST00000584250	ENST00000584250.1	ENSDARG00000102308	ttc39c
ENSG00000168234	ENSG00000168234.13	ENST00000317571	ENST00000317571.8	ENSDARG00000102308	ttc39c
ENSG00000168234	ENSG00000168234.13	ENST00000578150	ENST00000578150.1	ENSDARG00000102308	ttc39c
ENSG00000168234	ENSG00000168234.13	ENST00000577185	ENST00000577185.1	ENSDARG00000102308	ttc39c
ENSG00000168234	ENSG00000168234.13	ENST00000540918	ENST00000540918.2	ENSDARG00000102308	ttc39c
ENSG00000168234	ENSG00000168234.13	ENST00000579214	ENST00000579214.1	ENSDARG00000102308	ttc39c
ENSG00000168234	ENSG00000168234.13	ENST00000581394	ENST00000581394.1	ENSDARG00000102308	ttc39c
ENSG00000168234	ENSG00000168234.13	ENST00000584424	ENST00000584424.1	ENSDARG00000102308	ttc39c
ENSG00000168234	ENSG00000168234.13	ENST00000584095	ENST00000584095.1	ENSDARG00000102308	ttc39c
ENSG00000275793	ENSG00000275793.1	ENST00000619918	ENST00000619918.1	ENSDARG00000103792	CABZ01076737.1
ENSG00000154642	ENSG00000154642.11	ENST00000284881	ENST00000284881.9	ENSDARG00000030803	C10H21orf91
ENSG00000154642	ENSG00000154642.11	ENST00000400559	ENST00000400559.7	ENSDARG00000030803	C10H21orf91
ENSG00000154642	ENSG00000154642.11	ENST00000400558	ENST00000400558.7	ENSDARG00000030803	C10H21orf91
ENSG00000154642	ENSG00000154642.11	ENST00000405964	ENST00000405964.2	ENSDARG00000030803	C10H21orf91
ENSG00000154642	ENSG00000154642.11	ENST00000493464	ENST00000493464.1	ENSDARG00000030803	C10H21orf91
ENSG00000154642	ENSG00000154642.11	ENST00000482915	ENST00000482915.1	ENSDARG00000030803	C10H21orf91
ENSG00000187323	ENSG00000187323.12	ENST00000442544	ENST00000442544.7	ENSDARG00000104282	dcc
ENSG00000187323	ENSG00000187323.12	ENST00000578080	ENST00000578080.1	ENSDARG00000104282	dcc
ENSG00000187323	ENSG00000187323.12	ENST00000580024	ENST00000580024.1	ENSDARG00000104282	dcc
ENSG00000187323	ENSG00000187323.12	ENST00000582875	ENST00000582875.1	ENSDARG00000104282	dcc
ENSG00000187323	ENSG00000187323.12	ENST00000304775	ENST00000304775.12	ENSDARG00000104282	dcc
ENSG00000187323	ENSG00000187323.12	ENST00000579349	ENST00000579349.1	ENSDARG00000104282	dcc
ENSG00000187323	ENSG00000187323.12	ENST00000581559	ENST00000581559.1	ENSDARG00000104282	dcc
ENSG00000187323	ENSG00000187323.12	ENST00000579666	ENST00000579666.1	ENSDARG00000104282	dcc
ENSG00000187323	ENSG00000187323.12	ENST00000582595	ENST00000582595.1	ENSDARG00000104282	dcc
ENSG00000187323	ENSG00000187323.12	ENST00000584710	ENST00000584710.5	ENSDARG00000104282	dcc
ENSG00000187323	ENSG00000187323.12	ENST00000579883	ENST00000579883.1	ENSDARG00000104282	dcc
ENSG00000187323	ENSG00000187323.12	ENST00000581580	ENST00000581580.5	ENSDARG00000104282	dcc
ENSG00000187323	ENSG00000187323.12	ENST00000578949	ENST00000578949.1	ENSDARG00000104282	dcc
ENSG00000187323	ENSG00000187323.12	ENST00000580146	ENST00000580146.1	ENSDARG00000104282	dcc
ENSG00000187323	ENSG00000187323.12	ENST00000579941	ENST00000579941.1	ENSDARG00000104282	dcc
ENSG00000187323	ENSG00000187323.12	ENST00000579702	ENST00000579702.1	ENSDARG00000104282	dcc
ENSG00000187323	ENSG00000187323.12	ENST00000577224	ENST00000577224.1	ENSDARG00000104282	dcc
ENSG00000187323	ENSG00000187323.12	ENST00000412726	ENST00000412726.5	ENSDARG00000104282	dcc
ENSG00000159256	ENSG00000159256.13	ENST00000492336	ENST00000492336.5	ENSDARG00000056679	morc3a
ENSG00000159256	ENSG00000159256.13	ENST00000400485	ENST00000400485.6	ENSDARG00000056679	morc3a
ENSG00000159256	ENSG00000159256.13	ENST00000487909	ENST00000487909.5	ENSDARG00000056679	morc3a
ENSG00000159256	ENSG00000159256.13	ENST00000485933	ENST00000485933.1	ENSDARG00000056679	morc3a
ENSG00000159256	ENSG00000159256.13	ENST00000485299	ENST00000485299.1	ENSDARG00000056679	morc3a
ENSG00000159256	ENSG00000159256.13	ENST00000484028	ENST00000484028.1	ENSDARG00000056679	morc3a
ENSG00000159256	ENSG00000159256.13	ENST00000546482	ENST00000546482.5	ENSDARG00000056679	morc3a
ENSG00000159256	ENSG00000159256.13	ENST00000549948	ENST00000549948.5	ENSDARG00000056679	morc3a
ENSG00000159256	ENSG00000159256.13	ENST00000551788	ENST00000551788.5	ENSDARG00000056679	morc3a
ENSG00000159256	ENSG00000159256.13	ENST00000551367	ENST00000551367.5	ENSDARG00000056679	morc3a
ENSG00000159256	ENSG00000159256.13	ENST00000552581	ENST00000552581.5	ENSDARG00000056679	morc3a
ENSG00000159256	ENSG00000159256.13	ENST00000547657	ENST00000547657.1	ENSDARG00000056679	morc3a
ENSG00000099917	ENSG00000099917.17	ENST00000445987	ENST00000445987.5	ENSDARG00000014292	med15
ENSG00000099917	ENSG00000099917.17	ENST00000444094	ENST00000444094.5	ENSDARG00000014292	med15
ENSG00000099917	ENSG00000099917.17	ENST00000486656	ENST00000486656.5	ENSDARG00000014292	med15
ENSG00000099917	ENSG00000099917.17	ENST00000414658	ENST00000414658.5	ENSDARG00000014292	med15
ENSG00000099917	ENSG00000099917.17	ENST00000433831	ENST00000433831.5	ENSDARG00000014292	med15
ENSG00000099917	ENSG00000099917.17	ENST00000432052	ENST00000432052.5	ENSDARG00000014292	med15
ENSG00000099917	ENSG00000099917.17	ENST00000292733	ENST00000292733.11	ENSDARG00000014292	med15
ENSG00000099917	ENSG00000099917.17	ENST00000263205	ENST00000263205.11	ENSDARG00000014292	med15
ENSG00000099917	ENSG00000099917.17	ENST00000477824	ENST00000477824.5	ENSDARG00000014292	med15
ENSG00000099917	ENSG00000099917.17	ENST00000406969	ENST00000406969.5	ENSDARG00000014292	med15
ENSG00000099917	ENSG00000099917.17	ENST00000382974	ENST00000382974.6	ENSDARG00000014292	med15
ENSG00000099917	ENSG00000099917.17	ENST00000441501	ENST00000441501.5	ENSDARG00000014292	med15
ENSG00000099917	ENSG00000099917.17	ENST00000438962	ENST00000438962.1	ENSDARG00000014292	med15
ENSG00000099917	ENSG00000099917.17	ENST00000445189	ENST00000445189.5	ENSDARG00000014292	med15
ENSG00000099917	ENSG00000099917.17	ENST00000451058	ENST00000451058.5	ENSDARG00000014292	med15
ENSG00000099917	ENSG00000099917.17	ENST00000473028	ENST00000473028.5	ENSDARG00000014292	med15
ENSG00000099917	ENSG00000099917.17	ENST00000457322	ENST00000457322.5	ENSDARG00000014292	med15
ENSG00000099917	ENSG00000099917.17	ENST00000428629	ENST00000428629.5	ENSDARG00000014292	med15
ENSG00000099917	ENSG00000099917.17	ENST00000424287	ENST00000424287.5	ENSDARG00000014292	med15
ENSG00000099917	ENSG00000099917.17	ENST00000423862	ENST00000423862.5	ENSDARG00000014292	med15
ENSG00000099917	ENSG00000099917.17	ENST00000420849	ENST00000420849.5	ENSDARG00000014292	med15
ENSG00000099917	ENSG00000099917.17	ENST00000487550	ENST00000487550.5	ENSDARG00000014292	med15
ENSG00000099917	ENSG00000099917.17	ENST00000476767	ENST00000476767.5	ENSDARG00000014292	med15
ENSG00000099917	ENSG00000099917.17	ENST00000492381	ENST00000492381.5	ENSDARG00000014292	med15
ENSG00000099917	ENSG00000099917.17	ENST00000478831	ENST00000478831.5	ENSDARG00000014292	med15
ENSG00000099917	ENSG00000099917.17	ENST00000489651	ENST00000489651.5	ENSDARG00000014292	med15
ENSG00000099917	ENSG00000099917.17	ENST00000473244	ENST00000473244.5	ENSDARG00000014292	med15
ENSG00000099917	ENSG00000099917.17	ENST00000493216	ENST00000493216.1	ENSDARG00000014292	med15
ENSG00000099917	ENSG00000099917.17	ENST00000476187	ENST00000476187.1	ENSDARG00000014292	med15
ENSG00000099917	ENSG00000099917.17	ENST00000461076	ENST00000461076.1	ENSDARG00000014292	med15
ENSG00000099917	ENSG00000099917.17	ENST00000436496	ENST00000436496.2	ENSDARG00000014292	med15
ENSG00000159086	ENSG00000159086.15	ENST00000331923	ENST00000331923.9	ENSDARG00000062361	paxbp1
ENSG00000159086	ENSG00000159086.15	ENST00000466846	ENST00000466846.5	ENSDARG00000062361	paxbp1
ENSG00000159086	ENSG00000159086.15	ENST00000443785	ENST00000443785.5	ENSDARG00000062361	paxbp1
ENSG00000159086	ENSG00000159086.15	ENST00000497873	ENST00000497873.1	ENSDARG00000062361	paxbp1
ENSG00000159086	ENSG00000159086.15	ENST00000290178	ENST00000290178.4	ENSDARG00000062361	paxbp1
ENSG00000159086	ENSG00000159086.15	ENST00000445049	ENST00000445049.1	ENSDARG00000062361	paxbp1
ENSG00000159086	ENSG00000159086.15	ENST00000421049	ENST00000421049.1	ENSDARG00000062361	paxbp1
ENSG00000159086	ENSG00000159086.15	ENST00000472588	ENST00000472588.5	ENSDARG00000062361	paxbp1
ENSG00000159086	ENSG00000159086.15	ENST00000464256	ENST00000464256.1	ENSDARG00000062361	paxbp1
ENSG00000141639	ENSG00000141639.12	ENST00000400384	ENST00000400384.7	ENSDARG00000110581	mapk4
ENSG00000141639	ENSG00000141639.12	ENST00000540640	ENST00000540640.3	ENSDARG00000110581	mapk4
ENSG00000141639	ENSG00000141639.12	ENST00000592595	ENST00000592595.5	ENSDARG00000110581	mapk4
ENSG00000141639	ENSG00000141639.12	ENST00000588540	ENST00000588540.1	ENSDARG00000110581	mapk4
ENSG00000141639	ENSG00000141639.12	ENST00000586735	ENST00000586735.1	ENSDARG00000110581	mapk4
ENSG00000141639	ENSG00000141639.12	ENST00000587823	ENST00000587823.1	ENSDARG00000110581	mapk4
ENSG00000141622	ENSG00000141622.14	ENST00000593230	ENST00000593230.5	ENSDARG00000078817	rnf165b
ENSG00000141622	ENSG00000141622.14	ENST00000587853	ENST00000587853.1	ENSDARG00000078817	rnf165b
ENSG00000141622	ENSG00000141622.14	ENST00000590330	ENST00000590330.1	ENSDARG00000078817	rnf165b
ENSG00000141622	ENSG00000141622.14	ENST00000588679	ENST00000588679.1	ENSDARG00000078817	rnf165b
ENSG00000141622	ENSG00000141622.14	ENST00000586604	ENST00000586604.5	ENSDARG00000078817	rnf165b
ENSG00000141622	ENSG00000141622.14	ENST00000269439	ENST00000269439.12	ENSDARG00000078817	rnf165b
ENSG00000141622	ENSG00000141622.14	ENST00000592777	ENST00000592777.1	ENSDARG00000078817	rnf165b
ENSG00000141622	ENSG00000141622.14	ENST00000543885	ENST00000543885.2	ENSDARG00000078817	rnf165b
ENSG00000141622	ENSG00000141622.14	ENST00000593230	ENST00000593230.5	ENSDARG00000077906	rnf165a
ENSG00000141622	ENSG00000141622.14	ENST00000587853	ENST00000587853.1	ENSDARG00000077906	rnf165a
ENSG00000141622	ENSG00000141622.14	ENST00000590330	ENST00000590330.1	ENSDARG00000077906	rnf165a
ENSG00000141622	ENSG00000141622.14	ENST00000588679	ENST00000588679.1	ENSDARG00000077906	rnf165a
ENSG00000141622	ENSG00000141622.14	ENST00000586604	ENST00000586604.5	ENSDARG00000077906	rnf165a
ENSG00000141622	ENSG00000141622.14	ENST00000269439	ENST00000269439.12	ENSDARG00000077906	rnf165a
ENSG00000141622	ENSG00000141622.14	ENST00000592777	ENST00000592777.1	ENSDARG00000077906	rnf165a
ENSG00000141622	ENSG00000141622.14	ENST00000543885	ENST00000543885.2	ENSDARG00000077906	rnf165a
ENSG00000078804	ENSG00000078804.13	ENST00000374810	ENST00000374810.8	ENSDARG00000088178	tp53inp2
ENSG00000078804	ENSG00000078804.13	ENST00000374809	ENST00000374809.6	ENSDARG00000088178	tp53inp2
ENSG00000078804	ENSG00000078804.13	ENST00000451665	ENST00000451665.5	ENSDARG00000088178	tp53inp2
ENSG00000078804	ENSG00000078804.13	ENST00000414082	ENST00000414082.1	ENSDARG00000088178	tp53inp2
ENSG00000078804	ENSG00000078804.13	ENST00000374810	ENST00000374810.8	ENSDARG00000109769	LO017835.1
ENSG00000078804	ENSG00000078804.13	ENST00000374809	ENST00000374809.6	ENSDARG00000109769	LO017835.1
ENSG00000078804	ENSG00000078804.13	ENST00000451665	ENST00000451665.5	ENSDARG00000109769	LO017835.1
ENSG00000078804	ENSG00000078804.13	ENST00000414082	ENST00000414082.1	ENSDARG00000109769	LO017835.1
ENSG00000183943	ENSG00000183943.6	ENST00000262848	ENST00000262848.6	ENSDARG00000060716	prkx
ENSG00000183943	ENSG00000183943.6	ENST00000462736	ENST00000462736.1	ENSDARG00000060716	prkx
ENSG00000183943	ENSG00000183943.6	ENST00000496648	ENST00000496648.1	ENSDARG00000060716	prkx
ENSG00000183943	ENSG00000183943.6	ENST00000425240	ENST00000425240.1	ENSDARG00000060716	prkx
ENSG00000089057	ENSG00000089057.15	ENST00000338244	ENST00000338244.6	ENSDARG00000017365	slc23a2
ENSG00000089057	ENSG00000089057.15	ENST00000379333	ENST00000379333.5	ENSDARG00000017365	slc23a2
ENSG00000089057	ENSG00000089057.15	ENST00000423430	ENST00000423430.1	ENSDARG00000017365	slc23a2
ENSG00000089057	ENSG00000089057.15	ENST00000468355	ENST00000468355.5	ENSDARG00000017365	slc23a2
ENSG00000089057	ENSG00000089057.15	ENST00000496331	ENST00000496331.1	ENSDARG00000017365	slc23a2
ENSG00000067900	ENSG00000067900.8	ENST00000399799	ENST00000399799.3	ENSDARG00000058993	rock1
ENSG00000067900	ENSG00000067900.8	ENST00000635540	ENST00000635540.1	ENSDARG00000058993	rock1
ENSG00000067900	ENSG00000067900.8	ENST00000578051	ENST00000578051.1	ENSDARG00000058993	rock1
ENSG00000067900	ENSG00000067900.8	ENST00000584687	ENST00000584687.1	ENSDARG00000058993	rock1
ENSG00000067900	ENSG00000067900.8	ENST00000584875	ENST00000584875.1	ENSDARG00000058993	rock1
ENSG00000067900	ENSG00000067900.8	ENST00000583556	ENST00000583556.1	ENSDARG00000058993	rock1
ENSG00000067900	ENSG00000067900.8	ENST00000582445	ENST00000582445.1	ENSDARG00000058993	rock1
ENSG00000205726	ENSG00000205726.15	ENST00000399353	ENST00000399353.5	ENSDARG00000000086	itsn1
ENSG00000205726	ENSG00000205726.15	ENST00000444491	ENST00000444491.5	ENSDARG00000000086	itsn1
ENSG00000205726	ENSG00000205726.15	ENST00000470742	ENST00000470742.5	ENSDARG00000000086	itsn1
ENSG00000205726	ENSG00000205726.15	ENST00000381318	ENST00000381318.8	ENSDARG00000000086	itsn1
ENSG00000205726	ENSG00000205726.15	ENST00000381291	ENST00000381291.8	ENSDARG00000000086	itsn1
ENSG00000205726	ENSG00000205726.15	ENST00000399367	ENST00000399367.7	ENSDARG00000000086	itsn1
ENSG00000205726	ENSG00000205726.15	ENST00000399352	ENST00000399352.5	ENSDARG00000000086	itsn1
ENSG00000205726	ENSG00000205726.15	ENST00000399355	ENST00000399355.6	ENSDARG00000000086	itsn1
ENSG00000205726	ENSG00000205726.15	ENST00000399349	ENST00000399349.5	ENSDARG00000000086	itsn1
ENSG00000205726	ENSG00000205726.15	ENST00000451686	ENST00000451686.5	ENSDARG00000000086	itsn1
ENSG00000205726	ENSG00000205726.15	ENST00000381283	ENST00000381283.7	ENSDARG00000000086	itsn1
ENSG00000205726	ENSG00000205726.15	ENST00000456489	ENST00000456489.1	ENSDARG00000000086	itsn1
ENSG00000205726	ENSG00000205726.15	ENST00000488166	ENST00000488166.1	ENSDARG00000000086	itsn1
ENSG00000205726	ENSG00000205726.15	ENST00000474132	ENST00000474132.1	ENSDARG00000000086	itsn1
ENSG00000205726	ENSG00000205726.15	ENST00000419241	ENST00000419241.1	ENSDARG00000000086	itsn1
ENSG00000205726	ENSG00000205726.15	ENST00000440794	ENST00000440794.2	ENSDARG00000000086	itsn1
ENSG00000205726	ENSG00000205726.15	ENST00000465143	ENST00000465143.1	ENSDARG00000000086	itsn1
ENSG00000205726	ENSG00000205726.15	ENST00000487427	ENST00000487427.5	ENSDARG00000000086	itsn1
ENSG00000205726	ENSG00000205726.15	ENST00000437126	ENST00000437126.5	ENSDARG00000000086	itsn1
ENSG00000205726	ENSG00000205726.15	ENST00000428240	ENST00000428240.1	ENSDARG00000000086	itsn1
ENSG00000205726	ENSG00000205726.15	ENST00000472548	ENST00000472548.5	ENSDARG00000000086	itsn1
ENSG00000205726	ENSG00000205726.15	ENST00000479424	ENST00000479424.5	ENSDARG00000000086	itsn1
ENSG00000205726	ENSG00000205726.15	ENST00000462212	ENST00000462212.5	ENSDARG00000000086	itsn1
ENSG00000205726	ENSG00000205726.15	ENST00000495656	ENST00000495656.5	ENSDARG00000000086	itsn1
ENSG00000205726	ENSG00000205726.15	ENST00000475422	ENST00000475422.5	ENSDARG00000000086	itsn1
ENSG00000205726	ENSG00000205726.15	ENST00000489261	ENST00000489261.1	ENSDARG00000000086	itsn1
ENSG00000205726	ENSG00000205726.15	ENST00000381284	ENST00000381284.7	ENSDARG00000000086	itsn1
ENSG00000205726	ENSG00000205726.15	ENST00000420666	ENST00000420666.1	ENSDARG00000000086	itsn1
ENSG00000205726	ENSG00000205726.15	ENST00000415023	ENST00000415023.1	ENSDARG00000000086	itsn1
ENSG00000205726	ENSG00000205726.15	ENST00000379960	ENST00000379960.9	ENSDARG00000000086	itsn1
ENSG00000205726	ENSG00000205726.15	ENST00000381285	ENST00000381285.8	ENSDARG00000000086	itsn1
ENSG00000205726	ENSG00000205726.15	ENST00000399338	ENST00000399338.8	ENSDARG00000000086	itsn1
ENSG00000185291	ENSG00000185291.12	ENST00000331035	ENST00000331035.10	ENSDARG00000068858	il2rga
ENSG00000185291	ENSG00000185291.12	ENST00000432757	ENST00000432757.6	ENSDARG00000068858	il2rga
ENSG00000185291	ENSG00000185291.12	ENST00000381469	ENST00000381469.7	ENSDARG00000068858	il2rga
ENSG00000185291	ENSG00000185291.12	ENST00000331035	ENST00000331035.10	ENSDARG00000053702	il2rgb
ENSG00000185291	ENSG00000185291.12	ENST00000432757	ENST00000432757.6	ENSDARG00000053702	il2rgb
ENSG00000185291	ENSG00000185291.12	ENST00000381469	ENST00000381469.7	ENSDARG00000053702	il2rgb
ENSG00000185291	ENSG00000185291.12	ENST00000331035	ENST00000331035.10	ENSDARG00000090632	BX601644.2
ENSG00000185291	ENSG00000185291.12	ENST00000432757	ENST00000432757.6	ENSDARG00000090632	BX601644.2
ENSG00000185291	ENSG00000185291.12	ENST00000381469	ENST00000381469.7	ENSDARG00000090632	BX601644.2
ENSG00000185291	ENSG00000185291.12	ENST00000331035	ENST00000331035.10	ENSDARG00000026736	il11ra
ENSG00000185291	ENSG00000185291.12	ENST00000432757	ENST00000432757.6	ENSDARG00000026736	il11ra
ENSG00000185291	ENSG00000185291.12	ENST00000381469	ENST00000381469.7	ENSDARG00000026736	il11ra
ENSG00000185291	ENSG00000185291.12	ENST00000331035	ENST00000331035.10	ENSDARG00000104474	il6r
ENSG00000185291	ENSG00000185291.12	ENST00000432757	ENST00000432757.6	ENSDARG00000104474	il6r
ENSG00000185291	ENSG00000185291.12	ENST00000381469	ENST00000381469.7	ENSDARG00000104474	il6r
ENSG00000185291	ENSG00000185291.12	ENST00000331035	ENST00000331035.10	ENSDARG00000098857	lifra
ENSG00000185291	ENSG00000185291.12	ENST00000432757	ENST00000432757.6	ENSDARG00000098857	lifra
ENSG00000185291	ENSG00000185291.12	ENST00000381469	ENST00000381469.7	ENSDARG00000098857	lifra
ENSG00000185291	ENSG00000185291.12	ENST00000331035	ENST00000331035.10	ENSDARG00000039863	lifrb
ENSG00000185291	ENSG00000185291.12	ENST00000432757	ENST00000432757.6	ENSDARG00000039863	lifrb
ENSG00000185291	ENSG00000185291.12	ENST00000381469	ENST00000381469.7	ENSDARG00000039863	lifrb
ENSG00000185291	ENSG00000185291.12	ENST00000331035	ENST00000331035.10	ENSDARG00000054771	ghra
ENSG00000185291	ENSG00000185291.12	ENST00000432757	ENST00000432757.6	ENSDARG00000054771	ghra
ENSG00000185291	ENSG00000185291.12	ENST00000381469	ENST00000381469.7	ENSDARG00000054771	ghra
ENSG00000185291	ENSG00000185291.12	ENST00000331035	ENST00000331035.10	ENSDARG00000007671	ghrb
ENSG00000185291	ENSG00000185291.12	ENST00000432757	ENST00000432757.6	ENSDARG00000007671	ghrb
ENSG00000185291	ENSG00000185291.12	ENST00000381469	ENST00000381469.7	ENSDARG00000007671	ghrb
ENSG00000182162	ENSG00000182162.11	ENST00000381297	ENST00000381297.10	ENSDARG00000055560	p2ry8
ENSG00000182162	ENSG00000182162.11	ENST00000460672	ENST00000460672.6	ENSDARG00000055560	p2ry8
ENSG00000169100	ENSG00000169100.14	ENST00000381401	ENST00000381401.11	ENSDARG00000005853	slc25a6
ENSG00000169100	ENSG00000169100.14	ENST00000475167	ENST00000475167.6	ENSDARG00000005853	slc25a6
ENSG00000169100	ENSG00000169100.14	ENST00000484026	ENST00000484026.6	ENSDARG00000005853	slc25a6
ENSG00000177511	ENSG00000177511.6	ENST00000324000	ENST00000324000.4	ENSDARG00000045301	st8sia3
ENSG00000177511	ENSG00000177511.6	ENST00000586360	ENST00000586360.1	ENSDARG00000045301	st8sia3
ENSG00000177511	ENSG00000177511.6	ENST00000590600	ENST00000590600.1	ENSDARG00000045301	st8sia3
ENSG00000099953	ENSG00000099953.10	ENST00000465385	ENST00000465385.5	ENSDARG00000016718	mmp11b
ENSG00000099953	ENSG00000099953.10	ENST00000477567	ENST00000477567.5	ENSDARG00000016718	mmp11b
ENSG00000099953	ENSG00000099953.10	ENST00000489582	ENST00000489582.5	ENSDARG00000016718	mmp11b
ENSG00000099953	ENSG00000099953.10	ENST00000215743	ENST00000215743.8	ENSDARG00000016718	mmp11b
ENSG00000099953	ENSG00000099953.10	ENST00000465730	ENST00000465730.1	ENSDARG00000016718	mmp11b
ENSG00000099953	ENSG00000099953.10	ENST00000428253	ENST00000428253.1	ENSDARG00000016718	mmp11b
ENSG00000099953	ENSG00000099953.10	ENST00000437086	ENST00000437086.5	ENSDARG00000016718	mmp11b
ENSG00000099953	ENSG00000099953.10	ENST00000460352	ENST00000460352.1	ENSDARG00000016718	mmp11b
ENSG00000099953	ENSG00000099953.10	ENST00000434318	ENST00000434318.1	ENSDARG00000016718	mmp11b
ENSG00000099953	ENSG00000099953.10	ENST00000493132	ENST00000493132.1	ENSDARG00000016718	mmp11b
ENSG00000099953	ENSG00000099953.10	ENST00000492464	ENST00000492464.1	ENSDARG00000016718	mmp11b
ENSG00000099953	ENSG00000099953.10	ENST00000488363	ENST00000488363.1	ENSDARG00000016718	mmp11b
ENSG00000099953	ENSG00000099953.10	ENST00000480185	ENST00000480185.1	ENSDARG00000016718	mmp11b
ENSG00000099953	ENSG00000099953.10	ENST00000465385	ENST00000465385.5	ENSDARG00000026325	mmp11a
ENSG00000099953	ENSG00000099953.10	ENST00000477567	ENST00000477567.5	ENSDARG00000026325	mmp11a
ENSG00000099953	ENSG00000099953.10	ENST00000489582	ENST00000489582.5	ENSDARG00000026325	mmp11a
ENSG00000099953	ENSG00000099953.10	ENST00000215743	ENST00000215743.8	ENSDARG00000026325	mmp11a
ENSG00000099953	ENSG00000099953.10	ENST00000465730	ENST00000465730.1	ENSDARG00000026325	mmp11a
ENSG00000099953	ENSG00000099953.10	ENST00000428253	ENST00000428253.1	ENSDARG00000026325	mmp11a
ENSG00000099953	ENSG00000099953.10	ENST00000437086	ENST00000437086.5	ENSDARG00000026325	mmp11a
ENSG00000099953	ENSG00000099953.10	ENST00000460352	ENST00000460352.1	ENSDARG00000026325	mmp11a
ENSG00000099953	ENSG00000099953.10	ENST00000434318	ENST00000434318.1	ENSDARG00000026325	mmp11a
ENSG00000099953	ENSG00000099953.10	ENST00000493132	ENST00000493132.1	ENSDARG00000026325	mmp11a
ENSG00000099953	ENSG00000099953.10	ENST00000492464	ENST00000492464.1	ENSDARG00000026325	mmp11a
ENSG00000099953	ENSG00000099953.10	ENST00000488363	ENST00000488363.1	ENSDARG00000026325	mmp11a
ENSG00000099953	ENSG00000099953.10	ENST00000480185	ENST00000480185.1	ENSDARG00000026325	mmp11a
ENSG00000101435	ENSG00000101435.5	ENST00000376979	ENST00000376979.4	ENSDARG00000074425	si:busm1-57f23.1
ENSG00000152240	ENSG00000152240.13	ENST00000282058	ENST00000282058.11	ENSDARG00000058968	haus1
ENSG00000152240	ENSG00000152240.13	ENST00000592471	ENST00000592471.1	ENSDARG00000058968	haus1
ENSG00000152240	ENSG00000152240.13	ENST00000591098	ENST00000591098.1	ENSDARG00000058968	haus1
ENSG00000152240	ENSG00000152240.13	ENST00000586060	ENST00000586060.5	ENSDARG00000058968	haus1
ENSG00000152240	ENSG00000152240.13	ENST00000591715	ENST00000591715.5	ENSDARG00000058968	haus1
ENSG00000152240	ENSG00000152240.13	ENST00000592206	ENST00000592206.5	ENSDARG00000058968	haus1
ENSG00000152240	ENSG00000152240.13	ENST00000585518	ENST00000585518.5	ENSDARG00000058968	haus1
ENSG00000152240	ENSG00000152240.13	ENST00000589554	ENST00000589554.5	ENSDARG00000058968	haus1
ENSG00000152240	ENSG00000152240.13	ENST00000593165	ENST00000593165.5	ENSDARG00000058968	haus1
ENSG00000152240	ENSG00000152240.13	ENST00000588704	ENST00000588704.1	ENSDARG00000058968	haus1
ENSG00000152240	ENSG00000152240.13	ENST00000595199	ENST00000595199.1	ENSDARG00000058968	haus1
ENSG00000152240	ENSG00000152240.13	ENST00000585425	ENST00000585425.1	ENSDARG00000058968	haus1
ENSG00000196433	ENSG00000196433.13	ENST00000381241	ENST00000381241.9	ENSDARG00000098249	asmt
ENSG00000196433	ENSG00000196433.13	ENST00000381229	ENST00000381229.9	ENSDARG00000098249	asmt
ENSG00000196433	ENSG00000196433.13	ENST00000381233	ENST00000381233.8	ENSDARG00000098249	asmt
ENSG00000196433	ENSG00000196433.13	ENST00000509780	ENST00000509780.6	ENSDARG00000098249	asmt
ENSG00000196433	ENSG00000196433.13	ENST00000432523	ENST00000432523.6	ENSDARG00000098249	asmt
ENSG00000178605	ENSG00000178605.13	ENST00000485332	ENST00000485332.7	ENSDARG00000061091	gtpbp6
ENSG00000178605	ENSG00000178605.13	ENST00000326153	ENST00000326153.9	ENSDARG00000061091	gtpbp6
ENSG00000184792	ENSG00000184792.16	ENST00000438716	ENST00000438716.3	ENSDARG00000022772	OSBP2
ENSG00000184792	ENSG00000184792.16	ENST00000407373	ENST00000407373.5	ENSDARG00000022772	OSBP2
ENSG00000184792	ENSG00000184792.16	ENST00000332585	ENST00000332585.11	ENSDARG00000022772	OSBP2
ENSG00000184792	ENSG00000184792.16	ENST00000446658	ENST00000446658.6	ENSDARG00000022772	OSBP2
ENSG00000184792	ENSG00000184792.16	ENST00000477355	ENST00000477355.5	ENSDARG00000022772	OSBP2
ENSG00000184792	ENSG00000184792.16	ENST00000445781	ENST00000445781.5	ENSDARG00000022772	OSBP2
ENSG00000184792	ENSG00000184792.16	ENST00000401475	ENST00000401475.5	ENSDARG00000022772	OSBP2
ENSG00000184792	ENSG00000184792.16	ENST00000464341	ENST00000464341.1	ENSDARG00000022772	OSBP2
ENSG00000184792	ENSG00000184792.16	ENST00000496367	ENST00000496367.1	ENSDARG00000022772	OSBP2
ENSG00000184792	ENSG00000184792.16	ENST00000424224	ENST00000424224.5	ENSDARG00000022772	OSBP2
ENSG00000184792	ENSG00000184792.16	ENST00000454145	ENST00000454145.5	ENSDARG00000022772	OSBP2
ENSG00000184792	ENSG00000184792.16	ENST00000453621	ENST00000453621.5	ENSDARG00000022772	OSBP2
ENSG00000184792	ENSG00000184792.16	ENST00000431368	ENST00000431368.5	ENSDARG00000022772	OSBP2
ENSG00000184792	ENSG00000184792.16	ENST00000452656	ENST00000452656.5	ENSDARG00000022772	OSBP2
ENSG00000184792	ENSG00000184792.16	ENST00000496575	ENST00000496575.1	ENSDARG00000022772	OSBP2
ENSG00000184792	ENSG00000184792.16	ENST00000433183	ENST00000433183.2	ENSDARG00000022772	OSBP2
ENSG00000184792	ENSG00000184792.16	ENST00000535268	ENST00000535268.5	ENSDARG00000022772	OSBP2
ENSG00000184792	ENSG00000184792.16	ENST00000437268	ENST00000437268.6	ENSDARG00000022772	OSBP2
ENSG00000184792	ENSG00000184792.16	ENST00000403222	ENST00000403222.7	ENSDARG00000022772	OSBP2
ENSG00000124134	ENSG00000124134.9	ENST00000306117	ENST00000306117.5	ENSDARG00000026084	si:dkey-43k4.5
ENSG00000124134	ENSG00000124134.9	ENST00000537075	ENST00000537075.3	ENSDARG00000026084	si:dkey-43k4.5
ENSG00000176641	ENSG00000176641.11	ENST00000312828	ENST00000312828.4	ENSDARG00000087782	rnf152
ENSG00000176641	ENSG00000176641.11	ENST00000591306	ENST00000591306.5	ENSDARG00000087782	rnf152
ENSG00000176641	ENSG00000176641.11	ENST00000588064	ENST00000588064.5	ENSDARG00000087782	rnf152
ENSG00000176641	ENSG00000176641.11	ENST00000619552	ENST00000619552.1	ENSDARG00000087782	rnf152
ENSG00000176641	ENSG00000176641.11	ENST00000588396	ENST00000588396.1	ENSDARG00000087782	rnf152
ENSG00000101310	ENSG00000101310.17	ENST00000336714	ENST00000336714.8	ENSDARG00000019360	sec23b
ENSG00000101310	ENSG00000101310.17	ENST00000646240	ENST00000646240.1	ENSDARG00000019360	sec23b
ENSG00000101310	ENSG00000101310.17	ENST00000450074	ENST00000450074.6	ENSDARG00000019360	sec23b
ENSG00000101310	ENSG00000101310.17	ENST00000262544	ENST00000262544.6	ENSDARG00000019360	sec23b
ENSG00000101310	ENSG00000101310.17	ENST00000643747	ENST00000643747.1	ENSDARG00000019360	sec23b
ENSG00000101310	ENSG00000101310.17	ENST00000474619	ENST00000474619.1	ENSDARG00000019360	sec23b
ENSG00000101310	ENSG00000101310.17	ENST00000645851	ENST00000645851.1	ENSDARG00000019360	sec23b
ENSG00000101310	ENSG00000101310.17	ENST00000650089	ENST00000650089.1	ENSDARG00000019360	sec23b
ENSG00000101310	ENSG00000101310.17	ENST00000377465	ENST00000377465.6	ENSDARG00000019360	sec23b
ENSG00000101310	ENSG00000101310.17	ENST00000494645	ENST00000494645.1	ENSDARG00000019360	sec23b
ENSG00000101310	ENSG00000101310.17	ENST00000422877	ENST00000422877.1	ENSDARG00000019360	sec23b
ENSG00000169084	ENSG00000169084.15	ENST00000334651	ENST00000334651.11	ENSDARG00000054797	zgc:153441
ENSG00000169084	ENSG00000169084.15	ENST00000412516	ENST00000412516.7	ENSDARG00000054797	zgc:153441
ENSG00000169084	ENSG00000169084.15	ENST00000464935	ENST00000464935.6	ENSDARG00000054797	zgc:153441
ENSG00000169084	ENSG00000169084.15	ENST00000444280	ENST00000444280.6	ENSDARG00000054797	zgc:153441
ENSG00000169084	ENSG00000169084.15	ENST00000441131	ENST00000441131.7	ENSDARG00000054797	zgc:153441
ENSG00000169084	ENSG00000169084.15	ENST00000478825	ENST00000478825.7	ENSDARG00000054797	zgc:153441
ENSG00000169084	ENSG00000169084.15	ENST00000430536	ENST00000430536.7	ENSDARG00000054797	zgc:153441
ENSG00000169084	ENSG00000169084.15	ENST00000334651	ENST00000334651.11	ENSDARG00000034577	si:dkey-23o4.6
ENSG00000169084	ENSG00000169084.15	ENST00000412516	ENST00000412516.7	ENSDARG00000034577	si:dkey-23o4.6
ENSG00000169084	ENSG00000169084.15	ENST00000464935	ENST00000464935.6	ENSDARG00000034577	si:dkey-23o4.6
ENSG00000169084	ENSG00000169084.15	ENST00000444280	ENST00000444280.6	ENSDARG00000034577	si:dkey-23o4.6
ENSG00000169084	ENSG00000169084.15	ENST00000441131	ENST00000441131.7	ENSDARG00000034577	si:dkey-23o4.6
ENSG00000169084	ENSG00000169084.15	ENST00000478825	ENST00000478825.7	ENSDARG00000034577	si:dkey-23o4.6
ENSG00000169084	ENSG00000169084.15	ENST00000430536	ENST00000430536.7	ENSDARG00000034577	si:dkey-23o4.6
ENSG00000146950	ENSG00000146950.13	ENST00000380913	ENST00000380913.8	ENSDARG00000076371	SHROOM2
ENSG00000146950	ENSG00000146950.13	ENST00000493668	ENST00000493668.1	ENSDARG00000076371	SHROOM2
ENSG00000146950	ENSG00000146950.13	ENST00000452575	ENST00000452575.1	ENSDARG00000076371	SHROOM2
ENSG00000146950	ENSG00000146950.13	ENST00000418909	ENST00000418909.6	ENSDARG00000076371	SHROOM2
ENSG00000146950	ENSG00000146950.13	ENST00000380913	ENST00000380913.8	ENSDARG00000076416	shroom2a
ENSG00000146950	ENSG00000146950.13	ENST00000493668	ENST00000493668.1	ENSDARG00000076416	shroom2a
ENSG00000146950	ENSG00000146950.13	ENST00000452575	ENST00000452575.1	ENSDARG00000076416	shroom2a
ENSG00000146950	ENSG00000146950.13	ENST00000418909	ENST00000418909.6	ENSDARG00000076416	shroom2a
ENSG00000266997	ENSG00000266997.2	ENST00000590532	ENST00000590532.2	ENSDARG00000062003	myo5b
ENSG00000175387	ENSG00000175387.16	ENST00000262160	ENST00000262160.11	ENSDARG00000006389	smad2
ENSG00000175387	ENSG00000175387.16	ENST00000402690	ENST00000402690.6	ENSDARG00000006389	smad2
ENSG00000175387	ENSG00000175387.16	ENST00000586040	ENST00000586040.5	ENSDARG00000006389	smad2
ENSG00000175387	ENSG00000175387.16	ENST00000591214	ENST00000591214.5	ENSDARG00000006389	smad2
ENSG00000175387	ENSG00000175387.16	ENST00000587353	ENST00000587353.5	ENSDARG00000006389	smad2
ENSG00000175387	ENSG00000175387.16	ENST00000587269	ENST00000587269.5	ENSDARG00000006389	smad2
ENSG00000175387	ENSG00000175387.16	ENST00000586514	ENST00000586514.5	ENSDARG00000006389	smad2
ENSG00000175387	ENSG00000175387.16	ENST00000587421	ENST00000587421.5	ENSDARG00000006389	smad2
ENSG00000175387	ENSG00000175387.16	ENST00000586487	ENST00000586487.2	ENSDARG00000006389	smad2
ENSG00000175387	ENSG00000175387.16	ENST00000589877	ENST00000589877.5	ENSDARG00000006389	smad2
ENSG00000175387	ENSG00000175387.16	ENST00000585978	ENST00000585978.1	ENSDARG00000006389	smad2
ENSG00000175387	ENSG00000175387.16	ENST00000356825	ENST00000356825.8	ENSDARG00000006389	smad2
ENSG00000011201	ENSG00000011201.12	ENST00000262648	ENST00000262648.8	ENSDARG00000012896	anos1a
ENSG00000011201	ENSG00000011201.12	ENST00000481896	ENST00000481896.1	ENSDARG00000012896	anos1a
ENSG00000011201	ENSG00000011201.12	ENST00000488294	ENST00000488294.1	ENSDARG00000012896	anos1a
ENSG00000011201	ENSG00000011201.12	ENST00000262648	ENST00000262648.8	ENSDARG00000112637	ANOS1
ENSG00000011201	ENSG00000011201.12	ENST00000481896	ENST00000481896.1	ENSDARG00000112637	ANOS1
ENSG00000011201	ENSG00000011201.12	ENST00000488294	ENST00000488294.1	ENSDARG00000112637	ANOS1
ENSG00000169093	ENSG00000169093.16	ENST00000381317	ENST00000381317.9	ENSDARG00000021433	asmtl
ENSG00000169093	ENSG00000169093.16	ENST00000381333	ENST00000381333.9	ENSDARG00000021433	asmtl
ENSG00000169093	ENSG00000169093.16	ENST00000463763	ENST00000463763.6	ENSDARG00000021433	asmtl
ENSG00000169093	ENSG00000169093.16	ENST00000462195	ENST00000462195.6	ENSDARG00000021433	asmtl
ENSG00000169093	ENSG00000169093.16	ENST00000474865	ENST00000474865.6	ENSDARG00000021433	asmtl
ENSG00000169093	ENSG00000169093.16	ENST00000534940	ENST00000534940.6	ENSDARG00000021433	asmtl
ENSG00000205755	ENSG00000205755.12	ENST00000400841	ENST00000400841.8	ENSDARG00000026736	il11ra
ENSG00000205755	ENSG00000205755.12	ENST00000467626	ENST00000467626.6	ENSDARG00000026736	il11ra
ENSG00000205755	ENSG00000205755.12	ENST00000381566	ENST00000381566.6	ENSDARG00000026736	il11ra
ENSG00000205755	ENSG00000205755.12	ENST00000381567	ENST00000381567.8	ENSDARG00000026736	il11ra
ENSG00000205755	ENSG00000205755.12	ENST00000400841	ENST00000400841.8	ENSDARG00000104474	il6r
ENSG00000205755	ENSG00000205755.12	ENST00000467626	ENST00000467626.6	ENSDARG00000104474	il6r
ENSG00000205755	ENSG00000205755.12	ENST00000381566	ENST00000381566.6	ENSDARG00000104474	il6r
ENSG00000205755	ENSG00000205755.12	ENST00000381567	ENST00000381567.8	ENSDARG00000104474	il6r
ENSG00000205755	ENSG00000205755.12	ENST00000400841	ENST00000400841.8	ENSDARG00000098857	lifra
ENSG00000205755	ENSG00000205755.12	ENST00000467626	ENST00000467626.6	ENSDARG00000098857	lifra
ENSG00000205755	ENSG00000205755.12	ENST00000381566	ENST00000381566.6	ENSDARG00000098857	lifra
ENSG00000205755	ENSG00000205755.12	ENST00000381567	ENST00000381567.8	ENSDARG00000098857	lifra
ENSG00000205755	ENSG00000205755.12	ENST00000400841	ENST00000400841.8	ENSDARG00000039863	lifrb
ENSG00000205755	ENSG00000205755.12	ENST00000467626	ENST00000467626.6	ENSDARG00000039863	lifrb
ENSG00000205755	ENSG00000205755.12	ENST00000381566	ENST00000381566.6	ENSDARG00000039863	lifrb
ENSG00000205755	ENSG00000205755.12	ENST00000381567	ENST00000381567.8	ENSDARG00000039863	lifrb
ENSG00000205755	ENSG00000205755.12	ENST00000400841	ENST00000400841.8	ENSDARG00000054771	ghra
ENSG00000205755	ENSG00000205755.12	ENST00000467626	ENST00000467626.6	ENSDARG00000054771	ghra
ENSG00000205755	ENSG00000205755.12	ENST00000381566	ENST00000381566.6	ENSDARG00000054771	ghra
ENSG00000205755	ENSG00000205755.12	ENST00000381567	ENST00000381567.8	ENSDARG00000054771	ghra
ENSG00000205755	ENSG00000205755.12	ENST00000400841	ENST00000400841.8	ENSDARG00000007671	ghrb
ENSG00000205755	ENSG00000205755.12	ENST00000467626	ENST00000467626.6	ENSDARG00000007671	ghrb
ENSG00000205755	ENSG00000205755.12	ENST00000381566	ENST00000381566.6	ENSDARG00000007671	ghrb
ENSG00000205755	ENSG00000205755.12	ENST00000381567	ENST00000381567.8	ENSDARG00000007671	ghrb
ENSG00000177138	ENSG00000177138.17	ENST00000362066	ENST00000362066.7	ENSDARG00000013438	sycp3
ENSG00000177138	ENSG00000177138.17	ENST00000327220	ENST00000327220.10	ENSDARG00000013438	sycp3
ENSG00000177138	ENSG00000177138.17	ENST00000651278	ENST00000651278.1	ENSDARG00000013438	sycp3
ENSG00000177138	ENSG00000177138.17	ENST00000472522	ENST00000472522.6	ENSDARG00000013438	sycp3
ENSG00000177138	ENSG00000177138.17	ENST00000461107	ENST00000461107.5	ENSDARG00000013438	sycp3
ENSG00000177138	ENSG00000177138.17	ENST00000494744	ENST00000494744.1	ENSDARG00000013438	sycp3
ENSG00000177138	ENSG00000177138.17	ENST00000428477	ENST00000428477.1	ENSDARG00000013438	sycp3
ENSG00000041353	ENSG00000041353.10	ENST00000586570	ENST00000586570.5	ENSDARG00000087762	rab27b
ENSG00000041353	ENSG00000041353.10	ENST00000262094	ENST00000262094.10	ENSDARG00000087762	rab27b
ENSG00000041353	ENSG00000041353.10	ENST00000586594	ENST00000586594.1	ENSDARG00000087762	rab27b
ENSG00000041353	ENSG00000041353.10	ENST00000592334	ENST00000592334.1	ENSDARG00000087762	rab27b
ENSG00000181544	ENSG00000181544.15	ENST00000643728	ENST00000643728.1	ENSDARG00000067596	fancb
ENSG00000181544	ENSG00000181544.15	ENST00000646255	ENST00000646255.1	ENSDARG00000067596	fancb
ENSG00000181544	ENSG00000181544.15	ENST00000324138	ENST00000324138.7	ENSDARG00000067596	fancb
ENSG00000181544	ENSG00000181544.15	ENST00000452869	ENST00000452869.1	ENSDARG00000067596	fancb
ENSG00000181544	ENSG00000181544.15	ENST00000489126	ENST00000489126.1	ENSDARG00000067596	fancb
ENSG00000181544	ENSG00000181544.15	ENST00000650831	ENST00000650831.1	ENSDARG00000067596	fancb
ENSG00000181544	ENSG00000181544.15	ENST00000398334	ENST00000398334.5	ENSDARG00000067596	fancb
ENSG00000004961	ENSG00000004961.15	ENST00000321143	ENST00000321143.8	ENSDARG00000028131	hccsa.1
ENSG00000004961	ENSG00000004961.15	ENST00000380763	ENST00000380763.7	ENSDARG00000028131	hccsa.1
ENSG00000004961	ENSG00000004961.15	ENST00000380762	ENST00000380762.5	ENSDARG00000028131	hccsa.1
ENSG00000004961	ENSG00000004961.15	ENST00000321143	ENST00000321143.8	ENSDARG00000099358	hccsb
ENSG00000004961	ENSG00000004961.15	ENST00000380763	ENST00000380763.7	ENSDARG00000099358	hccsb
ENSG00000004961	ENSG00000004961.15	ENST00000380762	ENST00000380762.5	ENSDARG00000099358	hccsb
ENSG00000004961	ENSG00000004961.15	ENST00000321143	ENST00000321143.8	ENSDARG00000095776	hccsa.2
ENSG00000004961	ENSG00000004961.15	ENST00000380763	ENST00000380763.7	ENSDARG00000095776	hccsa.2
ENSG00000004961	ENSG00000004961.15	ENST00000380762	ENST00000380762.5	ENSDARG00000095776	hccsa.2
ENSG00000089123	ENSG00000089123.16	ENST00000480436	ENST00000480436.5	ENSDARG00000060580	tasp1
ENSG00000089123	ENSG00000089123.16	ENST00000337743	ENST00000337743.9	ENSDARG00000060580	tasp1
ENSG00000089123	ENSG00000089123.16	ENST00000465381	ENST00000465381.5	ENSDARG00000060580	tasp1
ENSG00000089123	ENSG00000089123.16	ENST00000455532	ENST00000455532.5	ENSDARG00000060580	tasp1
ENSG00000089123	ENSG00000089123.16	ENST00000476108	ENST00000476108.5	ENSDARG00000060580	tasp1
ENSG00000089123	ENSG00000089123.16	ENST00000483898	ENST00000483898.1	ENSDARG00000060580	tasp1
ENSG00000089123	ENSG00000089123.16	ENST00000434275	ENST00000434275.1	ENSDARG00000060580	tasp1
ENSG00000141655	ENSG00000141655.17	ENST00000269485	ENST00000269485.11	ENSDARG00000070165	tnfrsf1b
ENSG00000141655	ENSG00000141655.17	ENST00000586569	ENST00000586569.3	ENSDARG00000070165	tnfrsf1b
ENSG00000141655	ENSG00000141655.17	ENST00000592013	ENST00000592013.1	ENSDARG00000070165	tnfrsf1b
ENSG00000141655	ENSG00000141655.17	ENST00000587697	ENST00000587697.1	ENSDARG00000070165	tnfrsf1b
ENSG00000141655	ENSG00000141655.17	ENST00000616710	ENST00000616710.4	ENSDARG00000070165	tnfrsf1b
ENSG00000141655	ENSG00000141655.17	ENST00000617039	ENST00000617039.4	ENSDARG00000070165	tnfrsf1b
ENSG00000141655	ENSG00000141655.17	ENST00000639222	ENST00000639222.1	ENSDARG00000070165	tnfrsf1b
ENSG00000141655	ENSG00000141655.17	ENST00000269485	ENST00000269485.11	ENSDARG00000004392	hdr
ENSG00000141655	ENSG00000141655.17	ENST00000586569	ENST00000586569.3	ENSDARG00000004392	hdr
ENSG00000141655	ENSG00000141655.17	ENST00000592013	ENST00000592013.1	ENSDARG00000004392	hdr
ENSG00000141655	ENSG00000141655.17	ENST00000587697	ENST00000587697.1	ENSDARG00000004392	hdr
ENSG00000141655	ENSG00000141655.17	ENST00000616710	ENST00000616710.4	ENSDARG00000004392	hdr
ENSG00000141655	ENSG00000141655.17	ENST00000617039	ENST00000617039.4	ENSDARG00000004392	hdr
ENSG00000141655	ENSG00000141655.17	ENST00000639222	ENST00000639222.1	ENSDARG00000004392	hdr
ENSG00000141655	ENSG00000141655.17	ENST00000269485	ENST00000269485.11	ENSDARG00000004451	tnfrsfa
ENSG00000141655	ENSG00000141655.17	ENST00000586569	ENST00000586569.3	ENSDARG00000004451	tnfrsfa
ENSG00000141655	ENSG00000141655.17	ENST00000592013	ENST00000592013.1	ENSDARG00000004451	tnfrsfa
ENSG00000141655	ENSG00000141655.17	ENST00000587697	ENST00000587697.1	ENSDARG00000004451	tnfrsfa
ENSG00000141655	ENSG00000141655.17	ENST00000616710	ENST00000616710.4	ENSDARG00000004451	tnfrsfa
ENSG00000141655	ENSG00000141655.17	ENST00000617039	ENST00000617039.4	ENSDARG00000004451	tnfrsfa
ENSG00000141655	ENSG00000141655.17	ENST00000639222	ENST00000639222.1	ENSDARG00000004451	tnfrsfa
ENSG00000141655	ENSG00000141655.17	ENST00000269485	ENST00000269485.11	ENSDARG00000054968	cd40
ENSG00000141655	ENSG00000141655.17	ENST00000586569	ENST00000586569.3	ENSDARG00000054968	cd40
ENSG00000141655	ENSG00000141655.17	ENST00000592013	ENST00000592013.1	ENSDARG00000054968	cd40
ENSG00000141655	ENSG00000141655.17	ENST00000587697	ENST00000587697.1	ENSDARG00000054968	cd40
ENSG00000141655	ENSG00000141655.17	ENST00000616710	ENST00000616710.4	ENSDARG00000054968	cd40
ENSG00000141655	ENSG00000141655.17	ENST00000617039	ENST00000617039.4	ENSDARG00000054968	cd40
ENSG00000141655	ENSG00000141655.17	ENST00000639222	ENST00000639222.1	ENSDARG00000054968	cd40
ENSG00000141655	ENSG00000141655.17	ENST00000269485	ENST00000269485.11	ENSDARG00000087804	tnfrsf11a
ENSG00000141655	ENSG00000141655.17	ENST00000586569	ENST00000586569.3	ENSDARG00000087804	tnfrsf11a
ENSG00000141655	ENSG00000141655.17	ENST00000592013	ENST00000592013.1	ENSDARG00000087804	tnfrsf11a
ENSG00000141655	ENSG00000141655.17	ENST00000587697	ENST00000587697.1	ENSDARG00000087804	tnfrsf11a
ENSG00000141655	ENSG00000141655.17	ENST00000616710	ENST00000616710.4	ENSDARG00000087804	tnfrsf11a
ENSG00000141655	ENSG00000141655.17	ENST00000617039	ENST00000617039.4	ENSDARG00000087804	tnfrsf11a
ENSG00000141655	ENSG00000141655.17	ENST00000639222	ENST00000639222.1	ENSDARG00000087804	tnfrsf11a
ENSG00000146938	ENSG00000146938.16	ENST00000477079	ENST00000477079.1	ENSDARG00000079455	nlgn4xa
ENSG00000146938	ENSG00000146938.16	ENST00000381095	ENST00000381095.8	ENSDARG00000079455	nlgn4xa
ENSG00000146938	ENSG00000146938.16	ENST00000275857	ENST00000275857.10	ENSDARG00000079455	nlgn4xa
ENSG00000146938	ENSG00000146938.16	ENST00000538097	ENST00000538097.6	ENSDARG00000079455	nlgn4xa
ENSG00000146938	ENSG00000146938.16	ENST00000381092	ENST00000381092.1	ENSDARG00000079455	nlgn4xa
ENSG00000146938	ENSG00000146938.16	ENST00000469740	ENST00000469740.1	ENSDARG00000079455	nlgn4xa
ENSG00000146938	ENSG00000146938.16	ENST00000483337	ENST00000483337.1	ENSDARG00000079455	nlgn4xa
ENSG00000146938	ENSG00000146938.16	ENST00000381093	ENST00000381093.6	ENSDARG00000079455	nlgn4xa
ENSG00000146938	ENSG00000146938.16	ENST00000477079	ENST00000477079.1	ENSDARG00000077761	nlgn4xb
ENSG00000146938	ENSG00000146938.16	ENST00000381095	ENST00000381095.8	ENSDARG00000077761	nlgn4xb
ENSG00000146938	ENSG00000146938.16	ENST00000275857	ENST00000275857.10	ENSDARG00000077761	nlgn4xb
ENSG00000146938	ENSG00000146938.16	ENST00000538097	ENST00000538097.6	ENSDARG00000077761	nlgn4xb
ENSG00000146938	ENSG00000146938.16	ENST00000381092	ENST00000381092.1	ENSDARG00000077761	nlgn4xb
ENSG00000146938	ENSG00000146938.16	ENST00000469740	ENST00000469740.1	ENSDARG00000077761	nlgn4xb
ENSG00000146938	ENSG00000146938.16	ENST00000483337	ENST00000483337.1	ENSDARG00000077761	nlgn4xb
ENSG00000146938	ENSG00000146938.16	ENST00000381093	ENST00000381093.6	ENSDARG00000077761	nlgn4xb
ENSG00000170191	ENSG00000170191.5	ENST00000304788	ENST00000304788.4	ENSDARG00000075143	nanp
ENSG00000132792	ENSG00000132792.19	ENST00000361383	ENST00000361383.11	ENSDARG00000011958	ctnnbl1
ENSG00000132792	ENSG00000132792.19	ENST00000447935	ENST00000447935.3	ENSDARG00000011958	ctnnbl1
ENSG00000132792	ENSG00000132792.19	ENST00000628103	ENST00000628103.2	ENSDARG00000011958	ctnnbl1
ENSG00000132792	ENSG00000132792.19	ENST00000373473	ENST00000373473.5	ENSDARG00000011958	ctnnbl1
ENSG00000132792	ENSG00000132792.19	ENST00000473857	ENST00000473857.5	ENSDARG00000011958	ctnnbl1
ENSG00000132792	ENSG00000132792.19	ENST00000373469	ENST00000373469.1	ENSDARG00000011958	ctnnbl1
ENSG00000132792	ENSG00000132792.19	ENST00000472237	ENST00000472237.5	ENSDARG00000011958	ctnnbl1
ENSG00000132792	ENSG00000132792.19	ENST00000481674	ENST00000481674.1	ENSDARG00000011958	ctnnbl1
ENSG00000132792	ENSG00000132792.19	ENST00000405275	ENST00000405275.6	ENSDARG00000011958	ctnnbl1
ENSG00000132792	ENSG00000132792.19	ENST00000621317	ENST00000621317.4	ENSDARG00000011958	ctnnbl1
ENSG00000185686	ENSG00000185686.18	ENST00000398743	ENST00000398743.6	ENSDARG00000036493	si:ch73-174h16.4
ENSG00000185686	ENSG00000185686.18	ENST00000492657	ENST00000492657.5	ENSDARG00000036493	si:ch73-174h16.4
ENSG00000185686	ENSG00000185686.18	ENST00000405655	ENST00000405655.8	ENSDARG00000036493	si:ch73-174h16.4
ENSG00000185686	ENSG00000185686.18	ENST00000402697	ENST00000402697.5	ENSDARG00000036493	si:ch73-174h16.4
ENSG00000185686	ENSG00000185686.18	ENST00000439106	ENST00000439106.5	ENSDARG00000036493	si:ch73-174h16.4
ENSG00000185686	ENSG00000185686.18	ENST00000438888	ENST00000438888.5	ENSDARG00000036493	si:ch73-174h16.4
ENSG00000185686	ENSG00000185686.18	ENST00000420709	ENST00000420709.5	ENSDARG00000036493	si:ch73-174h16.4
ENSG00000185686	ENSG00000185686.18	ENST00000476336	ENST00000476336.5	ENSDARG00000036493	si:ch73-174h16.4
ENSG00000185686	ENSG00000185686.18	ENST00000485532	ENST00000485532.1	ENSDARG00000036493	si:ch73-174h16.4
ENSG00000185686	ENSG00000185686.18	ENST00000406503	ENST00000406503.1	ENSDARG00000036493	si:ch73-174h16.4
ENSG00000185686	ENSG00000185686.18	ENST00000442481	ENST00000442481.5	ENSDARG00000036493	si:ch73-174h16.4
ENSG00000185686	ENSG00000185686.18	ENST00000403441	ENST00000403441.1	ENSDARG00000036493	si:ch73-174h16.4
ENSG00000185686	ENSG00000185686.18	ENST00000543184	ENST00000543184.5	ENSDARG00000036493	si:ch73-174h16.4
ENSG00000185686	ENSG00000185686.18	ENST00000398741	ENST00000398741.5	ENSDARG00000036493	si:ch73-174h16.4
ENSG00000187268	ENSG00000187268.12	ENST00000380625	ENST00000380625.8	ENSDARG00000013438	sycp3
ENSG00000187268	ENSG00000187268.12	ENST00000468287	ENST00000468287.1	ENSDARG00000013438	sycp3
ENSG00000187268	ENSG00000187268.12	ENST00000333995	ENST00000333995.7	ENSDARG00000013438	sycp3
ENSG00000187268	ENSG00000187268.12	ENST00000438997	ENST00000438997.1	ENSDARG00000013438	sycp3
ENSG00000187268	ENSG00000187268.12	ENST00000542843	ENST00000542843.5	ENSDARG00000013438	sycp3
ENSG00000091164	ENSG00000091164.13	ENST00000217515	ENST00000217515.11	ENSDARG00000011921	txnl1
ENSG00000091164	ENSG00000091164.13	ENST00000585497	ENST00000585497.1	ENSDARG00000011921	txnl1
ENSG00000091164	ENSG00000091164.13	ENST00000588615	ENST00000588615.1	ENSDARG00000011921	txnl1
ENSG00000091164	ENSG00000091164.13	ENST00000590954	ENST00000590954.5	ENSDARG00000011921	txnl1
ENSG00000091164	ENSG00000091164.13	ENST00000587807	ENST00000587807.5	ENSDARG00000011921	txnl1
ENSG00000091164	ENSG00000091164.13	ENST00000589931	ENST00000589931.1	ENSDARG00000011921	txnl1
ENSG00000091164	ENSG00000091164.13	ENST00000586262	ENST00000586262.5	ENSDARG00000011921	txnl1
ENSG00000091164	ENSG00000091164.13	ENST00000587613	ENST00000587613.1	ENSDARG00000011921	txnl1
ENSG00000091164	ENSG00000091164.13	ENST00000589329	ENST00000589329.5	ENSDARG00000011921	txnl1
ENSG00000091164	ENSG00000091164.13	ENST00000589415	ENST00000589415.1	ENSDARG00000011921	txnl1
ENSG00000091164	ENSG00000091164.13	ENST00000586079	ENST00000586079.1	ENSDARG00000011921	txnl1
ENSG00000183304	ENSG00000183304.10	ENST00000381003	ENST00000381003.7	ENSDARG00000013438	sycp3
ENSG00000183304	ENSG00000183304.10	ENST00000543214	ENST00000543214.1	ENSDARG00000013438	sycp3
ENSG00000134030	ENSG00000134030.14	ENST00000256413	ENST00000256413.8	ENSDARG00000090617	ctif
ENSG00000134030	ENSG00000134030.14	ENST00000382998	ENST00000382998.8	ENSDARG00000090617	ctif
ENSG00000134030	ENSG00000134030.14	ENST00000591412	ENST00000591412.5	ENSDARG00000090617	ctif
ENSG00000134030	ENSG00000134030.14	ENST00000591387	ENST00000591387.5	ENSDARG00000090617	ctif
ENSG00000134030	ENSG00000134030.14	ENST00000587752	ENST00000587752.5	ENSDARG00000090617	ctif
ENSG00000134030	ENSG00000134030.14	ENST00000588345	ENST00000588345.1	ENSDARG00000090617	ctif
ENSG00000134030	ENSG00000134030.14	ENST00000589585	ENST00000589585.1	ENSDARG00000090617	ctif
ENSG00000134030	ENSG00000134030.14	ENST00000587769	ENST00000587769.1	ENSDARG00000090617	ctif
ENSG00000134030	ENSG00000134030.14	ENST00000587860	ENST00000587860.1	ENSDARG00000090617	ctif
ENSG00000134030	ENSG00000134030.14	ENST00000592658	ENST00000592658.1	ENSDARG00000090617	ctif
ENSG00000134030	ENSG00000134030.14	ENST00000590422	ENST00000590422.1	ENSDARG00000090617	ctif
ENSG00000101955	ENSG00000101955.15	ENST00000378533	ENST00000378533.4	ENSDARG00000010318	srpx
ENSG00000101955	ENSG00000101955.15	ENST00000479015	ENST00000479015.1	ENSDARG00000010318	srpx
ENSG00000101955	ENSG00000101955.15	ENST00000461865	ENST00000461865.1	ENSDARG00000010318	srpx
ENSG00000101955	ENSG00000101955.15	ENST00000432886	ENST00000432886.6	ENSDARG00000010318	srpx
ENSG00000101955	ENSG00000101955.15	ENST00000544439	ENST00000544439.5	ENSDARG00000010318	srpx
ENSG00000101955	ENSG00000101955.15	ENST00000538295	ENST00000538295.5	ENSDARG00000010318	srpx
ENSG00000100325	ENSG00000100325.15	ENST00000307790	ENST00000307790.8	ENSDARG00000013058	ascc2
ENSG00000100325	ENSG00000100325.15	ENST00000487486	ENST00000487486.5	ENSDARG00000013058	ascc2
ENSG00000100325	ENSG00000100325.15	ENST00000472433	ENST00000472433.5	ENSDARG00000013058	ascc2
ENSG00000100325	ENSG00000100325.15	ENST00000458594	ENST00000458594.5	ENSDARG00000013058	ascc2
ENSG00000100325	ENSG00000100325.15	ENST00000397771	ENST00000397771.6	ENSDARG00000013058	ascc2
ENSG00000100325	ENSG00000100325.15	ENST00000411532	ENST00000411532.1	ENSDARG00000013058	ascc2
ENSG00000100325	ENSG00000100325.15	ENST00000483380	ENST00000483380.1	ENSDARG00000013058	ascc2
ENSG00000100325	ENSG00000100325.15	ENST00000478812	ENST00000478812.5	ENSDARG00000013058	ascc2
ENSG00000100325	ENSG00000100325.15	ENST00000464287	ENST00000464287.1	ENSDARG00000013058	ascc2
ENSG00000100325	ENSG00000100325.15	ENST00000449900	ENST00000449900.6	ENSDARG00000013058	ascc2
ENSG00000100325	ENSG00000100325.15	ENST00000431535	ENST00000431535.5	ENSDARG00000013058	ascc2
ENSG00000100325	ENSG00000100325.15	ENST00000495967	ENST00000495967.5	ENSDARG00000013058	ascc2
ENSG00000100325	ENSG00000100325.15	ENST00000412689	ENST00000412689.5	ENSDARG00000013058	ascc2
ENSG00000100325	ENSG00000100325.15	ENST00000465667	ENST00000465667.6	ENSDARG00000013058	ascc2
ENSG00000100325	ENSG00000100325.15	ENST00000463203	ENST00000463203.1	ENSDARG00000013058	ascc2
ENSG00000100325	ENSG00000100325.15	ENST00000495681	ENST00000495681.5	ENSDARG00000013058	ascc2
ENSG00000100325	ENSG00000100325.15	ENST00000462454	ENST00000462454.1	ENSDARG00000013058	ascc2
ENSG00000100325	ENSG00000100325.15	ENST00000453160	ENST00000453160.5	ENSDARG00000013058	ascc2
ENSG00000100325	ENSG00000100325.15	ENST00000460313	ENST00000460313.1	ENSDARG00000013058	ascc2
ENSG00000100325	ENSG00000100325.15	ENST00000477074	ENST00000477074.1	ENSDARG00000013058	ascc2
ENSG00000100325	ENSG00000100325.15	ENST00000454854	ENST00000454854.5	ENSDARG00000013058	ascc2
ENSG00000100325	ENSG00000100325.15	ENST00000492821	ENST00000492821.1	ENSDARG00000013058	ascc2
ENSG00000100325	ENSG00000100325.15	ENST00000542393	ENST00000542393.5	ENSDARG00000013058	ascc2
ENSG00000126010	ENSG00000126010.6	ENST00000380289	ENST00000380289.3	ENSDARG00000056620	grpr
ENSG00000177324	ENSG00000177324.14	ENST00000380033	ENST00000380033.9	ENSDARG00000033616	selenon
ENSG00000177324	ENSG00000177324.14	ENST00000380030	ENST00000380030.4	ENSDARG00000033616	selenon
ENSG00000177324	ENSG00000177324.14	ENST00000380033	ENST00000380033.9	ENSDARG00000058978	zgc:113423
ENSG00000177324	ENSG00000177324.14	ENST00000380030	ENST00000380030.4	ENSDARG00000058978	zgc:113423
ENSG00000149639	ENSG00000149639.15	ENST00000237536	ENST00000237536.9	ENSDARG00000063075	soga1
ENSG00000149639	ENSG00000149639.15	ENST00000279034	ENST00000279034.10	ENSDARG00000063075	soga1
ENSG00000149639	ENSG00000149639.15	ENST00000465671	ENST00000465671.1	ENSDARG00000063075	soga1
ENSG00000149639	ENSG00000149639.15	ENST00000463491	ENST00000463491.1	ENSDARG00000063075	soga1
ENSG00000130150	ENSG00000130150.12	ENST00000380492	ENST00000380492.8	ENSDARG00000026024	mospd2
ENSG00000130150	ENSG00000130150.12	ENST00000482354	ENST00000482354.5	ENSDARG00000026024	mospd2
ENSG00000130150	ENSG00000130150.12	ENST00000461777	ENST00000461777.1	ENSDARG00000026024	mospd2
ENSG00000130150	ENSG00000130150.12	ENST00000497603	ENST00000497603.2	ENSDARG00000026024	mospd2
ENSG00000130150	ENSG00000130150.12	ENST00000495110	ENST00000495110.1	ENSDARG00000026024	mospd2
ENSG00000130150	ENSG00000130150.12	ENST00000460386	ENST00000460386.1	ENSDARG00000026024	mospd2
ENSG00000196839	ENSG00000196839.13	ENST00000464097	ENST00000464097.5	ENSDARG00000003113	ada
ENSG00000196839	ENSG00000196839.13	ENST00000372874	ENST00000372874.9	ENSDARG00000003113	ada
ENSG00000196839	ENSG00000196839.13	ENST00000536532	ENST00000536532.5	ENSDARG00000003113	ada
ENSG00000196839	ENSG00000196839.13	ENST00000492931	ENST00000492931.5	ENSDARG00000003113	ada
ENSG00000196839	ENSG00000196839.13	ENST00000539235	ENST00000539235.5	ENSDARG00000003113	ada
ENSG00000196839	ENSG00000196839.13	ENST00000537820	ENST00000537820.1	ENSDARG00000003113	ada
ENSG00000196839	ENSG00000196839.13	ENST00000545776	ENST00000545776.5	ENSDARG00000003113	ada
ENSG00000196839	ENSG00000196839.13	ENST00000536076	ENST00000536076.1	ENSDARG00000003113	ada
ENSG00000196839	ENSG00000196839.13	ENST00000535573	ENST00000535573.1	ENSDARG00000003113	ada
ENSG00000147027	ENSG00000147027.4	ENST00000275954	ENST00000275954.4	ENSDARG00000057322	tmem47
ENSG00000082212	ENSG00000082212.13	ENST00000321341	ENST00000321341.11	ENSDARG00000100718	me2
ENSG00000082212	ENSG00000082212.13	ENST00000640530	ENST00000640530.1	ENSDARG00000100718	me2
ENSG00000082212	ENSG00000082212.13	ENST00000640967	ENST00000640967.1	ENSDARG00000100718	me2
ENSG00000082212	ENSG00000082212.13	ENST00000638937	ENST00000638937.1	ENSDARG00000100718	me2
ENSG00000082212	ENSG00000082212.13	ENST00000382927	ENST00000382927.3	ENSDARG00000100718	me2
ENSG00000082212	ENSG00000082212.13	ENST00000639850	ENST00000639850.1	ENSDARG00000100718	me2
ENSG00000082212	ENSG00000082212.13	ENST00000639665	ENST00000639665.1	ENSDARG00000100718	me2
ENSG00000082212	ENSG00000082212.13	ENST00000639398	ENST00000639398.1	ENSDARG00000100718	me2
ENSG00000082212	ENSG00000082212.13	ENST00000638410	ENST00000638410.1	ENSDARG00000100718	me2
ENSG00000082212	ENSG00000082212.13	ENST00000639255	ENST00000639255.1	ENSDARG00000100718	me2
ENSG00000082212	ENSG00000082212.13	ENST00000639115	ENST00000639115.1	ENSDARG00000100718	me2
ENSG00000082212	ENSG00000082212.13	ENST00000640965	ENST00000640965.1	ENSDARG00000100718	me2
ENSG00000082212	ENSG00000082212.13	ENST00000639688	ENST00000639688.1	ENSDARG00000100718	me2
ENSG00000082212	ENSG00000082212.13	ENST00000639612	ENST00000639612.1	ENSDARG00000100718	me2
ENSG00000082212	ENSG00000082212.13	ENST00000638768	ENST00000638768.1	ENSDARG00000100718	me2
ENSG00000082212	ENSG00000082212.13	ENST00000585680	ENST00000585680.2	ENSDARG00000100718	me2
ENSG00000082212	ENSG00000082212.13	ENST00000639663	ENST00000639663.1	ENSDARG00000100718	me2
ENSG00000082212	ENSG00000082212.13	ENST00000589330	ENST00000589330.2	ENSDARG00000100718	me2
ENSG00000082212	ENSG00000082212.13	ENST00000591925	ENST00000591925.2	ENSDARG00000100718	me2
ENSG00000197976	ENSG00000197976.12	ENST00000313871	ENST00000313871.9	ENSDARG00000104768	akap17a
ENSG00000197976	ENSG00000197976.12	ENST00000474361	ENST00000474361.6	ENSDARG00000104768	akap17a
ENSG00000197976	ENSG00000197976.12	ENST00000381261	ENST00000381261.8	ENSDARG00000104768	akap17a
ENSG00000091482	ENSG00000091482.8	ENST00000379494	ENST00000379494.4	ENSDARG00000045302	smpx
ENSG00000091482	ENSG00000091482.8	ENST00000494525	ENST00000494525.1	ENSDARG00000045302	smpx
ENSG00000091482	ENSG00000091482.8	ENST00000646008	ENST00000646008.1	ENSDARG00000045302	smpx
ENSG00000149970	ENSG00000149970.16	ENST00000642501	ENST00000642501.1	ENSDARG00000073707	cnksr2b
ENSG00000149970	ENSG00000149970.16	ENST00000642359	ENST00000642359.1	ENSDARG00000073707	cnksr2b
ENSG00000149970	ENSG00000149970.16	ENST00000643841	ENST00000643841.1	ENSDARG00000073707	cnksr2b
ENSG00000149970	ENSG00000149970.16	ENST00000645038	ENST00000645038.1	ENSDARG00000073707	cnksr2b
ENSG00000149970	ENSG00000149970.16	ENST00000425654	ENST00000425654.7	ENSDARG00000073707	cnksr2b
ENSG00000149970	ENSG00000149970.16	ENST00000645679	ENST00000645679.1	ENSDARG00000073707	cnksr2b
ENSG00000149970	ENSG00000149970.16	ENST00000644798	ENST00000644798.1	ENSDARG00000073707	cnksr2b
ENSG00000149970	ENSG00000149970.16	ENST00000543067	ENST00000543067.6	ENSDARG00000073707	cnksr2b
ENSG00000149970	ENSG00000149970.16	ENST00000644832	ENST00000644832.1	ENSDARG00000073707	cnksr2b
ENSG00000149970	ENSG00000149970.16	ENST00000643171	ENST00000643171.1	ENSDARG00000073707	cnksr2b
ENSG00000149970	ENSG00000149970.16	ENST00000279451	ENST00000279451.9	ENSDARG00000073707	cnksr2b
ENSG00000149970	ENSG00000149970.16	ENST00000646175	ENST00000646175.1	ENSDARG00000073707	cnksr2b
ENSG00000149970	ENSG00000149970.16	ENST00000645245	ENST00000645245.1	ENSDARG00000073707	cnksr2b
ENSG00000149970	ENSG00000149970.16	ENST00000644585	ENST00000644585.1	ENSDARG00000073707	cnksr2b
ENSG00000149970	ENSG00000149970.16	ENST00000644295	ENST00000644295.1	ENSDARG00000073707	cnksr2b
ENSG00000149970	ENSG00000149970.16	ENST00000645074	ENST00000645074.1	ENSDARG00000073707	cnksr2b
ENSG00000149970	ENSG00000149970.16	ENST00000379510	ENST00000379510.5	ENSDARG00000073707	cnksr2b
ENSG00000149970	ENSG00000149970.16	ENST00000645791	ENST00000645791.1	ENSDARG00000073707	cnksr2b
ENSG00000149970	ENSG00000149970.16	ENST00000642565	ENST00000642565.1	ENSDARG00000073707	cnksr2b
ENSG00000149970	ENSG00000149970.16	ENST00000644095	ENST00000644095.1	ENSDARG00000073707	cnksr2b
ENSG00000149970	ENSG00000149970.16	ENST00000642460	ENST00000642460.1	ENSDARG00000073707	cnksr2b
ENSG00000149970	ENSG00000149970.16	ENST00000643309	ENST00000643309.1	ENSDARG00000073707	cnksr2b
ENSG00000149970	ENSG00000149970.16	ENST00000643220	ENST00000643220.1	ENSDARG00000073707	cnksr2b
ENSG00000149970	ENSG00000149970.16	ENST00000485012	ENST00000485012.2	ENSDARG00000073707	cnksr2b
ENSG00000149970	ENSG00000149970.16	ENST00000647532	ENST00000647532.1	ENSDARG00000073707	cnksr2b
ENSG00000149970	ENSG00000149970.16	ENST00000647423	ENST00000647423.1	ENSDARG00000073707	cnksr2b
ENSG00000149970	ENSG00000149970.16	ENST00000644789	ENST00000644789.1	ENSDARG00000073707	cnksr2b
ENSG00000149970	ENSG00000149970.16	ENST00000646697	ENST00000646697.1	ENSDARG00000073707	cnksr2b
ENSG00000149970	ENSG00000149970.16	ENST00000479158	ENST00000479158.2	ENSDARG00000073707	cnksr2b
ENSG00000149970	ENSG00000149970.16	ENST00000480138	ENST00000480138.2	ENSDARG00000073707	cnksr2b
ENSG00000149970	ENSG00000149970.16	ENST00000643313	ENST00000643313.1	ENSDARG00000073707	cnksr2b
ENSG00000149970	ENSG00000149970.16	ENST00000644075	ENST00000644075.1	ENSDARG00000073707	cnksr2b
ENSG00000149970	ENSG00000149970.16	ENST00000647349	ENST00000647349.1	ENSDARG00000073707	cnksr2b
ENSG00000149970	ENSG00000149970.16	ENST00000643156	ENST00000643156.1	ENSDARG00000073707	cnksr2b
ENSG00000149970	ENSG00000149970.16	ENST00000642853	ENST00000642853.1	ENSDARG00000073707	cnksr2b
ENSG00000149970	ENSG00000149970.16	ENST00000647058	ENST00000647058.1	ENSDARG00000073707	cnksr2b
ENSG00000149970	ENSG00000149970.16	ENST00000645539	ENST00000645539.1	ENSDARG00000073707	cnksr2b
ENSG00000149970	ENSG00000149970.16	ENST00000646690	ENST00000646690.1	ENSDARG00000073707	cnksr2b
ENSG00000149970	ENSG00000149970.16	ENST00000643484	ENST00000643484.1	ENSDARG00000073707	cnksr2b
ENSG00000149970	ENSG00000149970.16	ENST00000645238	ENST00000645238.1	ENSDARG00000073707	cnksr2b
ENSG00000149970	ENSG00000149970.16	ENST00000642501	ENST00000642501.1	ENSDARG00000074480	cnksr2a
ENSG00000149970	ENSG00000149970.16	ENST00000642359	ENST00000642359.1	ENSDARG00000074480	cnksr2a
ENSG00000149970	ENSG00000149970.16	ENST00000643841	ENST00000643841.1	ENSDARG00000074480	cnksr2a
ENSG00000149970	ENSG00000149970.16	ENST00000645038	ENST00000645038.1	ENSDARG00000074480	cnksr2a
ENSG00000149970	ENSG00000149970.16	ENST00000425654	ENST00000425654.7	ENSDARG00000074480	cnksr2a
ENSG00000149970	ENSG00000149970.16	ENST00000645679	ENST00000645679.1	ENSDARG00000074480	cnksr2a
ENSG00000149970	ENSG00000149970.16	ENST00000644798	ENST00000644798.1	ENSDARG00000074480	cnksr2a
ENSG00000149970	ENSG00000149970.16	ENST00000543067	ENST00000543067.6	ENSDARG00000074480	cnksr2a
ENSG00000149970	ENSG00000149970.16	ENST00000644832	ENST00000644832.1	ENSDARG00000074480	cnksr2a
ENSG00000149970	ENSG00000149970.16	ENST00000643171	ENST00000643171.1	ENSDARG00000074480	cnksr2a
ENSG00000149970	ENSG00000149970.16	ENST00000279451	ENST00000279451.9	ENSDARG00000074480	cnksr2a
ENSG00000149970	ENSG00000149970.16	ENST00000646175	ENST00000646175.1	ENSDARG00000074480	cnksr2a
ENSG00000149970	ENSG00000149970.16	ENST00000645245	ENST00000645245.1	ENSDARG00000074480	cnksr2a
ENSG00000149970	ENSG00000149970.16	ENST00000644585	ENST00000644585.1	ENSDARG00000074480	cnksr2a
ENSG00000149970	ENSG00000149970.16	ENST00000644295	ENST00000644295.1	ENSDARG00000074480	cnksr2a
ENSG00000149970	ENSG00000149970.16	ENST00000645074	ENST00000645074.1	ENSDARG00000074480	cnksr2a
ENSG00000149970	ENSG00000149970.16	ENST00000379510	ENST00000379510.5	ENSDARG00000074480	cnksr2a
ENSG00000149970	ENSG00000149970.16	ENST00000645791	ENST00000645791.1	ENSDARG00000074480	cnksr2a
ENSG00000149970	ENSG00000149970.16	ENST00000642565	ENST00000642565.1	ENSDARG00000074480	cnksr2a
ENSG00000149970	ENSG00000149970.16	ENST00000644095	ENST00000644095.1	ENSDARG00000074480	cnksr2a
ENSG00000149970	ENSG00000149970.16	ENST00000642460	ENST00000642460.1	ENSDARG00000074480	cnksr2a
ENSG00000149970	ENSG00000149970.16	ENST00000643309	ENST00000643309.1	ENSDARG00000074480	cnksr2a
ENSG00000149970	ENSG00000149970.16	ENST00000643220	ENST00000643220.1	ENSDARG00000074480	cnksr2a
ENSG00000149970	ENSG00000149970.16	ENST00000485012	ENST00000485012.2	ENSDARG00000074480	cnksr2a
ENSG00000149970	ENSG00000149970.16	ENST00000647532	ENST00000647532.1	ENSDARG00000074480	cnksr2a
ENSG00000149970	ENSG00000149970.16	ENST00000647423	ENST00000647423.1	ENSDARG00000074480	cnksr2a
ENSG00000149970	ENSG00000149970.16	ENST00000644789	ENST00000644789.1	ENSDARG00000074480	cnksr2a
ENSG00000149970	ENSG00000149970.16	ENST00000646697	ENST00000646697.1	ENSDARG00000074480	cnksr2a
ENSG00000149970	ENSG00000149970.16	ENST00000479158	ENST00000479158.2	ENSDARG00000074480	cnksr2a
ENSG00000149970	ENSG00000149970.16	ENST00000480138	ENST00000480138.2	ENSDARG00000074480	cnksr2a
ENSG00000149970	ENSG00000149970.16	ENST00000643313	ENST00000643313.1	ENSDARG00000074480	cnksr2a
ENSG00000149970	ENSG00000149970.16	ENST00000644075	ENST00000644075.1	ENSDARG00000074480	cnksr2a
ENSG00000149970	ENSG00000149970.16	ENST00000647349	ENST00000647349.1	ENSDARG00000074480	cnksr2a
ENSG00000149970	ENSG00000149970.16	ENST00000643156	ENST00000643156.1	ENSDARG00000074480	cnksr2a
ENSG00000149970	ENSG00000149970.16	ENST00000642853	ENST00000642853.1	ENSDARG00000074480	cnksr2a
ENSG00000149970	ENSG00000149970.16	ENST00000647058	ENST00000647058.1	ENSDARG00000074480	cnksr2a
ENSG00000149970	ENSG00000149970.16	ENST00000645539	ENST00000645539.1	ENSDARG00000074480	cnksr2a
ENSG00000149970	ENSG00000149970.16	ENST00000646690	ENST00000646690.1	ENSDARG00000074480	cnksr2a
ENSG00000149970	ENSG00000149970.16	ENST00000643484	ENST00000643484.1	ENSDARG00000074480	cnksr2a
ENSG00000149970	ENSG00000149970.16	ENST00000645238	ENST00000645238.1	ENSDARG00000074480	cnksr2a
ENSG00000101445	ENSG00000101445.10	ENST00000299824	ENST00000299824.6	ENSDARG00000079860	ppp1r16b
ENSG00000101445	ENSG00000101445.10	ENST00000373331	ENST00000373331.2	ENSDARG00000079860	ppp1r16b
ENSG00000101445	ENSG00000101445.10	ENST00000468265	ENST00000468265.5	ENSDARG00000079860	ppp1r16b
ENSG00000101445	ENSG00000101445.10	ENST00000463749	ENST00000463749.1	ENSDARG00000079860	ppp1r16b
ENSG00000141441	ENSG00000141441.16	ENST00000583696	ENST00000583696.1	ENSDARG00000017242	garem
ENSG00000141441	ENSG00000141441.16	ENST00000399218	ENST00000399218.8	ENSDARG00000017242	garem
ENSG00000141441	ENSG00000141441.16	ENST00000269209	ENST00000269209.7	ENSDARG00000017242	garem
ENSG00000141441	ENSG00000141441.16	ENST00000578619	ENST00000578619.1	ENSDARG00000017242	garem
ENSG00000152229	ENSG00000152229.18	ENST00000589328	ENST00000589328.5	ENSDARG00000089569	pstpip2
ENSG00000152229	ENSG00000152229.18	ENST00000409746	ENST00000409746.5	ENSDARG00000089569	pstpip2
ENSG00000152229	ENSG00000152229.18	ENST00000588801	ENST00000588801.5	ENSDARG00000089569	pstpip2
ENSG00000152229	ENSG00000152229.18	ENST00000593086	ENST00000593086.1	ENSDARG00000089569	pstpip2
ENSG00000152229	ENSG00000152229.18	ENST00000591729	ENST00000591729.1	ENSDARG00000089569	pstpip2
ENSG00000152229	ENSG00000152229.18	ENST00000587042	ENST00000587042.1	ENSDARG00000089569	pstpip2
ENSG00000185721	ENSG00000185721.13	ENST00000331457	ENST00000331457.9	ENSDARG00000039345	drg1
ENSG00000185721	ENSG00000185721.13	ENST00000416465	ENST00000416465.5	ENSDARG00000039345	drg1
ENSG00000185721	ENSG00000185721.13	ENST00000433341	ENST00000433341.5	ENSDARG00000039345	drg1
ENSG00000185721	ENSG00000185721.13	ENST00000486584	ENST00000486584.1	ENSDARG00000039345	drg1
ENSG00000185721	ENSG00000185721.13	ENST00000469673	ENST00000469673.1	ENSDARG00000039345	drg1
ENSG00000185721	ENSG00000185721.13	ENST00000548143	ENST00000548143.1	ENSDARG00000039345	drg1
ENSG00000185721	ENSG00000185721.13	ENST00000629688	ENST00000629688.1	ENSDARG00000039345	drg1
ENSG00000184828	ENSG00000184828.10	ENST00000535628	ENST00000535628.6	ENSDARG00000100985	zbtb7c
ENSG00000184828	ENSG00000184828.10	ENST00000588982	ENST00000588982.5	ENSDARG00000100985	zbtb7c
ENSG00000184828	ENSG00000184828.10	ENST00000586438	ENST00000586438.5	ENSDARG00000100985	zbtb7c
ENSG00000184828	ENSG00000184828.10	ENST00000590800	ENST00000590800.6	ENSDARG00000100985	zbtb7c
ENSG00000184828	ENSG00000184828.10	ENST00000590437	ENST00000590437.5	ENSDARG00000100985	zbtb7c
ENSG00000184828	ENSG00000184828.10	ENST00000585404	ENST00000585404.5	ENSDARG00000100985	zbtb7c
ENSG00000184828	ENSG00000184828.10	ENST00000589619	ENST00000589619.5	ENSDARG00000100985	zbtb7c
ENSG00000184828	ENSG00000184828.10	ENST00000586743	ENST00000586743.5	ENSDARG00000100985	zbtb7c
ENSG00000184828	ENSG00000184828.10	ENST00000589077	ENST00000589077.5	ENSDARG00000100985	zbtb7c
ENSG00000184828	ENSG00000184828.10	ENST00000592656	ENST00000592656.5	ENSDARG00000100985	zbtb7c
ENSG00000184828	ENSG00000184828.10	ENST00000589194	ENST00000589194.5	ENSDARG00000100985	zbtb7c
ENSG00000184828	ENSG00000184828.10	ENST00000591279	ENST00000591279.5	ENSDARG00000100985	zbtb7c
ENSG00000184828	ENSG00000184828.10	ENST00000590855	ENST00000590855.5	ENSDARG00000100985	zbtb7c
ENSG00000184828	ENSG00000184828.10	ENST00000587107	ENST00000587107.5	ENSDARG00000100985	zbtb7c
ENSG00000184828	ENSG00000184828.10	ENST00000588970	ENST00000588970.5	ENSDARG00000100985	zbtb7c
ENSG00000184828	ENSG00000184828.10	ENST00000586525	ENST00000586525.5	ENSDARG00000100985	zbtb7c
ENSG00000184828	ENSG00000184828.10	ENST00000592387	ENST00000592387.5	ENSDARG00000100985	zbtb7c
ENSG00000184828	ENSG00000184828.10	ENST00000586047	ENST00000586047.5	ENSDARG00000100985	zbtb7c
ENSG00000184828	ENSG00000184828.10	ENST00000588053	ENST00000588053.5	ENSDARG00000100985	zbtb7c
ENSG00000184828	ENSG00000184828.10	ENST00000591405	ENST00000591405.5	ENSDARG00000100985	zbtb7c
ENSG00000184828	ENSG00000184828.10	ENST00000590178	ENST00000590178.5	ENSDARG00000100985	zbtb7c
ENSG00000184828	ENSG00000184828.10	ENST00000588149	ENST00000588149.5	ENSDARG00000100985	zbtb7c
ENSG00000184828	ENSG00000184828.10	ENST00000588566	ENST00000588566.5	ENSDARG00000100985	zbtb7c
ENSG00000184828	ENSG00000184828.10	ENST00000593159	ENST00000593159.5	ENSDARG00000100985	zbtb7c
ENSG00000184828	ENSG00000184828.10	ENST00000591526	ENST00000591526.5	ENSDARG00000100985	zbtb7c
ENSG00000184828	ENSG00000184828.10	ENST00000590374	ENST00000590374.5	ENSDARG00000100985	zbtb7c
ENSG00000184828	ENSG00000184828.10	ENST00000589170	ENST00000589170.5	ENSDARG00000100985	zbtb7c
ENSG00000184828	ENSG00000184828.10	ENST00000588028	ENST00000588028.1	ENSDARG00000100985	zbtb7c
ENSG00000128283	ENSG00000128283.7	ENST00000249014	ENST00000249014.5	ENSDARG00000077792	cdc42ep1b
ENSG00000128283	ENSG00000128283.7	ENST00000430687	ENST00000430687.1	ENSDARG00000077792	cdc42ep1b
ENSG00000128283	ENSG00000128283.7	ENST00000415670	ENST00000415670.1	ENSDARG00000077792	cdc42ep1b
ENSG00000128283	ENSG00000128283.7	ENST00000434728	ENST00000434728.1	ENSDARG00000077792	cdc42ep1b
ENSG00000128283	ENSG00000128283.7	ENST00000249014	ENST00000249014.5	ENSDARG00000079549	cdc42ep1a
ENSG00000128283	ENSG00000128283.7	ENST00000430687	ENST00000430687.1	ENSDARG00000079549	cdc42ep1a
ENSG00000128283	ENSG00000128283.7	ENST00000415670	ENST00000415670.1	ENSDARG00000079549	cdc42ep1a
ENSG00000128283	ENSG00000128283.7	ENST00000434728	ENST00000434728.1	ENSDARG00000079549	cdc42ep1a
ENSG00000100101	ENSG00000100101.15	ENST00000455236	ENST00000455236.4	ENSDARG00000038027	nol12
ENSG00000101452	ENSG00000101452.15	ENST00000373325	ENST00000373325.6	ENSDARG00000063419	DHX35
ENSG00000101452	ENSG00000101452.15	ENST00000252011	ENST00000252011.8	ENSDARG00000063419	DHX35
ENSG00000101452	ENSG00000101452.15	ENST00000373323	ENST00000373323.8	ENSDARG00000063419	DHX35
ENSG00000101452	ENSG00000101452.15	ENST00000652169	ENST00000652169.1	ENSDARG00000063419	DHX35
ENSG00000101452	ENSG00000101452.15	ENST00000484417	ENST00000484417.5	ENSDARG00000063419	DHX35
ENSG00000101452	ENSG00000101452.15	ENST00000449559	ENST00000449559.1	ENSDARG00000063419	DHX35
ENSG00000101452	ENSG00000101452.15	ENST00000493450	ENST00000493450.1	ENSDARG00000063419	DHX35
ENSG00000101452	ENSG00000101452.15	ENST00000482619	ENST00000482619.1	ENSDARG00000063419	DHX35
ENSG00000100225	ENSG00000100225.18	ENST00000266087	ENST00000266087.12	ENSDARG00000099833	fbxo7
ENSG00000100225	ENSG00000100225.18	ENST00000420700	ENST00000420700.5	ENSDARG00000099833	fbxo7
ENSG00000100225	ENSG00000100225.18	ENST00000425028	ENST00000425028.5	ENSDARG00000099833	fbxo7
ENSG00000100225	ENSG00000100225.18	ENST00000492535	ENST00000492535.1	ENSDARG00000099833	fbxo7
ENSG00000100225	ENSG00000100225.18	ENST00000452138	ENST00000452138.3	ENSDARG00000099833	fbxo7
ENSG00000100225	ENSG00000100225.18	ENST00000397426	ENST00000397426.5	ENSDARG00000099833	fbxo7
ENSG00000100225	ENSG00000100225.18	ENST00000444207	ENST00000444207.1	ENSDARG00000099833	fbxo7
ENSG00000100225	ENSG00000100225.18	ENST00000465418	ENST00000465418.1	ENSDARG00000099833	fbxo7
ENSG00000100225	ENSG00000100225.18	ENST00000484607	ENST00000484607.1	ENSDARG00000099833	fbxo7
ENSG00000157542	ENSG00000157542.11	ENST00000609713	ENST00000609713.2	ENSDARG00000058985	KCNJ6
ENSG00000157542	ENSG00000157542.11	ENST00000645093	ENST00000645093.1	ENSDARG00000058985	KCNJ6
ENSG00000241837	ENSG00000241837.7	ENST00000431254	ENST00000431254.5	ENSDARG00000001788	atp5po
ENSG00000241837	ENSG00000241837.7	ENST00000491703	ENST00000491703.5	ENSDARG00000001788	atp5po
ENSG00000241837	ENSG00000241837.7	ENST00000290299	ENST00000290299.7	ENSDARG00000001788	atp5po
ENSG00000241837	ENSG00000241837.7	ENST00000652380	ENST00000652380.1	ENSDARG00000001788	atp5po
ENSG00000241837	ENSG00000241837.7	ENST00000417181	ENST00000417181.5	ENSDARG00000001788	atp5po
ENSG00000241837	ENSG00000241837.7	ENST00000418933	ENST00000418933.1	ENSDARG00000001788	atp5po
ENSG00000241837	ENSG00000241837.7	ENST00000429064	ENST00000429064.1	ENSDARG00000001788	atp5po
ENSG00000241837	ENSG00000241837.7	ENST00000495005	ENST00000495005.5	ENSDARG00000001788	atp5po
ENSG00000241837	ENSG00000241837.7	ENST00000496044	ENST00000496044.5	ENSDARG00000001788	atp5po
ENSG00000241837	ENSG00000241837.7	ENST00000484627	ENST00000484627.5	ENSDARG00000001788	atp5po
ENSG00000241837	ENSG00000241837.7	ENST00000487374	ENST00000487374.1	ENSDARG00000001788	atp5po
ENSG00000141664	ENSG00000141664.10	ENST00000269499	ENST00000269499.10	ENSDARG00000067950	zcchc2
ENSG00000141664	ENSG00000141664.10	ENST00000588676	ENST00000588676.1	ENSDARG00000067950	zcchc2
ENSG00000141664	ENSG00000141664.10	ENST00000585873	ENST00000585873.5	ENSDARG00000067950	zcchc2
ENSG00000141664	ENSG00000141664.10	ENST00000591632	ENST00000591632.5	ENSDARG00000067950	zcchc2
ENSG00000141664	ENSG00000141664.10	ENST00000621048	ENST00000621048.4	ENSDARG00000067950	zcchc2
ENSG00000141664	ENSG00000141664.10	ENST00000586834	ENST00000586834.1	ENSDARG00000067950	zcchc2
ENSG00000141664	ENSG00000141664.10	ENST00000591435	ENST00000591435.5	ENSDARG00000067950	zcchc2
ENSG00000141664	ENSG00000141664.10	ENST00000585949	ENST00000585949.1	ENSDARG00000067950	zcchc2
ENSG00000141664	ENSG00000141664.10	ENST00000587612	ENST00000587612.1	ENSDARG00000067950	zcchc2
ENSG00000141664	ENSG00000141664.10	ENST00000591145	ENST00000591145.1	ENSDARG00000067950	zcchc2
ENSG00000141664	ENSG00000141664.10	ENST00000590840	ENST00000590840.1	ENSDARG00000067950	zcchc2
ENSG00000100365	ENSG00000100365.16	ENST00000447071	ENST00000447071.5	ENSDARG00000040812	ncf4
ENSG00000100365	ENSG00000100365.16	ENST00000397147	ENST00000397147.7	ENSDARG00000040812	ncf4
ENSG00000100365	ENSG00000100365.16	ENST00000248899	ENST00000248899.11	ENSDARG00000040812	ncf4
ENSG00000100365	ENSG00000100365.16	ENST00000650827	ENST00000650827.1	ENSDARG00000040812	ncf4
ENSG00000100365	ENSG00000100365.16	ENST00000651053	ENST00000651053.1	ENSDARG00000040812	ncf4
ENSG00000100365	ENSG00000100365.16	ENST00000650698	ENST00000650698.1	ENSDARG00000040812	ncf4
ENSG00000100365	ENSG00000100365.16	ENST00000415063	ENST00000415063.2	ENSDARG00000040812	ncf4
ENSG00000240654	ENSG00000240654.6	ENST00000382071	ENST00000382071.6	ENSDARG00000058318	c1qtnf9
ENSG00000240654	ENSG00000240654.6	ENST00000332018	ENST00000332018.4	ENSDARG00000058318	c1qtnf9
ENSG00000124191	ENSG00000124191.18	ENST00000341197	ENST00000341197.9	ENSDARG00000100055	tox2
ENSG00000124191	ENSG00000124191.18	ENST00000423191	ENST00000423191.6	ENSDARG00000100055	tox2
ENSG00000124191	ENSG00000124191.18	ENST00000372999	ENST00000372999.5	ENSDARG00000100055	tox2
ENSG00000124191	ENSG00000124191.18	ENST00000358131	ENST00000358131.5	ENSDARG00000100055	tox2
ENSG00000124191	ENSG00000124191.18	ENST00000435864	ENST00000435864.2	ENSDARG00000100055	tox2
ENSG00000124191	ENSG00000124191.18	ENST00000413823	ENST00000413823.1	ENSDARG00000100055	tox2
ENSG00000154645	ENSG00000154645.14	ENST00000400128	ENST00000400128.5	ENSDARG00000034528	chodl
ENSG00000154645	ENSG00000154645.14	ENST00000400131	ENST00000400131.5	ENSDARG00000034528	chodl
ENSG00000154645	ENSG00000154645.14	ENST00000400135	ENST00000400135.5	ENSDARG00000034528	chodl
ENSG00000154645	ENSG00000154645.14	ENST00000400127	ENST00000400127.5	ENSDARG00000034528	chodl
ENSG00000154645	ENSG00000154645.14	ENST00000299295	ENST00000299295.7	ENSDARG00000034528	chodl
ENSG00000154645	ENSG00000154645.14	ENST00000543733	ENST00000543733.5	ENSDARG00000034528	chodl
ENSG00000154645	ENSG00000154645.14	ENST00000338326	ENST00000338326.4	ENSDARG00000034528	chodl
ENSG00000102699	ENSG00000102699.6	ENST00000381989	ENST00000381989.4	ENSDARG00000069934	parp4
ENSG00000102699	ENSG00000102699.6	ENST00000484989	ENST00000484989.1	ENSDARG00000069934	parp4
ENSG00000102699	ENSG00000102699.6	ENST00000480576	ENST00000480576.1	ENSDARG00000069934	parp4
ENSG00000166569	ENSG00000166569.8	ENST00000587244	ENST00000587244.5	ENSDARG00000059486	cplx4b
ENSG00000166569	ENSG00000166569.8	ENST00000299721	ENST00000299721.3	ENSDARG00000059486	cplx4b
ENSG00000166569	ENSG00000166569.8	ENST00000587244	ENST00000587244.5	ENSDARG00000059978	cplx4a
ENSG00000166569	ENSG00000166569.8	ENST00000299721	ENST00000299721.3	ENSDARG00000059978	cplx4a
ENSG00000182362	ENSG00000182362.14	ENST00000397701	ENST00000397701.9	ENSDARG00000011999	ybey
ENSG00000182362	ENSG00000182362.14	ENST00000468924	ENST00000468924.5	ENSDARG00000011999	ybey
ENSG00000182362	ENSG00000182362.14	ENST00000397694	ENST00000397694.5	ENSDARG00000011999	ybey
ENSG00000182362	ENSG00000182362.14	ENST00000329319	ENST00000329319.7	ENSDARG00000011999	ybey
ENSG00000182362	ENSG00000182362.14	ENST00000339195	ENST00000339195.10	ENSDARG00000011999	ybey
ENSG00000182362	ENSG00000182362.14	ENST00000397692	ENST00000397692.5	ENSDARG00000011999	ybey
ENSG00000182362	ENSG00000182362.14	ENST00000492864	ENST00000492864.1	ENSDARG00000011999	ybey
ENSG00000182362	ENSG00000182362.14	ENST00000397691	ENST00000397691.1	ENSDARG00000011999	ybey
ENSG00000182362	ENSG00000182362.14	ENST00000397701	ENST00000397701.9	ENSDARG00000110510	ybey
ENSG00000182362	ENSG00000182362.14	ENST00000468924	ENST00000468924.5	ENSDARG00000110510	ybey
ENSG00000182362	ENSG00000182362.14	ENST00000397694	ENST00000397694.5	ENSDARG00000110510	ybey
ENSG00000182362	ENSG00000182362.14	ENST00000329319	ENST00000329319.7	ENSDARG00000110510	ybey
ENSG00000182362	ENSG00000182362.14	ENST00000339195	ENST00000339195.10	ENSDARG00000110510	ybey
ENSG00000182362	ENSG00000182362.14	ENST00000397692	ENST00000397692.5	ENSDARG00000110510	ybey
ENSG00000182362	ENSG00000182362.14	ENST00000492864	ENST00000492864.1	ENSDARG00000110510	ybey
ENSG00000182362	ENSG00000182362.14	ENST00000397691	ENST00000397691.1	ENSDARG00000110510	ybey
ENSG00000101782	ENSG00000101782.15	ENST00000339486	ENST00000339486.8	ENSDARG00000042751	riok3
ENSG00000101782	ENSG00000101782.15	ENST00000584960	ENST00000584960.1	ENSDARG00000042751	riok3
ENSG00000101782	ENSG00000101782.15	ENST00000581585	ENST00000581585.5	ENSDARG00000042751	riok3
ENSG00000101782	ENSG00000101782.15	ENST00000584052	ENST00000584052.5	ENSDARG00000042751	riok3
ENSG00000101782	ENSG00000101782.15	ENST00000581302	ENST00000581302.5	ENSDARG00000042751	riok3
ENSG00000101782	ENSG00000101782.15	ENST00000577501	ENST00000577501.5	ENSDARG00000042751	riok3
ENSG00000101782	ENSG00000101782.15	ENST00000584992	ENST00000584992.1	ENSDARG00000042751	riok3
ENSG00000101782	ENSG00000101782.15	ENST00000584130	ENST00000584130.1	ENSDARG00000042751	riok3
ENSG00000101782	ENSG00000101782.15	ENST00000581339	ENST00000581339.1	ENSDARG00000042751	riok3
ENSG00000101782	ENSG00000101782.15	ENST00000577250	ENST00000577250.1	ENSDARG00000042751	riok3
ENSG00000101782	ENSG00000101782.15	ENST00000581220	ENST00000581220.1	ENSDARG00000042751	riok3
ENSG00000064655	ENSG00000064655.19	ENST00000327619	ENST00000327619.10	ENSDARG00000018984	eya2
ENSG00000064655	ENSG00000064655.19	ENST00000357410	ENST00000357410.7	ENSDARG00000018984	eya2
ENSG00000064655	ENSG00000064655.19	ENST00000497062	ENST00000497062.6	ENSDARG00000018984	eya2
ENSG00000064655	ENSG00000064655.19	ENST00000497428	ENST00000497428.1	ENSDARG00000018984	eya2
ENSG00000064655	ENSG00000064655.19	ENST00000479843	ENST00000479843.5	ENSDARG00000018984	eya2
ENSG00000064655	ENSG00000064655.19	ENST00000471081	ENST00000471081.1	ENSDARG00000018984	eya2
ENSG00000064655	ENSG00000064655.19	ENST00000317304	ENST00000317304.10	ENSDARG00000018984	eya2
ENSG00000064655	ENSG00000064655.19	ENST00000458636	ENST00000458636.2	ENSDARG00000018984	eya2
ENSG00000064655	ENSG00000064655.19	ENST00000475856	ENST00000475856.1	ENSDARG00000018984	eya2
ENSG00000064655	ENSG00000064655.19	ENST00000611592	ENST00000611592.4	ENSDARG00000018984	eya2
ENSG00000157538	ENSG00000157538.14	ENST00000497493	ENST00000497493.1	ENSDARG00000075650	vps26c
ENSG00000157538	ENSG00000157538.14	ENST00000309117	ENST00000309117.11	ENSDARG00000075650	vps26c
ENSG00000157538	ENSG00000157538.14	ENST00000399000	ENST00000399000.7	ENSDARG00000075650	vps26c
ENSG00000157538	ENSG00000157538.14	ENST00000399001	ENST00000399001.5	ENSDARG00000075650	vps26c
ENSG00000157538	ENSG00000157538.14	ENST00000476950	ENST00000476950.5	ENSDARG00000075650	vps26c
ENSG00000157538	ENSG00000157538.14	ENST00000488368	ENST00000488368.5	ENSDARG00000075650	vps26c
ENSG00000157538	ENSG00000157538.14	ENST00000398998	ENST00000398998.1	ENSDARG00000075650	vps26c
ENSG00000157538	ENSG00000157538.14	ENST00000495858	ENST00000495858.1	ENSDARG00000075650	vps26c
ENSG00000157538	ENSG00000157538.14	ENST00000480452	ENST00000480452.5	ENSDARG00000075650	vps26c
ENSG00000157538	ENSG00000157538.14	ENST00000475009	ENST00000475009.1	ENSDARG00000075650	vps26c
ENSG00000157538	ENSG00000157538.14	ENST00000492514	ENST00000492514.1	ENSDARG00000075650	vps26c
ENSG00000157538	ENSG00000157538.14	ENST00000462467	ENST00000462467.5	ENSDARG00000075650	vps26c
ENSG00000157538	ENSG00000157538.14	ENST00000498789	ENST00000498789.1	ENSDARG00000075650	vps26c
ENSG00000198089	ENSG00000198089.16	ENST00000465646	ENST00000465646.5	ENSDARG00000053992	sfi1
ENSG00000198089	ENSG00000198089.16	ENST00000432498	ENST00000432498.5	ENSDARG00000053992	sfi1
ENSG00000198089	ENSG00000198089.16	ENST00000443011	ENST00000443011.5	ENSDARG00000053992	sfi1
ENSG00000198089	ENSG00000198089.16	ENST00000465437	ENST00000465437.5	ENSDARG00000053992	sfi1
ENSG00000198089	ENSG00000198089.16	ENST00000411518	ENST00000411518.5	ENSDARG00000053992	sfi1
ENSG00000198089	ENSG00000198089.16	ENST00000400289	ENST00000400289.5	ENSDARG00000053992	sfi1
ENSG00000198089	ENSG00000198089.16	ENST00000444859	ENST00000444859.5	ENSDARG00000053992	sfi1
ENSG00000198089	ENSG00000198089.16	ENST00000400288	ENST00000400288.7	ENSDARG00000053992	sfi1
ENSG00000198089	ENSG00000198089.16	ENST00000382162	ENST00000382162.7	ENSDARG00000053992	sfi1
ENSG00000198089	ENSG00000198089.16	ENST00000524296	ENST00000524296.5	ENSDARG00000053992	sfi1
ENSG00000198089	ENSG00000198089.16	ENST00000450787	ENST00000450787.1	ENSDARG00000053992	sfi1
ENSG00000198089	ENSG00000198089.16	ENST00000486708	ENST00000486708.1	ENSDARG00000053992	sfi1
ENSG00000198089	ENSG00000198089.16	ENST00000476010	ENST00000476010.5	ENSDARG00000053992	sfi1
ENSG00000198089	ENSG00000198089.16	ENST00000484806	ENST00000484806.1	ENSDARG00000053992	sfi1
ENSG00000198089	ENSG00000198089.16	ENST00000452250	ENST00000452250.5	ENSDARG00000053992	sfi1
ENSG00000198089	ENSG00000198089.16	ENST00000478887	ENST00000478887.1	ENSDARG00000053992	sfi1
ENSG00000198089	ENSG00000198089.16	ENST00000467357	ENST00000467357.1	ENSDARG00000053992	sfi1
ENSG00000198089	ENSG00000198089.16	ENST00000417682	ENST00000417682.6	ENSDARG00000053992	sfi1
ENSG00000198089	ENSG00000198089.16	ENST00000425671	ENST00000425671.1	ENSDARG00000053992	sfi1
ENSG00000198089	ENSG00000198089.16	ENST00000488883	ENST00000488883.5	ENSDARG00000053992	sfi1
ENSG00000198089	ENSG00000198089.16	ENST00000466991	ENST00000466991.5	ENSDARG00000053992	sfi1
ENSG00000198089	ENSG00000198089.16	ENST00000491973	ENST00000491973.1	ENSDARG00000053992	sfi1
ENSG00000198089	ENSG00000198089.16	ENST00000463436	ENST00000463436.1	ENSDARG00000053992	sfi1
ENSG00000198089	ENSG00000198089.16	ENST00000495107	ENST00000495107.1	ENSDARG00000053992	sfi1
ENSG00000198089	ENSG00000198089.16	ENST00000474741	ENST00000474741.5	ENSDARG00000053992	sfi1
ENSG00000198089	ENSG00000198089.16	ENST00000476577	ENST00000476577.5	ENSDARG00000053992	sfi1
ENSG00000198089	ENSG00000198089.16	ENST00000464333	ENST00000464333.5	ENSDARG00000053992	sfi1
ENSG00000198089	ENSG00000198089.16	ENST00000357852	ENST00000357852.3	ENSDARG00000053992	sfi1
ENSG00000198089	ENSG00000198089.16	ENST00000540643	ENST00000540643.5	ENSDARG00000053992	sfi1
ENSG00000036473	ENSG00000036473.8	ENST00000039007	ENST00000039007.5	ENSDARG00000062147	otc
ENSG00000036473	ENSG00000036473.8	ENST00000643344	ENST00000643344.1	ENSDARG00000062147	otc
ENSG00000036473	ENSG00000036473.8	ENST00000488812	ENST00000488812.1	ENSDARG00000062147	otc
ENSG00000141665	ENSG00000141665.13	ENST00000577575	ENST00000577575.5	ENSDARG00000016897	fbxo15
ENSG00000141665	ENSG00000141665.13	ENST00000583443	ENST00000583443.5	ENSDARG00000016897	fbxo15
ENSG00000141665	ENSG00000141665.13	ENST00000419743	ENST00000419743.7	ENSDARG00000016897	fbxo15
ENSG00000141665	ENSG00000141665.13	ENST00000648529	ENST00000648529.1	ENSDARG00000016897	fbxo15
ENSG00000141665	ENSG00000141665.13	ENST00000581214	ENST00000581214.5	ENSDARG00000016897	fbxo15
ENSG00000141665	ENSG00000141665.13	ENST00000584425	ENST00000584425.1	ENSDARG00000016897	fbxo15
ENSG00000141665	ENSG00000141665.13	ENST00000580806	ENST00000580806.5	ENSDARG00000016897	fbxo15
ENSG00000141665	ENSG00000141665.13	ENST00000580088	ENST00000580088.1	ENSDARG00000016897	fbxo15
ENSG00000141665	ENSG00000141665.13	ENST00000578399	ENST00000578399.5	ENSDARG00000016897	fbxo15
ENSG00000141665	ENSG00000141665.13	ENST00000579108	ENST00000579108.1	ENSDARG00000016897	fbxo15
ENSG00000141665	ENSG00000141665.13	ENST00000579517	ENST00000579517.2	ENSDARG00000016897	fbxo15
ENSG00000141665	ENSG00000141665.13	ENST00000585174	ENST00000585174.5	ENSDARG00000016897	fbxo15
ENSG00000141665	ENSG00000141665.13	ENST00000582526	ENST00000582526.1	ENSDARG00000016897	fbxo15
ENSG00000141665	ENSG00000141665.13	ENST00000580552	ENST00000580552.1	ENSDARG00000016897	fbxo15
ENSG00000141665	ENSG00000141665.13	ENST00000577575	ENST00000577575.5	ENSDARG00000029848	zgc:161973
ENSG00000141665	ENSG00000141665.13	ENST00000583443	ENST00000583443.5	ENSDARG00000029848	zgc:161973
ENSG00000141665	ENSG00000141665.13	ENST00000419743	ENST00000419743.7	ENSDARG00000029848	zgc:161973
ENSG00000141665	ENSG00000141665.13	ENST00000648529	ENST00000648529.1	ENSDARG00000029848	zgc:161973
ENSG00000141665	ENSG00000141665.13	ENST00000581214	ENST00000581214.5	ENSDARG00000029848	zgc:161973
ENSG00000141665	ENSG00000141665.13	ENST00000584425	ENST00000584425.1	ENSDARG00000029848	zgc:161973
ENSG00000141665	ENSG00000141665.13	ENST00000580806	ENST00000580806.5	ENSDARG00000029848	zgc:161973
ENSG00000141665	ENSG00000141665.13	ENST00000580088	ENST00000580088.1	ENSDARG00000029848	zgc:161973
ENSG00000141665	ENSG00000141665.13	ENST00000578399	ENST00000578399.5	ENSDARG00000029848	zgc:161973
ENSG00000141665	ENSG00000141665.13	ENST00000579108	ENST00000579108.1	ENSDARG00000029848	zgc:161973
ENSG00000141665	ENSG00000141665.13	ENST00000579517	ENST00000579517.2	ENSDARG00000029848	zgc:161973
ENSG00000141665	ENSG00000141665.13	ENST00000585174	ENST00000585174.5	ENSDARG00000029848	zgc:161973
ENSG00000141665	ENSG00000141665.13	ENST00000582526	ENST00000582526.1	ENSDARG00000029848	zgc:161973
ENSG00000141665	ENSG00000141665.13	ENST00000580552	ENST00000580552.1	ENSDARG00000029848	zgc:161973
ENSG00000147041	ENSG00000147041.12	ENST00000297875	ENST00000297875.7	ENSDARG00000062135	sytl5
ENSG00000147041	ENSG00000147041.12	ENST00000456733	ENST00000456733.2	ENSDARG00000062135	sytl5
ENSG00000279493	ENSG00000279493.1	ENST00000624081	ENST00000624081.1	ENSDARG00000052402	dnmt3ba
ENSG00000279493	ENSG00000279493.1	ENST00000624081	ENST00000624081.1	ENSDARG00000057863	dnmt3bb.3
ENSG00000279493	ENSG00000279493.1	ENST00000624081	ENST00000624081.1	ENSDARG00000057830	dnmt3bb.2
ENSG00000160307	ENSG00000160307.10	ENST00000291700	ENST00000291700.9	ENSDARG00000057598	s100b
ENSG00000160307	ENSG00000160307.10	ENST00000367071	ENST00000367071.4	ENSDARG00000057598	s100b
ENSG00000160307	ENSG00000160307.10	ENST00000397648	ENST00000397648.1	ENSDARG00000057598	s100b
ENSG00000160294	ENSG00000160294.11	ENST00000467026	ENST00000467026.5	ENSDARG00000021402	mcm3ap
ENSG00000160294	ENSG00000160294.11	ENST00000496607	ENST00000496607.5	ENSDARG00000021402	mcm3ap
ENSG00000160294	ENSG00000160294.11	ENST00000486937	ENST00000486937.5	ENSDARG00000021402	mcm3ap
ENSG00000160294	ENSG00000160294.11	ENST00000397708	ENST00000397708.1	ENSDARG00000021402	mcm3ap
ENSG00000160294	ENSG00000160294.11	ENST00000481113	ENST00000481113.1	ENSDARG00000021402	mcm3ap
ENSG00000160294	ENSG00000160294.11	ENST00000494755	ENST00000494755.1	ENSDARG00000021402	mcm3ap
ENSG00000160294	ENSG00000160294.11	ENST00000479557	ENST00000479557.1	ENSDARG00000021402	mcm3ap
ENSG00000160294	ENSG00000160294.11	ENST00000426537	ENST00000426537.1	ENSDARG00000021402	mcm3ap
ENSG00000160294	ENSG00000160294.11	ENST00000495475	ENST00000495475.1	ENSDARG00000021402	mcm3ap
ENSG00000160294	ENSG00000160294.11	ENST00000291688	ENST00000291688.6	ENSDARG00000021402	mcm3ap
ENSG00000027001	ENSG00000027001.10	ENST00000464194	ENST00000464194.3	ENSDARG00000055344	mipep
ENSG00000027001	ENSG00000027001.10	ENST00000433710	ENST00000433710.2	ENSDARG00000055344	mipep
ENSG00000027001	ENSG00000027001.10	ENST00000382172	ENST00000382172.4	ENSDARG00000055344	mipep
ENSG00000027001	ENSG00000027001.10	ENST00000494139	ENST00000494139.1	ENSDARG00000055344	mipep
ENSG00000027001	ENSG00000027001.10	ENST00000469167	ENST00000469167.1	ENSDARG00000055344	mipep
ENSG00000027001	ENSG00000027001.10	ENST00000464194	ENST00000464194.3	ENSDARG00000055339	si:ch73-1a9.4
ENSG00000027001	ENSG00000027001.10	ENST00000433710	ENST00000433710.2	ENSDARG00000055339	si:ch73-1a9.4
ENSG00000027001	ENSG00000027001.10	ENST00000382172	ENST00000382172.4	ENSDARG00000055339	si:ch73-1a9.4
ENSG00000027001	ENSG00000027001.10	ENST00000494139	ENST00000494139.1	ENSDARG00000055339	si:ch73-1a9.4
ENSG00000027001	ENSG00000027001.10	ENST00000469167	ENST00000469167.1	ENSDARG00000055339	si:ch73-1a9.4
ENSG00000086712	ENSG00000086712.13	ENST00000380122	ENST00000380122.10	ENSDARG00000001969	txlng
ENSG00000086712	ENSG00000086712.13	ENST00000485153	ENST00000485153.1	ENSDARG00000001969	txlng
ENSG00000086712	ENSG00000086712.13	ENST00000398155	ENST00000398155.4	ENSDARG00000001969	txlng
ENSG00000141458	ENSG00000141458.13	ENST00000591107	ENST00000591107.6	ENSDARG00000017180	npc1
ENSG00000141458	ENSG00000141458.13	ENST00000590723	ENST00000590723.5	ENSDARG00000017180	npc1
ENSG00000141458	ENSG00000141458.13	ENST00000593280	ENST00000593280.2	ENSDARG00000017180	npc1
ENSG00000141458	ENSG00000141458.13	ENST00000586150	ENST00000586150.5	ENSDARG00000017180	npc1
ENSG00000141458	ENSG00000141458.13	ENST00000269228	ENST00000269228.10	ENSDARG00000017180	npc1
ENSG00000141458	ENSG00000141458.13	ENST00000588867	ENST00000588867.1	ENSDARG00000017180	npc1
ENSG00000141458	ENSG00000141458.13	ENST00000591051	ENST00000591051.1	ENSDARG00000017180	npc1
ENSG00000141458	ENSG00000141458.13	ENST00000587163	ENST00000587163.1	ENSDARG00000017180	npc1
ENSG00000141458	ENSG00000141458.13	ENST00000591955	ENST00000591955.1	ENSDARG00000017180	npc1
ENSG00000141458	ENSG00000141458.13	ENST00000591075	ENST00000591075.1	ENSDARG00000017180	npc1
ENSG00000141458	ENSG00000141458.13	ENST00000540608	ENST00000540608.5	ENSDARG00000017180	npc1
ENSG00000141458	ENSG00000141458.13	ENST00000586718	ENST00000586718.1	ENSDARG00000017180	npc1
ENSG00000141458	ENSG00000141458.13	ENST00000590301	ENST00000590301.1	ENSDARG00000017180	npc1
ENSG00000141458	ENSG00000141458.13	ENST00000587223	ENST00000587223.1	ENSDARG00000017180	npc1
ENSG00000224960	ENSG00000224960.5	ENST00000412172	ENST00000412172.4	ENSDARG00000103415	ppp4r3b
ENSG00000101958	ENSG00000101958.14	ENST00000218075	ENST00000218075.9	ENSDARG00000075012	glra2
ENSG00000101958	ENSG00000101958.14	ENST00000355020	ENST00000355020.8	ENSDARG00000075012	glra2
ENSG00000101958	ENSG00000101958.14	ENST00000415367	ENST00000415367.1	ENSDARG00000075012	glra2
ENSG00000101958	ENSG00000101958.14	ENST00000443437	ENST00000443437.6	ENSDARG00000075012	glra2
ENSG00000166913	ENSG00000166913.13	ENST00000353703	ENST00000353703.9	ENSDARG00000013078	ywhaba
ENSG00000166913	ENSG00000166913.13	ENST00000479421	ENST00000479421.5	ENSDARG00000013078	ywhaba
ENSG00000166913	ENSG00000166913.13	ENST00000372839	ENST00000372839.7	ENSDARG00000013078	ywhaba
ENSG00000166913	ENSG00000166913.13	ENST00000631616	ENST00000631616.1	ENSDARG00000013078	ywhaba
[truncated: 183,733 more rows]
