# Supplementary material for: Neuro-Transcriptomic Responses to Polypharmacological Agents in Danio rerio: Implications for Translational Drug Repurposing in Neurodevelopmental Disorders
Source: Brain Sci. 2026 Mar 18;16(3):323. doi: 10.3390/brainsci16030323 (PMC13025160; doi:10.3390/brainsci16030323)
Supplement: Supplementary file 1 [file brainsci-16-00323-s001.zip › Supplementary_Table_S1.xlsx]

## Sheet: GABAergic-compounds
Sample Name	GeneWiz Sample ID	# Cells sorted	Reads	Yield (Mbases)	Mean Quality Score	% Bases >= 30
A1-untreated1POS	SDA09343	236159	21502951	6451	35.5	91.81
A2-untreated2POS	SDA09344	290094	35936153	10781	35.66	92.37
A3-untreated3POS	SDA09345	208199	22699219	6810	35.53	91.89
C1-MeOH1POS	SDA09361	411950	22231153	6669	35.51	91.72
C2-MeOH2POS	SDA09362	485894	24496578	7349	35.59	92.12
C3-MeOH3POS	SDA09363	596169	22583265	6775	35.55	91.97
E7-PROP1POS	SDA09385	178957	20493818	6148	35.64	92.35
E8-PROP2POS	SDA09386	158238	20412291	6124	35.58	92.07
E9-PROP3POS	SDA09387	161972	19364214	5809	35.35	90.76
G1-IVER1POS	SDA09397	126586	22182918	6655	35.5	91.73
G2-IVER2POS	SDA09398	102841	24117079	7235	35.53	91.91
G3-IVER3POS	SDA09399	136398	20508232	6152	35.5	91.7
