# Supplementary material for: Neuro-Transcriptomic Responses to Polypharmacological Agents in Danio rerio: Implications for Translational Drug Repurposing in Neurodevelopmental Disorders
Source: Brain Sci. 2026 Mar 18;16(3):323. doi: 10.3390/brainsci16030323 (PMC13025160; doi:10.3390/brainsci16030323)
Supplement: Supplementary file 1 [file brainsci-16-00323-s001.zip › Supplementary_Table_S10.csv]

	p.geomean	stat.mean	p.val	q.val	set.size	exp1
hsa03040 Spliceosome	0.000881783815603908	-3.19107071700237	0.000881783815603909	0.20986454811373	119	0.000881783815603909
hsa03013 Nucleocytoplasmic transport	0.00306362195854931	-2.79548331276054	0.0030636219585493	0.364571013067367	88	0.00306362195854931
hsa04110 Cell cycle	0.00594209037122668	-2.53920791318112	0.00594209037122668	0.471405836117317	142	0.00594209037122668
hsa04744 Phototransduction	0.0101306356895876	-2.42922698045931	0.0101306356895876	0.602772823530464	20	0.0101306356895876
hsa04120 Ubiquitin mediated proteolysis	0.0205974313028475	-2.05976544892536	0.0205974313028476	0.710476085843658	116	0.0205974313028475
hsa03008 Ribosome biogenesis in eukaryotes	0.0231227830056689	-2.02682467437706	0.0231227830056689	0.710476085843658	64	0.0231227830056689
hsa03015 mRNA surveillance pathway	0.0255196730325078	-1.97470775809245	0.0255196730325079	0.710476085843658	69	0.0255196730325079
hsa03010 Ribosome	0.0264166096393284	-1.95154735682887	0.0264166096393284	0.710476085843658	145	0.0264166096393284
hsa04723 Retrograde endocannabinoid signaling	0.0268667427419871	-1.93861217536267	0.0268667427419871	0.710476085843658	127	0.0268667427419871
hsa04710 Circadian rhythm	0.035172129493215	-1.854754021974	0.0351721294932151	0.748058227741281	29	0.035172129493215
hsa04724 Glutamatergic synapse	0.0356614125850167	-1.81378973691012	0.0356614125850167	0.748058227741281	96	0.0356614125850167
hsa04742 Taste transduction	0.0415114914813582	-1.75490638742309	0.0415114914813582	0.748058227741281	44	0.0415114914813582
hsa04713 Circadian entrainment	0.0427733908324646	-1.73028904907053	0.0427733908324647	0.748058227741281	81	0.0427733908324646
hsa04727 GABAergic synapse	0.045186838879581	-1.7057247081009	0.0451868388795811	0.748058227741281	72	0.045186838879581
hsa03460 Fanconi anemia pathway	0.0590277080023501	-1.58531722026891	0.0590277080023501	0.748058227741281	48	0.0590277080023501
hsa03250 Viral life cycle - HIV-1	0.0596442010768507	-1.57604941192209	0.0596442010768507	0.748058227741281	46	0.0596442010768507
hsa04070 Phosphatidylinositol signaling system	0.060855360091945	-1.55619928002053	0.060855360091945	0.748058227741281	83	0.060855360091945
hsa04927 Cortisol synthesis and secretion	0.0619636575841795	-1.55060050047467	0.0619636575841795	0.748058227741281	55	0.0619636575841795
hsa03420 Nucleotide excision repair	0.0626162548201444	-1.55422948969153	0.0626162548201444	0.748058227741281	52	0.0626162548201444
hsa04330 Notch signaling pathway	0.0628620359446454	-1.54579251649757	0.0628620359446454	0.748058227741281	49	0.0628620359446454
hsa04360 Axon guidance	0.0667882802879836	-1.50440714823809	0.0667882802879836	0.756933843263814	158	0.0667882802879836
hsa04720 Long-term potentiation	0.0703687696374144	-1.48472203134604	0.0703687696374145	0.759918664060058	52	0.0703687696374144
hsa04114 Oocyte meiosis	0.0738050980998308	-1.4545790091533	0.0738050980998309	0.759918664060058	95	0.0738050980998308
hsa00970 Aminoacyl-tRNA biosynthesis	0.0766304535186613	-1.45154457650615	0.0766304535186613	0.759918664060058	40	0.0766304535186613
hsa04213 Longevity regulating pathway - multiple species	0.101524998291231	-1.28298859053763	0.101524998291231	0.930667551721271	47	0.101524998291231
hsa04740 Olfactory transduction	0.101669564473752	-1.28594681948108	0.101669564473752	0.930667551721271	32	0.101669564473752
hsa04068 FoxO signaling pathway	0.122274352036313	-1.16720551370047	0.122274352036313	0.999733975912408	113	0.122274352036313
hsa04550 Signaling pathways regulating pluripotency of stem cells	0.125254328186471	-1.15232212420689	0.125254328186471	0.999733975912408	118	0.125254328186471
hsa04914 Progesterone-mediated oocyte maturation	0.128744150156557	-1.13780002306815	0.128744150156556	0.999733975912408	78	0.128744150156557
hsa04140 Autophagy - animal	0.135721553447198	-1.10217183782414	0.135721553447198	0.999733975912408	137	0.135721553447198
hsa03440 Homologous recombination	0.136343754222625	-1.11014266783607	0.136343754222625	0.999733975912408	37	0.136343754222625
hsa03050 Proteasome	0.143174553295045	-1.07825686627687	0.143174553295045	0.999733975912408	41	0.143174553295045
hsa04150 mTOR signaling pathway	0.154649732649694	-1.01891472083547	0.154649732649694	0.999733975912408	136	0.154649732649694
hsa04721 Synaptic vesicle cycle	0.16249900400462	-0.987944381125402	0.16249900400462	0.999733975912408	68	0.16249900400462
hsa00562 Inositol phosphate metabolism	0.21717134263187	-0.784360651912105	0.21717134263187	0.999733975912408	70	0.21717134263187
hsa04714 Thermogenesis	0.226467920470874	-0.751379090374877	0.226467920470874	0.999733975912408	188	0.226467920470874
hsa04728 Dopaminergic synapse	0.230966534815447	-0.737017295743357	0.230966534815447	0.999733975912408	108	0.230966534815447
hsa04915 Estrogen signaling pathway	0.235541359097207	-0.722287979132251	0.235541359097207	0.999733975912408	89	0.235541359097207
hsa04390 Hippo signaling pathway	0.239483266403518	-0.709003949423997	0.239483266403518	0.999733975912408	133	0.239483266403518
hsa03430 Mismatch repair	0.248250729504086	-0.691530095658641	0.248250729504086	0.999733975912408	21	0.248250729504086
hsa03030 DNA replication	0.250486410286363	-0.681721029995819	0.250486410286363	0.999733975912408	28	0.250486410286363
hsa04935 Growth hormone synthesis, secretion and action	0.256584541318377	-0.655120409392069	0.256584541318377	0.999733975912408	100	0.256584541318377
hsa03020 RNA polymerase	0.260767234167709	-0.648334988211765	0.260767234167709	0.999733975912408	28	0.260767234167709
hsa00061 Fatty acid biosynthesis	0.268983908348984	-0.625743121165642	0.268983908348984	0.999733975912408	16	0.268983908348984
hsa02010 ABC transporters	0.271967489812972	-0.610420550265997	0.271967489812972	0.999733975912408	33	0.271967489812972
hsa00190 Oxidative phosphorylation	0.273525280934622	-0.603889184063733	0.273525280934622	0.999733975912408	102	0.273525280934622
hsa03060 Protein export	0.281300185787518	-0.585585046275122	0.281300185787518	0.999733975912408	26	0.281300185787518
hsa04928 Parathyroid hormone synthesis, secretion and action	0.283187550647827	-0.574409417684483	0.283187550647827	0.999733975912408	96	0.283187550647827
hsa03022 Basal transcription factors	0.288721412057951	-0.560582805626203	0.288721412057951	0.999733975912408	37	0.288721412057951
hsa00515 Mannose type O-glycan biosynthesis	0.289111563880431	-0.564012145176895	0.289111563880431	0.999733975912408	21	0.289111563880431
hsa04910 Insulin signaling pathway	0.298238544683809	-0.530231284059889	0.298238544683809	0.999733975912408	113	0.298238544683809
hsa04137 Mitophagy - animal	0.303697820432248	-0.515013035404812	0.303697820432248	0.999733975912408	84	0.303697820432248
hsa04310 Wnt signaling pathway	0.306846590575343	-0.505369345785908	0.306846590575343	0.999733975912408	144	0.306846590575343
hsa04923 Regulation of lipolysis in adipocytes	0.308570034090108	-0.50191508389455	0.308570034090108	0.999733975912408	47	0.308570034090108
hsa00380 Tryptophan metabolism	0.325061575002932	-0.455572115918593	0.325061575002932	0.999733975912408	36	0.325061575002932
hsa04216 Ferroptosis	0.326841128223086	-0.450880513312196	0.326841128223087	0.999733975912408	32	0.326841128223086
hsa04141 Protein processing in endoplasmic reticulum	0.329609985207522	-0.441545621261178	0.329609985207522	0.999733975912408	141	0.329609985207522
hsa04012 ErbB signaling pathway	0.35050759345806	-0.384816169732185	0.35050759345806	0.999733975912408	70	0.35050759345806
hsa00340 Histidine metabolism	0.350522207198037	-0.387419051950507	0.350522207198037	0.999733975912408	17	0.350522207198037
hsa04725 Cholinergic synapse	0.354733325925484	-0.373117899675987	0.354733325925484	0.999733975912408	99	0.354733325925484
hsa04136 Autophagy - other	0.36063233877538	-0.359673191859521	0.36063233877538	0.999733975912408	29	0.36063233877538
hsa03410 Base excision repair	0.362637155278183	-0.353287816442502	0.362637155278183	0.999733975912408	39	0.362637155278183
hsa04722 Neurotrophin signaling pathway	0.372214885348586	-0.326476463154419	0.372214885348586	0.999733975912408	98	0.372214885348586
hsa00450 Selenocompound metabolism	0.374285315955114	-0.324757834780173	0.374285315955114	0.999733975912408	16	0.374285315955114
hsa03018 RNA degradation	0.377235837436063	-0.3133954878229	0.377235837436063	0.999733975912408	69	0.377235837436063
hsa04340 Hedgehog signaling pathway	0.387109492824677	-0.28778872505347	0.387109492824677	0.999733975912408	45	0.387109492824677
hsa00604 Glycosphingolipid biosynthesis - ganglio series	0.390640386170351	-0.282218567348575	0.390640386170351	0.999733975912408	13	0.390640386170351
hsa04392 Hippo signaling pathway - multiple species	0.403420616616891	-0.246413532722732	0.403420616616891	0.999733975912408	23	0.403420616616891
hsa04924 Renin secretion	0.405924398411551	-0.238778662447368	0.405924398411551	0.999733975912408	53	0.405924398411551
hsa04912 GnRH signaling pathway	0.408248269506911	-0.232491790787481	0.408248269506911	0.999733975912408	74	0.408248269506911
hsa01210 2-Oxocarboxylic acid metabolism	0.411886713649915	-0.224059268798886	0.411886713649915	0.999733975912408	30	0.411886713649915
hsa00532 Glycosaminoglycan biosynthesis - chondroitin sulfate / dermatan sulfate	0.415718621209364	-0.214502516652215	0.415718621209364	0.999733975912408	19	0.415718621209364
hsa04144 Endocytosis	0.418766232807467	-0.205185061861081	0.418766232807467	0.999733975912408	200	0.418766232807467
hsa04211 Longevity regulating pathway	0.422146399911516	-0.196775557299355	0.422146399911516	0.999733975912408	75	0.422146399911516
hsa00510 N-Glycan biosynthesis	0.444781547045397	-0.139369870215851	0.444781547045397	0.999733975912408	52	0.444781547045397
hsa00561 Glycerolipid metabolism	0.457664994931163	-0.106605569266291	0.457664994931163	0.999733975912408	49	0.457664994931163
hsa04929 GnRH secretion	0.459339054985634	-0.102334856362564	0.459339054985634	0.999733975912408	56	0.459339054985634
hsa04530 Tight junction	0.46162607173829	-0.0964362687167186	0.46162607173829	0.999733975912408	127	0.46162607173829
hsa04916 Melanogenesis	0.462135229078703	-0.0951979167064495	0.462135229078703	0.999733975912408	88	0.462135229078703
hsa00531 Glycosaminoglycan degradation	0.472841630970444	-0.0687326490784272	0.472841630970444	0.999733975912408	18	0.472841630970444
hsa04750 Inflammatory mediator regulation of TRP channels	0.476159316387253	-0.0599007425659931	0.476159316387253	0.999733975912408	74	0.476159316387253
hsa04913 Ovarian steroidogenesis	0.4809656692447	-0.0479190617549124	0.4809656692447	0.999733975912408	36	0.4809656692447
hsa00785 Lipoic acid metabolism	0.48243686540447	-0.0447816008981249	0.48243686540447	0.999733975912408	14	0.48243686540447
hsa04925 Aldosterone synthesis and secretion	0.485624471203367	-0.0361038724242417	0.485624471203367	0.999733975912408	82	0.485624471203367
hsa04071 Sphingolipid signaling pathway	0.489278565667223	-0.0269116146101285	0.489278565667223	0.999733975912408	105	0.489278565667223
hsa04024 cAMP signaling pathway	0.490469235516323	-0.0239096673326597	0.490469235516323	0.999733975912408	186	0.490469235516323
hsa04622 RIG-I-like receptor signaling pathway	0.504966995014269	0.0124853789356604	0.504966995014269	0.999733975912408	46	0.504966995014269
hsa00640 Propanoate metabolism	0.520753453565298	0.0523138153669245	0.520753453565298	0.999733975912408	26	0.520753453565298
hsa00511 Other glycan degradation	0.521643845820781	0.0547874349535544	0.521643845820781	0.999733975912408	15	0.521643845820781
hsa04962 Vasopressin-regulated water reabsorption	0.525534342312707	0.0643030466734392	0.525534342312707	0.999733975912408	33	0.525534342312707
hsa04146 Peroxisome	0.525662445035102	0.0645102229806155	0.525662445035102	0.999733975912408	72	0.525662445035102
hsa00533 Glycosaminoglycan biosynthesis - keratan sulfate	0.526907417687027	0.0684314223820941	0.526907417687027	0.999733975912408	12	0.526907417687027
hsa04961 Endocrine and other factor-regulated calcium reabsorption	0.532019068951861	0.0806100744105616	0.532019068951861	0.999733975912408	42	0.532019068951861
hsa04612 Antigen processing and presentation	0.533801119200711	0.0852122015313957	0.533801119200711	0.999733975912408	35	0.533801119200711
hsa00270 Cysteine and methionine metabolism	0.533896046198375	0.08538596022018	0.533896046198375	0.999733975912408	42	0.533896046198375
hsa04621 NOD-like receptor signaling pathway	0.534307823924634	0.0862035716335204	0.534307823924634	0.999733975912408	110	0.534307823924634
hsa04540 Gap junction	0.541654215810957	0.104791105813258	0.541654215810957	0.999733975912408	71	0.541654215810957
hsa00534 Glycosaminoglycan biosynthesis - heparan sulfate / heparin	0.544559950685329	0.112722486478327	0.544559950685329	0.999733975912408	20	0.544559950685329
hsa00310 Lysine degradation	0.547090122348136	0.118627866302562	0.547090122348136	0.999733975912408	49	0.547090122348136
hsa00410 beta-Alanine metabolism	0.551464424304081	0.130217627111738	0.551464424304081	0.999733975912408	25	0.551464424304081
