# Supplementary material for: Neuro-Transcriptomic Responses to Polypharmacological Agents in Danio rerio: Implications for Translational Drug Repurposing in Neurodevelopmental Disorders
Source: Brain Sci. 2026 Mar 18;16(3):323. doi: 10.3390/brainsci16030323 (PMC13025160; doi:10.3390/brainsci16030323)
Supplement: Supplementary file 1 [file brainsci-16-00323-s001.zip › Supplementary_Table_S11.csv]

	baseMean	log2FoldChange	lfcSE	stat	pvalue	padj
ENSDARG00000113800	160.248462307995	-1.99650435514303	0.293482928867773	-6.80279552492316	1.02608238682965e-11	5.40862786205249e-08
ENSDARG00000068168	1544.07262939653	1.39521353775666	0.206542176891294	6.75510231738759	1.42734492242962e-11	5.40862786205249e-08
ENSDARG00000112593	193.933006433426	-2.04843377405874	0.304464289531841	-6.72799354304739	1.72018553488171e-11	5.40862786205249e-08
ENSDARG00000113399	339.840878092076	-1.69314917717526	0.251668018379976	-6.72770894003262	1.72355243897401e-11	5.40862786205249e-08
ENSDARG00000111123	35.1276846866262	-5.00678648989086	0.746353567696601	-6.70833061781003	1.96863502294988e-11	5.40862786205249e-08
ENSDARG00000100279	205.013543332603	-2.21571776270461	0.334370346934395	-6.62653785845232	3.43651367830237e-11	7.86789806647328e-08
ENSDARG00000116179	32.6781858536083	-5.73113666473701	0.880496049307423	-6.50898623479911	7.565965468821e-11	1.38072492730256e-07
ENSDARG00000062420	407.893554705197	-1.74503571481025	0.268473921996019	-6.49983321224073	8.04091098378136e-11	1.38072492730256e-07
ENSDARG00000053364	743.388268767751	-1.66095444239808	0.257443370089321	-6.45172739085031	1.10582367618003e-10	1.68785553774279e-07
ENSDARG00000113481	132.413338622094	-2.33261342134165	0.364434161672746	-6.40064424980083	1.54722694749372e-10	2.12542565777213e-07
ENSDARG00000104114	271.150676291141	1.49790196890245	0.236065273768683	6.34528723767402	2.22010827091511e-10	2.77251157432371e-07
ENSDARG00000001910	504.781733112784	-1.61359116978534	0.258567401010669	-6.24050504231491	4.36160334630365e-10	4.9929454306811e-07
ENSDARG00000039943	187.645590024073	-2.29637933679009	0.368946763605712	-6.2241482059569	4.84179233314501e-10	5.11628471387792e-07
ENSDARG00000117174	32.8316686749436	-4.88237700072473	0.787976350907314	-6.19609585376886	5.78808853897236e-10	5.67935516141881e-07
ENSDARG00000038559	6864.08820173249	-1.43420610762704	0.232513212133612	-6.16827789899047	6.90377337622573e-10	6.32247565794753e-07
ENSDARG00000031768	833.777183737594	-1.41674713663467	0.230104523126299	-6.15697213329898	7.41488898053266e-10	6.36614562034857e-07
ENSDARG00000010658	758.128797742117	1.4192899133195	0.23897212271087	5.93914427013181	2.86513649821326e-09	2.31519882799738e-06
ENSDARG00000087732	76.5716975481611	-2.42305657411176	0.410512729699828	-5.90251263556073	3.58006688763028e-09	2.73218771307651e-06
ENSDARG00000098595	201.799294621367	-1.79671805498853	0.30606332035934	-5.87041287037943	4.34711195226283e-09	3.14296194148603e-06
ENSDARG00000055120	38.995416650898	-7.92738389648233	1.3537045337437	-5.85606659272904	4.73958235840685e-09	3.25538214287175e-06
ENSDARG00000038066	2040.77736772823	1.16908861314348	0.199942537168939	5.84712302693083	5.00147606648442e-09	3.27167984406174e-06
ENSDARG00000030547	211.022734577917	-1.61022607205275	0.276497833911048	-5.82364805277563	5.75767613925526e-09	3.59514532386134e-06
ENSDARG00000114133	126.440928886907	-1.85008420595214	0.330473568081165	-5.59828193429908	2.16486486359614e-08	1.29298907092262e-05
ENSDARG00000054378	654.035348088808	-1.58350854656481	0.284342874554819	-5.5690108255536	2.56189570516187e-08	1.46636505424202e-05
ENSDARG00000002216	315.612138656899	-2.11442681576583	0.380355406829764	-5.55908178981714	2.71197595651451e-08	1.49017654858559e-05
ENSDARG00000037618	316.73379385787	-3.83037261539293	0.706875222777622	-5.418739392706	6.0020731977209e-08	3.17117228911892e-05
ENSDARG00000092269	166.90928029209	-1.80850338944029	0.336882204404446	-5.3683553651563	7.94578746075965e-08	4.04264008697982e-05
ENSDARG00000113707	129.117321575602	-2.06197456290376	0.388803138855519	-5.30338970249416	1.13671896360281e-07	5.57682442964705e-05
ENSDARG00000040606	1296.1277933884	-1.68025572503701	0.319190903547826	-5.26410905311168	1.40870817592278e-07	6.66308614491089e-05
ENSDARG00000099755	366.837231096346	1.21349316913721	0.23078341401921	5.25814722992272	1.45514001854355e-07	6.66308614491089e-05
ENSDARG00000115716	32.485417857825	-3.3427937560922	0.639919279153781	-5.22377409930931	1.75312637552266e-07	7.76861194211445e-05
ENSDARG00000078317	244.794219060498	-1.29862639366743	0.24956325122267	-5.20359623183763	1.95468459140351e-07	8.1597800977052e-05
ENSDARG00000087554	1224.65043427675	0.977204246699387	0.187812911103773	5.20307278640418	1.96020050392569e-07	8.1597800977052e-05
ENSDARG00000100024	29.5446135197432	-3.55827500393863	0.697172915993376	-5.10386293315565	3.32789352106962e-07	0.000133543395093563
ENSDARG00000002403	1239.67510199221	1.14131154211569	0.223801160000558	5.0996676787236	3.40250333280535e-07	0.000133543395093563
ENSDARG00000109820	428.16848138942	-1.13337514398751	0.223130954892417	-5.07941690355767	3.78595074689171e-07	0.000144465570583476
ENSDARG00000054058	898.778778077656	-1.69893469464667	0.33607733367372	-5.05518975670069	4.2996304823398e-07	0.000159632497124059
ENSDARG00000070656	1665.64102888473	1.07363773624042	0.212922376742381	5.04239034274652	4.59752229176255e-07	0.000166200430847216
ENSDARG00000059629	362.092530878803	1.23678645415703	0.245542321479666	5.03695838136584	4.72987570751832e-07	0.000166600775882511
ENSDARG00000114670	701.050198453818	1.25879159443666	0.252173014317332	4.99177756130799	5.98261312809905e-07	0.000205457891351742
ENSDARG00000100741	473.590001971296	1.09654643188155	0.220823240580848	4.96572022490576	6.8446570784107e-07	0.000229329400697873
ENSDARG00000056819	79.9046385918965	2.04184637764023	0.416108910071157	4.90699989406876	9.2480083000248e-07	0.000302475928612954
ENSDARG00000051923	744.112175803627	0.980086426456515	0.200026957100077	4.89977171410031	9.59480736914634e-07	0.000306520625185961
ENSDARG00000089879	48.847512082448	-2.27209998772744	0.467038044262906	-4.86491414487088	1.1450650169325e-06	0.000357494503127312
ENSDARG00000042872	41.8497228871713	-2.84704575866315	0.589611767576263	-4.82867865810514	1.37441991020879e-06	0.000419564584589735
ENSDARG00000098155	33.2557869358144	-3.11715178289847	0.650750893256474	-4.79008452420201	1.66711073069332e-06	0.000497850002337698
ENSDARG00000107408	227.464622742544	-1.18939462517193	0.248817001969168	-4.78019836168318	1.75122322470085e-06	0.000511841562504586
ENSDARG00000027738	627.587530991484	1.15209115776921	0.241797977648356	4.76468483721019	1.89149058846628e-06	0.000530778417035125
ENSDARG00000060312	213.662708586264	1.49286115741706	0.313330541263789	4.76449295812576	1.89329128883462e-06	0.000530778417035125
ENSDARG00000097794	266.016179578203	-1.31779616849024	0.27854602513006	-4.73098177536346	2.23436582300219e-06	0.00060425580390263
ENSDARG00000090268	12.861078872514	-7.26977916667931	1.53814431153103	-4.72633101600406	2.28612870407799e-06	0.00060425580390263
ENSDARG00000013719	217.125359693712	1.19574386595571	0.253002016301437	4.7262226737792	2.28734816939192e-06	0.00060425580390263
ENSDARG00000117035	22.8252907934516	-3.18529218268146	0.676252275319852	-4.71021288789733	2.47458174388658e-06	0.000641383573882451
ENSDARG00000067607	121.507712544062	-1.83111280275304	0.390081728530246	-4.69417731933337	2.67681773098906e-06	0.00067157095893065
ENSDARG00000020893	2002.88138792502	1.04472705985567	0.222601472357376	4.6932621280169	2.6888259984848e-06	0.00067157095893065
ENSDARG00000010029	60.6688403044162	-1.83704684941108	0.393616249860524	-4.66710114245037	3.05478977499692e-06	0.000737569068407272
ENSDARG00000006031	266.992722568984	-1.4505106714676	0.310820132838542	-4.66672045411254	3.06045256600528e-06	0.000737569068407272
ENSDARG00000016350	169.08317608009	-1.27508024189199	0.273967129970683	-4.65413585209451	3.25342254840989e-06	0.000770556302543218
ENSDARG00000015536	659.698671068911	-1.12166939906981	0.241605238098014	-4.64257069879739	3.44100838027275e-06	0.000801171730844184
ENSDARG00000060457	21.4399995549133	6.78168071729726	1.46564208770688	4.62710560387069	3.70811462576555e-06	0.000848972843569022
ENSDARG00000012485	471.726947209107	1.03924013938348	0.224898138195651	4.62093705052993	3.82010682798134e-06	0.000850878625067289
ENSDARG00000041062	55.1087567881552	-1.91407707212173	0.414326079981428	-4.61973591478365	3.84228776853305e-06	0.000850878625067289
ENSDARG00000114895	207.548811825466	-1.49684751914157	0.32443130423228	-4.61375798085712	3.95452876051709e-06	0.000850878625067289
ENSDARG00000093535	183.749146274347	-1.37182127939487	0.297365445426552	-4.61325046501984	3.96420120872872e-06	0.000850878625067289
ENSDARG00000103379	2480.09615946627	-0.948495665706432	0.206365762312939	-4.59618715370094	4.30292237587193e-06	0.000909372995036196
ENSDARG00000105444	150.331331932722	-1.52248375147644	0.331481200602036	-4.59297163371954	4.36978479398659e-06	0.000909511116893844
ENSDARG00000090642	127.292740434534	-1.73029351243941	0.37778505463882	-4.58010048622397	4.64752583426141e-06	0.000952881528138045
ENSDARG00000054543	67.8128046782549	-2.31378904261554	0.506188005997394	-4.5710072447419	4.853854991393e-06	0.000980550088481847
ENSDARG00000098832	3279.13561741712	-0.96332039910012	0.212097660931161	-4.5418718663417	5.57569281851066e-06	0.00109638823627333
ENSDARG00000008859	219.053407299808	-1.85961149354449	0.409475382751879	-4.5414488193331	5.58689499447717e-06	0.00109638823627333
ENSDARG00000001950	147.941979219062	2.25337723895765	0.499136744249967	4.51454889850619	6.34516811483557e-06	0.00122765597737319
ENSDARG00000037121	31.5843746809412	-3.10927785165551	0.694226925793907	-4.47876297523289	7.50768399802029e-06	0.00141484091301653
ENSDARG00000055518	19.4908342838821	6.63955234836303	1.48255521434202	4.47845198892626	7.51862754969836e-06	0.00141484091301653
ENSDARG00000014550	303.278177304701	-1.1376830388197	0.254967716993239	-4.4620670108203	8.11728315914019e-06	0.00149429290874045
ENSDARG00000033901	181.258444161284	-1.31204531329787	0.294115645368917	-4.46098442553826	8.15840199137612e-06	0.00149429290874045
ENSDARG00000100918	415.229093106089	1.19787146823639	0.268950442899655	4.45387430978619	8.433448220655e-06	0.00152434576588339
ENSDARG00000068982	34.5360397355165	-3.77526005777255	0.851551844165872	-4.43338838807937	9.27635392584091e-06	0.0016549256347958
ENSDARG00000099802	143.574180548114	-1.68698119283454	0.381291824281657	-4.42438333424213	9.67181528143564e-06	0.00170335546821899
ENSDARG00000003142	376.147323556501	-1.13531853749841	0.256955911690388	-4.41833982347286	9.94619512137193e-06	0.0017295048402821
ENSDARG00000032553	45.4364873402316	-2.67605726528009	0.607102652175461	-4.4079156229854	1.04370187119969e-05	0.00179216657558377
ENSDARG00000103754	997.770532807806	0.898421020402837	0.204239728156957	4.39885534763543	1.08823327556209e-05	0.00184556302548104
ENSDARG00000076120	3753.54261521947	-0.777145812296447	0.177624663737921	-4.37521341880256	1.21313727550211e-05	0.0020323008236064
ENSDARG00000012381	12.0094890426099	6.91700762102354	1.58239743082789	4.37122020439874	1.23554106314136e-05	0.00204489488968348
ENSDARG00000102594	63.8598244743623	1.86551773497921	0.428392881164892	4.35468892458359	1.33256013079259e-05	0.00215419365452076
ENSDARG00000053803	18.3174165498417	6.54949074752783	1.50403063462586	4.35462589441009	1.33294358764115e-05	0.00215419365452076
ENSDARG00000004415	4959.59902336696	-0.847652217224211	0.195016903884655	-4.34655765905076	1.38290710696005e-05	0.00220895289864073
ENSDARG00000053450	7.61168571047727	-6.52974231459701	1.506520964893	-4.3343189154097	1.46212085042093e-05	NA
ENSDARG00000104251	647.736578758211	-0.999941671711114	0.231319946599948	-4.32276457957362	1.54086127702637e-05	0.00243296682327716
ENSDARG00000078654	1389.63658973758	0.808157242322811	0.187436317440704	4.3116363645934	1.62050784419154e-05	0.00252964957450672
ENSDARG00000095556	738.92499493767	-1.20301927415292	0.279396895248849	-4.3057718056653	1.66404527785676e-05	0.00255941112976277
ENSDARG00000111536	66.9028421047691	-1.80582606896736	0.419561785016392	-4.3040766186482	1.67683629379522e-05	0.00255941112976277
ENSDARG00000081270	1343.62651289826	-2.69926369628316	0.628911203092921	-4.29196313089742	1.77100359867734e-05	0.00267343697088248
ENSDARG00000109755	91.4655782188093	-1.669881033227	0.389491439536234	-4.28733693150054	1.80827911084507e-05	0.00267480819723365
ENSDARG00000103648	971.271130574115	-0.99928433722983	0.233095296475466	-4.2870205977537	1.81085508002278e-05	0.00267480819723365
ENSDARG00000074897	176.42010561931	1.43078419524606	0.33550234889076	4.26460261746761	2.00258291768388e-05	0.0029107619571856
ENSDARG00000058479	450.129525064358	-1.03519942000354	0.242808104769904	-4.26344672878421	2.01297507412559e-05	0.0029107619571856
ENSDARG00000103404	369.344333745105	0.981719244136094	0.231310074551279	4.24416984880811	2.19404128094392e-05	0.00313953594545068
ENSDARG00000070012	50.9420882858218	-2.78457258929676	0.65737163349298	-4.23591838683514	2.27619446560826e-05	0.00322351374990317
ENSDARG00000004358	161.352459151645	-1.64550142676356	0.390825079678	-4.210327106232	2.55001208682298e-05	0.00357444041190686
ENSDARG00000039325	108.506230851404	-1.53559169937689	0.364963214382282	-4.20752459114532	2.58183315022818e-05	0.00358248908936207
ENSDARG00000052690	515.790301868904	-1.34665583001648	0.320833289170592	-4.19736939859891	2.70033285681984e-05	0.00368479098210201
ENSDARG00000033182	95.6000781854188	-1.84786941500813	0.440322636243109	-4.19662598038202	2.70920789977654e-05	0.00368479098210201
ENSDARG00000062821	411.360371226069	-1.50874947654573	0.360356112361603	-4.18682915257937	2.82878591698391e-05	0.00378569015917289
ENSDARG00000056027	334.861559541799	0.94128620097184	0.224862632866847	4.1860498962014	2.8385097648308e-05	0.00378569015917289
ENSDARG00000005453	1395.59736346507	-0.766427297445542	0.183273176597775	-4.18188472352176	2.89102548481197e-05	0.00381865548892904
ENSDARG00000038074	318.014071468002	0.940547323704911	0.225185014570109	4.17677581921012	2.95670165956139e-05	0.00386821054260903
ENSDARG00000028396	30.8762832156785	-2.95191595940905	0.707687534184286	-4.17121373038111	3.02981514414694e-05	0.00390299741482893
ENSDARG00000020289	241.149766262012	1.30687701670402	0.313366670952109	4.17044037495533	3.04011591604204e-05	0.00390299741482893
ENSDARG00000040008	306.608901242851	-1.16229298716472	0.278969405563237	-4.16638156007847	3.0947256084971e-05	0.00393631904480783
ENSDARG00000093233	84.8853634345964	1.74179840474684	0.419059001646725	4.1564514731871	3.23228787595159e-05	0.00407357234421532
ENSDARG00000104472	164.337879230371	-1.70992590298884	0.411752723750423	-4.1527980371668	3.28434584191735e-05	0.00410155080276533
ENSDARG00000087517	102.478518981963	-1.67243335205011	0.403313576207529	-4.1467320980773	3.37254287204244e-05	0.00415546944268897
ENSDARG00000059939	484.874543811191	-0.961640364344704	0.232030835583979	-4.14445072321715	3.40629190691263e-05	0.00415546944268897
ENSDARG00000015064	26.9196341349362	-2.46587827873665	0.595355128961828	-4.14186114938929	3.44498888029906e-05	0.00415546944268897
ENSDARG00000074781	157.889438832663	-1.17855101962038	0.284562391619502	-4.14162606981549	3.44852235907798e-05	0.00415546944268897
ENSDARG00000105655	166.086580719854	-1.09902526099906	0.265782182715752	-4.13505995687618	3.54861975310571e-05	0.00423890343899245
ENSDARG00000111237	16.4497452998652	-3.2781264127534	0.7958045249301	-4.11926083612221	3.80089700318823e-05	0.00448140621805705
ENSDARG00000063180	161.521528085289	-1.14819098887008	0.278802589206147	-4.11829385135697	3.81687797563278e-05	0.00448140621805705
ENSDARG00000099420	88.8351482676913	1.98009226021455	0.48346427487175	4.09563304494384	4.21016356538955e-05	0.00490127261845391
ENSDARG00000063264	315.637651117831	-0.991174634556784	0.242521263985089	-4.08695970930502	4.3706298524913e-05	0.00500546321134201
ENSDARG00000099186	90.0443854460966	-2.39461607208992	0.586119213606602	-4.08554440205941	4.39735898654072e-05	0.00500546321134201
ENSDARG00000019963	233.479599510082	-1.18617866369724	0.290514920691143	-4.0830214877614	4.4453910792191e-05	0.00500546321134201
ENSDARG00000024619	209.646074729285	-1.14047838871419	0.27932224351275	-4.08302029359193	4.44541393159878e-05	0.00500546321134201
ENSDARG00000078825	117.825386257611	1.29646573063641	0.318007349684742	4.07684203500853	4.5651483718473e-05	0.00509849131577775
ENSDARG00000078529	119.086232250188	1.33634108831422	0.328561039484519	4.06725365372236	4.7570454273976e-05	0.00526996234162587
ENSDARG00000039007	78.1913611035982	2.17704210684724	0.536254735091179	4.05971633327784	4.91323686588049e-05	0.00539945078612802
ENSDARG00000089795	233.08195802987	-1.01952788985351	0.251546543092026	-4.05303876301142	5.0556621594999e-05	0.00544146522512228
ENSDARG00000017780	111.789401096461	-1.4858844446242	0.366656892042039	-4.05252015405681	5.06688575694147e-05	0.00544146522512228
ENSDARG00000115875	356.075984649401	-1.17392385989888	0.289688760861993	-4.05236246102807	5.07030318712711e-05	0.00544146522512228
ENSDARG00000036848	72.0913452556841	-2.1999843979786	0.543948050206992	-4.0444751978455	5.24404592659022e-05	0.00558429913903642
ENSDARG00000062562	328.786841025072	-0.952444576003421	0.235913864399099	-4.037255624757	5.40801315614226e-05	0.00571460590199433
ENSDARG00000061836	382.516443816613	-1.04465416985833	0.260004056806536	-4.01783796256549	5.87345618877681e-05	0.00615905860039901
ENSDARG00000030326	174.42282331168	-1.78013487523087	0.443498570441904	-4.01384580215699	5.97373793489146e-05	0.00621676045542454
ENSDARG00000028793	129.590716099999	-1.21400469744305	0.302747495407503	-4.0099578555026	6.07295863309601e-05	0.00627249870246917
ENSDARG00000103996	236.875699783821	1.01229962478119	0.252741624283486	4.00527466597965	6.19454601887616e-05	0.00635033422845536
ENSDARG00000028431	711.093897522838	0.7912428223095	0.197810805462438	3.99999798018996	6.33430242916924e-05	0.00644550462737021
ENSDARG00000096403	61.3617113480893	-2.51258229808415	0.628800619748639	-3.99583304973291	6.44671550773122e-05	0.00651165668600763
ENSDARG00000093120	1073.37336184486	-1.01716569671905	0.254810662460056	-3.99184903370556	6.55601057121834e-05	0.00657371658516981
ENSDARG00000113671	193.159517292638	-1.62493054147861	0.407853778147381	-3.9841007452711	6.77361339815712e-05	0.00674269038046988
ENSDARG00000015891	58.769815818118	-1.61586272071867	0.405837174499343	-3.9815542346806	6.84660940558998e-05	0.00676632182766831
ENSDARG00000070480	19.3504643530023	-3.48298647899456	0.875273651078295	-3.97931146985138	6.91151434839593e-05	0.00678167661456535
ENSDARG00000071331	28.3159587611378	2.94817708648818	0.741247869776439	3.97731609991319	6.96974871968512e-05	0.00679031476328472
ENSDARG00000102142	210.285690596521	-0.996368245288199	0.251066028739517	-3.96855062507058	7.23110966446734e-05	0.00699533475075971
ENSDARG00000032653	241.090779866892	-1.04743863312838	0.264395076289715	-3.96164197846346	7.44360983852943e-05	0.00713439214559122
ENSDARG00000025847	2043.70550155455	-0.789461288281911	0.199332820137696	-3.96051833178583	7.47872511440005e-05	0.00713439214559122
ENSDARG00000101131	497.28157997234	-0.87355424911846	0.220832163692474	-3.95573830601485	7.62986474551538e-05	0.00722837600063068
ENSDARG00000004713	684.902204384197	0.796373849974485	0.201685036588163	3.94860155937431	7.860906527731e-05	0.00739625157338636
ENSDARG00000098646	303.197082856475	-1.35548507799698	0.343742472292298	-3.9433156716356	8.0362763397994e-05	0.00750981823672275
ENSDARG00000042708	3608.74790550852	0.686897280196406	0.174836872402111	3.92878956686319	8.53745055462725e-05	0.00792425393708882
ENSDARG00000079738	1017.41548115972	-0.858796657655123	0.218902946333984	-3.92318455296094	8.73861592721774e-05	0.00805023519784832
ENSDARG00000078222	48.7267502321131	-2.12806052172061	0.542628698739389	-3.92176183579016	8.79038567137838e-05	0.00805023519784832
ENSDARG00000116076	1484.30219221845	-3.29170375300855	0.839866761953888	-3.91931661320974	8.88003986178173e-05	0.00807848394578116
ENSDARG00000057859	18.9265566157513	2.93922816878586	0.752234218437838	3.90733111674944	9.33212261334412e-05	0.00838477358475649
ENSDARG00000090223	435.156771782921	0.818232304503699	0.20941877253357	3.90715834404261	9.33879565019832e-05	0.00838477358475649
ENSDARG00000009610	443.680912298916	0.935548471438863	0.240713938442462	3.88655712042403	0.000101676010010879	0.00901952060966593
ENSDARG00000054036	53.2784222773961	-1.65162369323266	0.424982790025684	-3.88633076914206	0.000101770815643752	0.00901952060966593
ENSDARG00000012649	382.853261830493	-0.916205188229746	0.237437389378253	-3.85872330650575	0.000113980893317521	0.0100368944327101
ENSDARG00000024141	8.06850470328553	6.33523109372336	1.64193185089193	3.85840075535529	0.000114131395147434	NA
ENSDARG00000037760	1334.69898228298	0.737351761663235	0.191271918496699	3.85499224067208	0.000115733299790623	0.0101262951542916
ENSDARG00000078095	200.318484277633	-1.27955445070315	0.332351954227311	-3.84999827570744	0.000118118656386141	0.0102695948276988
ENSDARG00000079031	53.0086865818698	1.68793931507662	0.440545185472075	3.8314782926702	0.000127375614222787	0.0108972235254198
ENSDARG00000115646	68.5154187265196	-1.40047718337285	0.365567424962838	-3.83096820925774	0.00012763999820948	0.0108972235254198
ENSDARG00000041361	566.074879731439	0.915548856979738	0.238995580382819	3.83081919554006	0.000127717331847753	0.0108972235254198
ENSDARG00000086591	35.0421446677519	-2.16401604420811	0.565215825186987	-3.82865437904575	0.000128845799060248	0.0109256465536458
ENSDARG00000099849	914.68422341532	-0.792598358013955	0.207206519369598	-3.82516129523987	0.00013068649554559	0.0110137447196919
ENSDARG00000078185	68.3483844164314	-1.41311468696998	0.36960310690658	-3.82333010887583	0.000131661320145491	0.0110140114152541
ENSDARG00000043646	276.142965439088	-1.129892413667	0.295616979076294	-3.8221499225029	0.00013229321420375	0.0110140114152541
ENSDARG00000061600	109.879327854765	1.25817970098399	0.329516159580348	3.81826403471785	0.000134394045818509	0.0110952179817256
ENSDARG00000059983	86.3406615869565	1.42856314913764	0.374227449519696	3.81736601890412	0.000134883992352637	0.0110952179817256
ENSDARG00000093357	347.068584561505	-1.10184903967619	0.289863755126545	-3.80126531927099	0.000143959049243877	0.0117712229729948
ENSDARG00000061047	18.9847390092425	-2.68936401967424	0.708073880274487	-3.79814041245484	0.000145785734380118	0.0118500510839034
ENSDARG00000099387	146.131903177417	1.0567216069988	0.278416342652506	3.79547262539005	0.000147362455338465	0.0119077532293206
ENSDARG00000063416	215.594604404646	-1.04452391899046	0.275495412292434	-3.79143852269203	0.00014977722597302	0.0120321038198326
ENSDARG00000099129	227.106722591208	-1.00222972579443	0.26474773506435	-3.78560264378023	0.00015333652510327	0.0122464177054861
ENSDARG00000105409	95.9139712821999	-1.76443521651378	0.467543426722614	-3.77384241904996	0.000160752321203364	0.0127644776668822
ENSDARG00000043361	297.497607674593	0.986165692987084	0.261564884128347	3.77025263262474	0.000163082377595025	0.0128750725346141
ENSDARG00000114910	8.0055444495132	-5.59617841015074	1.48594668508135	-3.7660694467274	0.000165837681845472	NA
ENSDARG00000053248	700.175164032085	0.875542199828304	0.232562173496305	3.76476615549955	0.000166705018594309	0.0130858676596002
ENSDARG00000062423	28.0758106111501	-2.49012098624597	0.661817986319226	-3.7625465576949	0.000168191984968348	0.0131275755540352
ENSDARG00000105447	191.801839978296	-1.34448685588967	0.358151377230164	-3.75396254591432	0.00017406088342929	0.0135088946647919
ENSDARG00000016999	122.971239177412	1.23393307965655	0.329759725329853	3.74191565820316	0.000182622811517151	0.0140937615832085
ENSDARG00000077764	5.95624331344348	5.90250812660757	1.58269832652419	3.72939556938197	0.000191939633357993	NA
ENSDARG00000004771	174.774244538103	1.07388796856548	0.288481623493746	3.7225524300641	0.000197218938730021	0.0151351763203033
ENSDARG00000043137	467.450453549712	0.791545334996162	0.212833869201475	3.71907600029045	0.000199952887561405	0.0152597378690612
ENSDARG00000088899	431.070043433254	-0.820237992595758	0.220778317736448	-3.71521080967248	0.000203034353254175	0.0154092978489094
ENSDARG00000098769	78.9207292908124	-1.33052086936846	0.358768408552149	-3.70857867541329	0.000208425902195769	0.0157315748267213
ENSDARG00000104860	90.1009672219832	-1.27712132005405	0.344984939725303	-3.70196252935264	0.000213938219281307	0.0160142288145366
ENSDARG00000015537	1052.73913409165	-0.737306004402734	0.199202196674267	-3.70129454751128	0.000214502300493175	0.0160142288145366
ENSDARG00000067815	62.3143589630556	-1.40994419405358	0.382343397121944	-3.68763840219763	0.000226344987795335	0.016807032958619
ENSDARG00000059259	25.4857006623814	2.81663115455287	0.764893614418633	3.68238288496327	0.000231064026469482	0.0170017829390336
ENSDARG00000061419	34.8077486446565	1.94829498666904	0.529145419602202	3.68196513565915	0.000231443066870443	0.0170017829390336
ENSDARG00000098644	161.868008001021	-1.09176416519505	0.297030788491648	-3.67559259004474	0.000237297956743359	0.0172527008588077
ENSDARG00000059891	10.5970375213371	-3.99367181892952	1.08661427835075	-3.67533530388635	0.000237537236948183	0.0172527008588077
ENSDARG00000115988	877.957030862412	-2.9265544524452	0.796521878425692	-3.67416706522797	0.000238626567894988	0.0172527008588077
ENSDARG00000089314	112.150488801167	-1.28444691479735	0.350475274581853	-3.66487169838102	0.000247462606405158	0.0177978734250663
ENSDARG00000045248	9244.84524291333	-0.931845707712468	0.254703256788233	-3.65855434855012	0.000253641957195868	0.0180561506158514
ENSDARG00000016854	145.541980542839	-1.33936136826121	0.366094433658448	-3.65851333732866	0.000253682541228749	0.0180561506158514
ENSDARG00000104985	46.9819159065888	1.57623162134104	0.431438228360784	3.65343522601095	0.000258755086126054	0.0183222609181114
ENSDARG00000034503	107.310699764844	-1.60200954092674	0.439064793532715	-3.64868594458911	0.000263585089386611	0.018359510741097
ENSDARG00000029689	35.3831991448131	-1.80413425391397	0.494550520696909	-3.64802821635214	0.000264260621899079	0.018359510741097
ENSDARG00000074779	521.240306187535	0.844015726050998	0.231366425126761	3.64796113173542	0.000264329613592801	0.018359510741097
ENSDARG00000043154	284.186950595903	-0.90790683272132	0.248900348004452	-3.64767201010534	0.000264627147611357	0.018359510741097
ENSDARG00000086990	180.890658338153	-1.0137590193675	0.278554300917509	-3.63935870323435	0.000273317857839478	0.0188671729303564
ENSDARG00000011373	113.811018087332	-1.60664713826288	0.442293535605027	-3.63253588155001	0.000280649535715444	0.0192764133606152
ENSDARG00000007344	19.3478362320448	3.90026816186832	1.07595905543774	3.62492247465822	0.000289048146814911	0.0197544994666489
ENSDARG00000091150	2401.03065136588	0.738070269575659	0.204232742528104	3.61386847397447	0.000301662132147052	0.0204827876340753
ENSDARG00000098711	59.1049302441934	-2.49470197454406	0.690481320630701	-3.61298980871104	0.000302686604769403	0.0204827876340753
ENSDARG00000005586	598.888623476225	-0.882262833604163	0.244363714395723	-3.61044943102896	0.000305666894803015	0.0204957712111829
ENSDARG00000095607	32.5953682432595	-1.95956827401625	0.542774069135852	-3.61028351471556	0.000305862495325944	0.0204957712111829
ENSDARG00000046107	378.714472702619	-0.826197889376596	0.229200155015255	-3.60470039525761	0.000312513235083639	0.0208397782055531
ENSDARG00000033899	828.726758345904	-1.04100627568608	0.289099858910382	-3.60085362756536	0.000317174111259523	0.0210484094993819
ENSDARG00000018025	254.629182287483	-1.31071432461539	0.364212044696224	-3.59876710202873	0.000319729358597216	0.0211159721108171
ENSDARG00000109926	67.828895246391	-1.47180038825546	0.40974685961014	-3.59197478573924	0.000328181609262674	0.0215505869169151
ENSDARG00000004246	192.018400365873	-1.04715738053792	0.291608382938167	-3.5909714596921	0.000329447714388308	0.0215505869169151
ENSDARG00000102714	21.6912638351642	2.47028126392674	0.688865598077083	3.58601339771117	0.000335771715347914	0.0217499827713794
ENSDARG00000001559	168.111304645706	-0.983978349302373	0.274479295640065	-3.58489097331662	0.00033721904732427	0.0217499827713794
ENSDARG00000077341	2346.69656789035	-0.981568330886359	0.273808609313733	-3.58487022503251	0.000337245856468211	0.0217499827713794
ENSDARG00000056873	6.25680487626967	-6.22008098463524	1.73656230504597	-3.58183577206611	0.000341188258851729	NA
ENSDARG00000055302	52.441955564437	-1.4747885458827	0.411916879717375	-3.58030616976558	0.000343191844094231	0.0220300297304787
ENSDARG00000021794	266.243742231298	0.857877280012495	0.239914423517933	3.57576367203437	0.000349207011303423	0.0223118916943029
ENSDARG00000056490	4230.43358802797	-0.765772068804126	0.214258848371224	-3.5740510817894	0.000351500309350564	0.0223544432849477
ENSDARG00000073869	349.7562388942	1.04359706621534	0.292565284478854	3.56705706924285	0.000361012879540279	0.0228536125633402
ENSDARG00000063385	495.154880990657	0.956378057576036	0.268468291359933	3.56235014843459	0.000367549712309246	0.0231606898990464
ENSDARG00000097637	115.26553717569	-1.16021186053549	0.327080521040242	-3.54717504070732	0.000389385788193041	0.0244246236183005
ENSDARG00000009031	461.093138719429	-0.782491772728583	0.221445859890696	-3.53355792298313	0.000410006237796424	0.0253777555334383
ENSDARG00000099075	16.1240585217177	-3.75657914937776	1.06341278670589	-3.53256909860417	0.000411542660771189	0.0253777555334383
ENSDARG00000045936	3063.58886698141	-0.798994059589738	0.226196181264835	-3.53230569641784	0.000411952837890833	0.0253777555334383
ENSDARG00000019335	4037.71759310442	0.715254367997768	0.202541625886973	3.53139442258113	0.000413374846042935	0.0253777555334383
ENSDARG00000021483	889.092524595303	0.782239520395491	0.2215979579197	3.52999426411209	0.000415568676344445	0.0253777555334383
ENSDARG00000093374	291.688755153308	-0.921382676137134	0.261019897350729	-3.5299327196466	0.000415665355974639	0.0253777555334383
ENSDARG00000006065	93.7265254612595	-1.21812106858769	0.345524106054356	-3.52543005609011	0.000422795808712658	0.0256988762136539
ENSDARG00000061909	163.409426424011	-1.04354741806134	0.296209371451049	-3.52300608501778	0.000426681563906638	0.0258208134069845
ENSDARG00000060797	6.41267940865403	6.00126915696615	1.70411744891505	3.52162884124386	0.000428904188860449	NA
ENSDARG00000087941	26.9329472829171	-1.91444033314953	0.544049991273726	-3.51886841991756	0.000433391598669217	0.0260519478375098
ENSDARG00000058903	54.0638325147629	1.57367180186591	0.447332283674086	3.51790348986402	0.00043497052462387	0.0260519478375098
ENSDARG00000044161	22.8711732925125	-2.04574191466659	0.58164592944145	-3.51716020196531	0.00043619043478396	0.0260519478375098
ENSDARG00000043021	162.235146134837	0.990941579506777	0.282182582617769	3.51170355843351	0.000445244339740508	0.0264775822295037
ENSDARG00000018491	372.091890758391	0.999688806246997	0.284824133421802	3.50984586255736	0.000448366524388525	0.0265483230410568
ENSDARG00000088686	59.536578025727	-1.61297295201257	0.460034305063483	-3.50620145988892	0.000454551033619524	0.0267990023554996
ENSDARG00000043009	220.359520887035	-1.54278809346427	0.440345591593637	-3.50358473643582	0.000459040582729168	0.0269480362604726
ENSDARG00000040123	220.312719911202	-0.862039975604004	0.24644482440767	-3.49790253325837	0.000468932471551262	0.0274115972838284
ENSDARG00000029944	118.821227159885	1.22324786937521	0.349855468723611	3.49643775424755	0.000471514485793458	0.0274457393701048
ENSDARG00000027497	72.5886906141311	-1.54392730169983	0.44250801821082	-3.48903802453648	0.00048476218601475	0.0280977980982474
ENSDARG00000052748	72.1718470770177	1.39902979901858	0.401770890062407	3.48215819916984	0.000497389750534859	0.0287085840466276
ENSDARG00000003680	2241.2402098766	-0.722773816129387	0.207688121693136	-3.48009221826033	0.000501241219691454	0.0287736408498546
ENSDARG00000016375	41.6868729353089	-2.0964700830775	0.602553349083118	-3.47931031545608	0.000502706107881277	0.0287736408498546
ENSDARG00000063133	214.996610713252	-0.865924482893983	0.24925098681746	-3.47410653795384	0.000512557477556073	0.0292157762206962
ENSDARG00000077920	239.621844627685	-0.855216782642377	0.24661695867588	-3.46779389071276	0.000524749595757705	0.0297871289129074
ENSDARG00000061904	58.7587088777601	-1.50360870783714	0.433751875496599	-3.46651805508777	0.000527246322971374	0.0298056902825423
ENSDARG00000076919	203.28917989418	-0.884406930459329	0.255728074117878	-3.45838810818893	0.000543417943865287	0.0305939848150715
ENSDARG00000058260	156.040816083193	1.29834188284406	0.375782905424196	3.45503178591493	0.000550227950194556	0.0307784448291917
ENSDARG00000045951	788.453579098861	0.748144676664104	0.216566790676672	3.45456786946186	0.000551175469751849	0.0307784448291917
ENSDARG00000005454	534.558837222255	0.771277287450825	0.223702844391355	3.44777595273451	0.000565222686864294	0.03132244173322
ENSDARG00000061445	98.5012631951262	-1.14319146551863	0.331585306992927	-3.44765416744782	0.000565477582429828	0.03132244173322
ENSDARG00000044098	183.670981712144	1.22432403734108	0.355643481433874	3.44256003907308	0.000576235938690082	0.0317190840337755
ENSDARG00000034344	1053.1716800519	-0.696864227669798	0.202454310191791	-3.442081460304	0.000577256388472292	0.0317190840337755
ENSDARG00000097897	544.294028835956	-0.844403735730658	0.245708727234406	-3.4366045733699	0.000589054908816457	0.0322384353880943
ENSDARG00000101812	62.4214477353642	-1.42047995594669	0.413517662702253	-3.43511313800756	0.000592306488310203	0.0322778786944176
ENSDARG00000098315	17.9757075384707	2.34483398784562	0.682804368907821	3.43412270720572	0.000594475017084346	0.0322778786944176
ENSDARG00000092039	143.852975140876	-1.04792388713547	0.305479407745835	-3.43042398460903	0.000602638798144284	0.0325923195673544
ENSDARG00000046071	219.347884344908	-0.91506535591249	0.267038533672741	-3.4267165241175	0.000610926479431365	0.0329109688154849
ENSDARG00000097868	36.6668050257146	-1.84488480122151	0.538642726752421	-3.4250621229858	0.000614658856862309	0.0329826902996779
ENSDARG00000055679	199.913857995752	1.075024858595	0.314085869682103	3.42271003685417	0.000620001770365012	0.0331399389863975
ENSDARG00000019579	502.373352976896	-0.74736210356962	0.218579470463306	-3.41917794011255	0.000628106374209983	0.0334430126454362
ENSDARG00000062231	338.994809784466	-0.765559187985655	0.224349161710724	-3.41235591052828	0.00064403965078776	0.0341589678875346
ENSDARG00000099123	36.1088188034263	-1.78476572656268	0.523687907918244	-3.40807129509149	0.000654237985569445	0.0345664123375672
ENSDARG00000070346	83.0966901259069	1.15517007224364	0.339408169860727	3.40348340087881	0.000665324558074565	0.0349030657794513
ENSDARG00000055455	9031.03308983584	-0.717523315846439	0.210849370294959	-3.40301379531127	0.000666469153642407	0.0349030657794513
ENSDARG00000115383	204.64351840767	-0.858010187075369	0.252185941845048	-3.40229189937384	0.000668232241391547	0.0349030657794513
ENSDARG00000087229	434.993293437661	0.753369244034939	0.221629988819904	3.39922069231852	0.000675781633530741	0.0351636829538326
ENSDARG00000003290	114.919960342787	-1.04480194823971	0.307991801856332	-3.39230441181378	0.000693073934762948	0.0358803003404963
ENSDARG00000003941	436.338081092657	0.724770366348703	0.213693710739211	3.39163171364086	0.000694777599954286	0.0358803003404963
ENSDARG00000076571	167.89552000782	-0.925239782921264	0.273382062098353	-3.38442023525448	0.00071328740524887	0.036698236276793
ENSDARG00000057498	6.72970941859155	-5.36883753025058	1.58819629520688	-3.38046219252214	0.000723640299335648	NA
ENSDARG00000015355	133.355767340956	1.23618123849187	0.365774930993795	3.37962264153319	0.000725854148701818	0.0372054419429734
ENSDARG00000032831	10.8570418479077	3.67959977001021	1.08989834289094	3.37609447157256	0.000735226691381497	0.0375457585855302
ENSDARG00000058471	1766.00188046222	0.818115350284782	0.242867472691151	3.36856698519344	0.000755600339696729	0.0384432661719036
ENSDARG00000109458	71.3777703759771	-1.35358939599497	0.402019697287637	-3.3669728252805	0.00075998176836533	0.0385235038820463
ENSDARG00000017006	209.845730443332	-0.877043818735739	0.261043450530141	-3.35976182108607	0.000780096945531561	0.0393977637528201
ENSDARG00000015915	30.8559358064626	-1.9110013372823	0.569307511367932	-3.35671196870483	0.000788752347044207	0.0395684727341495
ENSDARG00000015002	200.930051832122	-1.06525594699094	0.317367104244836	-3.35654178628778	0.000789237936169247	0.0395684727341495
ENSDARG00000007171	352.451279993362	0.787182091702323	0.234618429559395	3.35515881331497	0.000793194336627984	0.0396222203718495
ENSDARG00000078087	26.0535706618097	-1.89940698481696	0.566342958750676	-3.35381054089019	0.000797069179318754	0.0396715192619628
ENSDARG00000105441	81.4528870284162	-1.22735316659951	0.366486993495554	-3.34896787166446	0.000811132009790565	0.0402257054819242
ENSDARG00000074560	44.0584984693985	1.52813935480764	0.457552136924796	3.33981470413023	0.000838343054185188	0.0412123458772957
ENSDARG00000052242	715.77150270911	-0.803351514229872	0.240554758497862	-3.33957856101613	0.000839056149567894	0.0412123458772957
ENSDARG00000105314	55.8907697012285	-1.38551367352252	0.41491672644756	-3.3392572176712	0.000840027432892392	0.0412123458772957
ENSDARG00000116594	15.1536786489338	-3.7615452360888	1.12780221549757	-3.33528803579204	0.00085211087731232	0.0416563954506738
ENSDARG00000100398	297.214399004579	-0.757714139492499	0.2273269963311	-3.33314631223515	0.000858697723664625	0.0418295412410672
ENSDARG00000008982	18.9242721499101	3.62304823701806	1.08773651672393	3.3308142011542	0.00086592378341002	0.0420324912109662
ENSDARG00000006585	144.609716104408	-1.46280161199845	0.439682309405044	-3.32695125709706	0.000878017302350427	0.0424694495858726
ENSDARG00000020447	469.706595622399	0.829334502357637	0.249377719536878	3.32561587257194	0.000882234212979178	0.0425236890655964
ENSDARG00000031164	19.1024538814572	2.95980009054806	0.890719699268638	3.32293098825402	0.0008907694887607	0.0426048732581586
ENSDARG00000053571	177.692032079449	-0.888135012577079	0.267365023724741	-3.32180701949794	0.000894365274420889	0.0426048732581586
ENSDARG00000037091	32.3204583370958	1.70567706157037	0.51358223770342	3.32113717405343	0.000896514628558777	0.0426048732581586
ENSDARG00000105046	337.619692407331	0.846495569713425	0.254967184926848	3.32001771112738	0.000900117374130976	0.0426048732581586
ENSDARG00000105243	1527.23543069172	0.710841454136206	0.214206807701582	3.31848208637001	0.000905081276859321	0.0426048732581586
ENSDARG00000054941	267.10018105428	-0.830735686199502	0.250342142637039	-3.31840127854123	0.000905343189281336	0.0426048732581586
ENSDARG00000024598	1378.37487751571	0.74292206284806	0.22391510243111	3.31787384942751	0.000907054406243836	0.0426048732581586
ENSDARG00000102624	694.992844227729	0.835960077888672	0.252011010495464	3.31715696169441	0.000909385118425478	0.0426048732581586
ENSDARG00000111235	648.52683262484	-0.744224965071536	0.22445609253165	-3.3156817294527	0.000914198797271159	0.0426048732581586
ENSDARG00000077549	117.689543285883	1.2287079427099	0.370599840763243	3.31545728724383	0.000914933217671746	0.0426048732581586
ENSDARG00000019717	322.865500921704	0.891223076682187	0.268938015260399	3.31386054076163	0.000920173897559836	0.042704151455336
ENSDARG00000026519	565.584337876303	-0.700443683437685	0.211747019955144	-3.30792699508151	0.000939893076761223	0.0434724282675721
ENSDARG00000098574	1872.72410346442	0.729544794200645	0.220617967744139	3.30682401646783	0.00094360152087712	0.0434974969539899
ENSDARG00000055158	620.000451630345	-0.787412106930581	0.238404019235708	-3.30284744969871	0.00095708438666657	0.0438350616060321
ENSDARG00000045930	196.857574962894	-0.91655976434038	0.277511399346459	-3.30278239560206	0.000957306433850887	0.0438350616060321
ENSDARG00000087663	136.584510639194	-2.79282877219239	0.846646931754583	-3.29869354915698	0.000971358903071124	0.0443307549883323
ENSDARG00000021097	317.477936424795	0.791137719806726	0.239968401181756	3.29684123372354	0.000977787568071648	0.0444763835185438
ENSDARG00000099194	785.008429340432	0.727527258074848	0.220852656342007	3.2941748137646	0.000987110871522781	0.0447522839673546
ENSDARG00000074902	691.735345567311	-0.711653075212502	0.216622689159338	-3.28521946604144	0.0010190296331647	0.0460474015486297
ENSDARG00000099148	142.115295597455	0.969883869403243	0.295757312486589	3.27932337918854	0.00104056322490942	0.0468662853133794
ENSDARG00000052846	159.791078818882	-1.08034135718179	0.329656159853442	-3.27717630898233	0.00104850875085762	0.0470698193154613
ENSDARG00000058566	59.9897569941041	1.33678235587277	0.408148074679692	3.27523866655957	0.00105572741335168	0.0472395031831008
ENSDARG00000034855	394.167372053453	0.725106170089595	0.221804759644252	3.26911907234353	0.00107882891417568	0.0475595045109718
ENSDARG00000012204	85.9249833842808	-1.37158521102901	0.419583605468572	-3.26891993193416	0.00107958846697666	0.0475595045109718
ENSDARG00000097478	519.4135034205	-0.812455411868513	0.248587839585371	-3.26828300701932	0.00108202112088182	0.0475595045109718
ENSDARG00000061454	896.569101563424	-0.798827773613263	0.244422682659871	-3.26822275625246	0.00108225150333752	0.0475595045109718
ENSDARG00000027828	314.445143682717	0.867410049745438	0.265419005937926	3.26807813434544	0.00108280468312811	0.0475595045109718
ENSDARG00000099970	70882.0157185745	-0.763282739547387	0.233572884973735	-3.2678567961055	0.0010836518098518	0.0475595045109718
ENSDARG00000071224	2123.56117750591	0.803885973641003	0.246159125995235	3.26571672039722	0.00109187418501143	0.0477677569410892
ENSDARG00000059858	19.3996878228041	2.28845387468327	0.701386133641859	3.26275893536811	0.00110333328112048	0.0481158389928638
ENSDARG00000001953	138.674117194919	-1.64891338145637	0.505918223091394	-3.25924883942853	0.00111707641115874	0.0483442647461212
ENSDARG00000070352	39.3726125528094	1.91025958336104	0.586195504273192	3.25874144280503	0.00111907607098313	0.0483442647461212
ENSDARG00000057918	270.272646144718	-0.820502191658925	0.251840633258349	-3.2580214758959	0.00112191915458701	0.0483442647461212
ENSDARG00000038658	12.468822549744	4.40417386449181	1.35187050310276	3.25783708896934	0.00112264835510029	0.0483442647461212
ENSDARG00000006040	265.398379675499	0.768296008115667	0.235908206104482	3.25675829935052	0.0011269234655895	0.0483767113962594
ENSDARG00000095906	265.037412047331	-0.813417991498184	0.249998719475847	-3.25368863170025	0.00113917066250202	0.0486650845144972
ENSDARG00000059388	20.0730065660109	-2.38224471600289	0.732303954829932	-3.25308186619876	0.00114160601960023	0.0486650845144972
ENSDARG00000003081	197.807543506501	5.36837742288161	1.65135845923965	3.25088559231011	0.00115046143339888	0.0486650845144972
ENSDARG00000111043	36.9378613310961	-1.72520831234193	0.530722829878566	-3.25067665307836	0.00115130717886123	0.0486650845144972
ENSDARG00000063555	342.782499245611	-0.739899678301599	0.227624604803702	-3.25052592157017	0.00115191766753043	0.0486650845144972
ENSDARG00000037588	344.469888101496	-0.985201191314106	0.303206177535642	-3.24927809624953	0.00115698307866277	0.0486650845144972
ENSDARG00000018854	504.114919616321	0.803983757185217	0.247461830780882	3.24892026640308	0.00115843944356414	0.0486650845144972
ENSDARG00000104541	124.234659625813	1.03452449123355	0.318845177831747	3.24459820364434	0.00117616453740147	0.0492590617386706
ENSDARG00000033599	334.652988938354	0.745829364793077	0.230436139982907	3.23659893299897	0.00120963288306208	0.0505067687374582
ENSDARG00000005972	182.340134928705	0.877836796462358	0.271590386478351	3.23220865011115	0.0012283732760204	0.051044771379982
ENSDARG00000100553	1405.70771978256	-0.631319589330364	0.195343570978056	-3.23184216490689	0.00122994972168407	0.051044771379982
ENSDARG00000009783	105.419786256386	0.990705653974592	0.306831426427186	3.22882719514943	0.00124298978258517	0.051325267841171
ENSDARG00000061587	501.980597243863	-0.798878521469849	0.247441644225695	-3.22855323714702	0.00124418098501201	0.051325267841171
ENSDARG00000021242	34.6956610370963	1.6881328482057	0.523817696024398	3.22274879412831	0.00126966849565745	0.0522198686372646
ENSDARG00000040565	997.913879481584	5.33906568787947	1.65725100539564	3.22163973381017	0.00127459293075171	0.0522659196708545
ENSDARG00000053101	589.263020678477	0.742763991054974	0.230816807073279	3.21798052955114	0.00129096580929497	0.0527462502377454
ENSDARG00000004218	409.046386081439	-0.94677432286283	0.294275111725341	-3.21731021462152	0.00129398604718062	0.0527462502377454
ENSDARG00000105452	889.059069555072	-0.796941685501525	0.248054300153963	-3.21277109490494	0.00131461017892051	0.053411013393044
ENSDARG00000010478	46.9516384933959	2.01429431667269	0.62711217158457	3.21201598046331	0.00131807043315439	0.053411013393044
ENSDARG00000088346	74.7142110921963	1.14729262373291	0.358431477267613	3.20087017044074	0.00137013252154914	0.0553573836721193
ENSDARG00000058561	30.6535508989517	1.87923469889984	0.587556230373996	3.19839123772657	0.00138196651369663	0.0555134935855478
ENSDARG00000060796	155.494323340939	-1.17038464129009	0.365931844427671	-3.19836783573895	0.00138207867847837	0.0555134935855478
ENSDARG00000045064	57.7569786390365	-1.50284599917408	0.470011765425681	-3.19746463753515	0.00138641409139203	0.0555252780567122
ENSDARG00000099221	1314.95406906301	-0.760837984760448	0.238296790876445	-3.19281674739354	0.00140892327928769	0.0561028842366276
ENSDARG00000075564	373.109212466923	-1.3039923586809	0.408416536926386	-3.19280009691658	0.00140900451784498	0.0561028842366276
ENSDARG00000075754	387.744880712822	-0.705305142171793	0.221110049163332	-3.18983757111279	0.00142352777856117	0.056517344202586
ENSDARG00000012823	93.0238946686806	-1.13992768109876	0.357624281958204	-3.18750078953527	0.00143508066171846	0.0568118243516614
ENSDARG00000100055	1165.84216314851	-0.667945679610175	0.209639594164384	-3.18616186161102	0.00144173911287644	0.0569114086022517
ENSDARG00000052893	61.1663376890039	-1.67251300141753	0.525531593586013	-3.18251656385677	0.00146001164447348	0.0574675643556797
ENSDARG00000041723	523.696767790349	0.798278818837104	0.251036703574713	3.17992870153954	0.00147311292435914	0.0578175778340616
ENSDARG00000077791	566.57084739875	-0.864158609043581	0.272566344696777	-3.17045235355427	0.00152201791615079	0.0595668379320895
ENSDARG00000061249	33.2164620346348	5.70733806938654	1.80146498971639	3.1681648558072	0.00153404505799065	0.0598669800045953
ENSDARG00000010948	1633.40199209262	0.96699214929812	0.305358304534342	3.16674586850598	0.00154154969725257	0.0599894283035652
ENSDARG00000099101	29.8546575249701	1.92356824984845	0.607628136315398	3.1656997674808	0.00154710387734807	0.0600354970709898
ENSDARG00000056111	8.90103804133737	-4.86207133060888	1.5373635484273	-3.16260349452328	0.00156365144085051	0.060361398112779
ENSDARG00000117668	95.5958719566961	-1.17521118933486	0.37161009833172	-3.1624845358368	0.00156429043664187	0.060361398112779
ENSDARG00000102483	282.42836836579	0.878578313521012	0.278392493703439	3.15589799794289	0.0016000480526611	0.0615682355725645
ENSDARG00000113296	111.88008731772	-1.04507669595863	0.331863278461565	-3.14911821760861	0.00163763933093443	0.0628386913101853
ENSDARG00000097875	31.0846501795314	-1.70795727769195	0.543218671935368	-3.14414317093865	0.00166573921623644	0.0637388847171029
ENSDARG00000098639	178.53976410767	-0.882186668864121	0.280662265410197	-3.14323219608727	0.00167093235413984	0.0637599937467195
ENSDARG00000016212	111.841305394561	-1.00921543461134	0.321362380831498	-3.14042804885898	0.00168701141805612	0.0641952239607671
ENSDARG00000036424	23.1195369489509	-1.80955290698506	0.576919656032052	-3.13657697057999	0.00170932562537494	0.0648645852199169
ENSDARG00000054177	134.861025965007	-1.13787883808466	0.363025495780053	-3.13443229555994	0.00172186983283393	0.0648645852199169
ENSDARG00000000551	991.491043087596	-1.9448227842157	0.620487651515493	-3.13434567064408	0.00172237827641957	0.0648645852199169
ENSDARG00000057491	168.811871888163	0.900266053676073	0.287243495276113	3.13415645082125	0.00172348937943289	0.0648645852199169
ENSDARG00000062370	211.281429717393	-0.810678075580815	0.258756449860418	-3.13297726884923	0.00173042842860887	0.0649478014311477
ENSDARG00000020278	38.0262822376229	-1.65433652614517	0.528270479998196	-3.13160887988822	0.00173851309127656	0.0650734450541312
ENSDARG00000041300	11.1430098183666	2.77628185679102	0.886918194801009	3.1302569651465	0.00174653451581073	0.0651960452274239
ENSDARG00000030532	86.3195448106419	-1.31325349038955	0.420223354965	-3.12513208719426	0.00177725235980752	0.0661629150858424
ENSDARG00000056023	426.345807342912	0.947776781592431	0.30336450960662	3.12421773668065	0.00178278478511424	0.0661894989003089
ENSDARG00000071877	4.81561222410916	5.60027454852716	1.79301724821014	3.1233801872891	0.00178786640030933	NA
ENSDARG00000054749	1233.67122768958	-0.70780470068742	0.226687264579859	-3.1223840562868	0.00179392750098525	0.066423671377451
ENSDARG00000098465	16.7966665647897	2.83739199955755	0.909242633389043	3.12061037985171	0.00180476646158376	0.0664916115860386
ENSDARG00000009982	594.942897743985	-0.673191173766403	0.2157318301865	-3.1204999891969	0.00180544304590467	0.0664916115860386
ENSDARG00000098057	1110.06710048272	-0.900611245262663	0.288707706363013	-3.11945689503092	0.00181184768789475	0.0665490686861236
ENSDARG00000098196	4.14251646419914	5.38099676711797	1.72735630048341	3.11516319222159	0.00183843167790304	NA
ENSDARG00000062510	2572.63118425393	-0.726044892187275	0.233253374085801	-3.11268763006276	0.00185392126377723	0.0679128437346875
ENSDARG00000063390	27.9944705110461	-1.74772798256353	0.561697861516011	-3.11150905550264	0.00186133765135887	0.0680031790338212
ENSDARG00000078055	29.2078810119531	1.71859480940741	0.552527725907634	3.11042275133665	0.00186819753986175	0.0680727575731587
ENSDARG00000098751	97.5821046003146	-1.10555302724508	0.355916845806484	-3.10621157798802	0.00189501072749834	0.0688670962001181
ENSDARG00000026473	36.4652922307443	1.4459318936305	0.465681221816259	3.10498217641468	0.00190290490935383	0.0689451629294754
ENSDARG00000012555	22.962210336763	-1.88648674262528	0.607698087287907	-3.10431574837511	0.00190719676153459	0.0689451629294754
ENSDARG00000039051	32.0942985836208	4.58088371782284	1.47660442227141	3.10230935836982	0.00192017180867266	0.0692320213536385
ENSDARG00000011170	1122.63831913849	-0.656161029228356	0.211583880695578	-3.10118628636188	0.00192746989668235	0.0693132302898573
ENSDARG00000045006	563.731036007106	-0.701981317341865	0.226633508390697	-3.097429512196	0.00195206813713989	0.0698375435359433
ENSDARG00000029544	99.754758027086	-1.0536737397966	0.340179322525798	-3.09740677938088	0.0019522178581788	0.0698375435359433
ENSDARG00000100402	77.5226905645771	-1.13183537858052	0.3655106774008	-3.09658636138666	0.0019576282903273	0.0698491943486394
ENSDARG00000069552	1271.64950601998	0.690782923787887	0.223185832761444	3.09510202883819	0.00196745205368654	0.0700178467914299
ENSDARG00000021805	130.250226207728	-0.915227244595859	0.295885791896538	-3.09317740040686	0.00198025720951901	0.0702914555223839
ENSDARG00000007278	349.326903080666	0.942482064751685	0.30512627771035	3.08882627816921	0.00200948904251545	0.0710184012927597
ENSDARG00000070074	638.19117279158	-0.628274000629187	0.20341763223306	-3.08859165123582	0.00201107651618865	0.0710184012927597
ENSDARG00000068247	153.51406317029	-0.871503358871726	0.282469984327202	-3.08529545518794	0.00203350039990151	0.0716261410088387
ENSDARG00000075928	293.811185782281	-0.756807358995319	0.245482676727559	-3.08293590848871	0.00204969294011257	0.0720118463384305
ENSDARG00000071551	110.386928695118	0.966100774974946	0.313880075561102	3.07792959858288	0.00208444152730543	0.0730458501545784
ENSDARG00000031049	55.0677702932747	-1.21280605774807	0.394276918014091	-3.07602601708662	0.00209779539555922	0.0733267566127151
ENSDARG00000056395	104.600789854939	1.08292568166374	0.352168569101674	3.07502081865543	0.00210487860489853	0.0733876076027692
ENSDARG00000000241	325.824283591433	0.715745279473805	0.233118829036956	3.07030231075989	0.00213842199532248	0.0743683618980884
ENSDARG00000075433	7.56457412420045	5.23693852470483	1.70633093886496	3.06912241079589	0.00214688603941561	NA
ENSDARG00000079198	101.238807170285	1.01887076330922	0.33215139738319	3.06748901656371	0.00215865393471504	0.0748823967201528
ENSDARG00000098312	642.278647384037	0.745391455140038	0.24338634027175	3.06258541176871	0.00219433843331504	0.0758723843389576
ENSDARG00000069654	33.4584694654184	-1.60489410224351	0.524123408144791	-3.06205385469093	0.00219823898718098	0.0758723843389576
ENSDARG00000098103	145.468420299177	-1.35005801946848	0.441122009791175	-3.0605093137556	0.00220960888165323	0.0760736772112042
ENSDARG00000045094	129.949371182972	-1.06251475907388	0.347266521808257	-3.05965214712101	0.00221594200924296	0.0761009884524263
ENSDARG00000004836	1219.20919181428	-0.779662685924457	0.255322043451788	-3.05364423448882	0.00226080013575507	0.0774479088899438
ENSDARG00000003293	77.6350836910314	-1.31268364614109	0.430031150238073	-3.05253153269099	0.00226919888380502	0.0775422514100239
ENSDARG00000079741	481.95507818986	-0.821273666892163	0.269474929521053	-3.04768116407652	0.0023061446996365	0.0786092053074606
ENSDARG00000045636	113.876574025173	-0.990818356308931	0.325258002610065	-3.04625358440995	0.00231712321275201	0.0787879246870652
ENSDARG00000024204	483.102309176222	0.745569110982032	0.245154125049748	3.04122604843274	0.00235616867218411	0.0799177507402299
ENSDARG00000070625	54.3320207999101	-1.23579220236771	0.406960224072238	-3.03664124715133	0.0023922999548144	0.0807538996082919
ENSDARG00000074676	347.056671977864	-0.72125003458839	0.237518456263855	-3.03660627444953	0.00239257750167976	0.0807538996082919
ENSDARG00000059354	178.833825205824	0.89563054657874	0.29513984155627	3.03459723314916	0.00240857102659211	0.0807863716696402
ENSDARG00000010681	30.1070234189785	-1.57412556399172	0.51877040804158	-3.03433954518383	0.00241062948814311	0.0807863716696402
ENSDARG00000038974	159.93917936662	-0.859726594582025	0.283342882574805	-3.03422689417671	0.00241152987202626	0.0807863716696402
ENSDARG00000057986	514.288890878066	0.787429511979647	0.259600596993194	3.03323459614499	0.00241947430448935	0.0807863716696402
ENSDARG00000010472	14.0071651333191	2.58616677495327	0.85273178847015	3.03280211893238	0.00242294424749885	0.0807863716696402
ENSDARG00000100019	228.656246105226	0.767558648822167	0.253175018572411	3.03173138151716	0.00243155482233285	0.0808771636667949
ENSDARG00000054033	35.4874494538522	1.4839168732731	0.489654682648856	3.03053749071824	0.00244118877871107	0.0810014740414348
ENSDARG00000012140	590.349960236842	0.677685953275409	0.22367470773955	3.02978356437384	0.00244729047679316	0.0810082633245966
ENSDARG00000025436	4.02136246916629	5.33369127592683	1.76103349508729	3.0287278980247	0.00245585768007864	NA
ENSDARG00000005853	22.7136856615128	-1.81857333993663	0.600852217966926	-3.02665661464985	0.00247274686699503	0.0814990140877868
ENSDARG00000094977	653.488631336142	0.809179633996847	0.267364321761977	3.02650566337429	0.00247398186464345	0.0814990140877868
ENSDARG00000040668	9.20419496344243	3.32985795840845	1.10236427402756	3.02065119204435	0.00252231744771642	0.0828925233954079
ENSDARG00000006837	807.860804210362	-1.12783519331592	0.373513883786585	-3.01952682958455	0.00253169868546169	0.083002254993287
ENSDARG00000096602	64.2558027996948	-1.57307382052214	0.521326982673375	-3.01744178376378	0.0025491799982936	0.0832537384027846
ENSDARG00000103542	153.951096867833	-1.44839241063929	0.480050430823193	-3.01716719252929	0.00255149041767288	0.0832537384027846
ENSDARG00000068759	405.350702538031	0.761000719813283	0.252633484088161	3.01227179983679	0.0025930031290519	0.0844077819520993
ENSDARG00000077465	195.618924042185	-0.805473376747142	0.2676113120738	-3.00986296321067	0.00261365583587313	0.0848789366841352
ENSDARG00000082321	78.3623652958986	-1.12320104287761	0.373391664737135	-3.00810422125609	0.00262882967128468	0.085092476755201
ENSDARG00000074563	126.520603771514	-1.00961598887703	0.335715858341187	-3.00735268767364	0.0026353381744693	0.085092476755201
ENSDARG00000023362	17.1910900489914	-2.10184035139009	0.699010787073432	-3.00687827750115	0.00263945428738222	0.085092476755201
ENSDARG00000104894	46.6335477519145	1.45167540427003	0.482887533991378	3.00623913868927	0.00264500892294321	0.085092476755201
ENSDARG00000059690	191.885757012942	0.765979962044075	0.254957103345949	3.00434838642139	0.00266150371335292	0.0854230759587128
ENSDARG00000078430	815.310782031017	-0.630482879079719	0.20992927805364	-3.00331085270831	0.00267059498289138	0.0855150659206966
ENSDARG00000097445	179.573375969928	0.863246823922054	0.287704784639645	3.00046043726136	0.00269571770450424	0.0861187769924994
ENSDARG00000105484	7.6489752719239	-3.53786686265352	1.18023005463904	-2.99760783819009	0.00272107570522986	NA
ENSDARG00000024488	2029.20200833432	0.741422656119797	0.247391832562881	2.99695688592042	0.00272689276145427	0.0868661949564077
ENSDARG00000009001	485.859956758033	0.742173750331506	0.247687391570232	2.9964131223089	0.00273176066252953	0.0868661949564077
ENSDARG00000059279	3863.29596321037	-0.595491441184588	0.198836749711124	-2.99487615870676	0.00274556289135564	0.0869575213911068
ENSDARG00000089262	39.8553364714104	-1.43428885025063	0.478944974592768	-2.99468399573492	0.00274729302495016	0.0869575213911068
ENSDARG00000041417	511.440564107207	-0.76947513956353	0.257076543875609	-2.99317521530028	0.0027609119327365	0.0871876947586238
ENSDARG00000113526	7.28011699661707	-3.83027604740292	1.27986498721996	-2.99271883022817	0.00276504359448076	NA
ENSDARG00000079964	20.7315307298775	-2.32533854331348	0.777500129981012	-2.99078862323826	0.00278258031899404	0.0875544469553615
ENSDARG00000036965	147.790250751017	-1.21200667300037	0.405286543802155	-2.99049324862863	0.00278527286303363	0.0875544469553615
ENSDARG00000100007	166.214507161908	-0.835278029589201	0.279454802907635	-2.98895571268917	0.00279932703893555	0.0877953322690814
ENSDARG00000077620	435.574313681186	0.709854447320066	0.237623458055634	2.98730795826509	0.00281446056112984	0.087801666064228
ENSDARG00000070734	52.8671376340281	-1.46126765940442	0.489212429025621	-2.98697983269737	0.00281748308052464	0.087801666064228
ENSDARG00000001558	1019.60205637788	0.778467066562917	0.260631683862892	2.98684739715851	0.00281870384613268	0.087801666064228
ENSDARG00000069603	172.502903622065	-0.805891370774371	0.270055002200444	-2.98417494291112	0.0028434414634149	0.0882541609057845
ENSDARG00000027813	242.712138907461	-0.816135591733851	0.27351385626437	-2.9838912107802	0.00284607944101788	0.0882541609057845
ENSDARG00000086856	291.478216366486	-2.49890183605629	0.837772912726618	-2.98279139620706	0.00285632601345888	0.0883321283754991
ENSDARG00000034497	749.488247296476	0.645636540518081	0.216493656010408	2.98224230869398	0.0028614542569045	0.0883321283754991
ENSDARG00000103777	56.0448017282653	1.21139361050355	0.406494283553157	2.98009999037327	0.00288154307392971	0.0885851013237989
ENSDARG00000017229	23.5285940219954	-1.87110999751064	0.627929082106587	-2.97981101820194	0.00288426263816954	0.0885851013237989
ENSDARG00000022280	1620.48058200271	-1.08925460726237	0.365655091040796	-2.9789127348451	0.00289273149791779	0.0885851013237989
ENSDARG00000005559	863.456444688192	-0.8678781774019	0.291416678285851	-2.9781348909296	0.0029000832059762	0.0885851013237989
ENSDARG00000031751	34.1339022811402	1.61142561574627	0.541120233263262	2.97794374833937	0.00290189237793619	0.0885851013237989
ENSDARG00000043105	44.9517489946206	1.35801588373195	0.456385012198656	2.97559264093632	0.00292423012067102	0.0889550375411596
ENSDARG00000079977	295.663346147421	-0.74740949058807	0.251245782693889	-2.97481407478466	0.00293166175127068	0.0889550375411596
ENSDARG00000078527	67.8936585540308	-1.81290883103869	0.609479584835855	-2.97451937053305	0.00293447927936111	0.0889550375411596
ENSDARG00000116769	159.828223252221	-0.88042872014737	0.29607410496293	-2.97367687815051	0.00294254758638153	0.0889550375411596
ENSDARG00000035471	67.6850138687876	1.16622362818003	0.392235171560838	2.97327652576189	0.00294638873707706	0.0889550375411596
ENSDARG00000035327	1105.40771716555	4.71749052452172	1.58791991351254	2.97086174458663	0.00296965436394812	0.0894223443117219
ENSDARG00000100375	3.88703025718235	5.29229187426511	1.78167024106619	2.97041043414302	0.00297402113905026	NA
ENSDARG00000038615	617.877542258705	-0.681446408819794	0.229418431540721	-2.97032110385969	0.00297488617241442	0.0894223443117219
ENSDARG00000086222	897.877862348868	-0.812345698473164	0.273693608706438	-2.96808428341665	0.00299662149378692	0.0898790162885392
ENSDARG00000078778	59.7485118967772	-1.42909417357563	0.481682110463737	-2.96688239511279	0.00300836005929257	0.0899541001269631
ENSDARG00000053468	228.555094993565	0.767789561518951	0.258821060214257	2.96648797004139	0.00301222144998202	0.0899541001269631
ENSDARG00000091090	9.93909256081001	4.21305328288026	1.42064764416739	2.96558636490714	0.0030210650791286	0.0900178240300452
ENSDARG00000003705	907.269819994469	0.612275823163467	0.206521594780851	2.96470605804288	0.00302972264345418	0.0900178240300452
ENSDARG00000004988	606.800100573834	-0.595733020073086	0.200971203955204	-2.96427054398239	0.0030340141607273	0.0900178240300452
ENSDARG00000089697	7.61475567242761	-3.97301167913221	1.34203664854179	-2.96043456298242	0.00307205375500651	NA
ENSDARG00000061042	42.0117528600582	-1.44199782283104	0.487244789591388	-2.95949357209201	0.00308145130251547	0.0909711428296443
ENSDARG00000001463	33.9333739023532	-1.48782166564431	0.502764270616249	-2.95928281423151	0.00308355970241156	0.0909711428296443
ENSDARG00000075621	247.059789716819	0.756392974625294	0.255621260965226	2.95903780369894	0.00308601241600162	0.0909711428296443
ENSDARG00000039770	79.3216428623093	1.13285561275697	0.383084876225614	2.95719221264634	0.00310454522100985	0.0913214940064504
ENSDARG00000003403	152.786627549527	-0.98074736804522	0.331771317832357	-2.95609450043173	0.00311561614880914	0.0914513227269043
ENSDARG00000003041	172.135592676229	-0.860437321165969	0.291446609279581	-2.95229827271918	0.00315418088495541	0.0923858908670203
ENSDARG00000024167	5.86614202462185	-4.22815417193344	1.43308106175581	-2.95039428317692	0.00317368633875817	NA
ENSDARG00000039062	345.614438017539	0.720144422660367	0.244356790886091	2.94710214538735	0.00320767226563632	0.0937527530064812
ENSDARG00000089698	102.406050507851	1.07372562156578	0.364500481028554	2.94574541722393	0.00322177451064259	0.093965003084283
ENSDARG00000040623	99.2783779642655	-1.26181612982546	0.428732636516141	-2.9431305721881	0.00324911348715566	0.0945330256259775
ENSDARG00000014945	352.091460357225	0.819361454180364	0.278512344566963	2.94192149886327	0.00326182602676178	0.0945330256259775
ENSDARG00000031075	102.425055064764	-1.08841578327766	0.369968475641965	-2.94191493312789	0.00326189518429885	0.0945330256259775
ENSDARG00000104587	13.9859952126465	3.40059678115201	1.15698965082156	2.93917649024545	0.00329085621745583	0.0949108221641352
ENSDARG00000062208	81.5115894612502	-1.06260926549854	0.361587839348327	-2.93873064817011	0.0032955934327282	0.0949108221641352
ENSDARG00000089617	33.067985559376	-1.53226444863999	0.521404588506793	-2.9387245191457	0.003295658598842	0.0949108221641352
ENSDARG00000038687	114.528999001032	0.929480286988658	0.316744269557279	2.93448177701152	0.00334105171239286	0.0960167936676583
ENSDARG00000031817	7.22550625844055	-3.8062331886709	1.29786757976314	-2.93268223046725	0.00336047646148838	NA
ENSDARG00000008209	416.923866455467	-1.0136298723671	0.345862983215603	-2.9307266795164	0.0033817017134016	0.0969821219979076
ENSDARG00000098379	6.78017789164024	4.29900012032757	1.46762895999769	2.92921456137955	0.00339819761790434	NA
ENSDARG00000055618	613.411801448158	5.54784423276472	1.89405539771021	2.92908234863231	0.00339964342204254	0.0970364735239148
ENSDARG00000078272	13.4652204381143	-2.24151186008747	0.765329370641645	-2.92881985988361	0.00340251551093627	0.0970364735239148
ENSDARG00000036670	356.443362707544	-0.895302536795026	0.305708798650646	-2.92861226352255	0.00340478854469876	0.0970364735239148
ENSDARG00000042072	111.664654606336	-1.08830411777786	0.371733244557001	-2.92764807483066	0.0034153638628621	0.0971363424102209
ENSDARG00000099931	329.942888572817	-0.879999243360916	0.300914975828025	-2.92441159147839	0.00345108095300095	0.0979493782053183
ENSDARG00000078130	44.4548060690195	1.52775142498663	0.522844771391093	2.92199809308958	0.00347793669871568	0.0985080751139325
ENSDARG00000075397	66.9809847091806	-1.21867127550259	0.41717769366255	-2.92122827757986	0.00348654259789729	0.0985486330603189
ENSDARG00000117011	32.8345366997368	1.49862237327457	0.513259653707178	2.91981331953584	0.00350241121777984	0.098793886855527
ENSDARG00000103505	501.004237420034	-0.867848288136463	0.297300081174673	-2.91909872579744	0.00351045027050865	0.0987983771097066
ENSDARG00000002479	80.4956387278862	1.07325460245389	0.367739128319664	2.9185216361337	0.00351695467763315	0.0987983771097066
ENSDARG00000076001	68.5877598127115	-1.23405254986881	0.422976377590355	-2.91754484470045	0.00352798913762493	0.0989060954766402
ENSDARG00000105159	4.3713833581403	5.46743170995773	1.87428157850465	2.91708128205571	0.00353323685130091	NA
ENSDARG00000092807	16071.0748199147	-0.679228546580936	0.232905219733108	-2.91633028817165	0.0035417534752594	0.099089750488062
ENSDARG00000099724	88.4078643847633	1.07305355286054	0.368028010559934	2.91568446441875	0.00354909235279541	0.0990932553868913
ENSDARG00000007219	6.19597826073479	-4.29223474627788	1.47301699122489	-2.91390715235992	0.00356936048386318	NA
ENSDARG00000075942	111.145767106744	-1.01520817030971	0.348770938926647	-2.91081640412485	0.00360485770975442	0.0999129885932042
ENSDARG00000073899	113.04761859948	0.951486492610903	0.326901793485962	2.91061875942801	0.0036071385438271	0.0999129885932042
ENSDARG00000008107	102.839134873574	-0.904153970152964	0.310669656504434	-2.91033884778528	0.00361037099016369	0.0999129885932042
ENSDARG00000008279	19.7922008322255	-1.84686118772919	0.634659308604105	-2.91000409619966	0.00361424019263214	0.0999129885932042
ENSDARG00000036094	177.175987081851	-0.759887475114325	0.26115895715344	-2.90967418233281	0.00361805716824199	0.0999129885932042
ENSDARG00000103454	20.2134814681272	-2.05304584854622	0.705797450352342	-2.90883148914936	0.00362782344955797	0.0999129885932042
ENSDARG00000062415	316.478513866186	-0.735927621370556	0.253009231090123	-2.90869869925186	0.00362936458528128	0.0999129885932042
ENSDARG00000009418	235.998474437454	-0.807919180191211	0.277904826465007	-2.90717937672428	0.00364703999600576	0.100198776850262
ENSDARG00000044511	530.378829625383	1.04365971965889	0.359217923240854	2.90536649798269	0.00366823297187052	0.100495045384647
ENSDARG00000088246	793.541788378868	0.576720667437402	0.198526464574698	2.9050064870339	0.00367245488702721	0.100495045384647
ENSDARG00000076310	54.7399789461125	-1.18407404246018	0.407774788341349	-2.90374509732806	0.00368728232086334	0.100700193323459
ENSDARG00000057053	73.9517077695263	-1.41302790241622	0.487236292173927	-2.90008754502183	0.00373058450389778	0.101541655389102
ENSDARG00000022020	50.8823906893415	1.26469337939341	0.436116962235509	2.89989495687275	0.00373287733649972	0.101541655389102
ENSDARG00000098904	31.7590902559538	1.45389976241573	0.501627242704214	2.89836683226757	0.00375111567537773	0.101836118641628
ENSDARG00000093317	359.478808139801	0.662617877937636	0.228694597046249	2.89739192134755	0.0037627936271703	0.101951668750372
ENSDARG00000060926	21.419808811955	-1.80564936678289	0.623640109581663	-2.89533873630116	0.00378749580556314	0.102352780889217
ENSDARG00000057830	72.9493413954678	1.34564682751125	0.464829707588674	2.89492432506487	0.00379249948843352	0.102352780889217
ENSDARG00000105001	6.52582103881418	5.04072247387282	1.74194000198281	2.89374058126863	0.00380682534859632	NA
ENSDARG00000074524	4.70926943997187	-4.81863760361294	1.66547858101158	-2.8932450159078	0.00381283734990136	NA
ENSDARG00000023181	68.3905284895531	-1.28739531997631	0.44497963237991	-2.89315561049584	0.0038139228988912	0.102729135023663
ENSDARG00000097284	173.059282479383	0.842166472850426	0.291258435810294	2.89147495593554	0.00383438151831066	0.103078080072473
ENSDARG00000079302	11.6725377934961	-3.02579974183187	1.04684974529963	-2.89038589866192	0.00384769180747634	0.103233871795513
ENSDARG00000114355	51.4636039288036	-1.41637471202652	0.490279510542822	-2.88891271523534	0.0038657636251096	0.103516559294601
ENSDARG00000104613	452.407924127404	0.854913691944779	0.296282852013479	2.88546463669752	0.00390836367674728	0.104107974945762
ENSDARG00000043031	390.131570153353	0.645561199999565	0.223736779278395	2.88536020801612	0.0039096604908818	0.104107974945762
ENSDARG00000071709	275.798728930371	-0.850585433480248	0.294801109490738	-2.88528572687401	0.00391058564985172	0.104107974945762
ENSDARG00000062991	353.271848229341	-0.696018823093393	0.24148523812981	-2.88224169925968	0.00394856724431921	0.104915799294416
ENSDARG00000069600	1129.55715465978	-0.629225451217942	0.218684840879366	-2.8773162725305	0.0040107338961015	0.106270949710663
ENSDARG00000102349	142.633356360662	0.813660929745032	0.282817960883972	2.87697756960648	0.00401504134089204	0.106270949710663
ENSDARG00000087993	47.0665039181935	-1.2262686044948	0.426509217115816	-2.87512802838634	0.00403863699933231	0.106515640697586
ENSDARG00000071097	176.624350692844	0.817086381997845	0.28420024236341	2.87503759744521	0.00403979389993755	0.106515640697586
ENSDARG00000100697	199.564488153801	-1.3207034132218	0.459513546186534	-2.87413379688632	0.00405137293504643	0.106616302698722
ENSDARG00000053026	177.035386401549	-1.23487852056166	0.430125976802438	-2.87096940701364	0.00409215126707829	0.107483521904119
ENSDARG00000101128	7.6556393752812	4.25773198946244	1.48475677341394	2.86762927484246	0.00413559811538787	NA
ENSDARG00000055838	78.2990936641326	-1.18477199682178	0.413348328733977	-2.86627987695162	0.00415326882933722	0.108880637230163
ENSDARG00000088225	271.76222427078	-0.6729833245332	0.234882044306482	-2.86519698225663	0.00416749913132854	0.109045591556305
ENSDARG00000071005	79.5258589932769	-1.6147487540542	0.564140705284053	-2.86231562255581	0.00420557872877758	0.109832766154406
ENSDARG00000023683	15.0169591513603	-2.16912418853619	0.758857184212865	-2.85840897821392	0.00425771240045687	0.110803250968073
ENSDARG00000077060	542.667623573218	1.0378605517712	0.363101262191653	2.85832262192301	0.00425887140650378	0.110803250968073
ENSDARG00000003421	49.3752495209427	-1.20653880375217	0.422358224542093	-2.85667173892554	0.00428108334616107	0.11117058965258
ENSDARG00000076308	32.9203558858434	-1.47702138194405	0.517188175644061	-2.85586842758866	0.00429192951376687	0.111182755221805
ENSDARG00000030239	100.805238218524	-1.07618761194253	0.37689043633418	-2.85543889733593	0.00429773917323859	0.111182755221805
ENSDARG00000006545	181.772695718751	0.881583701980521	0.309050755163693	2.85255313973777	0.00433695605193924	0.111986400912574
ENSDARG00000095224	33.7444075139957	-1.43640698645494	0.505392724119595	-2.84216000330672	0.00448089969013997	0.115486152051506
ENSDARG00000075639	382.772375964057	0.758592726775446	0.26697582802256	2.84142850082796	0.00449119215570104	0.115500485377059
ENSDARG00000060861	79.8183581580163	1.14828905108401	0.404195308878047	2.84092622022605	0.00449827179709737	0.115500485377059
ENSDARG00000016256	136.151963905602	-0.903055375714407	0.318064894073868	-2.83921738154692	0.00452243364542487	0.11590423691642
ENSDARG00000117369	31.304917298703	-1.48241289624896	0.522824155238785	-2.8353948098896	0.00457690847123674	0.117081921172028
ENSDARG00000016348	178.62379748145	-0.725141204075505	0.255842374394813	-2.83432799508214	0.0045922171830796	0.11710538905685
ENSDARG00000025859	324.032543811278	0.628920756492829	0.221928497580137	2.83388912803202	0.00459852834345639	0.11710538905685
ENSDARG00000097205	322.942656592378	0.699374507284238	0.246819124900392	2.83355071275973	0.00460340031234615	0.11710538905685
ENSDARG00000005834	413.053211819045	-0.722416188740871	0.255167327875499	-2.83114689782444	0.00463814138966789	0.117771068890698
ENSDARG00000027079	95.1114837338848	1.07539805772055	0.379999301466675	2.83000009097347	0.00465479908990125	0.117975968815449
ENSDARG00000097952	17.7665315958728	-2.38302011535789	0.842628504603364	-2.82807916221586	0.00468282252689907	0.118467648346248
ENSDARG00000105400	18.1101308370364	-2.04753719823638	0.724494962838942	-2.82615794899812	0.00471100280031071	0.118961480639464
ENSDARG00000045143	13.1494640849395	-3.71305720309797	1.31445394496584	-2.82479064201407	0.00473115180865044	0.11925106861547
ENSDARG00000042141	15.7728781811166	-1.95704348469505	0.693284241855509	-2.82285874471517	0.00475975375123016	0.119348784162214
ENSDARG00000077367	86.6610860211586	-1.00776894507342	0.357008363578615	-2.82281606786926	0.00476038734939142	0.119348784162214
ENSDARG00000018765	578.776196461836	-0.574831509445104	0.203641035277759	-2.82276854790614	0.00476109294029943	0.119348784162214
ENSDARG00000078986	357.044600308528	0.713474863545285	0.252873671437237	2.82146757110049	0.00478044704677407	0.119604630730427
ENSDARG00000029069	383.155398856684	5.24798651222542	1.86038554075836	2.82091340598473	0.00478871273944345	0.119604630730427
ENSDARG00000083622	77.7399114538268	1.05884398916599	0.375534961629467	2.81956168494036	0.00480892871533461	0.119891567627135
ENSDARG00000074310	191.879797996565	-0.756937959705374	0.268550289295592	-2.81860787300146	0.00482324010840366	0.120030524219459
ENSDARG00000000529	79.1455952183979	1.06852563304217	0.379530341974974	2.81538921890105	0.00487181903399559	0.120979378533412
ENSDARG00000103744	16.2641429850935	2.3166812578804	0.823001597004324	2.81491708681122	0.00487898199807163	0.120979378533412
ENSDARG00000045842	307.022223733486	-0.929820609356261	0.330655633636982	-2.81205131492508	0.00492266492561497	0.121823899352801
ENSDARG00000030020	135.454413028992	0.869444994274781	0.309243571404373	2.8115216440114	0.00493077731965912	0.121823899352801
ENSDARG00000077596	133.334622065026	-1.01258300669207	0.360543229472533	-2.80849264087819	0.00497740200171599	0.122097387915485
ENSDARG00000032614	906.533545047439	-0.558649536686194	0.198943945526806	-2.8080750847023	0.00498386051182975	0.122097387915485
ENSDARG00000077811	8010.55406789662	-0.507107845899645	0.180596154849521	-2.8079659078134	0.00498555044417866	0.122097387915485
ENSDARG00000101626	396.868258350206	0.667656793759854	0.237773148904173	2.80795706679619	0.00498568731560727	0.122097387915485
ENSDARG00000114418	113.234593969665	-0.903817353426064	0.321881643740663	-2.80791828612091	0.00498628773535611	0.122097387915485
ENSDARG00000013741	234.266665476767	-1.10221873127231	0.392787022500662	-2.80614854394903	0.00501375734797152	0.122448030457534
ENSDARG00000004386	908.662990257218	0.54861125816149	0.195554385221624	2.80541526869746	0.00502517914892533	0.122448030457534
ENSDARG00000056745	501.845336785266	-0.606020061952511	0.216028664781985	-2.8052761542738	0.00502734870627131	0.122448030457534
ENSDARG00000037405	40.8067793507367	-1.22643934560902	0.437360132103087	-2.80418642575302	0.00504437287566189	0.122645221580473
ENSDARG00000091943	17.5370513187417	-2.09667850768792	0.748068565256162	-2.80278921621302	0.00506627688215482	0.122826411019725
ENSDARG00000060586	625.168395890919	-0.940938304592604	0.335859209293795	-2.80158554106971	0.00508521575896429	0.122826411019725
ENSDARG00000060849	583.279000786865	-0.64960401544363	0.231885141504511	-2.8014042263721	0.00508807414187014	0.122826411019725
ENSDARG00000018681	66.5558088369937	1.03177857812844	0.368384445545887	2.80082015026317	0.00509729183954723	0.122826411019725
ENSDARG00000014943	695.688642017985	0.768728218229647	0.274502168779743	2.80044497151665	0.00510322074659306	0.122826411019725
ENSDARG00000036875	1244.51444514371	-0.726685201268561	0.259502387761391	-2.80030256190451	0.0051054728610514	0.122826411019725
ENSDARG00000077544	85.7952034973037	1.01677182877701	0.363233022677097	2.79922739756206	0.00512250489313728	0.123020716288508
ENSDARG00000017369	18.3201772965105	-1.78277487756845	0.637272786040259	-2.79750668257129	0.0051498701885646	0.123369577190718
ENSDARG00000024865	1073.64101661286	-0.877578761722331	0.313736348671482	-2.79718548851111	0.00515499288836517	0.123369577190718
ENSDARG00000040110	497.039296111344	0.672690605126314	0.240691349722048	2.79482667699999	0.00519275470290588	0.123597119004565
ENSDARG00000076262	2863.09053850374	-0.513401606081412	0.183740198907318	-2.7941713851109	0.00520328942977077	0.123597119004565
ENSDARG00000041359	226.929610936768	0.732661115555045	0.262216964159629	2.79410265427764	0.00520439549150033	0.123597119004565
ENSDARG00000039093	130.815989452597	-0.851381400672059	0.304745212481131	-2.79374823886618	0.00521010234993865	0.123597119004565
ENSDARG00000098919	430.178672878939	0.679507950245216	0.243228130412821	2.7937062587782	0.00521077869498316	0.123597119004565
ENSDARG00000015566	601.396462926257	-0.670581750134658	0.240088162328986	-2.79306461272247	0.00522112619042697	0.123597119004565
ENSDARG00000035133	118.441499282899	-0.813281079537775	0.291221464109415	-2.79265500578699	0.00522774141498451	0.123597119004565
ENSDARG00000062837	117.705553299398	0.9464825657301	0.338984133500445	2.79211465137455	0.00523647981805756	0.123597119004565
ENSDARG00000053358	2774.71608569359	-0.501470319980731	0.179823169327122	-2.78868580649077	0.00529223798923755	0.124499433064531
ENSDARG00000102199	211.078036644445	-0.711156785916749	0.255018365798346	-2.78864929469076	0.00529283460069056	0.124499433064531
ENSDARG00000075721	104.404430121497	0.965753156955569	0.346403124001679	2.78794586434182	0.00530434068488936	0.124556799980043
ENSDARG00000059945	912.361000419471	-0.582566432697107	0.209090487080566	-2.7861929102142	0.00533311230089402	0.125018709347067
ENSDARG00000103099	118.462163190133	0.933664266273309	0.335194258274673	2.78544230166444	0.00534547524001205	0.125048418264653
ENSDARG00000005179	45.6542202288883	1.22994541278903	0.44163031271033	2.78501130332456	0.00535258571300981	0.125048418264653
ENSDARG00000101975	227.162309345468	0.744329300142193	0.267409125993603	2.78348503394008	0.00537783434805196	0.125260627328886
ENSDARG00000021265	44.3050466542038	6.37129576903864	2.28906629941438	2.7833600847073	0.00537990610206322	0.125260627328886
ENSDARG00000091271	117.28481422447	0.931613116077981	0.334839958364538	2.78226386309528	0.00539811321597189	0.125471880283935
ENSDARG00000043004	53.8544057805714	1.29980911677169	0.467477725068308	2.78047283767747	0.00542798003675136	0.125952975954144
ENSDARG00000074326	30.0338193429621	1.40796397569667	0.506571435753339	2.77939867178425	0.0054459641234883	0.125999784638072
ENSDARG00000101438	37.9971814479292	1.43316440153709	0.515736296796232	2.77887053992505	0.00545482601413063	0.125999784638072
ENSDARG00000014196	380.328703312357	4.78085353949486	1.72052956014069	2.77871049138145	0.00545751414862437	0.125999784638072
ENSDARG00000098652	353.637684344399	-0.635650711448836	0.228875351315785	-2.77727902019389	0.00548161000247179	0.126317884533533
ENSDARG00000003965	43.6281410506066	-1.29098926540581	0.464919672211403	-2.77680068745034	0.00548968312342719	0.126317884533533
ENSDARG00000073866	94.431925972722	0.934714444073581	0.33681893851762	2.77512436856244	0.00551806018092934	0.12675851622981
ENSDARG00000087421	975.800345454446	-0.564133556216752	0.203386757800371	-2.77369855499866	0.00554230074877188	0.127028547776077
ENSDARG00000101127	1138.02248327077	0.514152371896058	0.185390634161106	2.77334599033334	0.00554830957746569	0.127028547776077
ENSDARG00000033683	917.797990537805	4.67124016588531	1.68760900393382	2.76796352413186	0.00564077684937493	0.128930701463999
ENSDARG00000019364	175.248105263825	0.76267266988984	0.275598294445296	2.76733450555233	0.00565167321186399	0.128965174271388
ENSDARG00000008413	86.3483866284431	-1.08702741671378	0.393171640397018	-2.76476557570662	0.00569637165855227	0.129769581216472
ENSDARG00000031894	4407.49232058103	-0.497059069543121	0.179826376745282	-2.7641054584956	0.00570790883222707	0.129817125212423
ENSDARG00000042887	76.0225890692601	-1.01934672915124	0.36888155310782	-2.76334427830089	0.00572123848852931	0.129905211763516
ENSDARG00000008363	238.148614752575	-0.771095616885303	0.279283279056355	-2.76098024733414	0.00576281616856957	0.130501326552322
ENSDARG00000035290	131.070213561749	1.0518518758442	0.380999187207139	2.76077196792636	0.00576649233582729	0.130501326552322
ENSDARG00000073707	241.692716967829	-0.817836736134239	0.29659136229187	-2.75745298114724	0.00582535904297876	0.131616705877301
ENSDARG00000062235	3.14495468475887	-5.24725979012313	1.90373603052019	-2.75629588661477	0.00584600868785831	NA
ENSDARG00000105287	170.469000090833	-1.08548520510351	0.393877332000922	-2.75589661275804	0.0058531494746241	0.13185929835692
ENSDARG00000013295	135.253610451461	-1.22589264112548	0.444844678014845	-2.75577679516393	0.00585529387768225	0.13185929835692
ENSDARG00000086879	21.738902318282	1.67186534295564	0.606871932219689	2.75488987740896	0.00587118928503409	0.131997797941668
ENSDARG00000061789	36.6221148837985	-1.56241725235481	0.567251888754779	-2.75436236234417	0.00588066188689675	0.131997797941668
ENSDARG00000105011	108.58127788414	0.875771740411004	0.318162557390525	2.75259209504042	0.00591255139051724	0.132497093721917
ENSDARG00000102068	108.700363780956	0.903580570800691	0.328399204210241	2.7514700377356	0.00593284468794627	0.132735321625925
ENSDARG00000007099	2037.70310528714	0.50375055479837	0.18314321550025	2.75058267062961	0.0059489378527027	0.132878958183052
ENSDARG00000097501	71.0935223377766	1.02480392932192	0.37268698626233	2.74977116748737	0.00596368958534959	0.132904163220716
ENSDARG00000014181	538.259246304097	-0.609621952683193	0.221724519909805	-2.74945663624024	0.0059694160811809	0.132904163220716
ENSDARG00000096603	43.4312210266683	1.21671073054738	0.443129997850438	2.74571962279573	0.00603783396300786	0.133683293845381
ENSDARG00000077237	227.1388795743	-0.97537138917247	0.355243012096087	-2.7456455326661	0.0060391975306893	0.133683293845381
ENSDARG00000012586	33.6115132731427	-1.31980812877198	0.480708459657565	-2.74554795584865	0.00604099377474298	0.133683293845381
ENSDARG00000038205	71.615024883005	1.65220831775369	0.601813024928709	2.74538477785424	0.00604399871433143	0.133683293845381
ENSDARG00000008706	1061.82658173011	-0.750287091969886	0.273339318071727	-2.74489267501942	0.00605306899409093	0.133683293845381
ENSDARG00000015325	604.615699482116	-0.659281149991174	0.240308214847184	-2.7434815343721	0.00607914671598298	0.13404372140844
ENSDARG00000045880	781.420293576397	-0.825711310824725	0.301401367238626	-2.73957387250666	0.00615188880837195	0.134739230052813
ENSDARG00000112100	78.6544722943264	-1.09633928387867	0.400274257258669	-2.73897025351342	0.00616319495154347	0.134739230052813
ENSDARG00000027355	29.3447469354178	4.66525573689968	1.70358860594381	2.73848728538252	0.00617225470352099	0.134739230052813
ENSDARG00000039269	33.0451986192622	-1.92127656725129	0.701716145934372	-2.73796830582117	0.00618200334063	0.134739230052813
ENSDARG00000003127	946.673236683029	-0.723577657963803	0.264285394481153	-2.73786472152325	0.00618395075199634	0.134739230052813
ENSDARG00000057610	87.5251093139438	0.880511350686136	0.321662493420026	2.73737650082929	0.00619313686559042	0.134739230052813
ENSDARG00000010132	603.213172196227	-0.58274705758999	0.212887691567844	-2.73734499772279	0.00619373003387909	0.134739230052813
ENSDARG00000039522	137.593195942169	0.891618172486888	0.325750371320937	2.7371209704883	0.00619794969188415	0.134739230052813
ENSDARG00000087188	34.499247076591	-1.97774615889971	0.722658861567222	-2.7367631728899	0.00620469434587016	0.134739230052813
ENSDARG00000035904	722.900125279863	0.683755642304225	0.249860742783619	2.73654690483475	0.00620877430468302	0.134739230052813
ENSDARG00000074084	785.039794478684	0.611205037590314	0.223758998639825	2.73153277099771	0.00630404711689881	0.136591001963468
ENSDARG00000016412	4.2855897853553	-4.70669568673371	1.72377092725042	-2.73046471101664	0.00632451037668428	NA
ENSDARG00000090486	11.3217928069114	-2.33752593920369	0.857150786636614	-2.72708836723576	0.00638959248583054	0.138226507051739
ENSDARG00000078452	101.483167953286	0.877192486975681	0.32173775016726	2.72642077754214	0.00640253201977208	0.13828865150253
ENSDARG00000097255	52.6885939320786	1.21827735180533	0.447194635532772	2.72426647147481	0.00644444874404515	0.138975498268365
ENSDARG00000102802	933.086961927014	-0.84391312914549	0.309949218932125	-2.7227464294088	0.00647417286474118	0.139397668719357
ENSDARG00000037838	349.743544603709	-0.844959209096416	0.31043355852984	-2.72186812887755	0.00649140402207822	0.139549948437071
ENSDARG00000044298	825.525588084915	0.60055650740099	0.220813765205996	2.71974216299756	0.00653328371450883	0.140090067827933
ENSDARG00000052928	1091.16050816072	0.528008917188132	0.194161685019914	2.71942900131906	0.00653947322130525	0.140090067827933
ENSDARG00000001829	531.533930452015	0.76245875700458	0.280414447718373	2.71904234324737	0.00654712262834194	0.140090067827933
ENSDARG00000036985	22.6314178959599	-1.61960753119961	0.595911393782057	-2.71786636083678	0.00657043702739608	0.140370285296019
ENSDARG00000089075	70.0033708490709	-0.987035082809111	0.363455705200257	-2.71569566438715	0.00661366828133368	0.140824351739333
ENSDARG00000103950	219.12264780537	-1.03411025997752	0.380794142785988	-2.71566745331664	0.00661423180832634	0.140824351739333
ENSDARG00000041081	1109.54668585106	0.523812437724066	0.192914531053971	2.7152565172891	0.00662244531001014	0.140824351739333
ENSDARG00000010042	480.826907820593	-0.67027421164809	0.246903839589365	-2.71471765187147	0.00663322967221079	0.140835666162534
ENSDARG00000074556	3.43832228850826	5.09588462061836	1.87728977681381	2.71449015679787	0.00663778728997108	NA
ENSDARG00000042221	3.53398795740587	-5.44334979517836	2.00568699864889	-2.71395776053054	0.00664846427986984	NA
ENSDARG00000020345	2386.78603964597	0.525158972197139	0.193623773917801	2.71226493302462	0.00668251592365873	0.141663150066821
ENSDARG00000093456	725.989772414552	-0.600428707898657	0.221549362308653	-2.71013512131967	0.00672558029082761	0.142356388990907
ENSDARG00000100162	47.8425993185246	1.21000008841413	0.446569551848621	2.70954453434007	0.00673756593621814	0.142390681947429
ENSDARG00000034885	70.6889586430396	-1.15954144233674	0.428059831233195	-2.70883030298878	0.00675208652384378	0.142478360334934
ENSDARG00000040237	749.808472252608	-0.642252781562102	0.23723598328116	-2.70723173052941	0.00678468806705186	0.142888351313346
ENSDARG00000020794	1265.74198804606	-0.594309216323116	0.219556807232862	-2.70685852929529	0.00679231953174748	0.142888351313346
ENSDARG00000104014	162.086884463281	-0.787095934808284	0.290931598581291	-2.70543295622238	0.00682154165185894	0.143283666164505
ENSDARG00000036254	16.6300413418819	2.21526084349339	0.819093763190495	2.70452656709851	0.00684017997450627	0.143455805053119
ENSDARG00000110909	83.8018450667352	-1.03264745726306	0.38226687094339	-2.70137837138386	0.00690527316901452	0.144600209638342
ENSDARG00000054389	3.20753015404283	-5.28355736039477	1.95709883682202	-2.69968857013595	0.00694044111628739	NA
ENSDARG00000096836	2.93182476535968	-5.14392902723331	1.90610039744476	-2.69866636307775	0.00696179318807324	NA
ENSDARG00000112895	32.6022251602861	-1.84560487540666	0.684326247257359	-2.69696637065065	0.00699743366214091	0.146307071867321
ENSDARG00000056037	5.621744156003	-4.16782077875838	1.54572552641858	-2.69635242966787	0.00701034520349379	NA
ENSDARG00000093957	18.5895141615247	2.06653337283513	0.766598353819583	2.69571851092376	0.00702369933624259	0.146597359529733
ENSDARG00000056892	147.747759652363	-0.751566998864783	0.278854677923316	-2.69519236493304	0.00703480047211365	0.146597359529733
ENSDARG00000096978	13.3461514711938	2.91667826002333	1.08276321448829	2.69373600894056	0.00706561028601694	0.146597359529733
ENSDARG00000037738	14.4113802544803	-2.14540861790609	0.796489027644647	-2.69358213791146	0.0070688725578361	0.146597359529733
ENSDARG00000078416	1012.42214861529	-0.589981036459724	0.219059512481548	-2.69324545543038	0.00707601539479366	0.146597359529733
ENSDARG00000098392	481.91724393725	-0.858925896169703	0.318974514438953	-2.69277279935821	0.00708605389407692	0.146597359529733
ENSDARG00000056627	121.934593797422	-1.38786585407337	0.515478010046408	-2.69238614843806	0.00709427528038526	0.146597359529733
ENSDARG00000096770	170.715616871345	-0.945369784142746	0.351141923390309	-2.69227261448907	0.00709669098691654	0.146597359529733
ENSDARG00000069029	18.674859708276	-2.24876654108463	0.835771728747943	-2.6906468162706	0.00713136483761869	0.147092430592144
ENSDARG00000006566	2168.44139235281	-0.542406351908539	0.201668380892788	-2.6895954115727	0.00715386934207978	0.147153150502815
ENSDARG00000086489	10.0098689995614	-2.43665886274571	0.90598668353353	-2.68950847405643	0.00715573302292206	0.147153150502815
ENSDARG00000113074	22.3321118207876	-2.15532711000476	0.80200436216036	-2.68742566960478	0.00720051262538278	0.147852678527479
ENSDARG00000031138	162.763018554411	-0.865932569902244	0.322284632417105	-2.68685653240066	0.0072127925602661	0.147883778209515
ENSDARG00000008238	16.9675481163161	2.01411070098619	0.749842390670676	2.68604539573273	0.00723032645736233	0.14802234656451
ENSDARG00000070107	906.277652961946	-0.977338910583965	0.363990086289931	-2.68507013623849	0.00725145874772962	0.148234060740419
ENSDARG00000088699	241.685593475017	0.852423782444866	0.317609380483987	2.68387470529336	0.0072774373952366	0.148249915261605
ENSDARG00000005574	339.993886240995	-0.92665835416038	0.345296365448685	-2.68366089795431	0.00728209256871588	0.148249915261605
ENSDARG00000017429	88.7896914028424	-0.886207981284493	0.330243423995238	-2.68349925204649	0.00728561381798787	0.148249915261605
ENSDARG00000058103	17.9271978799777	-2.37230016145039	0.884180289311439	-2.68305026715517	0.0072954023962179	0.148249915261605
ENSDARG00000005739	462.673043033291	-0.684928486970139	0.255457595321935	-2.68118270708284	0.0073362448962192	0.148859669334362
ENSDARG00000016968	527.412845084134	0.635334841087412	0.237193384358384	2.67855211394708	0.00739412249341931	0.149476253138086
ENSDARG00000056979	3066.62147443546	-0.558460012848372	0.208517645712604	-2.67823862551224	0.00740104702399767	0.149476253138086
ENSDARG00000032630	77.6874454507903	3.14219616442128	1.1732848385379	2.67811878344645	0.00740369570775693	0.149476253138086
ENSDARG00000015263	3.05882728552608	-5.19122043034636	1.93853344720542	-2.67791120025811	0.00740828560977555	NA
ENSDARG00000001431	46.4504124671203	5.08480343976196	1.89885463626029	2.6778265922326	0.00741015712215453	0.149476253138086
ENSDARG00000040627	45.4778925107037	-1.43962290687641	0.538059272433477	-2.67558423510747	0.00745991241678692	0.15016993769078
ENSDARG00000093768	910.818796905916	-0.639232523143559	0.238939309635548	-2.67529241680063	0.00746640951028631	0.15016993769078
ENSDARG00000033437	87.8690978734296	-0.955362430825246	0.357219386081776	-2.6744417241861	0.00748537844770951	0.150331350491499
ENSDARG00000074583	48.4912311359285	-1.27845509498516	0.478180757684647	-2.67358122308276	0.00750461005338164	0.150497559566867
ENSDARG00000098526	450.90393167831	0.713543990572143	0.267085100079147	2.67159789280905	0.00754910496552295	0.151169176255669
ENSDARG00000057378	425.970168760141	-0.648627589633789	0.242836995520592	-2.67104107528289	0.0075616393097991	0.151199765936987
ENSDARG00000040874	350.801959374127	-0.901164769640998	0.33749415018358	-2.67016411736562	0.00758141807181289	0.151374912866997
ENSDARG00000060680	174.454785653239	-1.05902799399939	0.396726394155453	-2.66941652887462	0.00759831566651031	0.151492107853196
ENSDARG00000112977	23.1661922435679	-1.56570114121236	0.586940796316418	-2.66756230106775	0.00764037222138141	0.152109845224806
ENSDARG00000112702	201.652103772871	-2.9539857851037	1.10771834648314	-2.6667300351955	0.00765931696346596	0.15213195973419
ENSDARG00000099776	256.949545592827	-2.01451542073274	0.755694090136794	-2.66578162648867	0.00768095676609453	0.15213195973419
ENSDARG00000061566	32.5475917046719	-1.49115649436267	0.559376744697357	-2.66574631229878	0.00768176358563008	0.15213195973419
ENSDARG00000069432	170.169242821455	0.733782794764616	0.275281705973981	2.66557050047478	0.00768578147015564	0.15213195973419
ENSDARG00000017107	135.174351202716	0.805812006843053	0.302405053437137	2.66467771515122	0.00770621366320928	0.152316916678426
ENSDARG00000008884	193.493913127452	-0.983023110020968	0.369340813146689	-2.66156101635739	0.00777792424899951	0.153380884889324
ENSDARG00000078056	54.163106681733	1.07312573798667	0.403319478167122	2.66073372618518	0.00779705910630795	0.153380884889324
ENSDARG00000061030	397.893567731007	-0.600557527500623	0.225751676345707	-2.6602572225464	0.00780809955828363	0.153380884889324
ENSDARG00000053201	52.7028374632274	-1.26575495220128	0.475917897096073	-2.65960780194355	0.00782316899831955	0.153380884889324
ENSDARG00000077760	24.4431662862899	-1.62550686949282	0.611342808809599	-2.65891222742603	0.00783933830838154	0.153380884889324
ENSDARG00000075183	319.033354591614	-0.713979792837198	0.268536553987285	-2.65878064731182	0.00784240038207071	0.153380884889324
ENSDARG00000094512	3.37535318672814	-5.37352911433187	2.02106819108897	-2.65875695734767	0.00784295179815	NA
ENSDARG00000103341	77.9261318903829	0.977887624872866	0.367819792526183	2.65860523208048	0.00784648423339511	0.153380884889324
ENSDARG00000055759	137.732499636357	-0.769553766222782	0.289471183312457	-2.65848143299335	0.00784936755311892	0.153380884889324
ENSDARG00000099197	4753.10425600215	4.73685945431281	1.78268692110808	2.6571460183084	0.00788053017455918	0.153597364688791
ENSDARG00000032103	541.856446456178	-0.584065210742632	0.219817288392488	-2.65704856526013	0.00788280862674511	0.153597364688791
ENSDARG00000042139	8.03366661302488	2.77508576608277	1.04460426421074	2.65659050145607	0.00789352606510903	NA
ENSDARG00000016011	166.576251528735	-0.888592073349249	0.334844601752198	-2.65374465856509	0.00796040391527471	0.154889615558256
ENSDARG00000059770	264.881909284663	0.675982616150541	0.255118957826115	2.64967614288892	0.00805689612683351	0.156545377785448
ENSDARG00000053254	1094.28611008141	5.11285314540705	1.93232819133214	2.64595484780578	0.00814606889418935	0.15805444689192
ENSDARG00000055554	12.6430040300607	-2.14815728886047	0.812337356568759	-2.64441524385152	0.00818321978561175	0.158551326085964
ENSDARG00000005547	201.040063250691	0.776567049676222	0.293812324504736	2.64307173290038	0.00821576273904604	0.158957651755318
ENSDARG00000069074	1031.6904102456	0.651157678483632	0.246455677586976	2.64208836598553	0.00823965552428102	0.15919570736575
ENSDARG00000078567	90.4934688648087	-0.918877180838226	0.34801332736257	-2.64035055152044	0.00828203112885622	0.159789693282441
ENSDARG00000000018	1655.86041270314	-0.704860693069085	0.267096280442077	-2.63897607223304	0.00831568500217063	0.15995644951187
ENSDARG00000012192	128.028797257216	0.757578726606984	0.287113974236207	2.63859928316734	0.00832493195434026	0.15995644951187
ENSDARG00000098916	105.707449058093	0.953902438442333	0.36152225966315	2.63857179729717	0.00832560685746429	0.15995644951187
ENSDARG00000101135	129.929274785996	-3.15071547477762	1.19438552278442	-2.63793843333975	0.00834117238894779	0.160031683110301
ENSDARG00000100479	20.020114817593	1.84389405243337	0.699408464028268	2.63636222217472	0.00838002236994069	0.160340387533892
ENSDARG00000063438	453.445444302832	0.806015522037353	0.305732934458972	2.63633855300439	0.00838060699201678	0.160340387533892
ENSDARG00000005476	205.578245666577	-0.692053531814106	0.262612408442447	-2.63526592638433	0.00840713889549129	0.16056290559281
ENSDARG00000061057	317.048907616913	1.01539005749601	0.385358395752134	2.6349239271515	0.00841561418263254	0.16056290559281
ENSDARG00000074059	386.020346724009	-0.608638854288481	0.231063797571458	-2.63407275689847	0.00843674072623448	0.160661820209538
ENSDARG00000016345	1376.00980597185	0.515893626325062	0.195899641641773	2.63345875470481	0.00845201005580531	0.160661820209538
ENSDARG00000001969	86.6393420536106	-0.916838874640992	0.348326498417696	-2.63212497127211	0.00848526446810752	0.160661820209538
ENSDARG00000103554	4092.99251137047	0.509353825056067	0.193552970331909	2.63159911306252	0.0084984074960563	0.160661820209538
ENSDARG00000028475	246.911939108014	0.707624423669753	0.268909564093676	2.63145874359176	0.00850191889467561	0.160661820209538
ENSDARG00000008030	9.25193474172396	-2.42110181873959	0.9202644316909	-2.6308762300973	0.00851650457008605	0.160661820209538
ENSDARG00000103791	4931.21720558833	-0.66631189354967	0.253295849282871	-2.6305677548058	0.00852423760436004	0.160661820209538
ENSDARG00000079717	372.315910907881	0.945075831611741	0.359292691329004	2.63037867014761	0.00852898078929424	0.160661820209538
ENSDARG00000104783	99.348221538208	1.02242617552809	0.388716965714226	2.63025868616125	0.00853199180890781	0.160661820209538
ENSDARG00000063307	89.2440048695849	-1.00995757883826	0.384010029050136	-2.63002917224957	0.00853775414959327	0.160661820209538
ENSDARG00000105187	8.29548905788803	-2.62613706043512	0.99874380969049	-2.62944013765548	0.00855255880181496	NA
ENSDARG00000054172	223.339861663835	0.712306487442508	0.270933124169639	2.62908601384788	0.00856147030654681	0.160887712176517
ENSDARG00000060372	1832.18787320108	-0.526258746413795	0.200203444646712	-2.62861983889666	0.0085732142286871	0.160888311283435
ENSDARG00000076401	557.368676416372	-0.74086436157607	0.281921841648395	-2.62790693067356	0.00859120173198099	0.161005918406852
ENSDARG00000018105	7.21810576604937	4.26893468685809	1.62501720157423	2.62700892195023	0.00861390754679466	NA
ENSDARG00000059409	113.363742186766	-1.13782011678945	0.433143237570793	-2.62689110228457	0.00861689055025636	0.161196577848707
ENSDARG00000060529	47.2171812710583	1.2606994795644	0.479983838779605	2.62654568280846	0.00862564133578523	0.161196577848707
ENSDARG00000043283	63.6683034653135	-0.982872660150592	0.374291487072105	-2.62595515553696	0.00864062003170056	0.161196577848707
ENSDARG00000042845	62.3494344626932	-1.65113703529289	0.628848339762728	-2.62565221356215	0.00864831315967801	0.161196577848707
ENSDARG00000075173	234.80544084375	1.0162938085219	0.387376432506837	2.623530300863	0.00870237038944355	0.161954606370343
ENSDARG00000032714	15.5799336831461	-1.92802913232878	0.735031948914068	-2.62305486880842	0.00871452368885149	0.161954606370343
ENSDARG00000087393	35.2801304514039	1.36679337432117	0.521145597384437	2.62267086430536	0.00872435092917332	0.161954606370343
ENSDARG00000090213	169.863655817335	-0.814046359939662	0.310880344248179	-2.618519874289	0.00883121471117876	0.16322545726251
ENSDARG00000074752	49.4934819078269	-1.40893149066184	0.538065724454407	-2.61851187806189	0.00883142169094655	0.16322545726251
ENSDARG00000088571	11.8655427611389	-2.67864232802078	1.02306377847174	-2.61825546401628	0.00883806118419548	0.16322545726251
ENSDARG00000093108	26.6348489288906	-1.4231661384212	0.543573367346606	-2.61816752606595	0.00884033924461726	0.16322545726251
ENSDARG00000032865	648.525725795606	-0.534499012786242	0.204314211155088	-2.61606380566706	0.00889499339718341	0.1640141265733
ENSDARG00000034187	440.042587055618	-0.684988879207372	0.26188732467538	-2.61558622608575	0.00890744275766297	0.164023513622006
ENSDARG00000069142	1160.16351738515	-0.575557236462967	0.220129063890208	-2.61463537023004	0.00893227565063196	0.164260603229895
ENSDARG00000099471	13.5504317912189	-1.9802983954539	0.75789820339213	-2.61288176511128	0.00897823565211699	0.164836118428555
ENSDARG00000090387	159.82254881567	-0.848234376427484	0.32473926571246	-2.61204746696247	0.00900017570713106	0.164836118428555
ENSDARG00000115335	122.897959403229	-0.946209351042306	0.362332981554344	-2.61143588691053	0.00901628920506758	0.164836118428555
ENSDARG00000103840	51.9251036779066	-1.37150569940158	0.525199623343496	-2.61139886329388	0.00901726550472963	0.164836118428555
ENSDARG00000096920	93.0650320944435	-1.02252833356876	0.391774989519021	-2.60998879694722	0.00905451878599025	0.164836118428555
ENSDARG00000012944	42.2505266828383	4.00201611588578	1.53338788674634	2.60991765389354	0.00905640198780223	0.164836118428555
ENSDARG00000019191	593.74117971952	0.584594736743382	0.223997045944414	2.60983234970184	0.00905866050497683	0.164836118428555
ENSDARG00000034291	3959.64213749126	-0.598997086464195	0.229518552055716	-2.60979812350326	0.00905956682052552	0.164836118428555
ENSDARG00000054837	19.1757879991447	-1.79550979705973	0.688478728850117	-2.60793793885043	0.00910894676304807	0.165515346142846
ENSDARG00000073847	270.309530085722	-0.607156516088785	0.233020303577835	-2.60559490639398	0.00917148609517504	0.166431577925257
ENSDARG00000094522	50.7854819415499	-1.2346728347925	0.474064364248197	-2.60444135418305	0.00920241683724234	0.166772559489707
ENSDARG00000041150	609.592183896194	-0.592939339003742	0.227784593610627	-2.60307042546216	0.00923929724373536	0.167220324423179
ENSDARG00000005993	239.353570288798	0.812352364194247	0.312256581481221	2.60155401798345	0.00928024487918429	0.167740426191256
ENSDARG00000027187	526.941377723976	0.674998512257752	0.259567565465613	2.60047325653703	0.00930952749643304	0.168048592928385
ENSDARG00000011723	105.912454110707	0.889453124255466	0.342167083256805	2.59947016466195	0.00933677943953137	0.168319342730764
ENSDARG00000018206	459.454835087342	0.636743396656471	0.245043096447133	2.59849555400083	0.00936332575584691	0.168576678778596
ENSDARG00000060631	98.0446553061914	-0.985780120729102	0.379465084199036	-2.59781508701877	0.009381900123077	0.168648959604219
ENSDARG00000115868	170.605266210924	-0.810094450992464	0.311880738500177	-2.59744944457993	0.00939189445273548	0.168648959604219
ENSDARG00000113105	8.71588319062073	2.59384387742215	0.998914546409161	2.59666243398532	0.00941343852543741	0.168815150161793
ENSDARG00000035515	161.59652600123	0.753833511508495	0.290479165942779	2.59513796475507	0.00945529564331706	0.169344714800843
ENSDARG00000077368	155.617499818569	0.699100666474733	0.269498975456322	2.59407541453915	0.00948456801548456	0.16962751542074
ENSDARG00000077256	1504.58045657074	-0.54797860906436	0.211295640655747	-2.59342127155928	0.00950262927826872	0.16962751542074
ENSDARG00000003822	37.3371113773624	1.37206919081135	0.529098186267004	2.59322225330584	0.00950813036863725	0.16962751542074
ENSDARG00000010085	80.8941568117592	1.05984508556633	0.408975328512336	2.59146459866309	0.0095568373694959	0.170275324182575
ENSDARG00000104186	3.62660858263419	5.19404178304029	2.00467974088463	2.5909583845788	0.00957090645513589	NA
ENSDARG00000021402	275.502449703024	0.611573650040369	0.236193706099914	2.58928851297021	0.00961744782502291	0.17091789145347
ENSDARG00000099981	77.1977457335627	0.968613165182644	0.374101148398507	2.58917453028195	0.00962063200659778	0.17091789145347
ENSDARG00000101677	36.8299337005952	1.36073954172096	0.525650203221315	2.58867880842052	0.00963449125912787	0.17091789145347
ENSDARG00000059836	281.433302125106	-0.810811394630279	0.313277111384985	-2.58816033844833	0.00964900553750057	0.17091789145347
ENSDARG00000102153	1699.04723943533	-0.470024873128978	0.181621072876682	-2.58794238842604	0.00965511274425952	0.17091789145347
ENSDARG00000110528	570.599690631563	-0.802370990368546	0.310113405959298	-2.58734699935499	0.00967181378927665	0.170993186645165
ENSDARG00000070157	5.35966354948582	4.72563571521166	1.8269233770708	2.58666333493882	0.00969102277293331	NA
ENSDARG00000115978	3599.34486800422	-1.62183592177868	0.627130671058768	-2.58612119710328	0.00970627943887358	0.171338524637125
ENSDARG00000016460	208.302031324061	-0.678894494416945	0.262550651196648	-2.58576579918082	0.00971629254512048	0.171338524637125
ENSDARG00000100209	862.504182068531	0.545249037791864	0.211024054963732	2.58382409477239	0.00977116154414656	0.172085187348643
ENSDARG00000005463	296.043084364499	0.61807117191882	0.23934024818839	2.58239546669276	0.00981170810392497	0.172578020772877
ENSDARG00000076799	1378.49011989721	-0.592548611781173	0.229514474073502	-2.58174833710666	0.0098301238793075	0.172680833414383
ENSDARG00000020235	100.761764752078	0.809515265782196	0.31363928141178	2.58103915472047	0.0098503408961565	0.172804165786809
ENSDARG00000099729	908.110028359078	-0.720264212531126	0.27910508978231	-2.58062012804174	0.00986230370363675	0.172804165786809
ENSDARG00000098782	46.8703092999604	1.07934547728897	0.418382794854894	2.57980368830251	0.00988564945854362	0.172992568932501
ENSDARG00000089967	201.871587499949	0.691138370985074	0.267988011680698	2.5789898833555	0.00990896885845672	0.173180032072036
ENSDARG00000116625	57.8933313198731	1.03329634888707	0.400762645856427	2.57832500002321	0.00992805730455558	0.173293167970368
ENSDARG00000100244	11127.0513565233	-0.457564589828277	0.177521145718681	-2.57752161285271	0.00995116582188282	0.173476097582747
ENSDARG00000007231	136.824014402086	0.808599773936801	0.313899752829472	2.57598091953923	0.00999561619957251	0.174030139079249
ENSDARG00000007795	561.837551141623	-0.659370607635713	0.256053464772452	-2.57512862878727	0.0100202814490012	0.174035171654288
ENSDARG00000113607	26.1812695896158	-1.49543107067435	0.580728409213613	-2.57509542662012	0.0100212434140308	0.174035171654288
ENSDARG00000057683	590.654664362359	0.585779248242467	0.22752148477847	2.57461069583305	0.0100352968682524	0.174059183180787
ENSDARG00000063553	354.227312337198	-0.672330117416316	0.261296465784801	-2.57305476902253	0.0100805254132566	0.174563623191397
ENSDARG00000058358	70.5563324867298	1.54162380466084	0.599215550931513	2.57273664253923	0.0100897952110337	0.174563623191397
ENSDARG00000062363	2.99656115630509	4.90706870953654	1.90790296160311	2.57196975333242	0.0101121725912844	NA
ENSDARG00000003411	151.827724968676	0.7539038782146	0.293225684764557	2.57107039862467	0.0101384715304039	0.175185136368752
ENSDARG00000078624	51.5603919167888	-1.06268647679654	0.413709585041146	-2.56867743755767	0.0102087433476156	0.176010473339404
ENSDARG00000093413	141.118771939484	-0.737726091476131	0.287254350050714	-2.56819815381695	0.0102228700264909	0.176010473339404
ENSDARG00000082753	49492.1013492476	-1.56180800221898	0.608148250525867	-2.56813696474253	0.0102246747997994	0.176010473339404
ENSDARG00000039335	454.831689816142	-0.760010148046628	0.296163133983635	-2.56618755286613	0.0102823214134528	0.176650069043569
ENSDARG00000061174	304.941584829347	0.719048866827681	0.280220463447011	2.5660112683514	0.010287548608492	0.176650069043569
ENSDARG00000101521	574.470833341084	-0.54111729722004	0.211012417862521	-2.56438603330251	0.0103358516694334	0.177134985467171
ENSDARG00000036028	2304.1948522445	-0.885289506026423	0.345271847392093	-2.56403617240499	0.0103462761300362	0.177134985467171
ENSDARG00000075774	564.433643068768	-0.576367601526064	0.224813285787708	-2.56376129865532	0.0103544728346901	0.177134985467171
ENSDARG00000043856	468.211477329048	-0.698459405134644	0.27254763013282	-2.56270584629287	0.0103860000284053	0.177453336306223
ENSDARG00000024771	8.79019967669214	-3.32764364455269	1.29892849733729	-2.56183743090871	0.0104120043047841	0.177676649856919
ENSDARG00000055133	1002.51830480796	0.724905248797817	0.283059351953176	2.56096554943619	0.0104381706359728	0.177902171248583
ENSDARG00000011989	1250.16599116738	-0.626699419408456	0.244800418415239	-2.56004227225391	0.0104659431881506	0.178154475310564
ENSDARG00000076697	326.410853482228	-0.749699494215821	0.29293861474384	-2.5592375210465	0.0104902040339638	0.178346451503169
ENSDARG00000112923	31.9075665371228	-1.25702833154589	0.491335421244209	-2.55839143117897	0.0105157650564379	0.178490731067494
ENSDARG00000087749	219.90015087605	-0.779535966395128	0.304732779647123	-2.5580968588211	0.0105246773068844	0.178490731067494
ENSDARG00000058692	85.9294171730139	-1.00450913655323	0.392880142895908	-2.55678265933478	0.0105645201577891	0.178945515915597
ENSDARG00000053992	61.2452904233147	1.08350865483628	0.42389663759053	2.55606805705053	0.0105862411592383	0.179092604438986
ENSDARG00000115524	5.06630616040605	3.79764987029892	1.48655175993521	2.55467046129927	0.0106288372205207	NA
ENSDARG00000045605	156.902850540595	0.947683282333097	0.371397774748414	2.55166656013236	0.0107209066639346	0.181147718133419
ENSDARG00000070425	519.47936474551	-1.00081016556292	0.392545536610418	-2.54953902725476	0.0107865437382834	0.181817503762623
ENSDARG00000060853	1030.24418899471	-0.527837671534991	0.207034177148474	-2.54951949868863	0.0107871478701633	0.181817503762623
ENSDARG00000067673	135.169312556125	-0.754261542536649	0.295893726235765	-2.54909609653454	0.0108002535539273	0.181817503762623
ENSDARG00000001169	20.0271553472566	-2.06507404989729	0.810560696040176	-2.54771056626083	0.0108432392551869	0.182317720500003
ENSDARG00000019945	163.05035643549	-0.736717838809512	0.289233849832288	-2.54713561098294	0.0108611216873397	0.182395145010985
ENSDARG00000087979	312.874960671454	0.662643112075008	0.260431884396071	2.54440086555317	0.010946537908463	0.183418474243109
ENSDARG00000061416	18.2639827519064	-1.69754606090253	0.667198326960292	-2.54429004436571	0.0109500118148883	0.183418474243109
ENSDARG00000092467	4106.61576630583	-0.604983068949523	0.237818658780501	-2.54388394944192	0.0109627500268987	0.183418474243109
ENSDARG00000058820	7.78820041089641	2.95418975210198	1.16137006866494	2.54371094262657	0.010968180829435	NA
ENSDARG00000078593	66.2603587223679	-0.915523065989646	0.359961982145746	-2.54338822264557	0.0109783176201118	0.183418474243109
ENSDARG00000022260	29.3327525399835	-1.3397750391846	0.526837001663057	-2.54305417986087	0.0109888188325019	0.183418474243109
ENSDARG00000061233	557.414698557641	0.71321465210984	0.280560792371886	2.54210378463882	0.0110187449871016	0.183694781417251
ENSDARG00000007671	20.3735726737963	-1.63667893425185	0.64419588353479	-2.54065413344644	0.0110645312389506	0.18423450379329
ENSDARG00000098435	419.744339137975	-0.595152805150344	0.23432336107348	-2.53987823674018	0.0110891067887824	0.184420169440077
ENSDARG00000035398	1408.09435581522	-0.777999029043121	0.306818986789709	-2.53569388642938	0.0112224785328704	0.185943051592595
ENSDARG00000070537	4050.47498016325	-0.564383671978764	0.222615745673271	-2.53523698546956	0.0112371276908117	0.185943051592595
ENSDARG00000040135	92.3223902285885	-1.12402547547261	0.44340504559729	-2.53498575768007	0.0112451897893239	0.185943051592595
ENSDARG00000075813	124.645768945167	0.78177560163467	0.308401885703352	2.53492484279636	0.0112471453696705	0.185943051592595
ENSDARG00000028401	343.270143911575	0.585886676708119	0.231159665027332	2.53455409982033	0.0112590540267375	0.185943051592595
ENSDARG00000017441	811.464760505822	4.82282106592993	1.90289452908249	2.5344657794856	0.0112618926202984	0.185943051592595
ENSDARG00000115660	2.65944320101174	-4.99806607735703	1.97256510887567	-2.5337901673653	0.0112836276576395	NA
ENSDARG00000075924	70.5768659948336	-0.883829418795792	0.348886014829829	-2.53328990337112	0.011299745584077	0.186344063731651
ENSDARG00000042285	92.1276723237548	1.04077928946428	0.410939486824785	2.53268260372369	0.0113193395444123	0.186443366093036
ENSDARG00000016089	226.084206189636	-0.934889365360099	0.369209821932235	-2.53213568498102	0.0113370111812922	0.186510805505881
ENSDARG00000101188	2.82726623369704	-5.11275299029433	2.01947937009179	-2.53171835573737	0.0113505120891485	NA
ENSDARG00000102798	918.933991371858	0.586961633928971	0.231963724648846	2.53040269472105	0.0113931681699566	0.187210467883605
ENSDARG00000041040	144.017707439332	0.764612282780059	0.302300264770109	2.52931396987537	0.0114285741150793	0.187567888433506
ENSDARG00000093131	2.75993426818577	-5.06068232053027	2.00098521871272	-2.52909530425513	0.0114356970106555	NA
ENSDARG00000032199	36.4372533733199	-1.41383841344161	0.559254172556696	-2.52807843520967	0.0114688726789018	0.188004658699372
ENSDARG00000104773	3888.38980712986	0.665133176417323	0.263208227000233	2.52702274544304	0.0115034052353334	0.188312417523228
ENSDARG00000098771	138.25592582857	0.819101534101204	0.324226040028455	2.52632865031235	0.0115261599586315	0.188312417523228
ENSDARG00000102610	141.871407701973	-0.725518218873559	0.287191882226367	-2.52624904732405	0.0115287721581884	0.188312417523228
ENSDARG00000035961	7.40808665967577	-3.33302019517506	1.31966704212174	-2.52565237199248	0.0115483689989106	NA
ENSDARG00000037099	117.570140221085	-1.34523516408913	0.532665475726732	-2.52547842011684	0.0115540877306302	0.188501785220507
ENSDARG00000070256	317.570503363016	0.649133224031659	0.257116803257999	2.52466278285321	0.0115809356345444	0.188613200905841
ENSDARG00000101482	2.68188718951549	-5.0174745750114	1.98816796366325	-2.52366734939566	0.0116137767912565	NA
ENSDARG00000068551	14.929255730361	-2.21700768429259	0.878499552502678	-2.52362983905541	0.0116150159394082	0.188613200905841
ENSDARG00000024933	120.24515156873	0.75411462950688	0.298874688916886	2.5231799729839	0.0116298863363219	0.188613200905841
ENSDARG00000099803	14.0045631829848	-2.71577653723216	1.07672961218595	-2.52224560975773	0.0116608258517808	0.188613200905841
ENSDARG00000012368	149.909780928845	0.735487090053437	0.291633188478727	2.52195949950012	0.0116703143966732	0.188613200905841
ENSDARG00000038141	3913.29706468156	0.484265904164064	0.192023613688326	2.52190808652356	0.0116720201796389	0.188613200905841
ENSDARG00000053656	1548.30238026813	-0.663136437160627	0.262962921286754	-2.52178685084463	0.0116760434203862	0.188613200905841
ENSDARG00000037607	382.681464228363	-0.583624932758492	0.231448549144118	-2.52161845436793	0.0116816337469176	0.188613200905841
ENSDARG00000010946	371.147893892592	-1.87689374226856	0.744346454344287	-2.52153245483242	0.0116844896244355	0.188613200905841
ENSDARG00000103919	10304.8257006109	-0.616761788362078	0.244753874914074	-2.51992655306726	0.0117379323928405	0.189153092207362
ENSDARG00000073704	413.149406246322	-0.679610402025109	0.269759694949393	-2.51931780302689	0.0117582475752937	0.189153092207362
ENSDARG00000012987	1351.7624098504	0.481806459572442	0.191275927059608	2.51890798271909	0.0117719416411689	0.189153092207362
ENSDARG00000103636	15.1780677289661	1.76061735911277	0.69904160483983	2.51861598354532	0.0117817073648885	0.189153092207362
ENSDARG00000063007	2805.84814940387	-0.48730461617535	0.193492764216873	-2.51846428546115	0.0117867836448644	0.189153092207362
ENSDARG00000011122	229.10758767884	-0.877608027258111	0.348760126246837	-2.51636572306141	0.0118572072348916	0.190015702681243
ENSDARG00000098742	2.6932913344132	-5.04665517654948	2.00562384447653	-2.51625208308524	0.0118610313945643	NA
ENSDARG00000043531	4049.28348063474	0.579051622519132	0.230180855078249	2.51563763772745	0.0118817273742747	0.190015702681243
ENSDARG00000100486	89.3922400367631	-1.03438054899138	0.411181746788922	-2.5156285683138	0.0118820330933383	0.190015702681243
ENSDARG00000071113	19.8042336830788	2.1896658112516	0.870764630829526	2.51464716609543	0.0119151562289611	0.190153739177329
ENSDARG00000002082	2283.09608592115	-0.511393929526438	0.203373719090257	-2.51455267580312	0.0119183496710839	0.190153739177329
ENSDARG00000089643	1540.11049289592	-0.524486979372732	0.208680313926579	-2.51335149686072	0.0119590115178331	0.190581138306814
ENSDARG00000073872	354.493983368937	0.586240376904573	0.233365135603625	2.51211636814641	0.0120009508265677	0.190947780822407
ENSDARG00000075048	171.954231428071	-0.685648368765185	0.27296487281537	-2.51185568931775	0.0120098189292101	0.190947780822407
ENSDARG00000116062	6.39144544799433	-3.26438218661263	1.30029051075272	-2.51050219902237	0.012055957124886	NA
ENSDARG00000061256	50.7959745144846	-1.39031150586041	0.553825118726471	-2.51038000778559	0.0120601301395511	0.191376914894872
ENSDARG00000096249	526.702295598376	-0.564342832111213	0.224823509550002	-2.51015933894448	0.0120676695565864	0.191376914894872
ENSDARG00000007449	409.362533696459	0.552309011355457	0.220057500930149	2.50983951476743	0.0120786041503861	0.191376914894872
ENSDARG00000062942	22.1782323361929	-1.53589049263858	0.612210043589371	-2.50876395890812	0.0121154412023229	0.191739419120173
ENSDARG00000055250	3.15635882965658	-5.26882211808474	2.1003144068515	-2.50858733382829	0.012121499998913	NA
ENSDARG00000031337	49.5638923073026	1.34597833766255	0.536797173274538	2.50742441405175	0.0121614588972386	0.192092391057681
ENSDARG00000040566	9.20989276336065	2.60634977533579	1.03954602482002	2.50719998259532	0.0121691839741008	0.192092391057681
ENSDARG00000014969	229.94102497738	-0.628604838781293	0.250750384963154	-2.5068948104453	0.0121796951744369	0.192092391057681
ENSDARG00000013110	192.780726012834	0.694383830707715	0.277080174253517	2.50607548006081	0.0122079555963209	0.192317300489289
ENSDARG00000020718	156.869001187384	-0.82884699367631	0.330808115727818	-2.50552194541161	0.012227081037942	0.192356883941427
ENSDARG00000008141	212.729956628027	0.660339623185963	0.263588368557882	2.5051925727935	0.0122384739437146	0.192356883941427
ENSDARG00000043589	2.57035627873541	-4.96565171407128	1.98246731118172	-2.50478365321006	0.012252631443165	NA
ENSDARG00000014169	28.1196259464541	1.47633612160418	0.589428377816933	2.5046912859406	0.0122558313651911	0.192409549101292
ENSDARG00000002768	839.353580810405	4.7580875174883	1.90063500265745	2.50341991536281	0.0122999513376161	0.192480059009957
ENSDARG00000002795	882.78687237245	0.567098233478667	0.226561438075906	2.50306600405965	0.01231225801932	0.192480059009957
ENSDARG00000088178	1754.7247636725	0.671910080137092	0.268445816278413	2.50296350098537	0.0123158244312014	0.192480059009957
ENSDARG00000026395	22.5658949691685	-1.4523958401656	0.580274116545652	-2.50294782888413	0.012316369794697	0.192480059009957
ENSDARG00000036116	188.226655753802	-0.699342037575335	0.27947736989233	-2.50232080631345	0.0123382067123463	0.192602210917616
ENSDARG00000053463	93.3095589054925	0.854690220708198	0.341805765285067	2.50051434912277	0.0124013109084139	0.193367545912466
ENSDARG00000074074	105.366073569556	0.858453736620596	0.343546811755919	2.49879698266711	0.0124615678232163	0.193660100310606
ENSDARG00000117361	17.8878337172018	5.72133135679027	2.29014185792134	2.4982432144982	0.0124810529901166	0.193660100310606
ENSDARG00000015015	1179.66605468391	-0.561233333252835	0.224719429045671	-2.4974846885125	0.0125077866561259	0.193660100310606
ENSDARG00000088505	69.6870844281037	-0.919520540690765	0.368215871721897	-2.49723222519113	0.0125166957719864	0.193660100310606
ENSDARG00000055288	36.3490373646554	-1.32918987885994	0.532281916158765	-2.49715393010549	0.0125194598492334	0.193660100310606
ENSDARG00000020212	115.299837017446	0.810233446832872	0.324478662196056	2.49703151926617	0.0125237824425867	0.193660100310606
ENSDARG00000028581	225.326194316337	0.620152553544968	0.24835957555484	2.49699473901715	0.0125250814914512	0.193660100310606
ENSDARG00000071009	136.680202774839	0.910642237072831	0.364727434583703	2.4967747164735	0.012532855002994	0.193660100310606
ENSDARG00000014053	1229.49305056661	-0.468265017956774	0.18767814137348	-2.49504292044818	0.0125941895464936	0.194348254112878
ENSDARG00000045105	273.517042105124	0.594528568731731	0.238376328971239	2.49407552879742	0.0126285669480909	0.194348254112878
ENSDARG00000008247	1025.72384233187	-0.559500075889647	0.224340619354298	-2.49397580117239	0.0126321156055833	0.194348254112878
ENSDARG00000088214	48.0482961859855	1.05055973801939	0.421247796865638	2.49392340051687	0.012633980557822	0.194348254112878
ENSDARG00000006609	280.265311706068	-0.65146302986335	0.261313450773236	-2.49303289951454	0.0126657109957039	0.194618424997745
ENSDARG00000101348	19.937848899354	-1.6273785052911	0.653371705357147	-2.49073917947142	0.0127477661819532	0.195374235145172
ENSDARG00000098694	82.7203723235503	-0.920760966251359	0.369692624991622	-2.49061221135322	0.0127523220312095	0.195374235145172
ENSDARG00000034048	9.94941762077473	-2.38117062718258	0.956114448453163	-2.49046610584635	0.0127575663481997	0.195374235145172
ENSDARG00000042087	668.865527935242	0.586045866607836	0.235368194964873	2.48991103787535	0.0127775073843964	0.195461713741039
ENSDARG00000070092	39.105061520922	-1.27436881950936	0.511942820234587	-2.48927960143168	0.0128002255215538	0.195591432691418
ENSDARG00000024877	193.288440997658	0.790242299870362	0.3176387168626	2.48786516856569	0.0128512444520916	0.196005423439126
ENSDARG00000025226	251.585215856389	0.647506925572052	0.260279432595392	2.48773757924473	0.012855855464705	0.196005423439126
ENSDARG00000098667	16.5039028620252	-1.91115179630073	0.769159403940699	-2.48472785551235	0.0129650507197898	0.197417305756353
ENSDARG00000102673	8.18498293774176	2.50261701906113	1.00725720964074	2.48458585861474	0.0129702226916111	NA
ENSDARG00000103690	98.7980836815323	0.836020929511819	0.336508953015554	2.48439431408881	0.0129772022346937	0.197417305756353
ENSDARG00000062593	82.6231802866595	0.866980905580163	0.34914048602111	2.48318639714486	0.0130212931746161	0.197868920729758
ENSDARG00000014854	41.9615884676246	-1.12551309152729	0.453538334698262	-2.48162725269098	0.0130784003556314	0.198517111254484
ENSDARG00000077664	48.4193485217344	1.09173174548356	0.440015295766813	2.4811222609455	0.0130969442472832	0.198578275861143
ENSDARG00000038954	4949.85663137251	-0.486870908543362	0.19626109437664	-2.48073063125297	0.0131113413559043	0.198578275861143
ENSDARG00000063577	41.6914346942952	-1.76941035979123	0.71339048912045	-2.48028308027033	0.0131278113801868	0.198608749922496
ENSDARG00000039162	214.842916864939	-0.640972300251861	0.258601966863344	-2.47860566578976	0.0131897036901436	0.199224902003295
ENSDARG00000106062	461.48920631959	-0.587704654943137	0.237196433005818	-2.47771287070207	0.0132227506385099	0.199224902003295
ENSDARG00000071259	143.991923595698	0.724613338030576	0.292487571022467	2.47741582829486	0.0132337619275964	0.199224902003295
ENSDARG00000117747	25.330225767512	-1.84352409618771	0.74416938464988	-2.47729096925301	0.0132383928411263	0.199224902003295
ENSDARG00000116211	12.1090325012963	2.37127183818511	0.957231301808805	2.47721928201084	0.0132410523061082	0.199224902003295
ENSDARG00000061992	872.934813660841	-0.486183863879321	0.196617032213221	-2.47274540972666	0.0134079621335553	0.201515509659353
ENSDARG00000014215	75.5604349217403	-1.23106715781714	0.49799526016672	-2.47204593353961	0.0134342253756801	0.201621145222809
ENSDARG00000100430	585.613172426502	0.560823531833151	0.226890853104683	2.47177673387476	0.0134443451280551	0.201621145222809
ENSDARG00000035519	4222.36110313983	-0.618212911206265	0.250194221711044	-2.47093201025344	0.0134761437222644	0.20187762956679
ENSDARG00000099768	144.305388851884	0.825982904764951	0.334461201342943	2.46959259085487	0.0135267007836278	0.202414257804679
ENSDARG00000116271	597.19624454455	0.576670388343661	0.233582611043439	2.4688070133629	0.0135564307068032	0.202638398932922
ENSDARG00000094558	14.39120151963	1.85358955289049	0.750981302074171	2.46822330698644	0.0135785582525885	0.202748537734575
ENSDARG00000027153	8.29585089596389	-2.86238082464992	1.16002719431604	-2.467511829615	0.0136055725754146	NA
ENSDARG00000017661	115.248578635156	-0.789688233378036	0.320116663501166	-2.46687637169866	0.0136297406186949	0.203096125954729
ENSDARG00000103902	155.416112545513	0.696847034844195	0.282487174334264	2.4668271629905	0.0136316137292167	0.203096125954729
ENSDARG00000024314	241.404866121576	-0.737509267173202	0.29901718627167	-2.46644440866065	0.0136461908900207	0.203096125954729
ENSDARG00000038716	21.8425745636756	5.73870647737199	2.32802804961789	2.46505040105247	0.0136993979969067	0.203503434727028
ENSDARG00000079656	224.839396153937	-0.78025437227713	0.316553785451601	-2.46483980965195	0.0137074518549457	0.203503434727028
ENSDARG00000036755	78.4070108821226	0.98105731287678	0.398065239513702	2.46456413545502	0.0137180010597094	0.203503434727028
ENSDARG00000012840	510.532172566346	0.586790767784471	0.238194921264728	2.46348983709991	0.0137591796073009	0.203894121106248
ENSDARG00000069262	6.94711123739546	3.20142751237424	1.30008490537829	2.46247571918597	0.0137981515217768	NA
ENSDARG00000002589	180.621700324703	5.23247925612133	2.12599937967906	2.46118569277815	0.0138478672702765	0.204987233504082
ENSDARG00000098036	45.3472834174549	1.20371921366423	0.489414932725408	2.4595065110929	0.01391281739296	0.205569249327459
ENSDARG00000063068	354.995906678599	-0.623470003604268	0.253505368659985	-2.45939566053333	0.0139171144991291	0.205569249327459
ENSDARG00000041533	147.124134965023	0.758018689936328	0.308357645576637	2.45824516048179	0.0139617827051726	0.205848093949323
ENSDARG00000004588	7176.29248643776	-0.509400322410819	0.207230183821666	-2.45813767577984	0.0139659622596468	0.205848093949323
ENSDARG00000039211	126.771978226764	0.936508548132766	0.381138083536662	2.4571371599571	0.0140049204483867	0.206201063450684
ENSDARG00000077842	365.093584466798	0.661696104039688	0.269454175541599	2.45569066691837	0.0140614137311007	0.206786231409811
ENSDARG00000099959	4.40638580107149	-4.71722686808468	1.92098390226738	-2.45563060810496	0.0140637636912507	NA
ENSDARG00000014569	1986.7010786517	-0.549457256593815	0.223779659875084	-2.4553494133494	0.0140747707918886	0.206786231409811
ENSDARG00000094488	66.4093102495207	-0.945904172716443	0.38552762141324	-2.45353152453517	0.0141461139498976	0.207356959676239
ENSDARG00000021408	10.4095104262973	2.10201066837179	0.856880639011654	2.45309623379553	0.0141632442420455	0.207356959676239
ENSDARG00000056175	4213.74748317238	-0.592784383028513	0.241648342681926	-2.45308689664293	0.014163611893795	0.207356959676239
ENSDARG00000005394	94.4182936088929	-0.793685887351655	0.323580545205883	-2.45282325872422	0.0141739961517062	0.207356959676239
ENSDARG00000088083	345.076024377847	-0.889820624369888	0.363008378352628	-2.45123990913927	0.0142365030922414	0.208049832955447
ENSDARG00000025131	393.954795590567	0.619278122994863	0.252728814915418	2.45036610962671	0.0142711026904628	0.208333833856416
ENSDARG00000031348	5.21609083745407	3.86015702917017	1.57624898147369	2.44895132338876	0.0143272808960545	NA
ENSDARG00000062823	25.6996774636062	-1.38974326453614	0.567600458175363	-2.44845338744735	0.0143470992509518	0.209050644386654
ENSDARG00000039130	82.7472007049055	0.933434243232934	0.381248077300592	2.44836446085727	0.0143506411630352	0.209050644386654
ENSDARG00000032087	36.1042164047448	1.22832323889773	0.501915735878772	2.44726983254895	0.0143943030096205	0.209166197496335
ENSDARG00000043457	197.159454648049	3.82117807184075	1.5614369597794	2.4472189209487	0.0143963365878755	0.209166197496335
ENSDARG00000036967	779.082738669433	-0.67091323346637	0.274208042452936	-2.44673069201288	0.0144158509413758	0.209166197496335
ENSDARG00000089538	464.458722895078	-0.562242270794937	0.229801800233439	-2.44663997507328	0.0144194794372155	0.209166197496335
ENSDARG00000016769	42.1334951737953	-1.07660371499773	0.440177690722165	-2.44583889117921	0.0144515561650231	0.209292409213735
ENSDARG00000061124	291.851929236323	0.653984836537901	0.267406069399342	2.44566190291382	0.0144586515501081	0.209292409213735
ENSDARG00000068726	25.6327778039238	-1.44625089918397	0.591483144877275	-2.44512614046516	0.0144801487699328	0.209382951213229
ENSDARG00000002445	542.018707275157	-0.723669125921055	0.296265684411828	-2.44263566115578	0.0145804485466119	0.21061158957393
ENSDARG00000057403	780.629384747827	-0.874599123700093	0.358117147839405	-2.44221514936308	0.0145974442450211	0.210635600413713
ENSDARG00000061923	1060.11199923838	-0.767722554363401	0.314501586594655	-2.44107688827935	0.0146435366546485	0.210729338220734
ENSDARG00000070119	167.715855049339	0.731888210267716	0.299835293359994	2.44096751275035	0.0146479724242925	0.210729338220734
ENSDARG00000037789	759.867486606899	4.40052339212873	1.80281456535546	2.44091848196328	0.0146499612725341	0.210729338220734
ENSDARG00000076667	2043.46655452654	-0.529561531002539	0.217024741006196	-2.44009751398537	0.0146832977843539	0.210872432219969
ENSDARG00000061385	43.7993956570212	1.12890138130043	0.462680117198327	2.43991764361149	0.0146906105870649	0.210872432219969
ENSDARG00000086805	2.89170474219082	4.85970141040289	1.99199874013352	2.43961068473224	0.0147030977090646	NA
ENSDARG00000067537	3.84689470314269	-4.48395833727618	1.83955349550348	-2.43752538223898	0.0147881759845724	NA
ENSDARG00000039270	124.123982213629	0.787817813968694	0.323209707152497	2.43748190891118	0.0147899542603534	0.212036756173688
ENSDARG00000017741	2658.73899619194	0.491327885772349	0.201628245506369	2.4368008784604	0.0148178364097187	0.212036756173688
ENSDARG00000077943	132.647664206931	0.740444698457354	0.303859927507936	2.43679614001756	0.0148180305690282	0.212036756173688
ENSDARG00000068457	315.676574750645	5.43456624274764	2.23192983606933	2.43491804935881	0.0148951627365882	0.212918678993249
ENSDARG00000076119	46.2891133138034	1.02126681235987	0.419596404976212	2.43392650711049	0.0149360273500631	0.213280881193156
ENSDARG00000005246	97.609765226882	0.788421798690786	0.324052396128016	2.43300715597648	0.014974004951219	0.213601148509756
ENSDARG00000100139	2.47097315300644	-4.90224108731332	2.01538251855438	-2.4324122305227	0.0149986261202839	NA
ENSDARG00000103158	748.95101194912	-0.674235062206665	0.277209635933483	-2.43222087116931	0.0150065531614329	0.213641466884051
ENSDARG00000092383	3.0201680474826	-5.20423930612525	2.13984464169519	-2.43206408760705	0.0150130506543817	NA
ENSDARG00000019917	70.4725189620252	-1.09418634713517	0.449942257350621	-2.43183726191451	0.0150224552499862	0.213641466884051
ENSDARG00000075393	319.47875216586	-0.793637151242728	0.326356245778769	-2.43181235691968	0.0150234881713615	0.213641466884051
ENSDARG00000057110	489.10258675077	0.521692229018566	0.214573336543657	2.43130035363188	0.0150447371024645	0.213722392530047
ENSDARG00000035607	188.730273407389	0.71340281851524	0.293509449763703	2.43059574091935	0.0150740229052664	0.213776717989298
ENSDARG00000100636	1459.08976793461	0.672889628516715	0.276867881048117	2.43036363036915	0.0150836810992726	0.213776717989298
ENSDARG00000060482	80.1892821098268	-0.988349346318835	0.40671376047007	-2.43008583033071	0.0150952476122603	0.213776717989298
ENSDARG00000099265	534.966011198215	-0.694754688512079	0.285975597038314	-2.42941948791175	0.015123023364731	0.213949507684151
ENSDARG00000076499	9.84041945056491	-2.20971079088423	0.910267832763542	-2.427539138866	0.0152016465144934	0.214840553672424
ENSDARG00000074686	1670.6615499263	-0.752925659191617	0.310281111540975	-2.42659198767305	0.0152413859463715	0.215180800354887
ENSDARG00000104393	29.3817380522625	1.38288430081785	0.570066493330342	2.42582982335799	0.0152734303083826	0.215363628228307
ENSDARG00000074414	138.153999349199	-0.730510340846111	0.301199967892607	-2.42533339547557	0.0152943339596717	0.215363628228307
ENSDARG00000074070	517.400446751318	-0.522286987009989	0.215361293360445	-2.42516646729016	0.0153013686504206	0.215363628228307
ENSDARG00000114577	24.557181216579	1.69549295963928	0.699257473337712	2.42470481087075	0.0153208386188391	0.215397245824826
ENSDARG00000102865	45.476053780541	1.23583207878449	0.509789976018642	2.42419846783981	0.0153422182828431	0.215397245824826
ENSDARG00000045847	355.062916389684	-0.645243666115134	0.26619012976911	-2.42399546021789	0.0153507973838905	0.215397245824826
ENSDARG00000075139	169.923511226427	-0.643457962096292	0.265545137154393	-2.42315852209402	0.015386210994093	0.215673857577403
ENSDARG00000102934	82.8277723657863	-0.837664163167952	0.34576255319405	-2.42265726993818	0.0154074550395345	0.215751488152993
ENSDARG00000094559	3.2086380954879	-5.28478679963488	2.18142971116273	-2.42262529596611	0.0154088110344686	NA
ENSDARG00000016623	89.4443905067004	-1.1994346051312	0.495672913379601	-2.41981067101933	0.0155285897841614	0.217203581717126
ENSDARG00000074143	281.280828594783	-0.638595997425287	0.263939513747742	-2.4194785705168	0.0155427765034531	0.217203581717126
ENSDARG00000005232	272.671594500206	-0.60031378615326	0.248325523644639	-2.41744697581843	0.0156298110144385	0.218197879985104
ENSDARG00000089564	3.03305947268712	-5.17510712102415	2.14242095730898	-2.41554168118502	0.0157118241068701	NA
ENSDARG00000056480	169.032412432418	0.673270034127925	0.279052089616929	2.41270378964788	0.0158346825244232	0.220833536891372
ENSDARG00000019810	678.995383614649	0.568671164990875	0.235786748713432	2.41180290280868	0.0158738601325438	0.221155392130583
ENSDARG00000012896	323.141980561462	0.65629039525171	0.272226809154496	2.41082205419102	0.0159166120069083	0.221479709939582
ENSDARG00000007377	1801.61541572408	-0.810803477374389	0.336359081184155	-2.41052946904228	0.0159293843939949	0.221479709939582
ENSDARG00000017246	7.21748708825919	3.54883687984319	1.47250321276954	2.4100707211147	0.0159494285230801	NA
ENSDARG00000100908	1065.22725043087	-0.504401999740802	0.209319365730318	-2.40972448001137	0.0159645715599171	0.221744509118889
ENSDARG00000054103	154.849170568414	-1.12192717514297	0.465854979830179	-2.40831851910642	0.0160261919618815	0.222375554525623
ENSDARG00000063905	53365.5135258256	-0.72389159826923	0.300755605420389	-2.40690974739238	0.016088145183833	0.223009939848955
ENSDARG00000010155	176.116779653345	-0.63019191169207	0.261974394931797	-2.40554773246498	0.0161482422539203	0.223463519323823
ENSDARG00000020301	314.658364336916	0.776669319748918	0.322881560337901	2.40543101605468	0.0161534013750132	0.223463519323823
ENSDARG00000098438	2.67419996163686	4.73720628637217	1.96953169322328	2.40524501467625	0.0161616260374506	NA
ENSDARG00000041689	671.680839939076	0.698760568959408	0.290594329328453	2.40459120649121	0.0161905655300049	0.223697061057838
ENSDARG00000110961	439.543970323823	-0.688418164656134	0.28632623749158	-2.40431394163233	0.0162028518419268	0.223697061057838
ENSDARG00000019950	192.555230149093	0.733843662267028	0.305342373924751	2.40334694734468	0.016245765966623	0.224064344461346
ENSDARG00000100725	210.669310760648	0.706482200046506	0.294118988724495	2.4020285229128	0.0163044370804415	0.224308582127522
ENSDARG00000078313	147.125120765802	0.784980097305824	0.326799155087209	2.40202609182495	0.0163045454378572	0.224308582127522
ENSDARG00000054025	58.9161504845368	0.918982952388649	0.382667668314074	2.40151710866358	0.0163272455581376	0.224308582127522
ENSDARG00000116493	6.66063305110327	-3.17671840716109	1.32281650168377	-2.4014807821928	0.0163288667421485	NA
ENSDARG00000070407	72.5938490206087	1.11760392041783	0.465488606950444	2.40092647538592	0.0163536219927342	0.224308582127522
ENSDARG00000059308	337.996817681953	0.597032889278945	0.248717392840357	2.40044687852674	0.0163750673098843	0.224308582127522
ENSDARG00000043986	27.3329118526601	1.45702151245592	0.606986134177722	2.40041976317917	0.0163762805183591	0.224308582127522
ENSDARG00000090895	1379.6757763647	0.450054006970725	0.187501831597812	2.40026459014056	0.0163832248674053	0.224308582127522
ENSDARG00000005652	30.874330014574	-1.41110111735314	0.587953508865892	-2.40002159367163	0.0163941047139865	0.224308582127522
ENSDARG00000061738	329.599459285225	-0.651420952525995	0.271565041309132	-2.39876586981039	0.0164504293084921	0.224801360797327
ENSDARG00000021209	54.0720358480576	-1.1828248905993	0.493204511230125	-2.39824426514097	0.0164738754369744	0.224801360797327
ENSDARG00000093091	136.47083566272	-0.942513702944549	0.393020996011908	-2.39812557728084	0.0164792145536076	0.224801360797327
ENSDARG00000021351	11.9276091497141	2.22359499821658	0.92736728375097	2.39775010093378	0.0164961151889228	0.224808665029993
ENSDARG00000103978	501.778767850623	0.492421736310201	0.205408262050421	2.39728300797037	0.0165171608450496	0.22487238704504
ENSDARG00000006202	3.33080430191459	-4.30512086519309	1.79585510716557	-2.3972540145446	0.0165184679694326	NA
ENSDARG00000107353	147.848059624307	-0.962691584601055	0.401700133943345	-2.39654285187973	0.0165505581115758	0.224923022980946
ENSDARG00000002912	472.993532257199	-0.648919647319184	0.270923892861305	-2.39521011035889	0.0166108435347025	0.224923022980946
ENSDARG00000035650	369.763891300152	-0.533959800943721	0.22292875517173	-2.39520379743023	0.0166111295529035	0.224923022980946
ENSDARG00000020574	1087.25277398292	5.69446410616464	2.37767962843883	2.39496694090095	0.0166218638751216	0.224923022980946
ENSDARG00000076280	17.5156170580129	-1.54547590946737	0.645401294599804	-2.39459685376937	0.0166386483941498	0.224923022980946
ENSDARG00000037810	20.8706485903361	-1.45350456710419	0.607017083526306	-2.39450355937338	0.0166428819122296	0.224923022980946
ENSDARG00000020176	49.5167897050755	-1.24361267259962	0.519369764962721	-2.39446490052974	0.0166446364524612	0.224923022980946
ENSDARG00000073686	117.349805633527	0.825039353105534	0.344583980715945	2.39430559537719	0.016651868266115	0.224923022980946
ENSDARG00000103937	2985.28771056925	-0.444159356358978	0.185636163938233	-2.39263377854955	0.0167279285976717	0.225605238621203
ENSDARG00000090624	277.849159350057	-0.642557694359096	0.268667851039028	-2.39164340606482	0.0167731299243419	0.225605238621203
ENSDARG00000068989	244.360316727703	-0.656904114616362	0.274673431855466	-2.39158228802422	0.0167759229060256	0.225605238621203
ENSDARG00000026513	254.738571198748	0.809093800700949	0.338334979645869	2.39139861195498	0.0167843190208728	0.225605238621203
ENSDARG00000068934	112.212471138675	0.785999144288121	0.328678112123495	2.39139484892988	0.0167844910730778	0.225605238621203
ENSDARG00000088130	170.766345125261	0.687370759113794	0.28748804602774	2.39095422787586	0.0168046477595272	0.225655372700513
ENSDARG00000039066	3.27723932386198	5.04869189294593	2.11256359390108	2.38984137922351	0.0168556508598392	NA
ENSDARG00000098902	37.7555007881847	1.14877165042026	0.480754755796999	2.38951697631324	0.0168705441632308	0.226319008955372
ENSDARG00000092290	188.796340173818	0.666707512045556	0.279055805094714	2.38915478507702	0.0168871859706246	0.226321242613141
ENSDARG00000007077	5.00218093004349	-4.13192131979068	1.72960954584211	-2.38893299919834	0.0168973836043298	NA
ENSDARG00000017311	190.943379969698	0.716816557981759	0.300316264071484	2.38687225348253	0.0169923946540008	0.227497164711459
ENSDARG00000104724	3.08533873851844	-5.19422824516653	2.17677260124918	-2.38620618533407	0.0170232039357968	NA
ENSDARG00000105201	194.324609381457	-0.727294294262817	0.304792520518459	-2.38619469082008	0.0170237360496831	0.227497164711459
ENSDARG00000078026	10.9365175024717	-2.20972634468948	0.926114853248223	-2.38601760563408	0.0170319356734555	0.227497164711459
ENSDARG00000005540	735.450261644074	-0.606666466004937	0.25428025565894	-2.3858182163331	0.0170411721983032	0.227497164711459
ENSDARG00000098654	68.0571296720718	-0.988624554528762	0.414515214449556	-2.38501391521076	0.0170784753418202	0.227773801719014
ENSDARG00000078582	266.316298835121	-0.635724956282743	0.266649939805183	-2.38411813161184	0.0171201057184717	0.228107557957949
ENSDARG00000078801	87.8298088221615	0.792906888782555	0.332631933159277	2.38373652599037	0.0171378673676443	0.228122949640823
ENSDARG00000010420	1071.63947050984	-0.727496882758529	0.30523870671502	-2.3833703483672	0.0171549261250798	0.228128964356459
ENSDARG00000089787	1240.67871196219	0.522315272038109	0.219208153243064	2.38273651919758	0.0171844889116859	0.228301087214534
ENSDARG00000060521	149.768767793826	-0.70885932886446	0.297566787796294	-2.3821856401183	0.0172102190663333	0.228422008999247
ENSDARG00000069274	59.0285670515407	1.07156027028387	0.449901649056391	2.38176559817313	0.0172298608542324	0.228461967716786
ENSDARG00000009899	228.916436625286	-0.608622407454935	0.255648298114869	-2.38070197197818	0.0172796855612349	0.228839266776273
ENSDARG00000037921	276.128779646891	-0.687667521621633	0.288894189323705	-2.38034390110597	0.017296487510048	0.228839266776273
ENSDARG00000095623	225.195218456968	0.732758050579465	0.307969633784534	2.37931916070702	0.0173446511502548	0.228839266776273
ENSDARG00000056725	29013.3454426027	-0.453360220921265	0.190548677097879	-2.3792357303451	0.0173485776185223	0.228839266776273
ENSDARG00000115015	14.9937110557764	-1.72803170131984	0.726338173100856	-2.37910076231102	0.0173549312456088	0.228839266776273
ENSDARG00000033498	2177.57644864454	-0.626313401026927	0.263265440571456	-2.37901868041404	0.0173587962528759	0.228839266776273
ENSDARG00000058207	57.3325863740113	-1.07018853845186	0.449931323939331	-2.37855975236826	0.0173804198040966	0.228839266776273
ENSDARG00000012833	111.039844340168	-0.809426900871924	0.340335144534961	-2.3783229968152	0.0173915843717281	0.228839266776273
ENSDARG00000043483	1460.02778777165	-1.42361757208557	0.598949838118092	-2.3768560929219	0.0174608987460383	0.229531450788831
ENSDARG00000044809	51.0626351995824	-1.24537288806214	0.524136220403416	-2.37604813325742	0.017499179933554	0.229814755972496
ENSDARG00000074635	1195.58352222031	-0.531299580904471	0.223816864753613	-2.37381388345936	0.0176054221719941	0.230952139766468
ENSDARG00000070917	13.0287753461381	-2.11456184092783	0.890972123752063	-2.37331986552283	0.0176289897196392	0.230952139766468
ENSDARG00000070730	191.446118856069	0.634808820216853	0.267494220321057	2.3731683602544	0.0176362229464239	0.230952139766468
ENSDARG00000076495	4.77040776263862	-3.28600896894738	1.38497697658284	-2.37260909351358	0.0176629462181751	NA
ENSDARG00000042670	1098.43163075148	-0.473200400188567	0.19949176101802	-2.37202979097379	0.0176906642676443	0.231405130855264
ENSDARG00000071497	705.626681871668	-0.510851304994434	0.215402686744888	-2.37161064569014	0.0177107429908215	0.231405130855264
ENSDARG00000098215	167.514316226021	-0.686219520879172	0.289374460787571	-2.37138937213579	0.0177213509252193	0.231405130855264
ENSDARG00000077769	228.129264089027	0.662890760902606	0.2795786216897	2.37103522757308	0.0177383403314182	0.23140700962269
ENSDARG00000053518	34.4212848780587	1.14457634360466	0.482889092334358	2.37026754543494	0.017775217422763	0.23156056136752
ENSDARG00000029003	147.499374371381	0.706396900011552	0.298082617458773	2.36980239248353	0.01779759461175	0.23156056136752
ENSDARG00000016743	238.161799140008	0.569938600878217	0.240510022936125	2.36970831369295	0.0178021234754137	0.23156056136752
ENSDARG00000052558	79.6008985693657	0.813381812098376	0.343287683914776	2.36938827173394	0.0178175375529933	0.23156056136752
ENSDARG00000021647	797.95439123235	0.547576742387654	0.231172188900461	2.36869644654112	0.017850897673901	0.231724664554856
ENSDARG00000012340	56.1270913812636	-1.17487138326608	0.496095108968264	-2.36823819067573	0.0178730250959091	0.231724664554856
ENSDARG00000014675	59.3025502391233	-0.994166909056034	0.419863658310747	-2.36783272230777	0.0178926236458392	0.231724664554856
ENSDARG00000056656	121.660393613122	0.82976127246034	0.350484757079014	2.36746750236923	0.0179102928790282	0.231724664554856
ENSDARG00000076303	50.6602686036283	1.03990395708312	0.439352564174522	2.36690084883639	0.0179377376679797	0.231724664554856
ENSDARG00000012667	3229.07454921408	-0.559129986313841	0.236237504634702	-2.36681295452402	0.0179419979610306	0.231724664554856
ENSDARG00000071478	6.35921309875117	3.26761569829552	1.38081585123323	2.36643843230591	0.0179601612272788	NA
ENSDARG00000103961	19.9610121404859	-1.97465967443342	0.834447789668854	-2.36642687401335	0.0179607220278336	0.231724664554856
ENSDARG00000061732	187.299155175459	-0.701007921309163	0.296241874257471	-2.36633636978647	0.0179651137621695	0.231724664554856
ENSDARG00000033376	105.848055933557	0.829443275589956	0.350680473506501	2.36523940810346	0.0180184188744021	0.232194202699495
ENSDARG00000053480	2.35833430078129	-4.8428410574051	2.04756649940458	-2.36516912091176	0.0180218390867159	NA
ENSDARG00000006467	111.149687570392	-1.07233599593305	0.453779404184479	-2.36312178570605	0.0181217133385991	0.233306444360203
ENSDARG00000114516	37.1974235257382	1.89563676210414	0.802471696229044	2.36224750481802	0.0181645104723979	0.233450894849935
ENSDARG00000025507	120.249754594472	0.754521282864376	0.319448516427653	2.36194956014221	0.0181791154403766	0.233450894849935
ENSDARG00000032737	18.5029053206307	-1.5671604004576	0.663603490433196	-2.36159155738402	0.0181966779988491	0.233450894849935
ENSDARG00000007125	60.8040107412035	-0.953244306034443	0.403659604849039	-2.36150532424699	0.0182009105615695	0.233450894849935
ENSDARG00000017798	2711.3487740557	-0.585339621867308	0.247908590858691	-2.36111068131944	0.0182202917380441	0.233481480975291
ENSDARG00000053724	169.771418753467	-0.634797915087915	0.268964587299621	-2.36015425473378	0.0182673374643994	0.233756556346396
ENSDARG00000100198	204.372714154555	-0.647142799771984	0.274215069659367	-2.35998262449935	0.0182757910399672	0.233756556346396
ENSDARG00000005115	68.4130091303116	0.992387853544073	0.420596458756678	2.35947743468327	0.0183006938343588	0.233857331351244
ENSDARG00000096703	19.677504358734	1.52253287715837	0.645751483896978	2.35776907235304	0.0183851259515974	0.234601604715037
ENSDARG00000015807	62.2762202815912	-1.20337722739392	0.510454719656187	-2.357461261607	0.0184003750314048	0.234601604715037
ENSDARG00000021241	40.5725212178332	-1.11670912366658	0.473731113929099	-2.35726362662706	0.0184101717902606	0.234601604715037
ENSDARG00000016611	62.887393454626	0.909089589923854	0.385932526792771	2.35556613348632	0.0184945046402849	0.234774403632196
ENSDARG00000043094	126.05794104042	-0.754926916761162	0.320505882219649	-2.35542296925395	0.0185016325912423	0.234774403632196
ENSDARG00000105479	135.544429411636	0.766894269430542	0.325608133091861	2.35526754859709	0.0185093734943678	0.234774403632196
ENSDARG00000042054	120.16363395877	-0.706359707017329	0.299922844610303	-2.35513806204099	0.018515824884199	0.234774403632196
ENSDARG00000061000	99.9169455572067	-0.718557958902872	0.305118778585713	-2.35501060352146	0.0185221771531779	0.234774403632196
ENSDARG00000112772	104.416952017954	0.910278403373984	0.386541863037905	2.35492838012404	0.0185262760091214	0.234774403632196
ENSDARG00000044327	100.351639437962	-0.83927366057284	0.356516052685052	-2.35409781481637	0.0185677244131541	0.235082792869583
ENSDARG00000101244	10.8768419846765	-2.6147746968418	1.11093914609308	-2.35366149985565	0.0185895307003629	0.235142157671165
ENSDARG00000052994	122.421984090624	-0.748960880598548	0.318376694952806	-2.3524362570243	0.0186508861350372	0.235701216961366
ENSDARG00000070726	14.0445386705006	-1.78722272004535	0.759883313327093	-2.35196995209715	0.0186742833906999	0.235779991670996
ENSDARG00000039578	1060.71117330328	-0.443885649117137	0.188795501300732	-2.3511452659567	0.0187157256062086	0.236086246696499
ENSDARG00000024047	91.5358353289211	0.976287511539786	0.415360164009458	2.35046014551736	0.0187502155122214	0.23630432155173
ENSDARG00000007807	89.4309120519944	-0.879230061375181	0.374152034798649	-2.34992724775195	0.0187770807477447	0.236425992879714
ENSDARG00000016343	5.86781816284472	3.82579812355413	1.62827082008685	2.34960798680287	0.018793191929172	NA
ENSDARG00000052150	8256.41358196495	-0.420154498474133	0.178889180977539	-2.34868590810356	0.0188397916101039	0.23674332780184
ENSDARG00000025858	346.351643416677	0.520694747724752	0.2217118442735	2.34852021294104	0.0188481761558092	0.23674332780184
ENSDARG00000096792	10.6745818640765	-2.12943456753878	0.906757635455149	-2.34840544405221	0.0188539856311576	0.23674332780184
ENSDARG00000100308	224.078058507764	-0.826111307182918	0.352164303198439	-2.34581216687773	0.0189856726070534	0.238081825327176
ENSDARG00000115903	50.92677229219	-1.07199386406364	0.457018575354696	-2.34562427409358	0.018995244999533	0.238081825327176
ENSDARG00000007127	271.613086325206	0.628335658381716	0.268138820225549	2.343322230825	0.019112868001309	0.239337709876009
ENSDARG00000070786	333.027562596054	0.560196715143525	0.239298073477775	2.34099968713519	0.0192321832284948	0.240612478151032
ENSDARG00000054753	2.78935063580697	-5.0920574045984	2.17523855116056	-2.34091906925869	0.0192363364473491	NA
ENSDARG00000091059	95.8736649053298	0.800818117932726	0.34218486901287	2.34030838430383	0.0192678227813982	0.240839018697058
ENSDARG00000074742	20.1839867601818	-1.58654415917712	0.678125138291359	-2.33960381291078	0.0193042057632229	0.240904872181328
ENSDARG00000009738	28.3369419027091	-1.32322054674616	0.565593142933023	-2.33952720834676	0.0193081651213251	0.240904872181328
ENSDARG00000105124	2.89686869051315	-5.10630994467092	2.18274899505666	-2.33939401930104	0.0193150507757892	NA
ENSDARG00000006782	205.005613639055	0.606067440205168	0.259230769476832	2.33794561281558	0.0193900696726026	0.241707247815373
ENSDARG00000052016	6.82707354558606	-2.57873459192884	1.10299267584175	-2.33794353163847	0.0193901776481909	NA
ENSDARG00000102061	563.848943247706	-0.619776429523963	0.265148181857787	-2.33747191921678	0.0194146593871675	0.241794357208994
ENSDARG00000103699	79.7803742367177	-0.848031645129555	0.363117693650164	-2.33541813015195	0.0195215882141482	0.242905849001588
ENSDARG00000074308	126.316834831698	0.791227839248315	0.338999514144615	2.33400877061665	0.0195952626755335	0.243017284654368
ENSDARG00000010021	127.848935289108	-0.758722940104718	0.325079345111003	-2.33396231263368	0.0195976954021813	0.243017284654368
ENSDARG00000042518	488.090454230356	-0.496410459138014	0.212710905072079	-2.33373300240437	0.0196097068720149	0.243017284654368
ENSDARG00000037640	1020.8061714163	0.479813480524519	0.205648003777975	2.33317840051851	0.0196387839882911	0.243017284654368
ENSDARG00000019360	465.681682894854	0.507656897439663	0.217598287197545	2.33300042926713	0.0196481227864991	0.243017284654368
ENSDARG00000090871	73.3736939429306	0.896887368058485	0.384591567212235	2.33205156982431	0.019697978381232	0.243017284654368
ENSDARG00000061231	25.0509653394678	1.42636175245291	0.611647822241999	2.33199841572977	0.0197007745033623	0.243017284654368
ENSDARG00000042535	243.175637770662	3.99119537864615	1.7115854577605	2.33187034895025	0.0197075127618805	0.243017284654368
ENSDARG00000042249	466.953156725539	-0.718553260642817	0.308178829152512	-2.33161136544918	0.0197211453798926	0.243017284654368
ENSDARG00000098800	182.803647616558	0.596899577796071	0.256008132844961	2.33156490445385	0.0197235919086413	0.243017284654368
ENSDARG00000015164	2574.35644514845	-1.38004532401254	0.591904064571145	-2.33153547443948	0.0197251417623659	0.243017284654368
ENSDARG00000042688	108.641090627115	0.745614086650782	0.320029608333187	2.32982845098043	0.0198152198059378	0.243522867477864
ENSDARG00000052511	177.453486937716	-0.749362406049861	0.321662822193045	-2.3296519036326	0.0198245565081371	0.243522867477864
ENSDARG00000005772	215.212668212883	-0.656422835557708	0.281786194832001	-2.32950672388001	0.0198322372136712	0.243522867477864
ENSDARG00000045944	256.873886956911	-0.828054506232368	0.355477443966627	-2.32941504527671	0.0198370887899636	0.243522867477864
ENSDARG00000011262	99.5654828255671	0.82692960422521	0.355046059307502	2.32907698183749	0.0198549878596821	0.243524971632547
ENSDARG00000070127	81.1245359008123	-1.07930416756474	0.463560995180868	-2.32828943501519	0.0198967399219145	0.243819372263461
ENSDARG00000092143	4.305968675436	4.38220362100321	1.88226343284358	2.32815638052475	0.0199038014144989	NA
ENSDARG00000016519	175.091275782008	0.613748323469801	0.263768074295823	2.32684840691321	0.0199733349820974	0.244539841933219
ENSDARG00000104414	61.4906580277214	-1.08274532095557	0.465468663693308	-2.32614009365189	0.0200110782620983	0.244783777458989
ENSDARG00000073902	163.215390998048	-0.680516145264911	0.292740720043925	-2.324637806325	0.0200913354468546	0.245332779505785
ENSDARG00000075806	112.559593688966	-0.802938519753263	0.345404659032518	-2.32463141059621	0.0200916777275976	0.245332779505785
ENSDARG00000062178	187.127662774567	0.614229234268447	0.264337655072412	2.32365394215283	0.0201440488447961	0.245572580615381
ENSDARG00000098578	12.5303165866371	1.98756403134046	0.855611493822764	2.32297490822649	0.0201805004269687	0.245572580615381
ENSDARG00000102377	469.381639507377	-0.855247895423393	0.368216841180478	-2.3226745758872	0.0201966410769235	0.245572580615381
ENSDARG00000005640	13.2855448276963	1.81629419290749	0.782087325926473	2.32236750641098	0.0202131554434431	0.245572580615381
ENSDARG00000060438	120.831624400014	-0.794770252987527	0.342231714760745	-2.32231619311831	0.0202159162493963	0.245572580615381
ENSDARG00000019280	317.668496599121	-0.597606112216464	0.257359256758696	-2.32206962260848	0.0202291870569798	0.245572580615381
ENSDARG00000103134	649.10643134543	-0.490084335136415	0.211067236649069	-2.32193467312624	0.0202364534655756	0.245572580615381
ENSDARG00000038990	21.2829966087451	1.47542336256841	0.635710683083895	2.32090383539094	0.0202920345119474	0.246029724704873
ENSDARG00000006356	107.683803166257	1.01164203742346	0.436069283632551	2.31991125124949	0.0203456788017966	0.246462601146631
ENSDARG00000069326	80.0354912719173	0.798068831795756	0.344073764955409	2.31947016332147	0.020369557109826	0.246534454641128
ENSDARG00000038834	145.337959941276	0.74809460413211	0.322616375779414	2.31883642708706	0.0204039072311662	0.246732811298002
ENSDARG00000038445	34.2239767340465	-1.32040063892042	0.569541812355438	-2.31835593151568	0.0204299849842811	0.246830873992145
ENSDARG00000062479	307.117182662728	0.556543599481213	0.240124753958458	2.31772689115382	0.0204641685895174	0.246889871970618
ENSDARG00000034427	967.073178492506	0.45298860979079	0.195455508793195	2.31760472031557	0.0204708134363059	0.246889871970618
ENSDARG00000025850	4093.17711325822	-0.57793295131599	0.249529765267526	-2.31608822577289	0.0205534520462916	0.247669097157814
ENSDARG00000117547	5.51419301943221	-3.01826129249351	1.30400010860724	-2.31461736281388	0.0206338818108728	NA
ENSDARG00000017168	646.665772061572	-0.606854951849804	0.262250938130889	-2.31402395040022	0.0206664084131998	0.248778460111338
ENSDARG00000057912	869.169818122372	-0.468364473982366	0.202427040944535	-2.31374460544873	0.0206817355643262	0.248778460111338
ENSDARG00000018328	289.296735810079	0.568364796351651	0.245760709873612	2.31267559669707	0.020740481705366	0.249266839183388
ENSDARG00000027016	205.506509945794	-0.651031556608895	0.281563457649625	-2.31220188174785	0.0207665606428221	0.249362101005636
ENSDARG00000043084	55.9420092711149	-1.08284647215463	0.468465940685616	-2.31147321098701	0.0208067312001238	0.24962625894856
ENSDARG00000092987	29.2885938274404	-1.35896883809337	0.588167394672161	-2.31051372517996	0.0208597295581483	0.249883539453136
ENSDARG00000032317	6584.75577925414	-0.431087728832469	0.186597964372752	-2.3102488297853	0.0208743820856647	0.249883539453136
ENSDARG00000042977	1236.31417387926	0.460865044598574	0.199500242399511	2.31009766732846	0.0208827475644027	0.249883539453136
ENSDARG00000093244	2.97188938638008	4.89608190972747	2.12080324163291	2.30859789989652	0.0209659045979162	NA
ENSDARG00000068323	401.251123659949	-0.559312437477932	0.24234814849128	-2.30788822179946	0.0210053543280677	0.251131899394835
ENSDARG00000030602	4406.67251821233	-0.595506541169519	0.258163725558152	-2.30670106685991	0.0210714907448501	0.25150692736076
ENSDARG00000058574	303.423994426114	0.600918551721955	0.260513681803131	2.30666791687381	0.0210733401319236	0.25150692736076
ENSDARG00000015531	7.14877485272179	-2.67099659767969	1.15803291448929	-2.30649454282363	0.0210830147094171	NA
ENSDARG00000074060	95.8699290927371	0.78719979002202	0.341341219276023	2.30619610397963	0.0210996771866994	0.251602661036189
ENSDARG00000056334	33.4219993865114	1.38860547661033	0.602321462412217	2.30542254139368	0.0211429202579437	0.251766829407536
ENSDARG00000075470	44.1067280114789	1.20062800858614	0.520846762489075	2.3051463406405	0.0211583789038437	0.251766829407536
ENSDARG00000019304	299.069777401968	-0.574423675176721	0.249257665659032	-2.30453765045885	0.0211924813735488	0.251766829407536
ENSDARG00000031108	147.474676840983	-0.68792333466137	0.298515471849754	-2.30448134027575	0.0211956386255571	0.251766829407536
ENSDARG00000027734	2481.30713505971	-0.535499349496846	0.232390027734106	-2.30431294629195	0.02120508274183	0.251766829407536
ENSDARG00000038789	418.251785628269	0.499874806816937	0.217019788416816	2.30336049290057	0.0212585686471787	0.25218390112806
ENSDARG00000074041	205.568336414202	-0.620179385854989	0.269319061320147	-2.30276825864087	0.0212918853286407	0.252361198239463
ENSDARG00000001769	402.050069337516	-0.582355607825684	0.252995077451569	-2.30184560779513	0.0213438805113189	0.252759384986197
ENSDARG00000056913	3.42285074723445	-4.30214241563995	1.86941298097738	-2.30133333801431	0.0213727967417873	NA
ENSDARG00000035598	641.013244057193	-0.539806694787732	0.234578819348211	-2.30117406289115	0.021381794337479	0.252990274602884
ENSDARG00000011496	584.457057508815	-0.580258193467134	0.252335282082713	-2.29955236016869	0.0214735937230657	0.253810492878788
ENSDARG00000036386	1218.31105751979	0.827064299064869	0.359703086896792	2.29929719591807	0.0214880689537767	0.253810492878788
ENSDARG00000079011	3.1191243907383	-4.22198650078242	1.83675133350985	-2.29861627088879	0.0215267387915342	NA
ENSDARG00000019342	6.30093649516025	3.79737338541791	1.65230356525944	2.29822985634099	0.0215487102690472	NA
ENSDARG00000092816	53.7820480980734	0.8979151641208	0.390743833263877	2.29796374934578	0.0215638524254382	0.254486804783716
ENSDARG00000060687	1308.8574298948	-0.489213970493217	0.212928292657114	-2.29755268493612	0.0215872612292288	0.25454438412525
ENSDARG00000062024	535.454446756028	-0.562874044140506	0.245061053191928	-2.29687270502209	0.0216260324758839	0.254683139144517
ENSDARG00000062472	837.907329152914	0.521583326818207	0.227144231217634	2.29626490632052	0.0216607393690574	0.254683139144517
ENSDARG00000070835	413.617815230614	4.77271502295831	2.07846987490574	2.29626374699068	0.0216608056161192	0.254683139144517
ENSDARG00000078011	347.613931647545	-0.566338866450157	0.246690264416193	-2.29574875113305	0.0216902512370469	0.254683139144517
ENSDARG00000087742	83.0666188213524	-0.804580566783955	0.350469368698284	-2.2957229322846	0.0216917283831321	0.254683139144517
ENSDARG00000079497	25.9205273399347	-1.39897544087113	0.609739152764442	-2.29438348272116	0.021768481069602	0.25536603283785
ENSDARG00000020573	1236.81014642293	-0.589608816616079	0.257073640138019	-2.29354054464521	0.0218169039003407	0.255715707234625
ENSDARG00000040287	4848.60757091997	-0.478526382196094	0.208768436775867	-2.29213950914351	0.0218975941856191	0.256442669503708
ENSDARG00000011434	2.97227813740843	4.91033746795358	2.14238248573907	2.29199851130208	0.0219057290824492	NA
ENSDARG00000014588	27.4275586631622	1.21925535886529	0.532088932673805	2.29145032718195	0.0219373816576382	0.256560334704234
ENSDARG00000116751	473.766881738442	-2.60404124173681	1.13649727193803	-2.29128683898751	0.0219468292926112	0.256560334704234
ENSDARG00000061960	87.9367989148181	-0.762772811285466	0.332958501049098	-2.29089453755376	0.0219695139976739	0.256560334704234
ENSDARG00000039980	342.722136051936	-0.638770867147292	0.278857321652329	-2.29067274749089	0.0219823479614824	0.256560334704234
ENSDARG00000038465	7.0741834984767	2.5938254850473	1.13251620179383	2.29032086334734	0.022002723250526	NA
ENSDARG00000089637	136.223904444837	0.659098879118709	0.287910576351241	2.28924858361101	0.0220649132412743	0.257285721487475
ENSDARG00000098349	533.784740244683	-0.510907148874157	0.223231159106126	-2.28869101840423	0.0220973112443241	0.257285721487475
ENSDARG00000070717	70.0984906316165	-0.941405707596926	0.411351198097502	-2.28856926137793	0.022104391585977	0.257285721487475
ENSDARG00000006003	1980.11322436805	0.513496305029748	0.224399703116228	2.28831098213968	0.0221194174184107	0.257285721487475
ENSDARG00000013615	3793.11809004059	-0.429398940053587	0.187678051156604	-2.28795502408155	0.0221401404404777	0.257308891058242
ENSDARG00000061478	4630.77661594824	-0.466243562237658	0.203917388494016	-2.28643356842196	0.0222289063795503	0.258078885727579
ENSDARG00000033440	426.456186109685	-0.509109952641452	0.222690628549655	-2.28617592018665	0.0222439688943331	0.258078885727579
ENSDARG00000021720	7.28513957796735	3.56814094082144	1.56112374855026	2.28562338132067	0.0222763011018785	NA
ENSDARG00000011222	129.745284833834	-0.89750395580888	0.392708986210727	-2.28541741422561	0.0222883638656536	0.258375742128678
ENSDARG00000002311	5.19842400358322	3.63603516916273	1.59177040847643	2.28427111711605	0.0223556022540837	NA
ENSDARG00000018788	341.388137984874	0.645180282732259	0.282529028351127	2.28358935893281	0.0223956757468662	0.259400841260287
ENSDARG00000054823	301.570974969158	-0.732629667507476	0.32119447039414	-2.28095355006722	0.0225511956555305	0.260909956000297
ENSDARG00000097224	14.9296716680663	6.25150647422608	2.74110223531418	2.28065425422177	0.0225689141322383	0.260909956000297
ENSDARG00000106522	9.13658181900653	-2.36352667481191	1.03644477979848	-2.28041736605733	0.0225829466174822	0.260909956000297
ENSDARG00000103802	335.790222480065	0.585020515508428	0.256616188415583	2.27974906462644	0.0226225755038731	0.261054340167941
ENSDARG00000056877	1516.13619420344	-0.488196979850137	0.21416226387858	-2.27956583484252	0.022633451200409	0.261054340167941
ENSDARG00000029248	2576.67258635499	-0.540598907087998	0.237393805109273	-2.27722415435045	0.0227728434416907	0.26244173687794
ENSDARG00000058115	100.892317737878	0.800976953018682	0.351875241173458	2.27630949636448	0.0228274921410152	0.262774662190853
ENSDARG00000040778	75.8244115668865	-0.835159975726175	0.3669257775843	-2.27610058149785	0.0228399902930682	0.262774662190853
ENSDARG00000092035	17.470856783082	1.55594982311882	0.683943733370654	2.27496758461502	0.0229078744514326	0.26333512245969
ENSDARG00000090914	69.6241943290877	-1.19777357023902	0.52673810502034	-2.27394517089811	0.0229692833296996	0.263615603113055
ENSDARG00000002084	10.1571066307708	2.18386845674285	0.960397101468817	2.27392237377942	0.0229706542131708	0.263615603113055
ENSDARG00000021184	5.2433617807315	3.87401416362355	1.70404219707017	2.27342619231161	0.023000509234361	NA
ENSDARG00000116181	33.9977024767833	1.20007439530513	0.527954109596976	2.27306573334799	0.0230222190216187	0.263866371761136
ENSDARG00000077029	288.981624061785	0.653233267207813	0.287454110839508	2.27247843247066	0.0230576292067084	0.263866371761136
ENSDARG00000075837	11.8337273125914	-2.32123644405851	1.02181877723012	-2.27167135287019	0.0231063676886807	0.263866371761136
ENSDARG00000060526	5.33195171039096	-3.00493457507358	1.32292428952709	-2.27143351956124	0.0231207471870479	NA
ENSDARG00000097689	37.8445930613844	-1.107318209215	0.487719834404381	-2.27039814890302	0.0231834367037186	0.263866371761136
ENSDARG00000069423	77.6976584840513	0.864856919210567	0.381012329845207	2.26989220942517	0.023214123920536	0.263866371761136
ENSDARG00000007603	33.2662430525288	1.24332807465388	0.54775472056019	2.26986281995402	0.0232159075907644	0.263866371761136
ENSDARG00000061191	423.355242424435	0.502515338459942	0.221394778302925	2.26977050819316	0.0232215108383628	0.263866371761136
ENSDARG00000011825	230.212189481032	0.622705369221371	0.274371263780769	2.26957211422451	0.0232335571619648	0.263866371761136
ENSDARG00000089517	6.3092550506801	-2.7965911654817	1.2322895071958	-2.26942706981708	0.0232423675757419	NA
ENSDARG00000096554	360.578096914434	0.649172927616464	0.286068685793423	2.26929041819435	0.0232506708413444	0.263866371761136
ENSDARG00000111722	106.629111080948	0.696177257372334	0.306808602996517	2.26909301294996	0.0232626701834895	0.263866371761136
ENSDARG00000042401	102.996052951602	0.732368697357598	0.322760779345505	2.26907587360118	0.0232637122580128	0.263866371761136
ENSDARG00000099616	50.6673510676443	-1.23064175154445	0.542420934603354	-2.26879471833874	0.0232808123189056	0.263866371761136
ENSDARG00000059885	35.7935044800405	-1.06911035642576	0.471232329374494	-2.2687542636238	0.0232832737009553	0.263866371761136
ENSDARG00000035221	30.7279700871463	1.25134596296934	0.551558810589231	2.26874440031612	0.0232838738474226	0.263866371761136
ENSDARG00000078315	241.613742649733	0.652799714001056	0.287776621819153	2.2684251065095	0.0233033089720354	0.263866371761136
ENSDARG00000036869	2.41501215397154	4.59606988958393	2.02618723748649	2.26833424105731	0.0233088424433433	NA
ENSDARG00000025319	58.4603113147834	-1.17228541735468	0.516909062894309	-2.26787553460709	0.023336793898359	0.263866371761136
ENSDARG00000062662	2.47175889511863	4.62545733756689	2.03965353838155	2.26776619191765	0.0233434610305141	NA
ENSDARG00000029761	501.323250665031	-0.716555895647035	0.315977969757127	-2.26774004592095	0.0233450555184355	0.263866371761136
ENSDARG00000045788	22.6924240618696	-1.3637292466109	0.60137300229592	-2.2676928319104	0.023347935057995	0.263866371761136
ENSDARG00000096011	5.33071591694919	3.07369885972523	1.35544224734628	2.26767231561727	0.023349186424148	NA
ENSDARG00000070607	270.557130844129	0.607414134629862	0.267874015878454	2.26753659789635	0.0233574658267119	0.263866371761136
ENSDARG00000062621	146.889791472874	-0.656353435530311	0.289772520198249	-2.26506445497752	0.0235087244780946	0.265356900703028
ENSDARG00000094752	2.43712501960497	-4.85167539944878	2.14274746432361	-2.26423107726336	0.0235599061241504	NA
ENSDARG00000019137	248.460355419847	0.78116877274241	0.345041656313514	2.2639839522235	0.0235751018118174	0.265887663045103
ENSDARG00000103676	56.1176565456086	-0.859901127425184	0.379940827972363	-2.2632501276955	0.0236202747242826	0.266126600586181
ENSDARG00000094673	2077.47929867476	0.54369894192412	0.240279156707909	2.2627802984387	0.0236492359851054	0.266126600586181
ENSDARG00000104943	96.5449426490885	0.80223651703303	0.354589564021315	2.26243690856284	0.0236704227414813	0.266126600586181
ENSDARG00000007244	80.5473247993221	0.762366811922249	0.336975202660783	2.26238253112556	0.0236737792761384	0.266126600586181
ENSDARG00000100524	469.779632316994	0.512302217834843	0.226488756228229	2.26193223172017	0.0237015906030288	0.26622138194097
ENSDARG00000062834	153.600843955972	0.703601633011208	0.311201108666137	2.26092264268263	0.0237640477347353	0.266704839650374
ENSDARG00000092934	26.7099911182813	1.40527744556494	0.622186469802933	2.25861138704935	0.0239075688688879	0.268096549838296
ENSDARG00000088745	2.63699921250798	-4.98389642287423	2.20679065609148	-2.25843643533519	0.0239184633194913	NA
ENSDARG00000042489	586.264692127529	0.573175756845067	0.253812179362257	2.25826734668628	0.0239289967614831	0.268117967791593
ENSDARG00000030237	852.511871307735	0.48113902302213	0.213088518958781	2.25793029757365	0.0239500053677509	0.268134656672203
ENSDARG00000019185	362.42321629925	0.54618418526834	0.241953014862616	2.25739772483707	0.0239832337628615	0.268170838668914
ENSDARG00000071691	1011.7928491347	0.468892828139614	0.207727207660983	2.25725283374945	0.0239922807544657	0.268170838668914
ENSDARG00000053130	277.733131390708	-0.580864143839008	0.257383888215619	-2.25680071843658	0.0240205298379066	0.268268307628717
ENSDARG00000016311	7.53212272140764	-2.57220182543008	1.14012871769146	-2.25606265811662	0.0240667073216264	NA
ENSDARG00000004616	112.076266715896	0.846777022632891	0.37536644439821	2.25586766017525	0.0240789204107503	0.268663039791604
ENSDARG00000051962	11.1370386956029	-2.17929310442703	0.966165211513152	-2.2556112334183	0.0240949890822783	0.268663039791604
ENSDARG00000084316	4.26742642809633	-3.70755852418113	1.64419796340587	-2.25493438545631	0.0241374476054681	NA
ENSDARG00000091433	263.524232535742	-0.622383135921819	0.276116657642496	-2.25405863317255	0.0241924796031675	0.269417186112153
ENSDARG00000057586	241.596986588343	0.673645108444201	0.298878481964543	2.25390969606209	0.0242018495786851	0.269417186112153
ENSDARG00000059601	1086.83063021927	0.474774320455584	0.210707171153273	2.25324234508479	0.0242438728016474	0.269522096714734
ENSDARG00000054930	137.255424363414	-0.867727327701379	0.385119652797157	-2.25313697028703	0.0242505140525159	0.269522096714734
ENSDARG00000002168	761.96562656625	0.588131910133582	0.261105309057799	2.2524701326674	0.0242925780988515	0.269771338192339
ENSDARG00000063049	51.3619693365696	0.957676050155622	0.425410402806027	2.25118155042459	0.0243740409396419	0.270457350878724
ENSDARG00000112811	675.939147328881	-0.485198457698983	0.215642793258983	-2.25001007622948	0.0244483056853088	0.271062449716777
ENSDARG00000019113	79.8604129806533	-0.803063095035679	0.357119502705492	-2.24872371559597	0.0245300793714825	0.271749758327464
ENSDARG00000062948	2244.86085189173	0.435363833056663	0.193662571387089	2.24805356005764	0.024572774841332	0.272003390810135
ENSDARG00000014891	1821.96624611869	-0.43963142752084	0.195615802305953	-2.24742286838991	0.0246130148715653	0.272229456755791
ENSDARG00000069383	4.35950707965503	3.46648399772159	1.5433777350464	2.24603732385537	0.0247016173132551	NA
ENSDARG00000043250	154.747418399743	-0.654135369082457	0.29124744719279	-2.24597803478585	0.02470541487177	0.272949605567271
ENSDARG00000052124	250.348591833379	0.707882249487112	0.315204997008545	2.24578371601109	0.0247178648413543	0.272949605567271
ENSDARG00000099630	101.340315860197	-0.861804696460489	0.38380436981557	-2.24542700458208	0.0247407334252066	0.272978540457634
ENSDARG00000063570	687.358440857707	-0.471267285562421	0.209907099452279	-2.24512313681682	0.0247602286824061	0.272978540457634
ENSDARG00000034227	108.207490400407	0.809995255311811	0.360874332170997	2.24453551583714	0.0247979664543415	0.273024233954821
ENSDARG00000103811	156.390471425753	0.622534889882412	0.277367614287669	2.24443971759715	0.0248041234604074	0.273024233954821
ENSDARG00000101021	5.07739546228836	-2.87076767190395	1.27943018068182	-2.24378611295077	0.024846166337613	NA
ENSDARG00000055283	2328.40961154221	-0.468534546428774	0.208871319319295	-2.24317320327038	0.0248856475849046	0.273499677672071
ENSDARG00000078992	1749.08101898385	0.418175335757225	0.186423251533018	2.24315010235277	0.0248871367176304	0.273499677672071
ENSDARG00000008662	102.466052030614	-0.727307769957133	0.32438261773701	-2.24212929481564	0.0249530171658981	0.274004473867259
ENSDARG00000038308	80.7985743939666	-0.852046933386575	0.380082340171897	-2.24174302073921	0.0249779857141945	0.27405957648234
ENSDARG00000099918	191.436310356095	0.583671731720612	0.260428659100774	2.24119624059792	0.025013366271161	0.274173285049868
ENSDARG00000105075	41.2373698885575	1.0811068135021	0.482428887065773	2.24096616617966	0.0250282666850502	0.274173285049868
ENSDARG00000115424	2.99101392912683	-4.17473596337499	1.8637763403483	-2.2399339840288	0.0250952089807118	NA
ENSDARG00000091619	372.159154729319	-0.541627067673146	0.241810181121574	-2.23988529002769	0.0250983708610638	0.27453958836554
ENSDARG00000007737	236.538434980433	-0.560972332979529	0.250452593303318	-2.23983439572593	0.0251016759836295	0.27453958836554
ENSDARG00000042120	42.708435770456	1.15117560160798	0.514060225402135	2.23937886014708	0.0251312756645399	0.274577701890322
ENSDARG00000055917	22.6916682239175	1.3817072424657	0.617063420822117	2.23916569325216	0.0251451371462492	0.274577701890322
ENSDARG00000007412	66.4598628891233	-1.4132043130922	0.631311672534953	-2.23852080449845	0.0251871122635467	0.274817602195664
ENSDARG00000063229	1733.2935696148	-0.619549321330569	0.276810276161738	-2.23817312681185	0.0252097673854937	0.274846487757561
ENSDARG00000020053	411.391174351133	-0.493180748249419	0.220406174837603	-2.23759950742214	0.0252471837143803	0.275036132184331
ENSDARG00000059177	64.8082416724729	1.0328526542195	0.46210728655226	2.23509276801394	0.0254112590717116	0.276604172637166
ENSDARG00000078057	4.56638288969281	-3.22886760140142	1.4447752141335	-2.23485810790153	0.0254266655669528	NA
ENSDARG00000033852	110.843318106106	0.717363799112279	0.321162552589752	2.23364708409398	0.0255063032959318	0.277418913995419
ENSDARG00000102171	138.836691517588	-0.669853212878151	0.299973852796954	-2.23303866864543	0.0255463944799132	0.277635143172918
ENSDARG00000102397	3.86816826901977	-3.56738253654658	1.59773906951834	-2.23276917026384	0.025564170335126	NA
ENSDARG00000091241	7.70412292341616	2.32661740492524	1.04208248006599	2.23266147299387	0.025571276935845	NA
ENSDARG00000070084	710.112048438643	0.633485994828211	0.283775241091048	2.23235118184592	0.0255917616192522	0.277908323607643
ENSDARG00000041205	2.99806315117281	-4.13506609806787	1.85234190426434	-2.23234495130105	0.0255921730903449	NA
ENSDARG00000062271	9.61677964958882	-1.98330252585063	0.888608689297923	-2.23191889718928	0.0256203236877056	0.277961671520121
ENSDARG00000024184	510.465682604185	0.686825339798563	0.307763703315301	2.23166452833756	0.0256371433221222	0.277961671520121
ENSDARG00000007184	746.311466213171	-0.544657744029226	0.244108877667127	-2.23120825934047	0.0256673371350514	0.278024962012386
ENSDARG00000068702	3.28338173138158	4.01583389026692	1.79996403690646	2.23106340344933	0.0256769294715259	NA
ENSDARG00000009624	8.00869176850573	-2.23642854462334	1.00278525650429	-2.230216818723	0.0257330522296102	NA
ENSDARG00000060113	1209.00560125072	-1.81509719923612	0.813906148124038	-2.23010626399581	0.0257403890757289	0.278024962012386
ENSDARG00000103390	41.0796274748617	-1.00498434905935	0.450651451392141	-2.23007014834808	0.02574278624404	0.278024962012386
ENSDARG00000036156	84.8913810899326	-0.764793940429119	0.342948862740375	-2.23005241748854	0.0257439631966722	0.278024962012386
ENSDARG00000105366	62.1851048364939	-0.928546539448034	0.416409921671068	-2.2298857234759	0.0257550304156808	0.278024962012386
ENSDARG00000045768	182.128813775683	-2.23669928434673	1.00311913377514	-2.22974441323747	0.0257644155668463	0.278024962012386
ENSDARG00000102062	17.4898335951906	1.58982417433325	0.713142732427301	2.22932114714542	0.0257925445791071	0.278040545029005
ENSDARG00000011579	55.7925924686295	1.10247475004903	0.494597237615528	2.22903539729437	0.0258115496827826	0.278040545029005
ENSDARG00000031836	203.199071188018	-0.608821632339339	0.273160009193972	-2.22880953231705	0.025826580436559	0.278040545029005
ENSDARG00000079716	553.425554768536	-0.461175901020157	0.206988802692123	-2.22802342456231	0.0258789529878813	0.278386199839096
ENSDARG00000031317	8336.1836141759	-0.459505677541825	0.206318069291318	-2.22717127549798	0.0259358290902832	0.278779721606589
ENSDARG00000061800	7.76171119008212	-2.5404397005769	1.14109156461456	-2.22632414379035	0.0259924774065893	NA
ENSDARG00000056036	194.062036127514	-0.775845265588077	0.348534744560334	-2.22601986658972	0.0260128507407008	0.279045727415184
ENSDARG00000101984	1302.79023750548	-0.443020316308414	0.199026644423373	-2.22593471136464	0.0260185549077644	0.279045727415184
ENSDARG00000061195	24.5325868398119	-1.50261435171977	0.675147025057865	-2.22561056473734	0.0260402779317953	0.279045727415184
ENSDARG00000101281	2.75353948997163	4.79508986609083	2.15461376698686	2.22549857406535	0.0260477867467731	NA
ENSDARG00000096884	5.51040961230519	2.77905543506069	1.24873595294066	2.22549485222738	0.026048036322839	NA
ENSDARG00000073724	94.4088858659685	0.744025578982198	0.334325237377827	2.22545442521099	0.0260507473788957	0.279045727415184
ENSDARG00000043179	225.197672037463	0.619314015301119	0.278307788813312	2.22528452380667	0.0260621437194206	0.279045727415184
ENSDARG00000090195	52.4366970301713	0.965571929110497	0.434016947430308	2.22473323870733	0.026099151513215	0.279224333595822
ENSDARG00000067990	663.179540993248	5.75042241663112	2.58679365052961	2.22299231925739	0.0262163178946172	0.279884328279782
ENSDARG00000018272	960.696113831212	0.604003013643693	0.271709560251714	2.22297299029206	0.0262176213092624	0.279884328279782
ENSDARG00000101457	717.332633401406	0.481234808488516	0.216488798432432	2.22290858452297	0.0262219648028011	0.279884328279782
ENSDARG00000000086	681.844391614944	-0.499143977095899	0.224580649362674	-2.22256004029018	0.0262454812463286	0.279917838416782
ENSDARG00000044144	319.629614641036	-0.510655629169946	0.229826954877201	-2.22191356728716	0.0262891473415777	0.280166033383439
ENSDARG00000070339	207.623480126208	0.681438864592598	0.306751341719395	2.22146987450165	0.0263191529414517	0.280268375160249
ENSDARG00000036305	166.781917342262	0.636877896974089	0.286818949610537	2.22048751604064	0.0263856921846163	0.280759297862179
ENSDARG00000019451	197.159283570447	-0.605084515267363	0.27255992334493	-2.22000544996345	0.0264183976649133	0.280775113681866
ENSDARG00000063711	153.666398806316	-0.722341815342139	0.325423120895224	-2.21970034997824	0.0264391150821125	0.280775113681866
ENSDARG00000089461	81.7191255062349	0.766762724389803	0.345456731888937	2.21956225949684	0.0264484965497805	0.280775113681866
ENSDARG00000043322	11.7227731361968	-1.91826052138789	0.864386429039896	-2.21921637932073	0.026472007272303	0.280807694130986
ENSDARG00000077151	118.908516223513	-0.646233397186625	0.291406505199298	-2.21763545307492	0.026579698536519	0.281162511276506
ENSDARG00000089243	152.692327614975	0.640002204776765	0.28865334581063	2.21720002232933	0.0266094260717206	0.281162511276506
ENSDARG00000110698	35.4395577608868	5.29215410201039	2.38696557926672	2.21710532735715	0.0266158948454818	0.281162511276506
ENSDARG00000060637	88.4621088411127	-0.733257667999297	0.330729132683433	-2.21709427908534	0.0266166496600967	0.281162511276506
ENSDARG00000008886	14.6403254153376	-1.54316975400756	0.696208345451448	-2.21653440969155	0.0266549239852895	0.281162511276506
ENSDARG00000109963	17.6420713416238	1.59988747106476	0.721927315150643	2.21613372633076	0.0266823450585374	0.281162511276506
ENSDARG00000056427	2249.52229876423	-0.509477476129588	0.229894928933498	-2.21613185855424	0.0266824729382848	0.281162511276506
ENSDARG00000014259	187.348635043435	0.637673139093736	0.2877942984349	2.21572540721469	0.0267103137512717	0.281162511276506
ENSDARG00000010144	4032.37973768755	0.424268008414706	0.191480472556597	2.21572467808331	0.0267103637173258	0.281162511276506
ENSDARG00000028542	785.455271255942	0.467555320544802	0.211044253147888	2.2154373481905	0.026730060199616	0.281162511276506
ENSDARG00000062335	332.965734069923	-0.517209118911417	0.233457720668262	-2.21542948946357	0.0267305990920227	0.281162511276506
ENSDARG00000090982	294.185954050113	-0.533105120836765	0.240680612047229	-2.21498988348988	0.0267607589101437	0.281264380373867
ENSDARG00000042094	32.8323589837096	-1.17449142567761	0.530323451441893	-2.21466997637817	0.0267827250799226	0.281280041607719
ENSDARG00000105293	1312.03216036073	0.466325986703717	0.210600561041605	2.21426754229582	0.0268103800107878	0.281291846588681
ENSDARG00000013274	35.5492394100539	1.13263105095106	0.511563451664216	2.21405780117089	0.0268248030160277	0.281291846588681
ENSDARG00000078859	8.40198737554211	-2.09546502558895	0.946530967772187	-2.21383673322486	0.0268400121703814	NA
ENSDARG00000009136	128.834232853969	0.862966073795323	0.389943592558182	2.21305360637914	0.0268939500857455	0.281591496489145
ENSDARG00000035810	54.6049071331802	1.09109574728637	0.49309227056634	2.21276181440281	0.026914071196142	0.281591496489145
ENSDARG00000041232	3571.61949353907	-0.514205791109935	0.232383121814701	-2.21275016487624	0.0269148747827217	0.281591496489145
ENSDARG00000074317	9.44186468497397	-1.99462158022273	0.901769538219809	-2.21189727051585	0.0269737639021771	0.281940164025085
ENSDARG00000075133	409.026541124167	-0.511551946299291	0.231316735580568	-2.21147832220344	0.0270027314097825	0.281940164025085
ENSDARG00000102060	124.111949288831	0.714241303212948	0.323004846325489	2.21124020688288	0.0270192074769719	0.281940164025085
ENSDARG00000057782	4916.84799185742	-0.435801657280772	0.19712583718964	-2.21077898003558	0.0270511461299756	0.281940164025085
ENSDARG00000076480	12.14579733225	2.08624279447078	0.943713642872586	2.21067355572018	0.0270584510393508	0.281940164025085
ENSDARG00000105116	107.106773234468	-0.756252911525527	0.342131178627669	-2.21041798809144	0.0270761665297285	0.281940164025085
ENSDARG00000101992	4.36405129900683	-3.14318296631585	1.42200939665958	-2.21038129122033	0.0270787111129168	NA
ENSDARG00000035609	4.59215070253177	-3.2500056232792	1.47037397308977	-2.21032586454846	0.0270825548231152	NA
ENSDARG00000042989	267.536307408896	0.546822270563053	0.247409445543912	2.21019156872084	0.0270918698779291	0.281940164025085
ENSDARG00000103411	12.9205070671088	6.04102626299823	2.73488648434812	2.20887641866355	0.0271832378262918	0.28262468739252
ENSDARG00000031222	2235.06547894683	-0.56725117202804	0.256831291720206	-2.2086528795954	0.0271987942587837	0.28262468739252
ENSDARG00000107442	3.83142462745074	4.24128825377726	1.92077426419366	2.20811384910853	0.0272363378347288	NA
ENSDARG00000069093	24.5593423450765	-1.39007630317474	0.629918402551231	-2.20675614102525	0.0273311007023086	0.283206637978146
ENSDARG00000000563	94.0673207336738	3.26103127607519	1.47775886677592	2.20674113307126	0.0273321497881947	0.283206637978146
ENSDARG00000003061	43.3468116674689	1.07546696954397	0.487357866735356	2.20672947529945	0.0273329647136475	0.283206637978146
ENSDARG00000037924	106.344114544403	0.772470919597884	0.350101306789871	2.20642112616139	0.0273545271790418	0.283206637978146
ENSDARG00000038123	3.46448523675775	5.1187968268764	2.32003565938268	2.20634403017686	0.0273599206967372	NA
ENSDARG00000070810	3.46448523675775	5.1187968268764	2.32003565938268	2.20634403017686	0.0273599206967372	NA
ENSDARG00000026053	76.8394245829316	0.758203936592268	0.343719464690859	2.20588012748768	0.0273923939975572	0.283206637978146
ENSDARG00000074730	83.9335266831607	0.768550143458773	0.348619337485384	2.20455396709311	0.0274854090135349	0.283206637978146
ENSDARG00000100494	2525.75582521344	-0.405602276443215	0.183997394778916	-2.20439140962061	0.0274968292892936	0.283206637978146
ENSDARG00000042835	1024.09889938863	0.427872500884106	0.194120995636153	2.20415364902661	0.0275135402398172	0.283206637978146
ENSDARG00000037174	21.2915820915592	1.42264536061865	0.645476738101424	2.20402266517481	0.0275227501527332	0.283206637978146
ENSDARG00000078912	2.58693582956679	-4.96935043020159	2.25473630191642	-2.20396080285658	0.0275271008238293	NA
ENSDARG00000103337	128.932324118346	-0.756511286101416	0.343259249564754	-2.20390648485265	0.0275309214053082	0.283206637978146
ENSDARG00000074575	4.23040263031128	-3.57925331717754	1.62422905779869	-2.20366290086479	0.0275480600694664	NA
ENSDARG00000105288	80.7009568420662	-0.776909182272604	0.352596670533751	-2.20339341575898	0.0275670318683946	0.283206637978146
ENSDARG00000104451	614.972863591308	0.563529434635844	0.255800651417589	2.20300234386775	0.0275945834414243	0.283206637978146
ENSDARG00000015628	152.187065303015	0.626481596060054	0.284407688322972	2.20275900329609	0.0276117391163342	0.283206637978146
ENSDARG00000088514	23.179648454386	-3.79485031646828	1.72282710237191	-2.2026878444411	0.0276167576017548	0.283206637978146
ENSDARG00000074761	29.5577551106097	-1.19705562815387	0.543499111294503	-2.20249785745322	0.0276301603074566	0.283206637978146
ENSDARG00000056511	9.78745965563336	2.57333886921723	1.16858931638143	2.20209001840411	0.0276589504192768	0.283206637978146
ENSDARG00000070735	11.6109963911974	1.74512797948615	0.792520775745201	2.20199650645779	0.0276655552451856	0.283206637978146
ENSDARG00000089066	50.9168580856072	-1.05757312468391	0.480310541112956	-2.20185283094838	0.0276757058153459	0.283206637978146
ENSDARG00000035719	109.262916843461	0.815798365977852	0.370509542951504	2.2018282160269	0.0276774451638587	0.283206637978146
ENSDARG00000077143	328.553622152823	0.648894403731073	0.294716643041293	2.20175690464877	0.0276824847265193	0.283206637978146
ENSDARG00000097546	54.3016022916958	0.919644545021714	0.417726587810021	2.20154659018248	0.0276973522219483	0.283206637978146
ENSDARG00000040971	859.981995752411	-0.487907981641798	0.221636224966389	-2.20139095816033	0.0277083585530049	0.283206637978146
ENSDARG00000088634	3.78861167552884	-3.6889606107416	1.67574844576712	-2.2013808934508	0.027709070461318	NA
ENSDARG00000070052	3.44647606496741	4.09590671985721	1.86149714985735	2.20032929954853	0.0277835399535202	NA
ENSDARG00000063583	96.9325649988613	-0.869602889539245	0.395313430226371	-2.19978078923673	0.027822451602906	0.284161351426855
ENSDARG00000114762	47.7797037995202	-1.0926262670039	0.496883299277427	-2.19895953152945	0.0278807999574495	0.284545727351771
ENSDARG00000063908	40997.2280087238	-0.614592909491464	0.279561002177759	-2.19842147046201	0.0279190850578111	0.28472492311741
ENSDARG00000055118	2.14852820571731	-4.71538198300289	2.14542877562364	-2.19787393390965	0.0279580908930588	NA
ENSDARG00000078133	1174.31948794643	0.493533075498754	0.224624895773361	2.19714325876287	0.0280102164665543	0.285232896420367
ENSDARG00000009273	1287.03764692151	0.42662211902509	0.194171535391799	2.19714036954104	0.0280104227466751	0.285232896420367
ENSDARG00000070617	47.2240246879462	-1.03556325743031	0.471457113277313	-2.1965163495607	0.0280550062395855	0.285313399969519
ENSDARG00000028625	29.1788144199007	1.62882788623768	0.741573495952453	2.19644835626935	0.0280598677556104	0.285313399969519
ENSDARG00000102394	326.038088703136	-0.584814854255366	0.266297074737319	-2.19609943080389	0.0280848273300188	0.285350143703269
ENSDARG00000024017	105.734859799275	-0.72213965701909	0.328880738965206	-2.19574931414724	0.0281098913448581	0.285350143703269
ENSDARG00000079779	156.088274930588	-0.715057262603002	0.325688175065479	-2.19552724767867	0.0281257985422018	0.285350143703269
ENSDARG00000096837	2.08595273643335	-4.66087668386106	2.12414323776027	-2.1942384115186	0.0282182744803339	NA
ENSDARG00000079483	24.3240261125982	-1.30679402446958	0.595772951556927	-2.19344302398178	0.0282754753821347	0.286463400493215
ENSDARG00000053813	10.142947437414	5.68876703639278	2.5937250979193	2.19328063754958	0.0282871657994098	0.286463400493215
ENSDARG00000070463	232.421498692645	0.534257814079847	0.243620537933065	2.19299168539984	0.0283079781513099	0.286463400493215
ENSDARG00000009839	79.2193749041874	-0.947283778678389	0.432033438654839	-2.19261680676341	0.0283349991900785	0.286463400493215
ENSDARG00000059498	85.6591129031395	0.855707350660764	0.390309115632174	2.19238371943939	0.0283518111934668	0.286463400493215
ENSDARG00000044062	936.939386884349	-0.430931050638763	0.196569205023255	-2.19226124757325	0.0283606482252874	0.286463400493215
ENSDARG00000096856	8.97772231645505	2.61617233594774	1.19367319356063	2.19169899270662	0.0284012485279106	0.286662711996993
ENSDARG00000068461	12.8423876033697	1.85309980147193	0.845683376214718	2.19124539229612	0.0284340393988654	0.286782965655077
ENSDARG00000059906	457.950027324146	0.58691554876048	0.267966403068962	2.190257965322	0.0285055334958321	0.287029514072941
ENSDARG00000077229	106.381467053984	-0.690836092793758	0.31542360910686	-2.19018511249015	0.0285108144925785	0.287029514072941
ENSDARG00000007025	67.7389046090068	1.13186334736352	0.516842863705107	2.18995641973172	0.0285273975761175	0.287029514072941
ENSDARG00000061462	13.8286385977518	-1.69857405708136	0.775691628594425	-2.18975427149991	0.0285420627665165	0.287029514072941
ENSDARG00000015352	137.339835130848	0.618895396401471	0.282729254821505	2.18900374067126	0.028596568137554	0.287367268840951
ENSDARG00000091792	2.10031640437459	-4.65670189155801	2.12876808773086	-2.18751019352314	0.0287052998971973	NA
ENSDARG00000099793	607.210036782479	-0.643502513752529	0.294433407389621	-2.18556215973477	0.0288476536033025	0.289500825131339
ENSDARG00000062195	146.341405540208	-0.601910486652665	0.275408864332383	-2.18551602582492	0.0288510322199027	0.289500825131339
ENSDARG00000045142	3.50945803721397	-4.35676860547251	1.99377264400208	-2.18518827539293	0.0288750448295384	NA
ENSDARG00000019038	249.643950749531	-0.550172110408396	0.251805318499576	-2.18491060350388	0.0288954019000023	0.289734405766665
ENSDARG00000103467	41.0549112102104	-1.02000224134276	0.466922071689984	-2.18452350656921	0.0289238019102074	0.289807634456979
ENSDARG00000053291	12262.4474888765	-0.538268148670897	0.246605787495047	-2.18270687861171	0.0290574030512502	0.290934071220863
ENSDARG00000098013	239.854754600631	0.555635958555451	0.254615286924891	2.18225686786574	0.0290905803735081	0.291054116963496
ENSDARG00000005774	3530.68546513035	-0.441669592961104	0.202540557472058	-2.18064766125685	0.0292094870089013	0.291921241201439
ENSDARG00000069920	94.1117815877598	-0.695349248975886	0.318909304303126	-2.18039812446159	0.0292279630532754	0.291921241201439
ENSDARG00000078392	136.589728463922	-0.709202194750044	0.325313680182593	-2.1800564745755	0.0292532755854167	0.291921241201439
ENSDARG00000090064	66.2703753429699	-0.820938626612246	0.376588513685212	-2.17993538512028	0.0292622515203015	0.291921241201439
ENSDARG00000097973	30.7118879160581	-1.08872955192416	0.499579433739025	-2.17929217737354	0.0293099699817826	0.292137372443128
ENSDARG00000042827	233.165656687863	0.598232710151886	0.274535760639142	2.17907025576249	0.0293264494867201	0.292137372443128
ENSDARG00000022430	418.60906208601	-0.469914452884206	0.215730439314405	-2.17824825452357	0.0293875593071292	0.292533987102923
ENSDARG00000112858	5.14010875554122	-2.84246120773123	1.30511803086035	-2.17793421017826	0.0294109351271944	NA
ENSDARG00000053773	2.68802980878975	4.75601248718897	2.18387294532129	2.17778808853245	0.0294218171105989	NA
ENSDARG00000058558	88.8925030850577	-0.864325850995086	0.397362955949521	-2.17515457355538	0.0296185350112076	0.294455003864276
ENSDARG00000037362	66.1088461604518	0.82872503756915	0.381030905692559	2.17495490572573	0.0296334957929605	0.294455003864276
ENSDARG00000004282	13.5144251936665	-1.68400349881766	0.774324451770531	-2.17480346251123	0.0296448475172376	0.294455003864276
ENSDARG00000018574	1414.56670403725	0.409462144396616	0.18831011450011	2.17440335312619	0.0296748564967486	0.294540103826471
ENSDARG00000098810	112.85091880022	-0.641979758441884	0.295416628054244	-2.17313345789054	0.0297702741915838	0.29527383145833
ENSDARG00000028676	452.868629660219	-0.576626415579328	0.265529177922856	-2.17161225026221	0.0298849222286568	0.296046865158249
ENSDARG00000011166	50.3079989604599	-1.3082803836414	0.602491093160261	-2.17145182475486	0.0298970350276615	0.296046865158249
ENSDARG00000016651	104.497088055457	0.75241035333706	0.346534505794908	2.17124223058573	0.0299128666258754	0.296046865158249
ENSDARG00000055781	2.87029475633918	-4.10216104407752	1.889659692171	-2.17084645509086	0.0299427809974816	NA
ENSDARG00000091348	730.109245915739	-0.479934693278068	0.221187727834973	-2.16980705926029	0.030021465371864	0.296907753645282
ENSDARG00000105029	9.28929712033492	-1.91685775992707	0.883772243142204	-2.16894994700421	0.0300864841493876	0.297336714215927
ENSDARG00000069869	232.571516755562	0.571682636006504	0.263613091500977	2.16864281190066	0.0301098122232394	0.297353336096793
ENSDARG00000068978	220.352994712966	-0.569115688898047	0.262466768343634	-2.16833427138073	0.0301332626938683	0.297371141972464
ENSDARG00000101512	44.7250308048032	-1.00361234013363	0.462962831574101	-2.16780326991109	0.0301736579510921	0.297556022450935
ENSDARG00000089033	62.058968897929	0.826481146159979	0.381556410387047	2.16607852380623	0.0303051870107537	0.298638704423761
ENSDARG00000117093	119.595198208587	-0.667517136810728	0.308247009989053	-2.16552672103595	0.0303473713429343	0.29884002877268
ENSDARG00000004307	213.249273617783	-0.603338234103538	0.27872271936592	-2.16465394524028	0.0304141964852288	0.299283536617184
ENSDARG00000038543	211.791618501039	0.577007108652749	0.266644234650977	2.16395868978012	0.0304675199860605	0.299565384700045
ENSDARG00000088030	4904.95835459309	-0.498336039929364	0.230315319777084	-2.16371208138343	0.030486453214724	0.299565384700045
ENSDARG00000030270	134.887322382211	4.80105225625984	2.22024830346564	2.16239429110958	0.0305877972428749	0.300265961888819
ENSDARG00000034522	182.184798489222	-0.614407617003157	0.284156337799605	-2.16221683373627	0.0306014665970988	0.300265961888819
ENSDARG00000104996	301.871605930681	0.608522350938019	0.281533141002289	2.1614590338161	0.0306598981774165	0.300621921967825
ENSDARG00000063588	97.4793268449723	0.912102702562771	0.422039399875799	2.16117903406931	0.0306815123097394	0.300621921967825
ENSDARG00000040358	340.101282136605	-0.525571028705396	0.243337226463156	-2.15984638414942	0.0307845635142221	0.301416642191639
ENSDARG00000077387	2.85889061144147	-4.06894549623847	1.88428116929722	-2.15941525210702	0.0308179656701452	NA
ENSDARG00000103854	9.6125720672563	2.1731756996865	1.00650693439434	2.15912640581478	0.0308403615742475	0.301747896684785
ENSDARG00000036371	171.16098088715	4.52415321387623	2.09628044293557	2.15818128205248	0.0309137401095963	0.3020083520927
ENSDARG00000070560	92.9219568670914	0.787551208173107	0.364993174487889	2.1577148922801	0.0309500053752084	0.3020083520927
ENSDARG00000102898	69.9464650437055	-0.769975452095285	0.356855757194286	-2.15766576991521	0.0309538271284955	0.3020083520927
ENSDARG00000117236	32.3275193588444	-1.20729515908938	0.559541263393412	-2.15765170162355	0.0309549217257423	0.3020083520927
ENSDARG00000092445	21.3783512990279	1.5421007962982	0.714825971062032	2.15730941337661	0.030981564039551	0.302053758134359
ENSDARG00000061472	74.224557662992	0.758365334231214	0.351627631751495	2.15672849842237	0.0310268251275401	0.302225381800819
ENSDARG00000037040	64.2375710452172	0.923054260564164	0.428029755635185	2.15651890648204	0.0310431690850226	0.302225381800819
ENSDARG00000040048	82.140938208282	-0.951130310981042	0.441132051210982	-2.15611245741503	0.0310748850010293	0.302319897492309
ENSDARG00000013025	156.706823624648	-0.646369895649806	0.299900208365378	-2.15528324962786	0.0311396757548805	0.302709895479371
ENSDARG00000092651	133.342130981686	0.89241108882436	0.414117424914516	2.1549711147957	0.0311640946525018	0.302709895479371
ENSDARG00000095754	104.147580854079	0.701783620640438	0.32569081314726	2.15475411743692	0.031181080447209	0.302709895479371
ENSDARG00000018896	48.5471981610129	-0.89751048231087	0.416594529429567	-2.15439814713796	0.031208961763825	0.302764885205836
ENSDARG00000031044	16.2675557007445	1.70048358950981	0.78941016215569	2.15411920321142	0.0312308249498922	0.302764885205836
ENSDARG00000030644	5.10887955284808	-2.94363016264457	1.36656750930897	-2.15403201275659	0.0312376614959922	NA
ENSDARG00000041332	1552.64021460713	0.431299900474014	0.200248083546276	2.15382785610702	0.0312536743081505	0.302772724944333
ENSDARG00000060392	1070.86574865402	0.403987165129637	0.187600968311798	2.15343859237549	0.0312842253175212	0.302855111477653
ENSDARG00000038785	799.099693089527	0.457347641144345	0.212415431228242	2.15308105677559	0.0313123087459846	0.302913510734923
ENSDARG00000055751	22.1258214410034	-1.7329424031382	0.805274679443157	-2.15198918751118	0.0313982059715216	0.303262008960502
ENSDARG00000017842	379.628420029207	0.569735100869269	0.264758186608338	2.15190739960797	0.0314046483465763	0.303262008960502
ENSDARG00000027236	46.8377924302696	-0.99379750662883	0.461848693339887	-2.15178157037129	0.0314145620405324	0.303262008960502
ENSDARG00000019941	929.98612543533	-0.452644054235325	0.210460200848691	-2.15073468717608	0.0314971468441444	0.303845720644671
ENSDARG00000078822	38.9169985198456	1.18064235487766	0.549101168321904	2.15013630090388	0.0315444349489557	0.304088352907933
ENSDARG00000026839	517.145995782682	0.542462229061394	0.252349561459919	2.14964601453272	0.0315832257192749	0.304248788012398
ENSDARG00000017813	253.271742648761	0.549225605393222	0.25570140485508	2.14791782510737	0.0317202840754383	0.305354970108126
ENSDARG00000018296	136.338935286778	0.682943421125188	0.318113978216588	2.14685134225761	0.0318051183803716	0.305957220722104
ENSDARG00000112840	200.371163353506	-0.687522269444345	0.320385323780176	-2.14592310700246	0.0318791139281456	0.306248039050074
ENSDARG00000011219	373.491356663901	-0.617837693072246	0.287960647942302	-2.14556293537734	0.0319078652218501	0.306248039050074
ENSDARG00000070683	6.7828627894821	2.51415857212144	1.17191332537556	2.14534515282154	0.0319252608556091	NA
ENSDARG00000086302	1223.63129345314	-0.418773376855488	0.19520952748457	-2.14525070703114	0.031932807349484	0.306248039050074
ENSDARG00000101345	27.3652685600935	-1.33408668663593	0.621932717860243	-2.1450659345047	0.0319475756351858	0.306248039050074
ENSDARG00000061161	97.2223006569579	-0.713242796587077	0.332543792618385	-2.14480863098103	0.0319681508481647	0.306248039050074
ENSDARG00000112767	23.7779759691053	-1.30030899269077	0.606262142427233	-2.14479661798583	0.0319691117418509	0.306248039050074
ENSDARG00000078671	12.6576953294292	-1.61369597125153	0.752554235536216	-2.14429192615165	0.0320095033333376	0.306421287310145
ENSDARG00000031911	39.3894758679139	0.997591789067676	0.465307706795818	2.14393996595769	0.032037697360555	0.306466823167488
ENSDARG00000078973	9.05628875250114	2.09505243342076	0.977459392713242	2.14336518635858	0.0320837862621467	0.306466823167488
ENSDARG00000086628	34.6294326064175	1.09583837131507	0.511322621950758	2.1431447080012	0.032101480469324	0.306466823167488
ENSDARG00000075172	51.485371972015	0.888219132239162	0.414532034888722	2.1427032351736	0.0321369354440901	0.306466823167488
ENSDARG00000032619	416.925931761435	-0.808932938656593	0.377546516145172	-2.14260469654432	0.032144853726278	0.306466823167488
ENSDARG00000078772	178.816801408317	-0.607536007177997	0.283555582524917	-2.1425640848549	0.0321481176519146	0.306466823167488
ENSDARG00000012039	67.7003065011042	0.779141176744945	0.363734056453054	2.14206275965117	0.0321884321148001	0.306638343939673
ENSDARG00000028228	2140.45015866487	-0.546391336268872	0.255124439481598	-2.14166599397187	0.0322203690455694	0.306729874968113
ENSDARG00000079613	421.611284575972	0.476920335445746	0.222723041337237	2.14131565635194	0.0322485914037325	0.306749680853575
ENSDARG00000018393	126.303205854813	-0.610019022277698	0.284974740574628	-2.14060734311976	0.0323057161304222	0.306749680853575
ENSDARG00000075685	20.9666622722195	-1.28384638052614	0.599806017678082	-2.1404359787787	0.0323195495047303	0.306749680853575
ENSDARG00000030967	44.9258612308406	-0.951959761598207	0.444754817618097	-2.14041472714442	0.032321265395082	0.306749680853575
ENSDARG00000027322	1697.5270332324	-0.446558630871602	0.208647317904111	-2.14025579316016	0.0323341004495869	0.306749680853575
ENSDARG00000070278	183.398598778042	0.737731297355595	0.344960245931731	2.13859801544087	0.032468238376874	0.30747075086077
ENSDARG00000007009	52.2110503426576	1.21467518624654	0.568060363576241	2.13828540790898	0.0324935861453306	0.30747075086077
ENSDARG00000058372	36.5292108821005	1.07196507211857	0.501331760783584	2.13823490944017	0.0324976824014292	0.30747075086077
ENSDARG00000011201	5604.99224255978	-0.502895313558695	0.235205462266262	-2.13811069144898	0.0325077604051851	0.30747075086077
ENSDARG00000041729	11.2218357018321	-2.01851854241479	0.94414402833703	-2.13793497796106	0.032522020892531	0.30747075086077
ENSDARG00000006791	184.663921484475	0.613132686660889	0.286836557574704	2.13756813930945	0.032551809913868	0.307540724062451
ENSDARG00000074129	197.869075334773	0.614201459133353	0.287405527944381	2.13705513434736	0.0325935075186488	0.307723032841016
ENSDARG00000008329	13.4088157664906	-1.58600890588098	0.742433970856129	-2.13622890134202	0.0326607608137512	0.308083426512325
ENSDARG00000036870	79.5331969191327	-0.72737241000243	0.340524522418228	-2.13603532819607	0.0326765343545503	0.308083426512325
ENSDARG00000069122	888.390826131389	0.445956764011799	0.208861592051386	2.13517841950607	0.0327464389760771	0.308530749118224
ENSDARG00000086107	59.2886163201705	-0.819096164550835	0.383751690627604	-2.1344431426771	0.0328065231968965	0.308884995994357
ENSDARG00000052131	70.1230166775783	-0.765264198306209	0.358648346362879	-2.1337452300196	0.0328636414470965	0.309210851067647
ENSDARG00000063213	86.6901870092779	0.786392620829842	0.368685169075397	2.1329651604972	0.0329275842890489	0.309600428048367
ENSDARG00000029729	51.9018505581879	-0.846099202179551	0.396842027967527	-2.13208063297365	0.0330002184567935	0.30971065344264
ENSDARG00000052701	9.73299013731839	-2.13900449120065	1.00327149176934	-2.13202957399733	0.0330044154171076	0.30971065344264
ENSDARG00000113771	133.143584142359	-0.678731717646185	0.318399192031325	-2.13170050249188	0.0330314754939286	0.30971065344264
ENSDARG00000035924	877.472738280547	0.561526584997605	0.263440247725294	2.13151403343328	0.0330468175711639	0.30971065344264
ENSDARG00000023303	324.387021819619	0.487297224679531	0.228622337686669	2.13145062556127	0.0330520359574077	0.30971065344264
ENSDARG00000035819	37.3049504277845	1.11933502587543	0.525245285016196	2.13107105919268	0.0330832885315498	0.309776330713828
ENSDARG00000002131	5907.79807521385	-0.424416198775049	0.199179946859125	-2.13081791348819	0.033104145991694	0.309776330713828
ENSDARG00000054984	129.460433585925	0.706247199686968	0.331782239745545	2.12864679022184	0.0332834942232089	0.311060891807828
ENSDARG00000096528	67.7343175893299	0.900272042850756	0.422955212586183	2.12852807120166	0.0332933250786169	0.311060891807828
ENSDARG00000030914	73.973121586683	0.769991878417168	0.361867087967393	2.12783064285346	0.0333511277396273	0.311060891807828
ENSDARG00000058379	4557.96863281717	0.422904865814113	0.198773588662855	2.12757071328733	0.0333726925807863	0.311060891807828
ENSDARG00000056030	36.1419925372184	1.13998935608329	0.535881988488331	2.12731418590702	0.0333939868582637	0.311060891807828
ENSDARG00000044899	310.914084249214	0.638184141421659	0.300005030472706	2.12724480124916	0.0333997484593418	0.311060891807828
ENSDARG00000099313	56.950397197169	0.974638263860246	0.458268412503368	2.12678473416075	0.0334379732811682	0.311060891807828
ENSDARG00000055154	90.116831231043	-0.707139900033599	0.332500612396391	-2.12673262445178	0.0334423051917683	0.311060891807828
ENSDARG00000112928	11.5871000101541	1.79755802120134	0.845408206938738	2.12626043424677	0.033481580530807	0.311060891807828
ENSDARG00000086551	722.701723627985	-0.485076531301827	0.228137698517145	-2.12624452010667	0.0334829049074329	0.311060891807828
ENSDARG00000097940	2.25587673247586	4.50643221252813	2.11943601334346	2.12624121896425	0.0334831796345081	NA
ENSDARG00000096172	17.1894324982138	1.46096864674556	0.687200723954036	2.12597076199134	0.0335056941072933	0.311060891807828
ENSDARG00000086842	179.261645808748	0.645139524689679	0.303469219875619	2.12588125067214	0.0335131484221871	0.311060891807828
ENSDARG00000008880	7.25394840671912	3.12236809726055	1.4689024017583	2.12564707738446	0.0335326565931553	NA
ENSDARG00000100142	28.7145173323149	1.26581122854727	0.595644020626195	2.12511363283146	0.0335771322942315	0.311444339180188
ENSDARG00000071375	1249.1407004453	-0.462035974202338	0.217492279957305	-2.12437873331889	0.03363848684389	0.31180289728375
ENSDARG00000018008	3.12548017676874	3.94855396883119	1.85925375556004	2.1237305327598	0.0336926827200529	NA
ENSDARG00000031775	702.462614090442	0.426194476991514	0.200685901182528	2.12368918035693	0.0336961427159407	0.312039282932727
ENSDARG00000091962	37.4068767170194	-1.17337783062635	0.552559904872133	-2.1235305353867	0.0337094195146078	0.312039282932727
ENSDARG00000016457	14.5747960556626	1.57332054936868	0.741031557016602	2.12314918908835	0.0337413522114807	0.312124549043172
ENSDARG00000036915	430.849176661419	-0.451247874564201	0.21259122176737	-2.12260821878141	0.0337866956774506	0.31215374025965
ENSDARG00000034714	11.5410895239053	-1.70426786798057	0.802926821699251	-2.12256935740893	0.0337899549949843	0.31215374025965
ENSDARG00000055901	4.24524560951869	3.61003556103634	1.7010017312342	2.12229975710665	0.0338125738744759	NA
ENSDARG00000103566	306.04383539335	-0.509596383588243	0.2401173866229	-2.12228023449445	0.0338142122818031	0.31216789927092
ENSDARG00000001975	8.5263992874382	-2.25019746637673	1.06054476823957	-2.12173736909938	0.0338597986810959	NA
ENSDARG00000076002	61.7472763239433	-0.861361654131554	0.405995486018948	-2.12160401727066	0.0338710047595367	0.31231841035472
ENSDARG00000094526	150.544208073849	-0.645217248956185	0.304181925283097	-2.12115577990274	0.0339086951539087	0.31231841035472
ENSDARG00000093597	75.8771984604295	0.863897053051404	0.407290823001508	2.12108155711676	0.033914939694877	0.31231841035472
ENSDARG00000102896	41.933842537079	-0.924072611301924	0.435694634032968	-2.1209180447056	0.0339286998550124	0.31231841035472
ENSDARG00000007923	327.73772591172	0.515179736350054	0.242925202407253	2.1207340006097	0.0339441935400449	0.31231841035472
ENSDARG00000101501	8.89993115381825	-2.03123579572883	0.958024244226855	-2.12023422994695	0.0339862970690222	0.312456116262185
ENSDARG00000013351	31442.6285823468	-0.498312851475112	0.235051398976526	-2.1200165310434	0.0340046512202058	0.312456116262185
ENSDARG00000070343	36.6419251673075	0.999144817750595	0.471581475487242	2.11871091144594	0.0341149056395527	0.312974924684487
ENSDARG00000054793	1112.09431028055	0.518086134934803	0.24455743135223	2.11846408457168	0.0341357835010655	0.312974924684487
ENSDARG00000098880	467.87423098644	-0.506554490715938	0.239118197138662	-2.11842719114428	0.0341389050711369	0.312974924684487
ENSDARG00000071394	93.894310526586	-0.91463714824171	0.431852486594452	-2.1179388254875	0.0341802489126831	0.312974924684487
ENSDARG00000063713	50.166617934398	-0.909021949247483	0.429242030148297	-2.11773751264159	0.0341973040171888	0.312974924684487
ENSDARG00000041237	199.129784629348	-0.537004885661601	0.253630242452511	-2.11727466121138	0.0342365441014447	0.312974924684487
ENSDARG00000062463	368.816277373503	0.555962024249074	0.262621240811597	2.11697280285077	0.0342621560789911	0.312974924684487
ENSDARG00000099966	1790.37289229508	0.450740656164545	0.212953990465931	2.11661051844275	0.0342929166823651	0.312974924684487
ENSDARG00000060678	244.777365082255	-0.718276886329113	0.339406470163793	-2.1162734051077	0.0343215612712203	0.312974924684487
ENSDARG00000031100	288.300851436831	-0.65023347868613	0.307270237593103	-2.11616160347814	0.0343310655920815	0.312974924684487
ENSDARG00000060929	130.2534178441	-0.908176447595769	0.429165182310584	-2.11614661447192	0.034332339987079	0.312974924684487
ENSDARG00000117550	27.8723946784518	1.10471753770093	0.522070304348597	2.11603212919631	0.0343420750855305	0.312974924684487
ENSDARG00000076014	29.455599659939	-1.2449014801096	0.588411109969979	-2.11570016102027	0.0343703168813047	0.312974924684487
ENSDARG00000060148	198.06181351817	-0.594835979813153	0.281203682727223	-2.11532073137949	0.0344026207056523	0.312974924684487
ENSDARG00000010791	2278.09323597117	0.543216514291082	0.25680136272463	2.11531788043343	0.0344028635272312	0.312974924684487
ENSDARG00000076393	65.9060233544625	-0.789341303808377	0.373207097060899	-2.11502222231206	0.0344280533556368	0.312996802744131
ENSDARG00000076776	1.9733138842082	-4.59039598701246	2.17192193353028	-2.11351794746653	0.0345564605228946	NA
ENSDARG00000087145	3.03497001791564	3.88614528548006	1.83871840975221	2.11350757400844	0.0345573474353397	NA
ENSDARG00000058284	79.1971605161133	-0.857929693770674	0.405940829022554	-2.11343533942235	0.034563523904728	0.314020587221725
ENSDARG00000040198	250.864376658329	-0.723383741943087	0.342411444822347	-2.11261554741081	0.0346336869074779	0.314404624592976
ENSDARG00000077530	363.602786987837	0.479556810689864	0.227069458587352	2.11193884758122	0.034691694796869	0.314404624592976
ENSDARG00000097279	74.2399492640779	-0.960526086862514	0.45481279153509	-2.1119152863325	0.0346937160022128	0.314404624592976
ENSDARG00000101579	285.073272501215	0.567850002639931	0.26888454109408	2.11187300069157	0.0346973437346548	0.314404624592976
ENSDARG00000038909	674.408811430556	0.415432225536706	0.196755985600664	2.11140832269198	0.0347372303266871	0.314558558337311
ENSDARG00000082222	4.77573391339862	3.22307247387961	1.52657899644505	2.11130408670969	0.0347461830120391	NA
ENSDARG00000111701	10.4618559812687	-1.91771039031049	0.908479001996359	-2.11090227302598	0.0347807126787918	0.31474482876717
ENSDARG00000061180	195.852241598688	0.781869931656676	0.370478369500689	2.11043341804392	0.0348210405497052	0.314902326551218
ENSDARG00000036180	149.637907285685	0.640710447731788	0.303661649528016	2.10994851910885	0.0348627904142631	0.315072468368903
ENSDARG00000105176	5.53085385925887	2.70015708638419	1.28032410114956	2.10896372563776	0.0349477128369786	NA
ENSDARG00000101687	163.031176524968	-0.622301126220102	0.295127097534516	-2.1085868814446	0.0349802562130754	0.315926219328742
ENSDARG00000034896	738.709252972624	-0.529131315877019	0.251106527527325	-2.10719857061239	0.0351003707918277	0.316456707162833
ENSDARG00000063912	22808.7823158712	-0.643922955660434	0.305593214459835	-2.10712452106841	0.0351067873261098	0.316456707162833
ENSDARG00000053554	53.8390397405799	-1.01323165280232	0.481031460590014	-2.10637294192676	0.0351719697678802	0.316456707162833
ENSDARG00000051956	107.926307668141	-0.6402647067271	0.303968487164738	-2.10635224953468	0.0351737658237105	0.316456707162833
ENSDARG00000075629	30.1632287008168	-1.26741906520704	0.601750479398972	-2.10622028331899	0.0351852220536308	0.316456707162833
ENSDARG00000098263	11.6110551658757	-2.263949213885	1.07507270132619	-2.10585685144105	0.0352167887078152	0.316456707162833
ENSDARG00000011533	271.650275636507	-0.641313868385457	0.304541182146085	-2.10583627431323	0.0352185767011219	0.316456707162833
ENSDARG00000077434	155.334832352913	0.587015096357383	0.278763461535419	2.10578206026043	0.0352232878541145	0.316456707162833
ENSDARG00000043933	2.36165812511649	-4.84931468033024	2.30290110818362	-2.10574160700937	0.0352268035560766	NA
ENSDARG00000101508	13.8144152169953	-1.60093440934166	0.760378128729761	-2.10544510534	0.0352525809993517	0.316493528131888
ENSDARG00000024032	5.63736645096389	-3.08090041054912	1.46347537170941	-2.10519457320999	0.0352743744614116	NA
ENSDARG00000071374	166.32170132138	-0.612607434615634	0.291001335162074	-2.10517052876902	0.035276466660454	0.316493528131888
ENSDARG00000020164	934.580105827863	-0.596428108256766	0.283364873039611	-2.1048060822041	0.0353081915244182	0.316493528131888
ENSDARG00000078251	138.657214821595	-0.883719608716448	0.419883972891626	-2.10467573370451	0.0353195441964173	0.316493528131888
ENSDARG00000025206	484.840704351311	-0.476607020121177	0.226530632257804	-2.10394071376084	0.0353836189103319	0.316860999329354
ENSDARG00000094889	3.19984733867781	4.99238549716547	2.37319752764381	2.1036535893083	0.0354086756586708	NA
ENSDARG00000108372	10.492677339412	1.78176388481328	0.847218300464195	2.10307530401201	0.0354591873608833	0.317184380090713
ENSDARG00000105657	48.2207750644701	-0.904094717080743	0.429932546491685	-2.10287572889816	0.0354766339875836	0.317184380090713
ENSDARG00000074715	148.88605893384	-0.847193612915865	0.402900929309057	-2.10273432322118	0.0354889999417213	0.317184380090713
ENSDARG00000103198	365.030646594265	-0.497203490287255	0.236552630185549	-2.10187259341507	0.0355644379026772	0.317651939836851
ENSDARG00000055467	3.1181039023663	4.9783175751801	2.36907194247034	2.10137880827249	0.0356077266999215	NA
ENSDARG00000040747	2.31012249943858	-4.79310048229605	2.28216045483983	-2.10024692704284	0.0357071252781039	NA
ENSDARG00000105142	14.1293605208471	1.62597389796826	0.774615084311696	2.09907337321357	0.0358104332303155	0.319641274389112
ENSDARG00000117089	54.3925942874655	0.849766712195018	0.404925599178316	2.0985749330726	0.0358543879837408	0.319825797228992
ENSDARG00000113977	5.11307396510077	2.90628195232914	1.38604067787308	2.09682298559153	0.0360092480506028	NA
ENSDARG00000056160	621.512248693601	-0.468437829137985	0.223412415930163	-2.0967403588009	0.0360165657495542	0.320981464906769
ENSDARG00000074319	857.790977580286	0.446258932817531	0.212850789340163	2.09658105662156	0.036030677650596	0.320981464906769
ENSDARG00000017121	573.759285423675	-0.565924993397278	0.270021372460185	-2.09585259211555	0.0360952693000776	0.321348486309245
ENSDARG00000056376	80.4672505002082	-1.0801903619812	0.51549291662365	-2.09545141581416	0.0361308830214093	0.321446146786003
ENSDARG00000042270	59.1435894329296	0.837426168485455	0.399687555632406	2.0952020063783	0.0361530390030119	0.321446146786003
ENSDARG00000070800	107.430547499705	0.755149400732507	0.360632735319946	2.0939568895834	0.036263820741969	0.32197935036602
ENSDARG00000052113	31.4232448404661	1.07647164538752	0.514132084393817	2.09376476991653	0.0362809399397017	0.32197935036602
ENSDARG00000103971	3.84649015518325	-3.42940497787981	1.63802914939232	-2.09361657523132	0.0362941498216794	NA
ENSDARG00000067596	11.6226754015232	2.0096341244621	0.959984054521416	2.09340365081789	0.0363131368038086	0.32197935036602
ENSDARG00000056680	62.5215331648766	-1.13217264905291	0.540868523189463	-2.09324928427442	0.0363269073327911	0.32197935036602
ENSDARG00000074531	218.048936975908	-0.597216201989499	0.285310853154483	-2.0932123520241	0.0363302025964425	0.32197935036602
ENSDARG00000089885	5.56615245299954	-2.88686824178921	1.37945477515882	-2.09276033819727	0.0363705539736398	NA
ENSDARG00000069910	462.300248809137	0.521650179212969	0.249276935693938	2.09265320821117	0.0363801230888839	0.322213894823983
ENSDARG00000069917	122.144504053486	0.608761482673302	0.291136879172322	2.0909803127792	0.0365298288173455	0.323213670244841
ENSDARG00000075948	21.7559018828034	-1.71212879273109	0.818861011798836	-2.09086617638562	0.0365400618686932	0.323213670244841
ENSDARG00000007867	953.804892129387	-0.513128057609706	0.24547495478841	-2.09034790556129	0.0365865588651288	0.323416704717036
ENSDARG00000099342	1.97442182565326	-4.5939326407215	2.19799290946822	-2.09005798923753	0.0366125908721734	NA
ENSDARG00000029457	2.60057340289016	4.71630537660014	2.25657901617302	2.09002447634145	0.0366156010609473	NA
ENSDARG00000007818	1306.00494633508	-0.430799896583089	0.206304134180539	-2.08817868965287	0.0367817188763522	0.324868569778321
ENSDARG00000056186	2356.58798078359	-0.42354183592926	0.2028459921968	-2.08799706290644	0.0367980996269249	0.324868569778321
ENSDARG00000061378	248.827901759054	0.521878704054319	0.250173265441006	2.08606904152748	0.0369723695275374	0.32619745677571
ENSDARG00000105177	7817.77180663824	0.550600783466892	0.263993141571229	2.08566321151314	0.0370091410724324	0.326312304821568
ENSDARG00000081126	6.61638057429874	-2.50205873658707	1.20073447233762	-2.08377355212931	0.0371807701549197	NA
ENSDARG00000078125	69.2157111865377	-0.878837042889008	0.421847178257137	-2.08330667641283	0.0372232785702589	0.327989851006829
ENSDARG00000061844	378.792760877698	0.591809063566565	0.284266007357805	2.08188474263002	0.0373529987318187	0.328921886909611
ENSDARG00000002305	623.408999387821	0.462381242306089	0.222207398037736	2.08085440174034	0.0374472349070861	0.329540465034364
ENSDARG00000103689	4.48538186137969	3.04863076155275	1.46544553746194	2.08034395248341	0.0374939960907313	NA
ENSDARG00000033771	10.6359192305226	1.91229240349329	0.919401832748185	2.07993103274251	0.0375318591489299	0.329929283422699
ENSDARG00000010186	94.3446558351557	0.717614914753022	0.345032341896146	2.07984825657017	0.0375394533005517	0.329929283422699
ENSDARG00000112073	2.72269982926749	-3.99173826488855	1.91982476420968	-2.07922011388982	0.0375971237457249	NA
ENSDARG00000054087	361.137940651404	-0.545058746565695	0.262201935375516	-2.0787746886196	0.0376380643797511	0.330450637558175
ENSDARG00000035870	409.049410553557	-0.474025772319	0.228041857975956	-2.07867878522977	0.0376468841652867	0.330450637558175
ENSDARG00000052011	65.7047550683363	-1.0773351697453	0.518577998289152	-2.0774795176416	0.0377573237550679	0.331208401292061
ENSDARG00000079202	138.208007293576	0.597579477464137	0.28773003440117	2.07687556395644	0.0378130456381913	0.33148551878228
ENSDARG00000004843	155.324636437784	0.640701330901445	0.308571269606925	2.07634797535624	0.0378617791674279	0.331701058943213
ENSDARG00000059442	42.7324700315221	1.01380816546706	0.488363071277381	2.0759312591251	0.0379003091345549	0.331826989535616
ENSDARG00000100407	454.578599917652	0.507170469997049	0.244400619239692	2.07516033132326	0.0379716777549298	0.33211955449855
ENSDARG00000030006	3.09425032140116	3.9150854628052	1.8868704797226	2.07490948895484	0.0379949241122286	NA
ENSDARG00000099573	85.0810006527847	0.778293575236669	0.375101608692447	2.07488732972832	0.0379969782596869	0.33211955449855
ENSDARG00000061204	257.224287810522	0.502606449380461	0.242244812118071	2.07478725750993	0.0380062560727757	0.33211955449855
ENSDARG00000009901	10.5551585022866	-1.9199025801216	0.925529595995442	-2.07438269767773	0.0380437829310499	0.332236138667408
ENSDARG00000057942	21.1707004421721	-1.46146541316216	0.704668934797613	-2.07397451624841	0.0380816776582633	0.332355785255122
ENSDARG00000031915	630.400777855759	-0.426510173996314	0.205711731639799	-2.07333908764684	0.0381407334235023	0.332491551347309
ENSDARG00000043357	143.628258559343	0.597141033580284	0.288038168691051	2.07313161409791	0.0381600325550957	0.332491551347309
ENSDARG00000017673	13798.7053355603	-0.455829866011906	0.219886211469795	-2.07302614822904	0.0381698461436053	0.332491551347309
ENSDARG00000059604	82.8746271055749	-0.953131917512073	0.45994853411743	-2.07225775670964	0.0382414096882292	0.332681424932293
ENSDARG00000092792	14.7182316954551	-1.46181846268129	0.705475888618318	-2.07210265618614	0.0382558686829376	0.332681424932293
ENSDARG00000103025	101.85312769852	0.656218974983618	0.316709781449337	2.07198834207333	0.0382665284056746	0.332681424932293
ENSDARG00000070435	318.052650643355	-0.493829226564503	0.238381102676942	-2.07159552925531	0.0383031772158966	0.332681424932293
ENSDARG00000101215	205.157173849179	-0.524124808478661	0.253017880430049	-2.07149315924952	0.0383127330743894	0.332681424932293
ENSDARG00000016977	218.466063531051	-0.510723035908671	0.246662005752623	-2.0705379182754	0.0384019989898354	0.333245900267448
ENSDARG00000026611	74.4068021351753	-0.954189541480945	0.460946644582133	-2.07006505567679	0.038446252708767	0.333419301426977
ENSDARG00000018165	129.481988494346	0.828068441001807	0.400129241352571	2.06950243926852	0.0384989626655375	0.333665772956775
ENSDARG00000058306	272.569944347752	0.537496227624479	0.259833217533651	2.06862014305337	0.0385817462084836	0.334172413408537
ENSDARG00000088357	102.464343303779	0.741362587909471	0.358541611078835	2.0677170096903	0.0386666414768567	0.334451313939879
ENSDARG00000105359	15.4021182813731	-1.50675524218193	0.728726967464451	-2.0676540178341	0.0386725686797091	0.334451313939879
ENSDARG00000056923	285.71695983914	0.49527583738263	0.239570217347137	2.06735145489715	0.0387010490243968	0.334451313939879
ENSDARG00000037318	1715.71868839563	0.389922983972742	0.188619880092856	2.06724224286849	0.0387113335636899	0.334451313939879
ENSDARG00000030267	99.4688804636943	-0.692535920859604	0.335226840786287	-2.06587252749582	0.0388405175230355	0.33515041871545
ENSDARG00000111837	15.999072985621	-1.43048944012989	0.692510150987909	-2.06565844282457	0.0388607418610336	0.33515041871545
ENSDARG00000058660	1109.64519930234	0.544798793676392	0.263751640456581	2.06557499598217	0.0388686274131873	0.33515041871545
ENSDARG00000034117	577.474554914176	0.469007630859603	0.227083788672287	2.06535056333962	0.0388898425735188	0.33515041871545
ENSDARG00000054400	16.2109270262104	1.78894383268993	0.866433866611268	2.06472057663987	0.0389494465002306	0.335453634215466
ENSDARG00000076486	262.890217315666	-0.598680232453632	0.290188924808598	-2.06307057668899	0.0391059231941992	0.336590267492929
ENSDARG00000093201	1.9118463563693	-4.53430432910957	2.19866773399198	-2.06229629834833	0.0391795352393402	NA
ENSDARG00000117768	1.9118463563693	-4.53430432910957	2.19866773399198	-2.06229629834833	0.0391795352393402	NA
ENSDARG00000109358	37.8473371649938	-1.1750819717661	0.56980762308563	-2.06224333293889	0.0391845750539608	0.336998601353132
ENSDARG00000105134	102.246829957965	0.659229222349301	0.319733002186678	2.06181162983109	0.0392256734094038	0.336998601353132
ENSDARG00000062056	371.853249709501	-0.576523527385124	0.279621716779779	-2.06179811076396	0.0392269610223235	0.336998601353132
ENSDARG00000005908	370.154736650389	0.482243476943636	0.23393191199131	2.06146939440032	0.0392582804018273	0.337056873674939
ENSDARG00000081218	4.38435624754899	-3.02018885746981	1.46575298397451	-2.06050329795702	0.0393504508979891	NA
ENSDARG00000098105	76.643788348285	0.702660441186033	0.341026429395334	2.06042810943393	0.039357631963636	0.337651994350203
ENSDARG00000045025	229.489319118769	0.614951515569616	0.29853403931806	2.05990418035527	0.039407701999433	0.337651994350203
ENSDARG00000068705	42.3861275452259	0.979306575505129	0.475453863731042	2.05972997636446	0.0394243620292556	0.337651994350203
ENSDARG00000105834	65.3990388473376	0.829980122191416	0.402958968060004	2.05971373757296	0.0394259153336046	0.337651994350203
ENSDARG00000017004	83.1827261058652	0.780817516519685	0.379275318325035	2.05870901372636	0.0395221222298919	0.338144667587855
ENSDARG00000117405	28.6293467164457	-1.2700258056446	0.616936973660305	-2.05859894911064	0.039532673520135	0.338144667587855
ENSDARG00000020606	79.6646719101097	-1.15855278336738	0.56314765611204	-2.05728066306092	0.039659236301897	0.338846995645905
ENSDARG00000025920	34.7140351128716	-1.02558793902919	0.498589382601153	-2.05697909907081	0.0396882364001674	0.338846995645905
ENSDARG00000001234	9.21878365428465	2.11034470412037	1.02594651433059	2.05697341395747	0.0396887832855981	0.338846995645905
ENSDARG00000096135	3.86061045527642	3.26602560834017	1.58862818402852	2.05587792107403	0.0397942847895886	NA
ENSDARG00000021539	934.703130166796	-0.442078813391909	0.215034596493298	-2.05584971256329	0.0397970045515503	0.339485966450921
ENSDARG00000074121	366.848934099384	-0.558012033516374	0.271472762199563	-2.0554991557723	0.0398308171238917	0.339485966450921
ENSDARG00000101406	2626.74464529884	-0.508309123293576	0.247300967267984	-2.05542715384026	0.0398377650082904	0.339485966450921
ENSDARG00000038910	200.126666543482	0.55804832207062	0.271654151779822	2.05426023646023	0.0399505111048343	0.340140550365961
ENSDARG00000100588	8333.97869841093	-0.4606239861983	0.224243976246326	-2.05411977574067	0.0399641004797744	0.340140550365961
ENSDARG00000070230	143.90538458996	-0.852140889796805	0.415045480586877	-2.05312653589643	0.0400603069791446	0.340698701309834
ENSDARG00000060554	136.76336613972	0.739389745148916	0.360276716968164	2.05228289902024	0.040142176975155	0.340698701309834
ENSDARG00000097543	240.180723945393	-0.535298940761618	0.260864578529858	-2.05201849855728	0.0401678646749563	0.340698701309834
ENSDARG00000091509	131.117059295205	-0.618274506608948	0.301307983143665	-2.05196855442808	0.0401727185380203	0.340698701309834
ENSDARG00000045803	30.516527230047	-1.05064745401691	0.51202076156617	-2.05196260167887	0.0401732970942411	0.340698701309834
ENSDARG00000090836	228.883503470908	0.556756275379997	0.271335728609131	2.05190919100088	0.0401784884706945	0.340698701309834
ENSDARG00000035630	26.4730079768461	-1.16021355963449	0.565501959994558	-2.05165258781005	0.0402034375553471	0.340699951695129
ENSDARG00000054797	7.85833858661558	-2.02918159573345	0.989250366106721	-2.05123158429495	0.0402443994623726	NA
ENSDARG00000062089	275.618481796184	0.504853204360212	0.246129008194351	2.051173114717	0.0402500911095492	0.340885019464783
ENSDARG00000016044	73.401639960228	-0.792479507138769	0.386426922594205	-2.05078751195338	0.0402876442224207	0.34099283344633
ENSDARG00000041959	1228.1822370107	-0.451017652981532	0.220009395951745	-2.04999268795072	0.0403651443560452	0.341185868938035
ENSDARG00000101826	1.8750386999243	-4.51193761881983	2.20104617734471	-2.04990593348792	0.0403736110865223	NA
ENSDARG00000051921	222.823104040183	0.523402488655026	0.255335525059231	2.04986160282088	0.0403779380828478	0.341185868938035
ENSDARG00000040350	29.9969808057226	-1.2121787933448	0.591407647339379	-2.04965018426485	0.0403985794853334	0.341185868938035
ENSDARG00000073705	40.4785140541375	1.05972745847647	0.517118650722555	2.04929266619129	0.0404335053624548	0.341185868938035
ENSDARG00000071445	42.1500795510385	4.69005021104401	2.28887690831067	2.04906178834473	0.0404560733803801	0.341185868938035
ENSDARG00000074849	549.1628224172	0.441030746212664	0.215270158184852	2.04873146343838	0.0404883807932621	0.341185868938035
ENSDARG00000025212	142.861281632383	0.60619972552002	0.29595866057471	2.0482581058546	0.0405347156410403	0.341185868938035
ENSDARG00000104311	389.76480377081	0.507575645119412	0.247842172778586	2.04797932260247	0.0405620255097955	0.341185868938035
ENSDARG00000055723	10606.5079457449	-0.642631638653872	0.313832532271799	-2.04768968341788	0.0405904153556222	0.341185868938035
ENSDARG00000077372	48.0935547238652	-1.07615606943782	0.525558533360441	-2.0476426527733	0.0405950267933564	0.341185868938035
ENSDARG00000068432	11193.052769877	0.364789453022187	0.178176999120213	2.04734311849124	0.0406244070814433	0.341185868938035
ENSDARG00000087835	27.5279229831303	1.25156463334047	0.611313620522152	2.04733641019064	0.0406250652818965	0.341185868938035
ENSDARG00000099995	208.739351300521	-0.734448603639777	0.358748480671859	-2.04725216470412	0.0406333319926203	0.341185868938035
ENSDARG00000057975	4.18089448090411	-2.98852624156649	1.45977521457299	-2.04725098202238	0.0406334480551327	NA
ENSDARG00000008403	7.91741974899309	-2.25358939744704	1.10108592849298	-2.04669711884471	0.0406878323269511	NA
ENSDARG00000100819	16.0755949399477	-1.74672510676182	0.853559817926292	-2.04640034603018	0.0407169980663984	0.341514560030636
ENSDARG00000042065	26.4398220411301	-1.15431260804499	0.564168719611176	-2.04604149063872	0.0407522887193212	0.341514560030636
ENSDARG00000098801	515.440048903704	-0.438487235610046	0.214337090916649	-2.04578327406974	0.0407776983576937	0.341514560030636
ENSDARG00000024744	37.5352720866146	-1.07788732830023	0.52703019403337	-2.04520982005061	0.0408341767645996	0.341514560030636
ENSDARG00000104103	726.893971390505	0.409094638081922	0.200037359617777	2.04509117128722	0.0408458705312484	0.341514560030636
ENSDARG00000102403	335.699859085094	-0.679186353593584	0.332122028657216	-2.04499038001052	0.0408558065317218	0.341514560030636
ENSDARG00000097369	66.5610585944813	0.870388231324426	0.425631886031409	2.04493192331036	0.040861570129557	0.341514560030636
ENSDARG00000035905	209.381822203986	-0.515213483070433	0.251976941592603	-2.04468504067897	0.0408859193744517	0.341514560030636
ENSDARG00000003544	121.969678318627	-0.746528602649774	0.365125546841527	-2.04458058086465	0.0408962256133359	0.341514560030636
ENSDARG00000040803	84.9161764185598	1.0726893200662	0.525079918442222	2.04290676978963	0.0410616680466362	0.342500924386477
ENSDARG00000002792	600.540877146877	0.428253295599284	0.209632019973781	2.04288111927198	0.0410642077938799	0.342500924386477
ENSDARG00000091172	2.73712597839035	-5.0232386150866	2.45934444879645	-2.04251121372805	0.0411008482334773	NA
ENSDARG00000008573	215.325146382707	0.535045678333477	0.261973664725235	2.04236436855074	0.0411154014407593	0.342719823781378
ENSDARG00000095017	22.9508707293058	-1.25392061107259	0.614073973432641	-2.04196996668534	0.0411545105592813	0.342837787478986
ENSDARG00000016160	4.71374597738586	3.48138866030996	1.705159849641	2.04167876756125	0.0411834062534656	NA
ENSDARG00000074505	86.4010510267424	-0.772008944809166	0.378307895407485	-2.04068948647666	0.0412817010369488	0.343549441162067
ENSDARG00000009142	316.508858769013	0.472300370928727	0.231470221530316	2.04043685535968	0.0413068342454019	0.343549441162067
ENSDARG00000039458	457.710828351159	-0.583140682325736	0.285803518722379	-2.04035515354233	0.0413149651888866	0.343549441162067
ENSDARG00000069171	5.49246432294521	-2.57370568017186	1.26163340406055	-2.03997902392915	0.0413524149971779	NA
ENSDARG00000100334	3.96984262042616	-2.97502523370867	1.46028291176717	-2.03729373927167	0.0416206148618839	NA
ENSDARG00000112909	300.615178653966	-0.481026590901717	0.236153511619395	-2.0369233029953	0.0416577285011879	0.346190088578837
ENSDARG00000022176	169.558790919004	-0.536849284998628	0.263698632301866	-2.03584402509937	0.0417660200448148	0.346866955414
ENSDARG00000035458	22.3769790077372	4.6730250623781	2.2956403170572	2.03560855228771	0.0417896783293419	0.346866955414
ENSDARG00000044191	36.4809202209915	-1.01758235363662	0.50012590395737	-2.03465236570382	0.0418858643315529	0.347455385460472
ENSDARG00000030340	262.325986078057	-0.502701942908614	0.247162105481604	-2.03389569743744	0.0419621128694676	0.347749886455022
ENSDARG00000002601	109.895827690326	-0.599399020464932	0.294754167293463	-2.03355571176084	0.0419964110405236	0.347749886455022
ENSDARG00000035131	27.301453200213	-1.20796868709033	0.594020600297198	-2.03354679363976	0.0419973110307114	0.347749886455022
ENSDARG00000045929	26.476898743475	-1.26644163481909	0.622856818611265	-2.03327891254812	0.0420243524012452	0.347764174057775
ENSDARG00000062221	2.08537919759298	4.38661223985951	2.15747573738641	2.03321509662653	0.0420307964992308	NA
ENSDARG00000038113	204.515135871697	0.544167995032938	0.26767680662243	2.0329291950965	0.0420596769503348	0.34780941136582
ENSDARG00000096932	23.6512212373417	-1.36880197353309	0.673383230644404	-2.03272358330515	0.0420804572825211	0.34780941136582
ENSDARG00000078954	205.739812029291	-0.8617207661569	0.424008209870281	-2.03232094590935	0.0421211753407463	0.347936611939767
ENSDARG00000054649	4.01481040924074	3.32127497893152	1.63471508561922	2.03171488912604	0.0421825277211134	NA
ENSDARG00000062096	2.63437878165841	-3.94492975706791	1.94210783304627	-2.03126195669585	0.0422284283593311	NA
ENSDARG00000089806	2.2387230694387	-4.7593259789175	2.3433343984588	-2.03100589572179	0.0422543965340467	NA
ENSDARG00000100808	21.8922700295763	1.3655617658748	0.672380795821906	2.03093511052105	0.0422615775294242	0.348886592861598
ENSDARG00000071475	2.88861833063495	3.76582193227693	1.85598187209105	2.02901870374098	0.0424563852933118	NA
ENSDARG00000100536	709.94374794511	0.396025076126972	0.195198212035959	2.02883557178288	0.0424750408297506	0.350304190522024
ENSDARG00000096901	34.8241533571413	1.0299704880755	0.507688556632141	2.02874473852243	0.0424842965283317	0.350304190522024
ENSDARG00000071493	68.0797915546975	-0.841436184034475	0.414937486670927	-2.02786253607833	0.0425742796831313	0.350408980947379
ENSDARG00000003021	188.559716576368	0.670713646887107	0.330769389241992	2.02773796095264	0.0425869991122792	0.350408980947379
ENSDARG00000036073	585.462472010033	-0.580648746240149	0.286372153795986	-2.0276019806514	0.0426008867063112	0.350408980947379
ENSDARG00000102453	4943.46915690777	0.354251635145398	0.1747256963608	2.02747301927408	0.0426140609995848	0.350408980947379
ENSDARG00000033046	48.5824620418458	-0.9394233646407	0.463370367613895	-2.02737039374835	0.0426245473657327	0.350408980947379
ENSDARG00000036008	148.378635431582	-0.556009696976678	0.274308979645054	-2.02694675798121	0.0426678579381127	0.350555241923357
ENSDARG00000062086	2.5704316215227	-3.92833666117778	1.93812387278768	-2.02687594757682	0.0426751008967657	NA
ENSDARG00000028379	149.358922484701	0.699723819298434	0.345314795881465	2.02633604943654	0.0427303594556949	0.350858904867233
ENSDARG00000067507	44.6067304249607	-0.963169325520687	0.475404640012298	-2.02599900054777	0.0427648870635868	0.350932648502086
ENSDARG00000102774	28.0830484910242	-1.2769719599259	0.630379645657954	-2.02571889609962	0.0427935991734706	0.350958610057293
ENSDARG00000101171	66.2250276647258	0.857970420076431	0.423601275842718	2.02541982048938	0.042824273911942	0.351000626926221
ENSDARG00000104508	37.6930024045268	0.963641448653393	0.475939072051846	2.02471598832806	0.0428965359278386	0.351383252260417
ENSDARG00000101037	375.171351690374	0.563429592637989	0.278433351359124	2.02357077515213	0.0430143345624233	0.35190385780413
ENSDARG00000039406	2.9859153661217	-4.14106504418506	2.04647231402945	-2.02351383685784	0.0430201984631839	NA
ENSDARG00000104428	1.85148676997547	-4.48006481716359	2.21426623988216	-2.0232728731853	0.0430450220555493	NA
ENSDARG00000014490	83.2671176658417	0.724310445487107	0.357991012429398	2.02326432882153	0.0430459025009071	0.35190385780413
ENSDARG00000058528	336.552638719997	0.485079809140756	0.239767436110371	2.02312631360608	0.0430601262484774	0.35190385780413
ENSDARG00000044093	4277.62976183213	-0.469111701649371	0.231877353930658	-2.02310270363727	0.0430625598725153	0.35190385780413
ENSDARG00000070555	610.414445962085	-0.638277116197249	0.315684246849913	-2.02188459692355	0.043188275397228	0.352517255516252
ENSDARG00000002872	196.42750079597	0.665535868521267	0.329167155914664	2.02187811439427	0.0431889452597986	0.352517255516252
ENSDARG00000033768	361.335849461249	0.491207392278269	0.243011120003437	2.02133709877689	0.0432448812594362	0.352764212506458
ENSDARG00000055475	1128.36568448232	-0.681407137474141	0.337256290480357	-2.02044307758828	0.043337448920825	0.35330951681031
ENSDARG00000006413	3160.59661883231	-0.46084855956262	0.228125537451042	-2.02015330993586	0.0433674875942486	0.353344707640684
ENSDARG00000095980	1.83712310203422	-4.48486555275672	2.22032260254815	-2.01991618137367	0.0433920825388618	NA
ENSDARG00000104243	1.83712310203422	-4.48486555275672	2.22032260254815	-2.01991618137367	0.0433920825388618	NA
ENSDARG00000108569	3.90367957740032	-2.99773565602467	1.48446813832253	-2.01940046986266	0.0434456127574199	NA
ENSDARG00000061131	79.3805907492735	-0.683893478382599	0.338663261887822	-2.01939080894204	0.0434466160811507	0.353674524455106
ENSDARG00000095497	32.7412646140573	1.06317928664254	0.526575708528433	2.01904354762907	0.0434826935022775	0.353674524455106
ENSDARG00000003642	93.219094372512	0.722686500354119	0.357939358750216	2.01901937489483	0.0434852057803504	0.353674524455106
ENSDARG00000093378	72.1678828127022	0.831875765971971	0.412261414426743	2.01783561803549	0.0436083840295327	0.354407461085708
ENSDARG00000098831	19.0555899487929	1.35346378597551	0.670809411218605	2.01765771818375	0.0436269212124868	0.354407461085708
ENSDARG00000029766	4.94197055478163	-2.74018764675662	1.35810876012787	-2.01764963691024	0.0436277634400285	NA
ENSDARG00000076296	99.1440649880756	-0.632081661752034	0.313501187364647	-2.01620181111733	0.0437788771325592	0.355141688363649
ENSDARG00000088640	9.1381270178142	1.99334439453451	0.988953715800614	2.01560938867678	0.0438408372530818	0.355141688363649
ENSDARG00000077095	2647.6128342175	-0.381542965974558	0.189302372771131	-2.01552130799675	0.0438500557317885	0.355141688363649
ENSDARG00000093313	3778.45448178156	-0.441863296034182	0.219235822642841	-2.01547033102353	0.0438553917033219	0.355141688363649
ENSDARG00000059059	647.368464003171	-0.496054124027817	0.246131667230365	-2.01540147031767	0.0438626005099516	0.355141688363649
ENSDARG00000036295	1309.81630263055	-0.398456280529265	0.197714862453381	-2.01530767887122	0.0438724208453892	0.355141688363649
ENSDARG00000014218	56.2573383265563	-0.828774792156643	0.411299551959033	-2.01501506191573	0.0439030709298641	0.355180497858388
ENSDARG00000100313	21.2766025202634	-1.22314648649036	0.607643757215201	-2.01293351896838	0.0441216237395178	0.356738519899798
ENSDARG00000094081	3.27277618786596	-4.24489941887696	2.10929666333	-2.01247149946914	0.0441702580897197	NA
ENSDARG00000060917	452.413220061004	0.779538806032489	0.38746671487705	2.01188586296981	0.0442319699697319	0.357057894475086
ENSDARG00000021550	363.756374157701	-0.510652543442261	0.253844979447977	-2.01167084160085	0.0442546462622792	0.357057894475086
ENSDARG00000019117	182.467543107532	0.571805655462138	0.284254075117083	2.01160055568812	0.0442620607875199	0.357057894475086
ENSDARG00000002006	95.9706275556533	-0.705896531755889	0.350917888903386	-2.0115718066178	0.0442650938553594	0.357057894475086
ENSDARG00000020191	6.22625273318041	-2.5099751511503	1.24792126849699	-2.01132492450692	0.0442911474912036	NA
ENSDARG00000104057	42.8090794899494	-0.960583313405292	0.477900667244458	-2.01000621937598	0.0444305306138296	0.357776804843727
ENSDARG00000035871	4147.48713671803	-0.492440466076258	0.244995522507965	-2.00999781969586	0.044431419619391	0.357776804843727
ENSDARG00000004891	244.183727989515	0.484087495452631	0.240840867566083	2.00998900371343	0.0444323527017106	0.357776804843727
ENSDARG00000074866	267.669638548384	-0.535349402126517	0.266415423842438	-2.00945348585798	0.0444890628499292	0.358023583110414
ENSDARG00000079366	896.19686140303	-0.393784642926869	0.196051943352049	-2.00857301485532	0.0445824355133894	0.358564939489128
ENSDARG00000026548	5.7441022577466	-2.50327693167514	1.24677176470321	-2.0078068837812	0.0446638170606676	NA
ENSDARG00000024681	228.325582618476	0.485194095636699	0.241742746017726	2.00706785882676	0.044742437995047	0.359641235071949
ENSDARG00000058562	106.35077504758	0.726351279797894	0.362149520545555	2.00566682707102	0.0448918067553732	0.360343686225941
ENSDARG00000074820	40.9534100135361	0.951277474486329	0.474309226394989	2.00560609313161	0.044898291305981	0.360343686225941
ENSDARG00000076559	311.065218400198	0.464437181183284	0.231580554711098	2.00551027163174	0.0449085237547362	0.360343686225941
ENSDARG00000008439	58.2124312588366	0.874320738984133	0.436057120728508	2.00506011121531	0.0449566211644514	0.360466329369192
ENSDARG00000067995	133.331005375955	5.54704944250285	2.76677911232737	2.00487614561929	0.0449762894765083	0.360466329369192
ENSDARG00000071336	236.664674620636	-0.580200138909748	0.289505150171927	-2.00410990466037	0.0450582886579926	0.360912951192329
ENSDARG00000056122	4502.34091201713	0.415737852413647	0.207524390966557	2.00332043128677	0.0451429058614036	0.360918274028057
ENSDARG00000100518	4.94403827772015	-2.79266244545376	1.39403232079037	-2.00329820464307	0.0451452900915238	NA
ENSDARG00000093671	11.567650189107	1.6186649655286	0.808104251189145	2.00303978496177	0.0451730183091043	0.360918274028057
ENSDARG00000022410	211.918093126898	-0.601145830451045	0.300124025131724	-2.0029913639443	0.0451782154410092	0.360918274028057
ENSDARG00000007175	70.0544485793071	0.828721349931179	0.413803199656295	2.00269439825384	0.0452101004342253	0.360918274028057
ENSDARG00000086631	10.6903609605705	1.67140908770327	0.834628630754511	2.00257818401496	0.0452225834373172	0.360918274028057
ENSDARG00000033361	46.1570808362505	0.863630266506228	0.431261509179694	2.00256746341436	0.0452237351232197	0.360918274028057
ENSDARG00000044074	12.1749541426738	1.57156184346759	0.784947230304654	2.00212419739048	0.0452713756763434	0.360918274028057
ENSDARG00000053619	37.0784754246502	0.939861893439921	0.469444052595425	2.00207434356381	0.0452767364224283	0.360918274028057
ENSDARG00000033840	485.830651199057	-0.51229632114034	0.255911696504689	-2.00184801295689	0.0453010803190727	0.360918274028057
ENSDARG00000079978	46.8477001653066	-0.897907295452831	0.448583417719208	-2.00165066292058	0.0453223160977455	0.360918274028057
ENSDARG00000099860	22.5364429844762	7.82021968413573	3.90854393070444	2.0008012760717	0.0454138098585579	0.360918274028057
ENSDARG00000037865	24.9999752890574	1.08248608083761	0.541107139014089	2.00050230867389	0.0454460508732872	0.360918274028057
ENSDARG00000043858	22.8124314056394	-1.29405142838554	0.646883082442856	-2.00044098154299	0.0454526668509647	0.360918274028057
ENSDARG00000078653	341.079921619202	-0.615499424488195	0.30769019445157	-2.00038686830845	0.0454585052668009	0.360918274028057
ENSDARG00000030289	261.609607152886	-0.533477899128669	0.266709851463329	-2.00021820042152	0.0454767073336687	0.360918274028057
ENSDARG00000063253	48.3358265563768	-0.859302578227518	0.429609634486731	-2.0001939184957	0.0454793282625439	0.360918274028057
ENSDARG00000075666	413.382806708384	-0.696930429616963	0.348482723219877	-1.99989951633049	0.0455111154075747	0.360962004823241
ENSDARG00000017108	4.38401565521378	-3.20894778892012	1.60546157383643	-1.99876960072734	0.0456332883607478	NA
ENSDARG00000070047	34.570551954894	0.992921048902433	0.496796981256513	1.99864549577397	0.0456467241276567	0.361645501586342
ENSDARG00000042057	232.109179033412	-1.62886497589262	0.814996569121461	-1.99861574589017	0.0456499453847795	0.361645501586342
ENSDARG00000100896	15.3123203408976	1.55773344416588	0.779513329673937	1.99834099670555	0.0456797037233875	0.361672674379351
ENSDARG00000103651	84.696822052139	-0.797802389258569	0.399526438756697	-1.99687007383362	0.0458392988686649	0.362583947025637
ENSDARG00000006758	331.150924379492	0.440504591733718	0.220605949872622	1.99679379449224	0.0458475879728857	0.362583947025637
ENSDARG00000099139	326.788467807532	-0.490973264261026	0.245910821533584	-1.99655005501242	0.0458740830571533	0.362584740481079
ENSDARG00000063126	83.7831513548625	0.808134951292158	0.404903846695618	1.99586879178173	0.0459482064696881	0.362882329892908
ENSDARG00000088601	2.07380495138223	-4.66809287205993	2.33901672272358	-1.99575010589251	0.0459611301509862	NA
ENSDARG00000092443	10.4167866486405	-1.77921513959029	0.89151606055808	-1.99571854990085	0.0459645667914144	0.362882329892908
ENSDARG00000029660	85.3283866575665	0.651841602407372	0.326708412506161	1.99517850613987	0.0460234144145707	0.363138221604226
ENSDARG00000078060	2.61241468390138	-3.91027844898832	1.96053303433414	-1.9944976088181	0.0460977010294821	NA
ENSDARG00000008278	1955.11911679746	0.405872895132193	0.203521731151514	1.99424844136195	0.046124910686794	0.363730136684552
ENSDARG00000105670	12.0991054045135	-1.64937478071512	0.827403679935015	-1.99343418540834	0.0462139236393937	0.364222988545239
ENSDARG00000014232	1.83823104347929	-4.48875052705562	2.2518560805269	-1.99335586579997	0.0462224930142288	NA
ENSDARG00000061579	8.0142941602164	1.98197083107876	0.99432241046663	1.99328790160591	0.0462299304310749	NA
ENSDARG00000091988	5.54182527547532	-2.38108955425368	1.19472545649291	-1.99300143921208	0.0462612894868513	NA
ENSDARG00000051953	533.635404668125	-0.419365533397735	0.210478084085054	-1.99244275346154	0.0463225003796658	0.364869373690063
ENSDARG00000015592	15.0024586113282	-1.42518446210806	0.716182028063534	-1.98997518265234	0.0465936693924691	0.366638476159872
ENSDARG00000071680	2.05833334199592	-4.66578038280094	2.34467525403775	-1.98994738173913	0.0465967321160054	NA
ENSDARG00000017917	10.7954279253765	-1.94076643167498	0.975301969380703	-1.98991337309339	0.0466004789528381	0.366638476159872
ENSDARG00000014623	3.3892275910145	-3.53951031570097	1.77982157631203	-1.9886882835948	0.0467356200125728	NA
ENSDARG00000094242	34.1089459539566	0.975599118444217	0.49058740664687	1.98863465557008	0.0467415433095053	0.367252471752192
ENSDARG00000055945	160.614562865943	-0.620864599230928	0.312215162708759	-1.98857926644032	0.0467476617863617	0.367252471752192
ENSDARG00000042522	121.564883775648	0.664906346056214	0.334379340055441	1.98847915049408	0.0467587226537515	0.367252471752192
ENSDARG00000098021	49.7654743143728	0.939099595822266	0.47237919767072	1.98802064200313	0.0468094070784764	0.367402891497407
ENSDARG00000091111	168.241105400036	-0.665610036703837	0.334851457565893	-1.98777703266487	0.0468363549315374	0.367402891497407
ENSDARG00000054030	571.837233407281	0.512045375633113	0.257622465820694	1.98758044645647	0.0468581106430412	0.367402891497407
ENSDARG00000095167	80.2914275220706	0.776977895966946	0.391318249221265	1.9855396407225	0.047084464323044	0.368627018264231
ENSDARG00000042277	1152.85364249523	-0.446330922295	0.224795175637636	-1.9855004495936	0.0470888201485244	0.368627018264231
ENSDARG00000001557	122.004405351575	0.573018582030956	0.288670606121609	1.98502573479739	0.0471416083704922	0.368627018264231
ENSDARG00000006747	586.823457339075	-0.428723646112537	0.215989774173229	-1.98492566490064	0.0471527424796464	0.368627018264231
ENSDARG00000030058	77.3567559603029	-0.907650570785028	0.457291513026777	-1.98484018384107	0.0471622551379292	0.368627018264231
ENSDARG00000004154	27.7835964042797	1.0258281279284	0.516952747893756	1.98437503641866	0.047214046810933	0.368627018264231
ENSDARG00000101081	64.0939993527075	-0.855417631175998	0.431127219926893	-1.9841420157165	0.0472400103965972	0.368627018264231
ENSDARG00000045947	9.36902396723196	2.47387848528706	1.24706022958096	1.98376824679778	0.0472816814791848	0.368627018264231
ENSDARG00000057833	21.2297053406918	-1.20815950274214	0.609117726276553	-1.98345812414202	0.0473162801722018	0.368627018264231
ENSDARG00000016038	208.775452662306	0.588672889909562	0.296817027719321	1.98328544165002	0.0473355546425098	0.368627018264231
ENSDARG00000100548	49.9610514725272	0.796438193877451	0.401598160042066	1.9831719193983	0.0473482293632567	0.368627018264231
ENSDARG00000001313	529.954418443051	0.622427158946568	0.313873112921057	1.98305344842684	0.0473614596500389	0.368627018264231
ENSDARG00000117448	13.4219327367234	1.51955057916087	0.766307658695722	1.98295105355881	0.0473728971368716	0.368627018264231
ENSDARG00000075834	34.9780731260355	1.01994735753292	0.514397833293332	1.98279870465804	0.0473899187780907	0.368627018264231
ENSDARG00000056210	4.41208022787241	3.00900866573031	1.51793553861811	1.98230332525823	0.04744530209154	NA
ENSDARG00000057151	221.323040563319	-0.642536371247158	0.324256813642336	-1.98156629009465	0.0475278031832011	0.369490340875854
ENSDARG00000021838	4236.59177553316	-0.472725215840591	0.238679703700349	-1.98058405684161	0.0476379383226465	0.370080006956004
ENSDARG00000093612	46.2555809841561	0.848917218925993	0.428692713676292	1.9802464372348	0.0476758442018428	0.370080006956004
ENSDARG00000086552	10.9102837116721	-1.6617913649519	0.839216679692919	-1.98016960954586	0.0476844734885439	0.370080006956004
ENSDARG00000100097	151.237889751577	-0.560903437972316	0.283326437111979	-1.97970737813863	0.047736419040944	0.370273962939271
ENSDARG00000003235	551.842126735561	0.465641899262799	0.235280485207316	1.97909273628241	0.0478055661431016	0.370563272516215
ENSDARG00000103518	12.182552866299	-1.62945547074487	0.823416247325498	-1.97889642818857	0.0478276684990354	0.370563272516215
ENSDARG00000002401	52.4110235440736	0.965052003016044	0.487856287333854	1.97814813106146	0.0479119981586924	0.370675220728492
ENSDARG00000018325	600.682288697021	0.404446112908158	0.204457586121809	1.97814187568078	0.0479127036377607	0.370675220728492
ENSDARG00000103156	121.472316358986	-0.705058549426502	0.356441220521126	-1.97804998085151	0.047923068502133	0.370675220728492
ENSDARG00000056084	22.4480054074808	-1.41158265258568	0.713817297999259	-1.97751253232749	0.0479837253367841	0.370746289544016
ENSDARG00000056034	294.243776432666	-0.476349896548203	0.240886083496251	-1.97749031257597	0.047986234462347	0.370746289544016
ENSDARG00000020771	91.9517072397687	-0.864437554172301	0.437685697539218	-1.97501896688055	0.0482659956347437	0.37269813492663
ENSDARG00000017055	7.4918354926104	-2.18107940218572	1.10445611976611	-1.97479950823905	0.0482909048841909	NA
ENSDARG00000099596	2.45950652692712	-3.85517652146691	1.95253041572921	-1.97445145561388	0.0483304321005005	NA
ENSDARG00000103672	12510.8092665797	-0.455875405097202	0.231000980482985	-1.97347822569429	0.0484411029547969	0.373458036332698
ENSDARG00000067805	96.5445706106675	0.616427719004225	0.3123569954628	1.97347179015761	0.0484418354797162	0.373458036332698
ENSDARG00000100973	25.2527575924709	1.13212872981492	0.573763398377464	1.97316303726666	0.0484769902071558	0.373458036332698
ENSDARG00000013472	87.2237569275394	0.701503124773947	0.355544945257326	1.97303641672147	0.0484914134669044	0.373458036332698
ENSDARG00000059348	50.9051574952453	-1.0978244659936	0.556534386727692	-1.97260850753281	0.04854018298229	0.373458036332698
ENSDARG00000003592	134.162678143099	0.569608233699186	0.288769942528895	1.97253297455703	0.0485487958756627	0.373458036332698
ENSDARG00000044619	975.253844377385	-0.432951880282273	0.219566729195183	-1.97184647177306	0.0486271354451308	0.373458036332698
ENSDARG00000015003	244.153279929579	0.625101974375238	0.317015510549444	1.97183403831512	0.0486285552546365	0.373458036332698
ENSDARG00000062674	1733.96580771085	-0.362766055199892	0.183983147353438	-1.97173523998373	0.0486398385351875	0.373458036332698
ENSDARG00000028721	60.3246752476689	-0.73514724396249	0.372862499648589	-1.97163094882253	0.0486517515102871	0.373458036332698
ENSDARG00000071055	19.176759992315	-1.2861400944109	0.652356832690547	-1.97152851010452	0.0486634552693841	0.373458036332698
ENSDARG00000114237	256.123968426646	-0.612675938055961	0.310838979536828	-1.97103960053174	0.0487193464061471	0.373678203004602
ENSDARG00000063573	236.939988984294	0.511771290619115	0.259757606927089	1.97018788659677	0.048816841317434	0.374087228450252
ENSDARG00000076321	15.5714716312014	1.63690524113402	0.830875027034016	1.97009801459228	0.048827138429883	0.374087228450252
ENSDARG00000010002	92.6284269929821	-0.622654923450711	0.316118869764303	-1.96968603587302	0.048874364358077	0.374179458522186
ENSDARG00000056594	846.762668091862	0.419930491668507	0.213214869057993	1.96951785550326	0.0488936542219788	0.374179458522186
ENSDARG00000071585	18.8755251666468	-1.25903324968292	0.639342558200183	-1.96926238295044	0.0489229685061868	0.374195333167866
ENSDARG00000089981	987.246948893755	-0.397171634896526	0.201758058439284	-1.96855400953439	0.0490043282288799	0.374609046677865
ENSDARG00000093150	3.45502037767994	3.20846163374633	1.63003109764555	1.96834381772268	0.0490284914960097	NA
ENSDARG00000076703	292.287291519941	0.53590550750913	0.272298338400306	1.9680821802199	0.0490585828359109	0.374701948072621
ENSDARG00000098284	6.89823251187345	-2.03262945515354	1.03283128955322	-1.96801692174992	0.049066090729729	NA
ENSDARG00000097576	6.1403369381554	-2.23027623096047	1.13331799896348	-1.96791741858883	0.0490775402825069	NA
ENSDARG00000092394	288.301515197923	0.698507292364946	0.354958097726396	1.96785845100894	0.0490843265764753	0.374701948072621
ENSDARG00000000760	35.1185202767434	0.961148604814387	0.488453806308235	1.96773695363091	0.0490983116059341	0.374701948072621
ENSDARG00000061338	1109.94839546281	-0.440314111667153	0.22380389479299	-1.96741040666172	0.0491359155658474	0.374780717450331
ENSDARG00000063677	55.842117499928	-0.876379925416697	0.445508539498941	-1.96714506618067	0.049166489005448	0.37480580436617
ENSDARG00000062661	7.73906942205081	-2.03392857382152	1.03432029013913	-1.96643978969795	0.0492478309965963	NA
ENSDARG00000002016	401.558548128087	0.433770587603434	0.220666501530676	1.96572920943841	0.049329898857838	0.375744476083324
ENSDARG00000016360	897.397487548453	0.399535832448772	0.20326360536304	1.9656043773069	0.049344328081409	0.375744476083324
ENSDARG00000020699	60.349564783317	0.80008680179605	0.407147774226702	1.96510174546738	0.0494024626413369	0.375961240198659
ENSDARG00000013841	199.376560496754	-0.603323877025604	0.307080423378762	-1.96470966917173	0.0494478501940866	0.375961240198659
[truncated: 30,058 more rows]
