# Supplementary material for: Neuro-Transcriptomic Responses to Polypharmacological Agents in Danio rerio: Implications for Translational Drug Repurposing in Neurodevelopmental Disorders
Source: Brain Sci. 2026 Mar 18;16(3):323. doi: 10.3390/brainsci16030323 (PMC13025160; doi:10.3390/brainsci16030323)
Supplement: Supplementary file 1 [file brainsci-16-00323-s001.zip › Supplementary_Table_S12.csv]

	baseMean	log2FoldChange	lfcSE	stat	pvalue	padj	symbol	entrez	name	names
2	1544.07262939653	1.39521353775666	0.206542176891294	6.75510231738759	1.42734492242962e-11	5.40862786205249e-08	HES2	54626	hes family bHLH transcription factor 2	ENSG00000069812
4	339.840878092076	-1.69314917717526	0.251668018379976	-6.72770894003262	1.72355243897401e-11	5.40862786205249e-08	H2AX	3014	H2A.X variant histone	ENSG00000188486
13	187.645590024073	-2.29637933679009	0.368946763605712	-6.2241482059569	4.84179233314501e-10	5.11628471387792e-07	TENT5B	115572	terminal nucleotidyltransferase 5B	ENSG00000158246
15	6864.08820173249	-1.43420610762704	0.232513212133612	-6.16827789899047	6.90377337622573e-10	6.32247565794753e-07	H1-0	3005	H1.0 linker histone	ENSG00000189060
16	833.777183737594	-1.41674713663467	0.230104523126299	-6.15697213329898	7.41488898053266e-10	6.36614562034857e-07	RORA	6095	RAR related orphan receptor A	ENSG00000069667
17	758.128797742117	1.4192899133195	0.23897212271087	5.93914427013181	2.86513649821326e-09	2.31519882799738e-06	INSIG1	3638	insulin induced gene 1	ENSG00000186480
20	38.995416650898	-7.92738389648233	1.3537045337437	-5.85606659272904	4.73958235840685e-09	3.25538214287175e-06	CTSB	1508	cathepsin B	ENSG00000164733
21	2040.77736772823	1.16908861314348	0.199942537168939	5.84712302693083	5.00147606648442e-09	3.27167984406174e-06	KPNA2	3838	karyopherin subunit alpha 2	ENSG00000182481
22	211.022734577917	-1.61022607205275	0.276497833911048	-5.82364805277563	5.75767613925526e-09	3.59514532386134e-06	RND1	27289	Rho family GTPase 1	ENSG00000172602
25	315.612138656899	-2.11442681576583	0.380355406829764	-5.55908178981714	2.71197595651451e-08	1.49017654858559e-05	TBX3	6926	T-box transcription factor 3	ENSG00000135111
26	316.73379385787	-3.83037261539293	0.706875222777622	-5.418739392706	6.0020731977209e-08	3.17117228911892e-05	DDIT4	54541	DNA damage inducible transcript 4	ENSG00000168209
27	166.90928029209	-1.80850338944029	0.336882204404446	-5.3683553651563	7.94578746075965e-08	4.04264008697982e-05	PRDM8	56978	PR/SET domain 8	ENSG00000152784
29	1296.1277933884	-1.68025572503701	0.319190903547826	-5.26410905311168	1.40870817592278e-07	6.66308614491089e-05	TFAP2C	7022	transcription factor AP-2 gamma	ENSG00000087510
30	366.837231096346	1.21349316913721	0.23078341401921	5.25814722992272	1.45514001854355e-07	6.66308614491089e-05	PFKL	5211	phosphofructokinase, liver type	ENSG00000141959
33	1224.65043427675	0.977204246699387	0.187812911103773	5.20307278640418	1.96020050392569e-07	8.1597800977052e-05	CDK1	983	cyclin dependent kinase 1	ENSG00000170312
36	428.16848138942	-1.13337514398751	0.223130954892417	-5.07941690355767	3.78595074689171e-07	0.000144465570583476	NPAS3	64067	neuronal PAS domain protein 3	ENSG00000151322
37	898.778778077656	-1.69893469464667	0.33607733367372	-5.05518975670069	4.2996304823398e-07	0.000159632497124059	H1-10	8971	H1.10 linker histone	ENSG00000184897
38	1665.64102888473	1.07363773624042	0.212922376742381	5.04239034274652	4.59752229176255e-07	0.000166200430847216	CDCA3	83461	cell division cycle associated 3	ENSG00000111665
39	362.092530878803	1.23678645415703	0.245542321479666	5.03695838136584	4.72987570751832e-07	0.000166600775882511	ASPHD2	57168	aspartate beta-hydroxylase domain containing 2	ENSG00000128203
40	701.050198453818	1.25879159443666	0.252173014317332	4.99177756130799	5.98261312809905e-07	0.000205457891351742	UBE2C	11065	ubiquitin conjugating enzyme E2 C	ENSG00000175063
41	473.590001971296	1.09654643188155	0.220823240580848	4.96572022490576	6.8446570784107e-07	0.000229329400697873	CDC20	991	cell division cycle 20	ENSG00000117399
43	744.112175803627	0.980086426456515	0.200026957100077	4.89977171410031	9.59480736914634e-07	0.000306520625185961	CCNB1	891	cyclin B1	ENSG00000134057
47	227.464622742544	-1.18939462517193	0.248817001969168	-4.78019836168318	1.75122322470085e-06	0.000511841562504586	TCF4	6925	transcription factor 4	ENSG00000196628
52	217.125359693712	1.19574386595571	0.253002016301437	4.7262226737792	2.28734816939192e-06	0.00060425580390263	GTSE1	51512	G2 and S-phase expressed 1	ENSG00000075218
54	121.507712544062	-1.83111280275304	0.390081728530246	-4.69417731933337	2.67681773098906e-06	0.00067157095893065	SREBF1	6720	sterol regulatory element binding transcription factor 1	ENSG00000072310
56	60.6688403044162	-1.83704684941108	0.393616249860524	-4.66710114245037	3.05478977499692e-06	0.000737569068407272	SPON1	10418	spondin 1	ENSG00000262655
57	266.992722568984	-1.4505106714676	0.310820132838542	-4.66672045411254	3.06045256600528e-06	0.000737569068407272	ABAT	18	4-aminobutyrate aminotransferase	ENSG00000183044
58	169.08317608009	-1.27508024189199	0.273967129970683	-4.65413585209451	3.25342254840989e-06	0.000770556302543218	CAP1	10487	cyclase associated actin cytoskeleton regulatory protein 1	ENSG00000131236
59	659.698671068911	-1.12166939906981	0.241605238098014	-4.64257069879739	3.44100838027275e-06	0.000801171730844184	SOX6	55553	SRY-box transcription factor 6	ENSG00000110693
60	21.4399995549133	6.78168071729726	1.46564208770688	4.62710560387069	3.70811462576555e-06	0.000848972843569022	PMP22	5376	peripheral myelin protein 22	ENSG00000109099
61	471.726947209107	1.03924013938348	0.224898138195651	4.62093705052993	3.82010682798134e-06	0.000850878625067289	AURKA	6790	aurora kinase A	ENSG00000087586
62	55.1087567881552	-1.91407707212173	0.414326079981428	-4.61973591478365	3.84228776853305e-06	0.000850878625067289	CALB2	794	calbindin 2	ENSG00000172137
63	207.548811825466	-1.49684751914157	0.32443130423228	-4.61375798085712	3.95452876051709e-06	0.000850878625067289	H2BC1	255626	H2B clustered histone 1	ENSG00000146047
65	2480.09615946627	-0.948495665706432	0.206365762312939	-4.59618715370094	4.30292237587193e-06	0.000909372995036196	PAX6	5080	paired box 6	ENSG00000007372
67	127.292740434534	-1.73029351243941	0.37778505463882	-4.58010048622397	4.64752583426141e-06	0.000952881528138045	CCDC92B	101928991	coiled-coil domain containing 92B	ENSG00000277200
68	67.8128046782549	-2.31378904261554	0.506188005997394	-4.5710072447419	4.853854991393e-06	0.000980550088481847	SAMSN1	64092	SAM domain, SH3 domain and nuclear localization signals 1	ENSG00000155307
69	3279.13561741712	-0.96332039910012	0.212097660931161	-4.5418718663417	5.57569281851066e-06	0.00109638823627333	FAM168A	23201	family with sequence similarity 168 member A	ENSG00000054965
70	219.053407299808	-1.85961149354449	0.409475382751879	-4.5414488193331	5.58689499447717e-06	0.00109638823627333	MYLIP	29116	myosin regulatory light chain interacting protein	ENSG00000007944
71	147.941979219062	2.25337723895765	0.499136744249967	4.51454889850619	6.34516811483557e-06	0.00122765597737319	AK1	203	adenylate kinase 1	ENSG00000106992
72	31.5843746809412	-3.10927785165551	0.694226925793907	-4.47876297523289	7.50768399802029e-06	0.00141484091301653	MAT2A	4144	methionine adenosyltransferase 2A	ENSG00000168906
73	19.4908342838821	6.63955234836303	1.48255521434202	4.47845198892626	7.51862754969836e-06	0.00141484091301653	PYGM	5837	glycogen phosphorylase, muscle associated	ENSG00000068976
74	303.278177304701	-1.1376830388197	0.254967716993239	-4.4620670108203	8.11728315914019e-06	0.00149429290874045	RFX3	5991	regulatory factor X3	ENSG00000080298
75	181.258444161284	-1.31204531329787	0.294115645368917	-4.46098442553826	8.15840199137612e-06	0.00149429290874045	MSI2	124540	musashi RNA binding protein 2	ENSG00000153944
76	415.229093106089	1.19787146823639	0.268950442899655	4.45387430978619	8.433448220655e-06	0.00152434576588339	PRC1	9055	protein regulator of cytokinesis 1	ENSG00000198901
77	34.5360397355165	-3.77526005777255	0.851551844165872	-4.43338838807937	9.27635392584091e-06	0.0016549256347958	JHY	79864	junctional cadherin complex regulator	ENSG00000109944
78	143.574180548114	-1.68698119283454	0.381291824281657	-4.42438333424213	9.67181528143564e-06	0.00170335546821899	PNP	4860	purine nucleoside phosphorylase	ENSG00000198805
79	376.147323556501	-1.13531853749841	0.256955911690388	-4.41833982347286	9.94619512137193e-06	0.0017295048402821	DACH1	1602	dachshund family transcription factor 1	ENSG00000276644
80	45.4364873402316	-2.67605726528009	0.607102652175461	-4.4079156229854	1.04370187119969e-05	0.00179216657558377	EGLN3	112399	egl-9 family hypoxia inducible factor 3	ENSG00000129521
81	997.770532807806	0.898421020402837	0.204239728156957	4.39885534763543	1.08823327556209e-05	0.00184556302548104	ASPM	259266	assembly factor for spindle microtubules	ENSG00000066279
82	3753.54261521947	-0.777145812296447	0.177624663737921	-4.37521341880256	1.21313727550211e-05	0.0020323008236064	FOXP4	116113	forkhead box P4	ENSG00000137166
86	4959.59902336696	-0.847652217224211	0.195016903884655	-4.34655765905076	1.38290710696005e-05	0.00220895289864073	TCF7L2	6934	transcription factor 7 like 2	ENSG00000148737
88	647.736578758211	-0.999941671711114	0.231319946599948	-4.32276457957362	1.54086127702637e-05	0.00243296682327716	PRDM10	56980	PR/SET domain 10	ENSG00000170325
89	1389.63658973758	0.808157242322811	0.187436317440704	4.3116363645934	1.62050784419154e-05	0.00252964957450672	TPX2	22974	TPX2 microtubule nucleation factor	ENSG00000088325
94	971.271130574115	-0.99928433722983	0.233095296475466	-4.2870205977537	1.81085508002278e-05	0.00267480819723365	ZNF536	9745	zinc finger protein 536	ENSG00000198597
96	450.129525064358	-1.03519942000354	0.242808104769904	-4.26344672878421	2.01297507412559e-05	0.0029107619571856	H1-6	3010	H1.6 linker histone, cluster member	ENSG00000187475
97	369.344333745105	0.981719244136094	0.231310074551279	4.24416984880811	2.19404128094392e-05	0.00313953594545068	UCHL5	51377	ubiquitin C-terminal hydrolase L5	ENSG00000116750
98	50.9420882858218	-2.78457258929676	0.65737163349298	-4.23591838683514	2.27619446560826e-05	0.00322351374990317	SESN2	83667	sestrin 2	ENSG00000130766
99	161.352459151645	-1.64550142676356	0.390825079678	-4.210327106232	2.55001208682298e-05	0.00357444041190686	GNB3	2784	G protein subunit beta 3	ENSG00000111664
100	108.506230851404	-1.53559169937689	0.364963214382282	-4.20752459114532	2.58183315022818e-05	0.00358248908936207	PMEPA1	56937	prostate transmembrane protein, androgen induced 1	ENSG00000124225
101	515.790301868904	-1.34665583001648	0.320833289170592	-4.19736939859891	2.70033285681984e-05	0.00368479098210201	ARRDC3	57561	arrestin domain containing 3	ENSG00000113369
103	411.360371226069	-1.50874947654573	0.360356112361603	-4.18682915257937	2.82878591698391e-05	0.00378569015917289	SLC6A15	55117	solute carrier family 6 member 15	ENSG00000072041
104	334.861559541799	0.94128620097184	0.224862632866847	4.1860498962014	2.8385097648308e-05	0.00378569015917289	HOXB8	3218	homeobox B8	ENSG00000120068
105	1395.59736346507	-0.766427297445542	0.183273176597775	-4.18188472352176	2.89102548481197e-05	0.00381865548892904	FOXP2	93986	forkhead box P2	ENSG00000128573
106	318.014071468002	0.940547323704911	0.225185014570109	4.17677581921012	2.95670165956139e-05	0.00386821054260903	ERGIC3	51614	ERGIC and golgi 3	ENSG00000125991
107	30.8762832156785	-2.95191595940905	0.707687534184286	-4.17121373038111	3.02981514414694e-05	0.00390299741482893	FKBP5	2289	FKBP prolyl isomerase 5	ENSG00000096060
108	241.149766262012	1.30687701670402	0.313366670952109	4.17044037495533	3.04011591604204e-05	0.00390299741482893	PIF1	80119	PIF1 5'-to-3' DNA helicase	ENSG00000140451
109	306.608901242851	-1.16229298716472	0.278969405563237	-4.16638156007847	3.0947256084971e-05	0.00393631904480783	NEUROD6	63974	neuronal differentiation 6	ENSG00000164600
112	102.478518981963	-1.67243335205011	0.403313576207529	-4.1467320980773	3.37254287204244e-05	0.00415546944268897	BTBD3	22903	BTB domain containing 3	ENSG00000132640
113	484.874543811191	-0.961640364344704	0.232030835583979	-4.14445072321715	3.40629190691263e-05	0.00415546944268897	DAB1	1600	DAB adaptor protein 1	ENSG00000173406
115	157.889438832663	-1.17855101962038	0.284562391619502	-4.14162606981549	3.44852235907798e-05	0.00415546944268897	PTPRT	11122	protein tyrosine phosphatase receptor type T	ENSG00000196090
118	161.521528085289	-1.14819098887008	0.278802589206147	-4.11829385135697	3.81687797563278e-05	0.00448140621805705	DOCK3	1795	dedicator of cytokinesis 3	ENSG00000088538
119	88.8351482676913	1.98009226021455	0.48346427487175	4.09563304494384	4.21016356538955e-05	0.00490127261845391	NME1	4830	NME/NM23 nucleoside diphosphate kinase 1	ENSG00000239672
120	315.637651117831	-0.991174634556784	0.242521263985089	-4.08695970930502	4.3706298524913e-05	0.00500546321134201	PCDH9	5101	protocadherin 9	ENSG00000184226
121	90.0443854460966	-2.39461607208992	0.586119213606602	-4.08554440205941	4.39735898654072e-05	0.00500546321134201	SLC1A5	6510	solute carrier family 1 member 5	ENSG00000105281
122	233.479599510082	-1.18617866369724	0.290514920691143	-4.0830214877614	4.4453910792191e-05	0.00500546321134201	SFXN1	94081	sideroflexin 1	ENSG00000164466
125	119.086232250188	1.33634108831422	0.328561039484519	4.06725365372236	4.7570454273976e-05	0.00526996234162587	ADGRB1	575	adhesion G protein-coupled receptor B1	ENSG00000181790
126	78.1913611035982	2.17704210684724	0.536254735091179	4.05971633327784	4.91323686588049e-05	0.00539945078612802	ENO3	2027	enolase 3	ENSG00000108515
127	233.08195802987	-1.01952788985351	0.251546543092026	-4.05303876301142	5.0556621594999e-05	0.00544146522512228	SERTAD4	56256	SERTA domain containing 4	ENSG00000082497
131	328.786841025072	-0.952444576003421	0.235913864399099	-4.037255624757	5.40801315614226e-05	0.00571460590199433	EGLN2	112398	egl-9 family hypoxia inducible factor 2	ENSG00000269858
132	382.516443816613	-1.04465416985833	0.260004056806536	-4.01783796256549	5.87345618877681e-05	0.00615905860039901	NFIX	4784	nuclear factor I X	ENSG00000008441
133	174.42282331168	-1.78013487523087	0.443498570441904	-4.01384580215699	5.97373793489146e-05	0.00621676045542454	EFNA1	1942	ephrin A1	ENSG00000169242
134	129.590716099999	-1.21400469744305	0.302747495407503	-4.0099578555026	6.07295863309601e-05	0.00627249870246917	NLK	51701	nemo like kinase	ENSG00000087095
135	236.875699783821	1.01229962478119	0.252741624283486	4.00527466597965	6.19454601887616e-05	0.00635033422845536	SPDL1	54908	spindle apparatus coiled-coil protein 1	ENSG00000040275
136	711.093897522838	0.7912428223095	0.197810805462438	3.99999798018996	6.33430242916924e-05	0.00644550462737021	ADNP2	22850	ADNP homeobox 2	ENSG00000101544
140	58.769815818118	-1.61586272071867	0.405837174499343	-3.9815542346806	6.84660940558998e-05	0.00676632182766831	PTPRE	5791	protein tyrosine phosphatase receptor type E	ENSG00000132334
141	19.3504643530023	-3.48298647899456	0.875273651078295	-3.97931146985138	6.91151434839593e-05	0.00678167661456535	AGR2	10551	anterior gradient 2, protein disulphide isomerase family member	ENSG00000106541
142	28.3159587611378	2.94817708648818	0.741247869776439	3.97731609991319	6.96974871968512e-05	0.00679031476328472	RYR3	6263	ryanodine receptor 3	ENSG00000198838
143	210.285690596521	-0.996368245288199	0.251066028739517	-3.96855062507058	7.23110966446734e-05	0.00699533475075971	EEF1AKMT4-ECE2	110599583	EEF1AKMT4-ECE2 readthrough	ENSG00000284917
144	241.090779866892	-1.04743863312838	0.264395076289715	-3.96164197846346	7.44360983852943e-05	0.00713439214559122	SINHCAF	58516	SIN3-HDAC complex associated factor	ENSG00000139146
147	684.902204384197	0.796373849974485	0.201685036588163	3.94860155937431	7.860906527731e-05	0.00739625157338636	MAD2L1	4085	mitotic arrest deficient 2 like 1	ENSG00000164109
151	48.7267502321131	-2.12806052172061	0.542628698739389	-3.92176183579016	8.79038567137838e-05	0.00805023519784832	AATK	9625	apoptosis associated tyrosine kinase	ENSG00000181409
153	18.9265566157513	2.93922816878586	0.752234218437838	3.90733111674944	9.33212261334412e-05	0.00838477358475649	HOXD10	3236	homeobox D10	ENSG00000128710
154	435.156771782921	0.818232304503699	0.20941877253357	3.90715834404261	9.33879565019832e-05	0.00838477358475649	MSL1	339287	MSL complex subunit 1	ENSG00000188895
156	53.2784222773961	-1.65162369323266	0.424982790025684	-3.88633076914206	0.000101770815643752	0.00901952060966593	RNF34	80196	ring finger protein 34	ENSG00000170633
157	382.853261830493	-0.916205188229746	0.237437389378253	-3.85872330650575	0.000113980893317521	0.0100368944327101	SMAD4	4089	SMAD family member 4	ENSG00000141646
158	8.06850470328553	6.33523109372336	1.64193185089193	3.85840075535529	0.000114131395147434	NA	CAV3	859	caveolin 3	ENSG00000182533
159	1334.69898228298	0.737351761663235	0.191271918496699	3.85499224067208	0.000115733299790623	0.0101262951542916	UNCX	340260	UNC homeobox	ENSG00000164853
160	200.318484277633	-1.27955445070315	0.332351954227311	-3.84999827570744	0.000118118656386141	0.0102695948276988	CIPC	85457	CLOCK interacting pacemaker	ENSG00000198894
161	53.0086865818698	1.68793931507662	0.440545185472075	3.8314782926702	0.000127375614222787	0.0108972235254198	TSSK4	283629	testis specific serine kinase 4	ENSG00000139908
162	68.5154187265196	-1.40047718337285	0.365567424962838	-3.83096820925774	0.00012763999820948	0.0108972235254198	PTPRK	5796	protein tyrosine phosphatase receptor type K	ENSG00000152894
163	566.074879731439	0.915548856979738	0.238995580382819	3.83081919554006	0.000127717331847753	0.0108972235254198	TTK	7272	TTK protein kinase	ENSG00000112742
165	914.68422341532	-0.792598358013955	0.207206519369598	-3.82516129523987	0.00013068649554559	0.0110137447196919	EBF1	1879	EBF transcription factor 1	ENSG00000164330
166	68.3483844164314	-1.41311468696998	0.36960310690658	-3.82333010887583	0.000131661320145491	0.0110140114152541	PACS2	23241	phosphofurin acidic cluster sorting protein 2	ENSG00000179364
168	109.879327854765	1.25817970098399	0.329516159580348	3.81826403471785	0.000134394045818509	0.0110952179817256	CEMIP2	23670	cell migration inducing hyaluronidase 2	ENSG00000135048
170	347.068584561505	-1.10184903967619	0.289863755126545	-3.80126531927099	0.000143959049243877	0.0117712229729948	NYAP2	57624	neuronal tyrosine-phosphorylated phosphoinositide-3-kinase adaptor 2	ENSG00000144460
171	18.9847390092425	-2.68936401967424	0.708073880274487	-3.79814041245484	0.000145785734380118	0.0118500510839034	ABCG4	64137	ATP binding cassette subfamily G member 4	ENSG00000172350
174	227.106722591208	-1.00222972579443	0.26474773506435	-3.78560264378023	0.00015333652510327	0.0122464177054861	PHLDA1	22822	pleckstrin homology like domain family A member 1	ENSG00000139289
175	95.9139712821999	-1.76443521651378	0.467543426722614	-3.77384241904996	0.000160752321203364	0.0127644776668822	H4C3	8364	H4 clustered histone 3	ENSG00000197061
176	297.497607674593	0.986165692987084	0.261564884128347	3.77025263262474	0.000163082377595025	0.0128750725346141	NCK2	8440	NCK adaptor protein 2	ENSG00000071051
178	700.175164032085	0.875542199828304	0.232562173496305	3.76476615549955	0.000166705018594309	0.0130858676596002	INA	9118	internexin neuronal intermediate filament protein alpha	ENSG00000148798
179	28.0758106111501	-2.49012098624597	0.661817986319226	-3.7625465576949	0.000168191984968348	0.0131275755540352	FTCDNL1	348751	formiminotransferase cyclodeaminase N-terminal like	ENSG00000226124
181	122.971239177412	1.23393307965655	0.329759725329853	3.74191565820316	0.000182622811517151	0.0140937615832085	LIN28A	79727	lin-28 homolog A	ENSG00000131914
183	174.774244538103	1.07388796856548	0.288481623493746	3.7225524300641	0.000197218938730021	0.0151351763203033	ANKRD10	55608	ankyrin repeat domain 10	ENSG00000088448
184	467.450453549712	0.791545334996162	0.212833869201475	3.71907600029045	0.000199952887561405	0.0152597378690612	CDCA8	55143	cell division cycle associated 8	ENSG00000134690
185	431.070043433254	-0.820237992595758	0.220778317736448	-3.71521080967248	0.000203034353254175	0.0154092978489094	RALGAPB	57148	Ral GTPase activating protein non-catalytic subunit beta	ENSG00000170471
186	78.9207292908124	-1.33052086936846	0.358768408552149	-3.70857867541329	0.000208425902195769	0.0157315748267213	SLITRK6	84189	SLIT and NTRK like family member 6	ENSG00000184564
188	1052.73913409165	-0.737306004402734	0.199202196674267	-3.70129454751128	0.000214502300493175	0.0160142288145366	GAD2	2572	glutamate decarboxylase 2	ENSG00000136750
189	62.3143589630556	-1.40994419405358	0.382343397121944	-3.68763840219763	0.000226344987795335	0.016807032958619	LINGO3	645191	leucine rich repeat and Ig domain containing 3	ENSG00000220008
190	25.4857006623814	2.81663115455287	0.764893614418633	3.68238288496327	0.000231064026469482	0.0170017829390336	PABPC4	8761	poly(A) binding protein cytoplasmic 4	ENSG00000090621
191	34.8077486446565	1.94829498666904	0.529145419602202	3.68196513565915	0.000231443066870443	0.0170017829390336	ZMAT4	79698	zinc finger matrin-type 4	ENSG00000165061
195	112.150488801167	-1.28444691479735	0.350475274581853	-3.66487169838102	0.000247462606405158	0.0177978734250663	MAPT	4137	microtubule associated protein tau	ENSG00000186868
196	9244.84524291333	-0.931845707712468	0.254703256788233	-3.65855434855012	0.000253641957195868	0.0180561506158514	H3-3A	3020	H3.3 histone A	ENSG00000163041
197	145.541980542839	-1.33936136826121	0.366094433658448	-3.65851333732866	0.000253682541228749	0.0180561506158514	NEUROD2	4761	neuronal differentiation 2	ENSG00000171532
199	107.310699764844	-1.60200954092674	0.439064793532715	-3.64868594458911	0.000263585089386611	0.018359510741097	PER2	8864	period circadian regulator 2	ENSG00000132326
200	35.3831991448131	-1.80413425391397	0.494550520696909	-3.64802821635214	0.000264260621899079	0.018359510741097	TKT	7086	transketolase	ENSG00000163931
201	521.240306187535	0.844015726050998	0.231366425126761	3.64796113173542	0.000264329613592801	0.018359510741097	ALMS1	7840	ALMS1 centrosome and basal body associated protein	ENSG00000116127
202	284.186950595903	-0.90790683272132	0.248900348004452	-3.64767201010534	0.000264627147611357	0.018359510741097	UCP2	7351	uncoupling protein 2	ENSG00000175567
203	180.890658338153	-1.0137590193675	0.278554300917509	-3.63935870323435	0.000273317857839478	0.0188671729303564	CARMIL3	90668	capping protein regulator and myosin 1 linker 3	ENSG00000186648
204	113.811018087332	-1.60664713826288	0.442293535605027	-3.63253588155001	0.000280649535715444	0.0192764133606152	MKNK2	2872	MAPK interacting serine/threonine kinase 2	ENSG00000099875
205	19.3478362320448	3.90026816186832	1.07595905543774	3.62492247465822	0.000289048146814911	0.0197544994666489	TCAP	8557	titin-cap	ENSG00000173991
206	2401.03065136588	0.738070269575659	0.204232742528104	3.61386847397447	0.000301662132147052	0.0204827876340753	MKI67	4288	marker of proliferation Ki-67	ENSG00000148773
208	598.888623476225	-0.882262833604163	0.244363714395723	-3.61044943102896	0.000305666894803015	0.0204957712111829	ZBTB20	26137	zinc finger and BTB domain containing 20	ENSG00000181722
210	378.714472702619	-0.826197889376596	0.229200155015255	-3.60470039525761	0.000312513235083639	0.0208397782055531	CASKIN1	57524	CASK interacting protein 1	ENSG00000167971
211	828.726758345904	-1.04100627568608	0.289099858910382	-3.60085362756536	0.000317174111259523	0.0210484094993819	AP2M1	1173	adaptor related protein complex 2 subunit mu 1	ENSG00000161203
212	254.629182287483	-1.31071432461539	0.364212044696224	-3.59876710202873	0.000319729358597216	0.0211159721108171	TBX2	6909	T-box transcription factor 2	ENSG00000121068
214	192.018400365873	-1.04715738053792	0.291608382938167	-3.5909714596921	0.000329447714388308	0.0215505869169151	SLIT2	9353	slit guidance ligand 2	ENSG00000145147
216	168.111304645706	-0.983978349302373	0.274479295640065	-3.58489097331662	0.00033721904732427	0.0217499827713794	CR2	1380	complement C3d receptor 2	ENSG00000117322
217	2346.69656789035	-0.981568330886359	0.273808609313733	-3.58487022503251	0.000337245856468211	0.0217499827713794	PPP1R14C	81706	protein phosphatase 1 regulatory inhibitor subunit 14C	ENSG00000198729
219	52.441955564437	-1.4747885458827	0.411916879717375	-3.58030616976558	0.000343191844094231	0.0220300297304787	GRID2	2895	glutamate ionotropic receptor delta type subunit 2	ENSG00000152208
220	266.243742231298	0.857877280012495	0.239914423517933	3.57576367203437	0.000349207011303423	0.0223118916943029	HMMR	3161	hyaluronan mediated motility receptor	ENSG00000072571
221	4230.43358802797	-0.765772068804126	0.214258848371224	-3.5740510817894	0.000351500309350564	0.0223544432849477	SSBP4	170463	single stranded DNA binding protein 4	ENSG00000130511
222	349.7562388942	1.04359706621534	0.292565284478854	3.56705706924285	0.000361012879540279	0.0228536125633402	PDZRN3	23024	PDZ domain containing ring finger 3	ENSG00000121440
223	495.154880990657	0.956378057576036	0.268468291359933	3.56235014843459	0.000367549712309246	0.0231606898990464	CENPE	1062	centromere protein E	ENSG00000138778
228	4037.71759310442	0.715254367997768	0.202541625886973	3.53139442258113	0.000413374846042935	0.0253777555334383	HES6	55502	hes family bHLH transcription factor 6	ENSG00000144485
229	889.092524595303	0.782239520395491	0.2215979579197	3.52999426411209	0.000415568676344445	0.0253777555334383	CDC14B	8555	cell division cycle 14B	ENSG00000081377
230	291.688755153308	-0.921382676137134	0.261019897350729	-3.5299327196466	0.000415665355974639	0.0253777555334383	EPB41L2	2037	erythrocyte membrane protein band 4.1 like 2	ENSG00000079819
231	93.7265254612595	-1.21812106858769	0.345524106054356	-3.52543005609011	0.000422795808712658	0.0256988762136539	ZNF385B	151126	zinc finger protein 385B	ENSG00000144331
233	6.41267940865403	6.00126915696615	1.70411744891505	3.52162884124386	0.000428904188860449	NA	PFKM	5213	phosphofructokinase, muscle	ENSG00000152556
234	26.9329472829171	-1.91444033314953	0.544049991273726	-3.51886841991756	0.000433391598669217	0.0260519478375098	PDE8A	5151	phosphodiesterase 8A	ENSG00000073417
235	54.0638325147629	1.57367180186591	0.447332283674086	3.51790348986402	0.00043497052462387	0.0260519478375098	GPR161	23432	G protein-coupled receptor 161	ENSG00000143147
236	22.8711732925125	-2.04574191466659	0.58164592944145	-3.51716020196531	0.00043619043478396	0.0260519478375098	GRID1	2894	glutamate ionotropic receptor delta type subunit 1	ENSG00000182771
237	162.235146134837	0.990941579506777	0.282182582617769	3.51170355843351	0.000445244339740508	0.0264775822295037	SLC26A11	284129	solute carrier family 26 member 11	ENSG00000181045
238	372.091890758391	0.999688806246997	0.284824133421802	3.50984586255736	0.000448366524388525	0.0265483230410568	PDIA4	9601	protein disulfide isomerase family A member 4	ENSG00000155660
240	220.359520887035	-1.54278809346427	0.440345591593637	-3.50358473643582	0.000459040582729168	0.0269480362604726	FAM43A	131583	family with sequence similarity 43 member A	ENSG00000185112
241	220.312719911202	-0.862039975604004	0.24644482440767	-3.49790253325837	0.000468932471551262	0.0274115972838284	ZFPM2	23414	zinc finger protein, FOG family member 2	ENSG00000169946
242	118.821227159885	1.22324786937521	0.349855468723611	3.49643775424755	0.000471514485793458	0.0274457393701048	PARPBP	55010	PARP1 binding protein	ENSG00000185480
243	72.5886906141311	-1.54392730169983	0.44250801821082	-3.48903802453648	0.00048476218601475	0.0280977980982474	MAST1	22983	microtubule associated serine/threonine kinase 1	ENSG00000105613
244	72.1718470770177	1.39902979901858	0.401770890062407	3.48215819916984	0.000497389750534859	0.0287085840466276	CAPN11	11131	calpain 11	ENSG00000137225
245	2241.2402098766	-0.722773816129387	0.207688121693136	-3.48009221826033	0.000501241219691454	0.0287736408498546	RUNX1T1	862	RUNX1 partner transcriptional co-repressor 1	ENSG00000079102
246	41.6868729353089	-2.0964700830775	0.602553349083118	-3.47931031545608	0.000502706107881277	0.0287736408498546	ASNS	440	asparagine synthetase (glutamine-hydrolyzing)	ENSG00000070669
247	214.996610713252	-0.865924482893983	0.24925098681746	-3.47410653795384	0.000512557477556073	0.0292157762206962	SLC4A10	57282	solute carrier family 4 member 10	ENSG00000144290
248	239.621844627685	-0.855216782642377	0.24661695867588	-3.46779389071276	0.000524749595757705	0.0297871289129074	CSMD3	114788	CUB and Sushi multiple domains 3	ENSG00000164796
249	58.7587088777601	-1.50360870783714	0.433751875496599	-3.46651805508777	0.000527246322971374	0.0298056902825423	FHOD3	80206	formin homology 2 domain containing 3	ENSG00000134775
250	203.28917989418	-0.884406930459329	0.255728074117878	-3.45838810818893	0.000543417943865287	0.0305939848150715	IGDCC4	57722	immunoglobulin superfamily DCC subclass member 4	ENSG00000103742
251	156.040816083193	1.29834188284406	0.375782905424196	3.45503178591493	0.000550227950194556	0.0307784448291917	CIP2A	57650	cellular inhibitor of PP2A	ENSG00000163507
253	534.558837222255	0.771277287450825	0.223702844391355	3.44777595273451	0.000565222686864294	0.03132244173322	TACC3	10460	transforming acidic coiled-coil containing protein 3	ENSG00000013810
254	98.5012631951262	-1.14319146551863	0.331585306992927	-3.44765416744782	0.000565477582429828	0.03132244173322	ADCY6	112	adenylate cyclase 6	ENSG00000174233
255	183.670981712144	1.22432403734108	0.355643481433874	3.44256003907308	0.000576235938690082	0.0317190840337755	EGR4	1961	early growth response 4	ENSG00000135625
256	1053.1716800519	-0.696864227669798	0.202454310191791	-3.442081460304	0.000577256388472292	0.0317190840337755	PCDH19	57526	protocadherin 19	ENSG00000165194
257	544.294028835956	-0.844403735730658	0.245708727234406	-3.4366045733699	0.000589054908816457	0.0322384353880943	SGIP1	84251	SH3GL interacting endocytic adaptor 1	ENSG00000118473
258	62.4214477353642	-1.42047995594669	0.413517662702253	-3.43511313800756	0.000592306488310203	0.0322778786944176	SRCIN1	80725	SRC kinase signaling inhibitor 1	ENSG00000277363
259	17.9757075384707	2.34483398784562	0.682804368907821	3.43412270720572	0.000594475017084346	0.0322778786944176	CYP1A2	1544	cytochrome P450 family 1 subfamily A member 2	ENSG00000140505
261	219.347884344908	-0.91506535591249	0.267038533672741	-3.4267165241175	0.000610926479431365	0.0329109688154849	ARK2N	147339	arkadia (RNF111) N-terminal like PKA signaling regulator 2N	ENSG00000152242
263	199.913857995752	1.075024858595	0.314085869682103	3.42271003685417	0.000620001770365012	0.0331399389863975	MTO1	25821	mitochondrial tRNA translation optimization 1	ENSG00000135297
264	502.373352976896	-0.74736210356962	0.218579470463306	-3.41917794011255	0.000628106374209983	0.0334430126454362	LDB2	9079	LIM domain binding 2	ENSG00000169744
265	338.994809784466	-0.765559187985655	0.224349161710724	-3.41235591052828	0.00064403965078776	0.0341589678875346	ZNF362	149076	zinc finger protein 362	ENSG00000160094
267	83.0966901259069	1.15517007224364	0.339408169860727	3.40348340087881	0.000665324558074565	0.0349030657794513	HOXC8	3224	homeobox C8	ENSG00000037965
269	204.64351840767	-0.858010187075369	0.252185941845048	-3.40229189937384	0.000668232241391547	0.0349030657794513	GNB4	59345	G protein subunit beta 4	ENSG00000114450
270	434.993293437661	0.753369244034939	0.221629988819904	3.39922069231852	0.000675781633530741	0.0351636829538326	EXOC7	23265	exocyst complex component 7	ENSG00000182473
272	436.338081092657	0.724770366348703	0.213693710739211	3.39163171364086	0.000694777599954286	0.0358803003404963	RRS1	23212	ribosome biogenesis regulator 1 homolog	ENSG00000179041
273	167.89552000782	-0.925239782921264	0.273382062098353	-3.38442023525448	0.00071328740524887	0.036698236276793	SP5	389058	Sp5 transcription factor	ENSG00000204335
274	6.72970941859155	-5.36883753025058	1.58819629520688	-3.38046219252214	0.000723640299335648	NA	PRSS55	203074	serine protease 55	ENSG00000184647
275	133.355767340956	1.23618123849187	0.365774930993795	3.37962264153319	0.000725854148701818	0.0372054419429734	FOSL1	8061	FOS like 1, AP-1 transcription factor subunit	ENSG00000175592
276	10.8570418479077	3.67959977001021	1.08989834289094	3.37609447157256	0.000735226691381497	0.0375457585855302	HTRA1	5654	HtrA serine peptidase 1	ENSG00000166033
279	209.845730443332	-0.877043818735739	0.261043450530141	-3.35976182108607	0.000780096945531561	0.0393977637528201	DENND5A	23258	DENN domain containing 5A	ENSG00000184014
280	30.8559358064626	-1.9110013372823	0.569307511367932	-3.35671196870483	0.000788752347044207	0.0395684727341495	SLC25A36	55186	solute carrier family 25 member 36	ENSG00000114120
281	200.930051832122	-1.06525594699094	0.317367104244836	-3.35654178628778	0.000789237936169247	0.0395684727341495	CDH4	1002	cadherin 4	ENSG00000179242
282	352.451279993362	0.787182091702323	0.234618429559395	3.35515881331497	0.000793194336627984	0.0396222203718495	AIG1	51390	androgen induced 1	ENSG00000146416
283	26.0535706618097	-1.89940698481696	0.566342958750676	-3.35381054089019	0.000797069179318754	0.0396715192619628	CNNM1	26507	cyclin and CBS domain divalent metal cation transport mediator 1	ENSG00000119946
285	44.0584984693985	1.52813935480764	0.457552136924796	3.33981470413023	0.000838343054185188	0.0412123458772957	CHST8	64377	carbohydrate sulfotransferase 8	ENSG00000124302
286	715.77150270911	-0.803351514229872	0.240554758497862	-3.33957856101613	0.000839056149567894	0.0412123458772957	AFF2	2334	ALF transcription elongation factor 2	ENSG00000155966
288	15.1536786489338	-3.7615452360888	1.12780221549757	-3.33528803579204	0.00085211087731232	0.0416563954506738	RNU6-894P	106481461	RNA, U6 small nuclear 894, pseudogene	ENSG00000252903
289	297.214399004579	-0.757714139492499	0.2273269963311	-3.33314631223515	0.000858697723664625	0.0418295412410672	PAX7	5081	paired box 7	ENSG00000009709
290	18.9242721499101	3.62304823701806	1.08773651672393	3.3308142011542	0.00086592378341002	0.0420324912109662	CASQ2	845	calsequestrin 2	ENSG00000118729
291	144.609716104408	-1.46280161199845	0.439682309405044	-3.32695125709706	0.000878017302350427	0.0424694495858726	DMWD	1762	DM1 locus, WD repeat containing	ENSG00000185800
292	469.706595622399	0.829334502357637	0.249377719536878	3.32561587257194	0.000882234212979178	0.0425236890655964	TMTC4	84899	transmembrane O-mannosyltransferase targeting cadherins 4	ENSG00000125247
293	19.1024538814572	2.95980009054806	0.890719699268638	3.32293098825402	0.0008907694887607	0.0426048732581586	TUBA4A	7277	tubulin alpha 4a	ENSG00000127824
294	177.692032079449	-0.888135012577079	0.267365023724741	-3.32180701949794	0.000894365274420889	0.0426048732581586	ADO	84890	2-aminoethanethiol dioxygenase	ENSG00000181915
295	32.3204583370958	1.70567706157037	0.51358223770342	3.32113717405343	0.000896514628558777	0.0426048732581586	ASAH1	427	N-acylsphingosine amidohydrolase 1	ENSG00000104763
296	337.619692407331	0.846495569713425	0.254967184926848	3.32001771112738	0.000900117374130976	0.0426048732581586	CCNF	899	cyclin F	ENSG00000162063
297	1527.23543069172	0.710841454136206	0.214206807701582	3.31848208637001	0.000905081276859321	0.0426048732581586	OGT	8473	O-linked N-acetylglucosamine (GlcNAc) transferase	ENSG00000147162
300	694.992844227729	0.835960077888672	0.252011010495464	3.31715696169441	0.000909385118425478	0.0426048732581586	KIF22	3835	kinesin family member 22	ENSG00000079616
301	648.52683262484	-0.744224965071536	0.22445609253165	-3.3156817294527	0.000914198797271159	0.0426048732581586	NRSN1	140767	neurensin 1	ENSG00000152954
302	117.689543285883	1.2287079427099	0.370599840763243	3.31545728724383	0.000914933217671746	0.0426048732581586	AIFM2	84883	apoptosis inducing factor mitochondria associated 2	ENSG00000042286
303	322.865500921704	0.891223076682187	0.268938015260399	3.31386054076163	0.000920173897559836	0.042704151455336	TGIF2LY	90655	TGFB induced factor homeobox 2 like Y-linked	ENSG00000176679
304	565.584337876303	-0.700443683437685	0.211747019955144	-3.30792699508151	0.000939893076761223	0.0434724282675721	RALGPS2	55103	Ral GEF with PH domain and SH3 binding motif 2	ENSG00000116191
305	1872.72410346442	0.729544794200645	0.220617967744139	3.30682401646783	0.00094360152087712	0.0434974969539899	SRSF11	9295	serine and arginine rich splicing factor 11	ENSG00000116754
306	620.000451630345	-0.787412106930581	0.238404019235708	-3.30284744969871	0.00095708438666657	0.0438350616060321	PROX1	5629	prospero homeobox 1	ENSG00000117707
307	196.857574962894	-0.91655976434038	0.277511399346459	-3.30278239560206	0.000957306433850887	0.0438350616060321	RBPMS2	348093	RNA binding protein, mRNA processing factor 2	ENSG00000166831
308	136.584510639194	-2.79282877219239	0.846646931754583	-3.29869354915698	0.000971358903071124	0.0443307549883323	PRR35	146325	proline rich 35	ENSG00000161992
309	317.477936424795	0.791137719806726	0.239968401181756	3.29684123372354	0.000977787568071648	0.0444763835185438	NELFCD	51497	negative elongation factor complex member C/D	ENSG00000101158
310	785.008429340432	0.727527258074848	0.220852656342007	3.2941748137646	0.000987110871522781	0.0447522839673546	INCENP	3619	inner centromere protein	ENSG00000149503
312	142.115295597455	0.969883869403243	0.295757312486589	3.27932337918854	0.00104056322490942	0.0468662853133794	BZW1	9689	basic leucine zipper and W2 domains 1	ENSG00000082153
313	159.791078818882	-1.08034135718179	0.329656159853442	-3.27717630898233	0.00104850875085762	0.0470698193154613	FST	10468	follistatin	ENSG00000134363
315	394.167372053453	0.725106170089595	0.221804759644252	3.26911907234353	0.00107882891417568	0.0475595045109718	CCNB3	85417	cyclin B3	ENSG00000147082
316	85.9249833842808	-1.37158521102901	0.419583605468572	-3.26891993193416	0.00107958846697666	0.0475595045109718	CDK18	5129	cyclin dependent kinase 18	ENSG00000117266
319	314.445143682717	0.867410049745438	0.265419005937926	3.26807813434544	0.00108280468312811	0.0475595045109718	GRIN1	2902	glutamate ionotropic receptor NMDA type subunit 1	ENSG00000176884
322	19.3996878228041	2.28845387468327	0.701386133641859	3.26275893536811	0.00110333328112048	0.0481158389928638	PAPPA	5069	pappalysin 1	ENSG00000182752
323	138.674117194919	-1.64891338145637	0.505918223091394	-3.25924883942853	0.00111707641115874	0.0483442647461212	PFKFB3	5209	6-phosphofructo-2-kinase/fructose-2,6-biphosphatase 3	ENSG00000170525
324	39.3726125528094	1.91025958336104	0.586195504273192	3.25874144280503	0.00111907607098313	0.0483442647461212	HOXC12	3228	homeobox C12	ENSG00000123407
325	270.272646144718	-0.820502191658925	0.251840633258349	-3.2580214758959	0.00112191915458701	0.0483442647461212	TSC1	7248	TSC complex subunit 1	ENSG00000165699
326	12.468822549744	4.40417386449181	1.35187050310276	3.25783708896934	0.00112264835510029	0.0483442647461212	CAVIN4	347273	caveolae associated protein 4	ENSG00000170681
327	265.398379675499	0.768296008115667	0.235908206104482	3.25675829935052	0.0011269234655895	0.0483767113962594	CYP20A1	57404	cytochrome P450 family 20 subfamily A member 1	ENSG00000119004
329	20.0730065660109	-2.38224471600289	0.732303954829932	-3.25308186619876	0.00114160601960023	0.0486650845144972	BDH1	622	3-hydroxybutyrate dehydrogenase 1	ENSG00000161267
330	197.807543506501	5.36837742288161	1.65135845923965	3.25088559231011	0.00115046143339888	0.0486650845144972	MYBPH	4608	myosin binding protein H	ENSG00000133055
332	342.782499245611	-0.739899678301599	0.227624604803702	-3.25052592157017	0.00115191766753043	0.0486650845144972	MAZ	4150	MYC associated zinc finger protein	ENSG00000103495
333	344.469888101496	-0.985201191314106	0.303206177535642	-3.24927809624953	0.00115698307866277	0.0486650845144972	BHLHE23	128408	basic helix-loop-helix family member e23	ENSG00000125533
334	504.114919616321	0.803983757185217	0.247461830780882	3.24892026640308	0.00115843944356414	0.0486650845144972	SCAF4	57466	SR-related CTD associated factor 4	ENSG00000156304
335	124.234659625813	1.03452449123355	0.318845177831747	3.24459820364434	0.00117616453740147	0.0492590617386706	MSH6	2956	mutS homolog 6	ENSG00000116062
336	334.652988938354	0.745829364793077	0.230436139982907	3.23659893299897	0.00120963288306208	0.0505067687374582	PDIA2	64714	protein disulfide isomerase family A member 2	ENSG00000185615
337	182.340134928705	0.877836796462358	0.271590386478351	3.23220865011115	0.0012283732760204	0.051044771379982	RIC8B	55188	RIC8 guanine nucleotide exchange factor B	ENSG00000111785
338	1405.70771978256	-0.631319589330364	0.195343570978056	-3.23184216490689	0.00122994972168407	0.051044771379982	LSM14A	26065	LSM14A mRNA processing body assembly factor	ENSG00000257103
339	105.419786256386	0.990705653974592	0.306831426427186	3.22882719514943	0.00124298978258517	0.051325267841171	SLC49A4	84925	solute carrier family 49 member 4	ENSG00000138463
340	501.980597243863	-0.798878521469849	0.247441644225695	-3.22855323714702	0.00124418098501201	0.051325267841171	CTDSPL2	51496	CTD small phosphatase like 2	ENSG00000137770
341	34.6956610370963	1.6881328482057	0.523817696024398	3.22274879412831	0.00126966849565745	0.0522198686372646	MVP	9961	major vault protein	ENSG00000013364
342	997.913879481584	5.33906568787947	1.65725100539564	3.22163973381017	0.00127459293075171	0.0522659196708545	CKM	1158	creatine kinase, M-type	ENSG00000104879
345	889.059069555072	-0.796941685501525	0.248054300153963	-3.21277109490494	0.00131461017892051	0.053411013393044	PLXNA1	5361	plexin A1	ENSG00000114554
347	74.7142110921963	1.14729262373291	0.358431477267613	3.20087017044074	0.00137013252154914	0.0553573836721193	MIIP	60672	migration and invasion inhibitory protein	ENSG00000116691
348	30.6535508989517	1.87923469889984	0.587556230373996	3.19839123772657	0.00138196651369663	0.0555134935855478	FBXO30	84085	F-box protein 30	ENSG00000118496
349	155.494323340939	-1.17038464129009	0.365931844427671	-3.19836783573895	0.00138207867847837	0.0555134935855478	SLC20A2	6575	solute carrier family 20 member 2	ENSG00000168575
350	57.7569786390365	-1.50284599917408	0.470011765425681	-3.19746463753515	0.00138641409139203	0.0555252780567122	ABLIM1	3983	actin binding LIM protein 1	ENSG00000099204
352	373.109212466923	-1.3039923586809	0.408416536926386	-3.19280009691658	0.00140900451784498	0.0561028842366276	FAM13A	10144	family with sequence similarity 13 member A	ENSG00000138640
353	387.744880712822	-0.705305142171793	0.221110049163332	-3.18983757111279	0.00142352777856117	0.056517344202586	MRI1	84245	methylthioribose-1-phosphate isomerase 1	ENSG00000037757
354	93.0238946686806	-1.13992768109876	0.357624281958204	-3.18750078953527	0.00143508066171846	0.0568118243516614	DLGAP4	22839	DLG associated protein 4	ENSG00000080845
355	1165.84216314851	-0.667945679610175	0.209639594164384	-3.18616186161102	0.00144173911287644	0.0569114086022517	TOX2	84969	TOX high mobility group box family member 2	ENSG00000124191
357	523.696767790349	0.798278818837104	0.251036703574713	3.17992870153954	0.00147311292435914	0.0578175778340616	TUBB4B	10383	tubulin beta 4B class IVb	ENSG00000188229
358	566.57084739875	-0.864158609043581	0.272566344696777	-3.17045235355427	0.00152201791615079	0.0595668379320895	BRSK2	9024	BR serine/threonine kinase 2	ENSG00000174672
359	33.2164620346348	5.70733806938654	1.80146498971639	3.1681648558072	0.00153404505799065	0.0598669800045953	MYOM1	8736	myomesin 1	ENSG00000101605
360	1633.40199209262	0.96699214929812	0.305358304534342	3.16674586850598	0.00154154969725257	0.0599894283035652	KIF11	3832	kinesin family member 11	ENSG00000138160
362	8.90103804133737	-4.86207133060888	1.5373635484273	-3.16260349452328	0.00156365144085051	0.060361398112779	LMOD1	25802	leiomodin 1	ENSG00000163431
364	282.42836836579	0.878578313521012	0.278392493703439	3.15589799794289	0.0016000480526611	0.0615682355725645	NUMA1	4926	nuclear mitotic apparatus protein 1	ENSG00000137497
365	111.88008731772	-1.04507669595863	0.331863278461565	-3.14911821760861	0.00163763933093443	0.0628386913101853	TNPO2	30000	transportin 2	ENSG00000105576
367	178.53976410767	-0.882186668864121	0.280662265410197	-3.14323219608727	0.00167093235413984	0.0637599937467195	PYCR1	5831	pyrroline-5-carboxylate reductase 1	ENSG00000183010
369	23.1195369489509	-1.80955290698506	0.576919656032052	-3.13657697057999	0.00170932562537494	0.0648645852199169	PCDH20	64881	protocadherin 20	ENSG00000280165
371	991.491043087596	-1.9448227842157	0.620487651515493	-3.13434567064408	0.00172237827641957	0.0648645852199169	SLC1A4	6509	solute carrier family 1 member 4	ENSG00000115902
372	168.811871888163	0.900266053676073	0.287243495276113	3.13415645082125	0.00172348937943289	0.0648645852199169	N4BP1	9683	NEDD4 binding protein 1	ENSG00000102921
373	211.281429717393	-0.810678075580815	0.258756449860418	-3.13297726884923	0.00173042842860887	0.0649478014311477	BCL2L13	23786	BCL2 like 13	ENSG00000099968
374	38.0262822376229	-1.65433652614517	0.528270479998196	-3.13160887988822	0.00173851309127656	0.0650734450541312	SLC7A13	157724	solute carrier family 7 member 13	ENSG00000164893
375	11.1430098183666	2.77628185679102	0.886918194801009	3.1302569651465	0.00174653451581073	0.0651960452274239	DRC3	83450	dynein regulatory complex subunit 3	ENSG00000171962
376	86.3195448106419	-1.31325349038955	0.420223354965	-3.12513208719426	0.00177725235980752	0.0661629150858424	ARHGEF12	23365	Rho guanine nucleotide exchange factor 12	ENSG00000196914
377	426.345807342912	0.947776781592431	0.30336450960662	3.12421773668065	0.00178278478511424	0.0661894989003089	HOXB9	3219	homeobox B9	ENSG00000170689
378	4.81561222410916	5.60027454852716	1.79301724821014	3.1233801872891	0.00178786640030933	NA	DHRS7C	201140	dehydrogenase/reductase 7C	ENSG00000184544
379	1233.67122768958	-0.70780470068742	0.226687264579859	-3.1223840562868	0.00179392750098525	0.066423671377451	LMO4	8543	LIM domain only 4	ENSG00000143013
381	594.942897743985	-0.673191173766403	0.2157318301865	-3.1204999891969	0.00180544304590467	0.0664916115860386	FAM199X	139231	family with sequence similarity 199, X-linked	ENSG00000123575
382	1110.06710048272	-0.900611245262663	0.288707706363013	-3.11945689503092	0.00181184768789475	0.0665490686861236	DSCAML1	57453	DS cell adhesion molecule like 1	ENSG00000177103
384	2572.63118425393	-0.726044892187275	0.233253374085801	-3.11268763006276	0.00185392126377723	0.0679128437346875	BCL11B	64919	BCL11 transcription factor B	ENSG00000127152
385	27.9944705110461	-1.74772798256353	0.561697861516011	-3.11150905550264	0.00186133765135887	0.0680031790338212	PVR	5817	PVR cell adhesion molecule	ENSG00000073008
386	29.2078810119531	1.71859480940741	0.552527725907634	3.11042275133665	0.00186819753986175	0.0680727575731587	ACD	65057	ACD shelterin complex subunit and telomerase recruitment factor	ENSG00000102977
387	97.5821046003146	-1.10555302724508	0.355916845806484	-3.10621157798802	0.00189501072749834	0.0688670962001181	LZTS3	9762	leucine zipper tumor suppressor family member 3	ENSG00000088899
388	36.4652922307443	1.4459318936305	0.465681221816259	3.10498217641468	0.00190290490935383	0.0689451629294754	SIX1	6495	SIX homeobox 1	ENSG00000126778
389	22.962210336763	-1.88648674262528	0.607698087287907	-3.10431574837511	0.00190719676153459	0.0689451629294754	AK5	26289	adenylate kinase 5	ENSG00000154027
390	32.0942985836208	4.58088371782284	1.47660442227141	3.10230935836982	0.00192017180867266	0.0692320213536385	HHATL	57467	hedgehog acyltransferase like	ENSG00000010282
391	1122.63831913849	-0.656161029228356	0.211583880695578	-3.10118628636188	0.00192746989668235	0.0693132302898573	NDRG2	57447	NDRG family member 2	ENSG00000165795
392	563.731036007106	-0.701981317341865	0.226633508390697	-3.097429512196	0.00195206813713989	0.0698375435359433	PTPRG	5793	protein tyrosine phosphatase receptor type G	ENSG00000144724
393	99.754758027086	-1.0536737397966	0.340179322525798	-3.09740677938088	0.0019522178581788	0.0698375435359433	ID2	3398	inhibitor of DNA binding 2	ENSG00000115738
394	77.5226905645771	-1.13183537858052	0.3655106774008	-3.09658636138666	0.0019576282903273	0.0698491943486394	FGD1	2245	FYVE, RhoGEF and PH domain containing 1	ENSG00000102302
395	1271.64950601998	0.690782923787887	0.223185832761444	3.09510202883819	0.00196745205368654	0.0700178467914299	ATOH7	220202	atonal bHLH transcription factor 7	ENSG00000179774
396	130.250226207728	-0.915227244595859	0.295885791896538	-3.09317740040686	0.00198025720951901	0.0702914555223839	TLE5	166	TLE family member 5, transcriptional modulator	ENSG00000104964
397	349.326903080666	0.942482064751685	0.30512627771035	3.08882627816921	0.00200948904251545	0.0710184012927597	ECT2	1894	epithelial cell transforming 2	ENSG00000114346
398	638.19117279158	-0.628274000629187	0.20341763223306	-3.08859165123582	0.00201107651618865	0.0710184012927597	LRP8	7804	LDL receptor related protein 8	ENSG00000157193
399	153.51406317029	-0.871503358871726	0.282469984327202	-3.08529545518794	0.00203350039990151	0.0716261410088387	LUZP2	338645	leucine zipper protein 2	ENSG00000187398
400	293.811185782281	-0.756807358995319	0.245482676727559	-3.08293590848871	0.00204969294011257	0.0720118463384305	HIVEP3	59269	HIVEP zinc finger 3	ENSG00000127124
401	110.386928695118	0.966100774974946	0.313880075561102	3.07792959858288	0.00208444152730543	0.0730458501545784	XRCC6	2547	X-ray repair cross complementing 6	ENSG00000196419
402	55.0677702932747	-1.21280605774807	0.394276918014091	-3.07602601708662	0.00209779539555922	0.0733267566127151	IGSF21	84966	immunoglobin superfamily member 21	ENSG00000117154
403	104.600789854939	1.08292568166374	0.352168569101674	3.07502081865543	0.00210487860489853	0.0733876076027692	ONECUT3	390874	one cut homeobox 3	ENSG00000205922
404	325.824283591433	0.715745279473805	0.233118829036956	3.07030231075989	0.00213842199532248	0.0743683618980884	SLC40A1	30061	solute carrier family 40 member 1	ENSG00000138449
405	7.56457412420045	5.23693852470483	1.70633093886496	3.06912241079589	0.00214688603941561	NA	MYOM2	9172	myomesin 2	ENSG00000036448
406	101.238807170285	1.01887076330922	0.33215139738319	3.06748901656371	0.00215865393471504	0.0748823967201528	USP13	8975	ubiquitin specific peptidase 13	ENSG00000058056
408	33.4584694654184	-1.60489410224351	0.524123408144791	-3.06205385469093	0.00219823898718098	0.0758723843389576	PPP6R2	9701	protein phosphatase 6 regulatory subunit 2	ENSG00000100239
409	145.468420299177	-1.35005801946848	0.441122009791175	-3.0605093137556	0.00220960888165323	0.0760736772112042	TEF	7008	TEF transcription factor, PAR bZIP family member	ENSG00000167074
411	1219.20919181428	-0.779662685924457	0.255322043451788	-3.05364423448882	0.00226080013575507	0.0774479088899438	DNAJC5	80331	DnaJ heat shock protein family (Hsp40) member C5	ENSG00000101152
412	77.6350836910314	-1.31268364614109	0.430031150238073	-3.05253153269099	0.00226919888380502	0.0775422514100239	SOX9	6662	SRY-box transcription factor 9	ENSG00000125398
413	481.95507818986	-0.821273666892163	0.269474929521053	-3.04768116407652	0.0023061446996365	0.0786092053074606	CSRNP3	80034	cysteine and serine rich nuclear protein 3	ENSG00000178662
414	113.876574025173	-0.990818356308931	0.325258002610065	-3.04625358440995	0.00231712321275201	0.0787879246870652	RBL2	5934	RB transcriptional corepressor like 2	ENSG00000103479
415	483.102309176222	0.745569110982032	0.245154125049748	3.04122604843274	0.00235616867218411	0.0799177507402299	MCM3	4172	minichromosome maintenance complex component 3	ENSG00000112118
416	54.3320207999101	-1.23579220236771	0.406960224072238	-3.03664124715133	0.0023922999548144	0.0807538996082919	ENPP5	59084	ectonucleotide pyrophosphatase/phosphodiesterase family member 5	ENSG00000112796
417	347.056671977864	-0.72125003458839	0.237518456263855	-3.03660627444953	0.00239257750167976	0.0807538996082919	RPRD2	23248	regulation of nuclear pre-mRNA domain containing 2	ENSG00000163125
418	178.833825205824	0.89563054657874	0.29513984155627	3.03459723314916	0.00240857102659211	0.0807863716696402	GLMP	112770	glycosylated lysosomal membrane protein	ENSG00000198715
420	159.93917936662	-0.859726594582025	0.283342882574805	-3.03422689417671	0.00241152987202626	0.0807863716696402	DPYSL2	1808	dihydropyrimidinase like 2	ENSG00000092964
421	514.288890878066	0.787429511979647	0.259600596993194	3.03323459614499	0.00241947430448935	0.0807863716696402	INTS8	55656	integrator complex subunit 8	ENSG00000164941
422	14.0071651333191	2.58616677495327	0.85273178847015	3.03280211893238	0.00242294424749885	0.0807863716696402	ATP1A2	477	ATPase Na+/K+ transporting subunit alpha 2	ENSG00000018625
423	228.656246105226	0.767558648822167	0.253175018572411	3.03173138151716	0.00243155482233285	0.0808771636667949	ARHGAP11A	9824	Rho GTPase activating protein 11A	ENSG00000198826
424	35.4874494538522	1.4839168732731	0.489654682648856	3.03053749071824	0.00244118877871107	0.0810014740414348	HOXB1	3211	homeobox B1	ENSG00000120094
426	4.02136246916629	5.33369127592683	1.76103349508729	3.0287278980247	0.00245585768007864	NA	MSRB1	51734	methionine sulfoxide reductase B1	ENSG00000198736
427	22.7136856615128	-1.81857333993663	0.600852217966926	-3.02665661464985	0.00247274686699503	0.0814990140877868	SLC25A6	293	solute carrier family 25 member 6	ENSG00000169100
428	653.488631336142	0.809179633996847	0.267364321761977	3.02650566337429	0.00247398186464345	0.0814990140877868	TROAP	10024	trophinin associated protein	ENSG00000135451
429	9.20419496344243	3.32985795840845	1.10236427402756	3.02065119204435	0.00252231744771642	0.0828925233954079	LRRC51	120356739	leucine rich repeat containing 51	ENSG00000184154
430	807.860804210362	-1.12783519331592	0.373513883786585	-3.01952682958455	0.00253169868546169	0.083002254993287	MYCN	4613	MYCN proto-oncogene, bHLH transcription factor	ENSG00000134323
432	153.951096867833	-1.44839241063929	0.480050430823193	-3.01716719252929	0.00255149041767288	0.0832537384027846	VEGFA	7422	vascular endothelial growth factor A	ENSG00000112715
433	405.350702538031	0.761000719813283	0.252633484088161	3.01227179983679	0.0025930031290519	0.0844077819520993	CDCA2	157313	cell division cycle associated 2	ENSG00000184661
434	195.618924042185	-0.805473376747142	0.2676113120738	-3.00986296321067	0.00261365583587313	0.0848789366841352	SORCS2	57537	sortilin related VPS10 domain containing receptor 2	ENSG00000184985
436	126.520603771514	-1.00961598887703	0.335715858341187	-3.00735268767364	0.0026353381744693	0.085092476755201	GPR37	2861	G protein-coupled receptor 37	ENSG00000170775
437	17.1910900489914	-2.10184035139009	0.699010787073432	-3.00687827750115	0.00263945428738222	0.085092476755201	NR5A1	2516	nuclear receptor subfamily 5 group A member 1	ENSG00000136931
439	191.885757012942	0.765979962044075	0.254957103345949	3.00434838642139	0.00266150371335292	0.0854230759587128	SLC29A4	222962	solute carrier family 29 member 4	ENSG00000164638
440	815.310782031017	-0.630482879079719	0.20992927805364	-3.00331085270831	0.00267059498289138	0.0855150659206966	TIAM1	7074	TIAM Rac1 associated GEF 1	ENSG00000156299
443	2029.20200833432	0.741422656119797	0.247391832562881	2.99695688592042	0.00272689276145427	0.0868661949564077	TOP2A	7153	DNA topoisomerase II alpha	ENSG00000131747
444	485.859956758033	0.742173750331506	0.247687391570232	2.9964131223089	0.00273176066252953	0.0868661949564077	PDIA6	10130	protein disulfide isomerase family A member 6	ENSG00000143870
445	3863.29596321037	-0.595491441184588	0.198836749711124	-2.99487615870676	0.00274556289135564	0.0869575213911068	TFAP2A	7020	transcription factor AP-2 alpha	ENSG00000137203
447	511.440564107207	-0.76947513956353	0.257076543875609	-2.99317521530028	0.0027609119327365	0.0871876947586238	ATP6AP1	537	ATPase H+ transporting accessory protein 1	ENSG00000071553
449	20.7315307298775	-2.32533854331348	0.777500129981012	-2.99078862323826	0.00278258031899404	0.0875544469553615	DLX2	1746	distal-less homeobox 2	ENSG00000115844
450	147.790250751017	-1.21200667300037	0.405286543802155	-2.99049324862863	0.00278527286303363	0.0875544469553615	RNF24	11237	ring finger protein 24	ENSG00000101236
451	166.214507161908	-0.835278029589201	0.279454802907635	-2.98895571268917	0.00279932703893555	0.0877953322690814	ARHGAP39	80728	Rho GTPase activating protein 39	ENSG00000147799
452	435.574313681186	0.709854447320066	0.237623458055634	2.98730795826509	0.00281446056112984	0.087801666064228	CDCA7	83879	cell division cycle associated 7	ENSG00000144354
454	1019.60205637788	0.778467066562917	0.260631683862892	2.98684739715851	0.00281870384613268	0.087801666064228	KIFC1	3833	kinesin family member C1	ENSG00000237649
455	172.502903622065	-0.805891370774371	0.270055002200444	-2.98417494291112	0.0028434414634149	0.0882541609057845	TAOK1	57551	TAO kinase 1	ENSG00000160551
456	242.712138907461	-0.816135591733851	0.27351385626437	-2.9838912107802	0.00284607944101788	0.0882541609057845	NUS1	116150	NUS1 dehydrodolichyl diphosphate synthase subunit	ENSG00000153989
457	291.478216366486	-2.49890183605629	0.837772912726618	-2.98279139620706	0.00285632601345888	0.0883321283754991	STK35	140901	serine/threonine kinase 35	ENSG00000125834
458	749.488247296476	0.645636540518081	0.216493656010408	2.98224230869398	0.0028614542569045	0.0883321283754991	FBXL14	144699	F-box and leucine rich repeat protein 14	ENSG00000171823
460	23.5285940219954	-1.87110999751064	0.627929082106587	-2.97981101820194	0.00288426263816954	0.0885851013237989	MEGF10	84466	multiple EGF like domains 10	ENSG00000145794
461	1620.48058200271	-1.08925460726237	0.365655091040796	-2.9789127348451	0.00289273149791779	0.0885851013237989	BRD2	6046	bromodomain containing 2	ENSG00000204256
462	863.456444688192	-0.8678781774019	0.291416678285851	-2.9781348909296	0.0029000832059762	0.0885851013237989	POU4F1	5457	POU class 4 homeobox 1	ENSG00000152192
463	34.1339022811402	1.61142561574627	0.541120233263262	2.97794374833937	0.00290189237793619	0.0885851013237989	NPR2	4882	natriuretic peptide receptor 2	ENSG00000159899
464	44.9517489946206	1.35801588373195	0.456385012198656	2.97559264093632	0.00292423012067102	0.0889550375411596	QTRT1	81890	queuine tRNA-ribosyltransferase catalytic subunit 1	ENSG00000213339
465	295.663346147421	-0.74740949058807	0.251245782693889	-2.97481407478466	0.00293166175127068	0.0889550375411596	NHS	4810	NHS actin remodeling regulator	ENSG00000188158
467	159.828223252221	-0.88042872014737	0.29607410496293	-2.97367687815051	0.00294254758638153	0.0889550375411596	ZNF521	25925	zinc finger protein 521	ENSG00000198795
470	3.88703025718235	5.29229187426511	1.78167024106619	2.97041043414302	0.00297402113905026	NA	TIMM23	100287932	translocase of inner mitochondrial membrane 23	ENSG00000265354
471	617.877542258705	-0.681446408819794	0.229418431540721	-2.97032110385969	0.00297488617241442	0.0894223443117219	PIP4P1	90809	phosphatidylinositol-4,5-bisphosphate 4-phosphatase 1	ENSG00000165782
472	897.877862348868	-0.812345698473164	0.273693608706438	-2.96808428341665	0.00299662149378692	0.0898790162885392	NAT16	375607	N-acetyltransferase 16 (putative)	ENSG00000167011
473	59.7485118967772	-1.42909417357563	0.481682110463737	-2.96688239511279	0.00300836005929257	0.0899541001269631	LRCH1	23143	leucine rich repeats and calponin homology domain containing 1	ENSG00000136141
474	228.555094993565	0.767789561518951	0.258821060214257	2.96648797004139	0.00301222144998202	0.0899541001269631	ADAM7	8756	ADAM metallopeptidase domain 7	ENSG00000069206
475	9.93909256081001	4.21305328288026	1.42064764416739	2.96558636490714	0.0030210650791286	0.0900178240300452	XIRP2	129446	xin actin binding repeat containing 2	ENSG00000163092
479	42.0117528600582	-1.44199782283104	0.487244789591388	-2.95949357209201	0.00308145130251547	0.0909711428296443	GABBR2	9568	gamma-aminobutyric acid type B receptor subunit 2	ENSG00000136928
480	33.9333739023532	-1.48782166564431	0.502764270616249	-2.95928281423151	0.00308355970241156	0.0909711428296443	HSD3B2	3284	hydroxy-delta-5-steroid dehydrogenase, 3 beta- and steroid delta-isomerase 2	ENSG00000203859
481	247.059789716819	0.756392974625294	0.255621260965226	2.95903780369894	0.00308601241600162	0.0909711428296443	BIRC5	332	baculoviral IAP repeat containing 5	ENSG00000089685
482	79.3216428623093	1.13285561275697	0.383084876225614	2.95719221264634	0.00310454522100985	0.0913214940064504	DYNC2LI1	51626	dynein cytoplasmic 2 light intermediate chain 1	ENSG00000138036
483	152.786627549527	-0.98074736804522	0.331771317832357	-2.95609450043173	0.00311561614880914	0.0914513227269043	TENM1	10178	teneurin transmembrane protein 1	ENSG00000009694
484	172.135592676229	-0.860437321165969	0.291446609279581	-2.95229827271918	0.00315418088495541	0.0923858908670203	PELI2	57161	pellino E3 ubiquitin protein ligase family member 2	ENSG00000139946
486	345.614438017539	0.720144422660367	0.244356790886091	2.94710214538735	0.00320767226563632	0.0937527530064812	MORN4	118812	MORN repeat containing 4	ENSG00000171160
487	102.406050507851	1.07372562156578	0.364500481028554	2.94574541722393	0.00322177451064259	0.093965003084283	ATF7IP2	80063	activating transcription factor 7 interacting protein 2	ENSG00000166669
488	99.2783779642655	-1.26181612982546	0.428732636516141	-2.9431305721881	0.00324911348715566	0.0945330256259775	FOSL2	2355	FOS like 2, AP-1 transcription factor subunit	ENSG00000075426
489	352.091460357225	0.819361454180364	0.278512344566963	2.94192149886327	0.00326182602676178	0.0945330256259775	ZNF598	90850	zinc finger protein 598, E3 ubiquitin ligase	ENSG00000167962
490	102.425055064764	-1.08841578327766	0.369968475641965	-2.94191493312789	0.00326189518429885	0.0945330256259775	CADM1	23705	cell adhesion molecule 1	ENSG00000182985
491	13.9859952126465	3.40059678115201	1.15698965082156	2.93917649024545	0.00329085621745583	0.0949108221641352	SRL	6345	sarcalumenin	ENSG00000185739
495	7.22550625844055	-3.8062331886709	1.29786757976314	-2.93268223046725	0.00336047646148838	NA	TRIM2	23321	tripartite motif containing 2	ENSG00000109654
496	416.923866455467	-1.0136298723671	0.345862983215603	-2.9307266795164	0.0033817017134016	0.0969821219979076	MYT1L	23040	myelin transcription factor 1 like	ENSG00000186487
497	6.78017789164024	4.29900012032757	1.46762895999769	2.92921456137955	0.00339819761790434	NA	C4orf54	285556	chromosome 4 open reading frame 54	ENSG00000248713
498	613.411801448158	5.54784423276472	1.89405539771021	2.92908234863231	0.00339964342204254	0.0970364735239148	ACTA1	58	actin alpha 1, skeletal muscle	ENSG00000143632
499	13.4652204381143	-2.24151186008747	0.765329370641645	-2.92881985988361	0.00340251551093627	0.0970364735239148	CABP7	164633	calcium binding protein 7	ENSG00000100314
501	111.664654606336	-1.08830411777786	0.371733244557001	-2.92764807483066	0.0034153638628621	0.0971363424102209	FBXL17	64839	F-box and leucine rich repeat protein 17	ENSG00000145743
503	44.4548060690195	1.52775142498663	0.522844771391093	2.92199809308958	0.00347793669871568	0.0985080751139325	ERICH1	157697	glutamate rich 1	ENSG00000104714
505	32.8345366997368	1.49862237327457	0.513259653707178	2.91981331953584	0.00350241121777984	0.098793886855527	EWSR1	2130	EWS RNA binding protein 1	ENSG00000182944
506	501.004237420034	-0.867848288136463	0.297300081174673	-2.91909872579744	0.00351045027050865	0.0987983771097066	FBXL3	26224	F-box and leucine rich repeat protein 3	ENSG00000005812
507	80.4956387278862	1.07325460245389	0.367739128319664	2.9185216361337	0.00351695467763315	0.0987983771097066	ERCC6L	54821	ERCC excision repair 6 like, spindle assembly checkpoint helicase	ENSG00000186871
508	68.5877598127115	-1.23405254986881	0.422976377590355	-2.91754484470045	0.00352798913762493	0.0989060954766402	PIP5K1C	23396	phosphatidylinositol-4-phosphate 5-kinase type 1 gamma	ENSG00000186111
511	88.4078643847633	1.07305355286054	0.368028010559934	2.91568446441875	0.00354909235279541	0.0990932553868913	RELT	84957	RELT TNF receptor	ENSG00000054967
512	6.19597826073479	-4.29223474627788	1.47301699122489	-2.91390715235992	0.00356936048386318	NA	ACTN1	87	actinin alpha 1	ENSG00000072110
513	111.145767106744	-1.01520817030971	0.348770938926647	-2.91081640412485	0.00360485770975442	0.0999129885932042	FRMD5	84978	FERM domain containing 5	ENSG00000171877
514	113.04761859948	0.951486492610903	0.326901793485962	2.91061875942801	0.0036071385438271	0.0999129885932042	NEMP1	23306	nuclear envelope integral membrane protein 1	ENSG00000166881
515	102.839134873574	-0.904153970152964	0.310669656504434	-2.91033884778528	0.00361037099016369	0.0999129885932042	SRC	6714	SRC proto-oncogene, non-receptor tyrosine kinase	ENSG00000197122
516	19.7922008322255	-1.84686118772919	0.634659308604105	-2.91000409619966	0.00361424019263214	0.0999129885932042	MAP2K7	5609	mitogen-activated protein kinase kinase 7	ENSG00000076984
517	177.175987081851	-0.759887475114325	0.26115895715344	-2.90967418233281	0.00361805716824199	0.0999129885932042	PIAS1	8554	protein inhibitor of activated STAT 1	ENSG00000033800
518	20.2134814681272	-2.05304584854622	0.705797450352342	-2.90883148914936	0.00362782344955797	0.0999129885932042	TRPM6	140803	transient receptor potential cation channel subfamily M member 6	ENSG00000119121
519	316.478513866186	-0.735927621370556	0.253009231090123	-2.90869869925186	0.00362936458528128	0.0999129885932042	CTNND2	1501	catenin delta 2	ENSG00000169862
520	235.998474437454	-0.807919180191211	0.277904826465007	-2.90717937672428	0.00364703999600576	0.100198776850262	MEF2C	4208	myocyte enhancer factor 2C	ENSG00000081189
522	793.541788378868	0.576720667437402	0.198526464574698	2.9050064870339	0.00367245488702721	0.100495045384647	THOC1	9984	THO complex subunit 1	ENSG00000079134
524	73.9517077695263	-1.41302790241622	0.487236292173927	-2.90008754502183	0.00373058450389778	0.101541655389102	SGMS1	259230	sphingomyelin synthase 1	ENSG00000198964
525	50.8823906893415	1.26469337939341	0.436116962235509	2.89989495687275	0.00373287733649972	0.101541655389102	FOCAD	54914	focadhesin	ENSG00000188352
526	31.7590902559538	1.45389976241573	0.501627242704214	2.89836683226757	0.00375111567537773	0.101836118641628	PEX1	5189	peroxisomal biogenesis factor 1	ENSG00000127980
528	21.419808811955	-1.80564936678289	0.623640109581663	-2.89533873630116	0.00378749580556314	0.102352780889217	RNF19B	127544	ring finger protein 19B	ENSG00000116514
535	51.4636039288036	-1.41637471202652	0.490279510542822	-2.88891271523534	0.0038657636251096	0.103516559294601	RNA5-8SN5	100008587	RNA, 5.8S ribosomal N5	ENSG00000274917
537	390.131570153353	0.645561199999565	0.223736779278395	2.88536020801612	0.0039096604908818	0.104107974945762	INTS10	55174	integrator complex subunit 10	ENSG00000104613
538	275.798728930371	-0.850585433480248	0.294801109490738	-2.88528572687401	0.00391058564985172	0.104107974945762	PPP1R9B	84687	protein phosphatase 1 regulatory subunit 9B	ENSG00000108819
539	353.271848229341	-0.696018823093393	0.24148523812981	-2.88224169925968	0.00394856724431921	0.104915799294416	ABI1	10006	abl interactor 1	ENSG00000136754
541	142.633356360662	0.813660929745032	0.282817960883972	2.87697756960648	0.00401504134089204	0.106270949710663	CEP55	55165	centrosomal protein 55	ENSG00000138180
545	177.035386401549	-1.23487852056166	0.430125976802438	-2.87096940701364	0.00409215126707829	0.107483521904119	KIF19	124602	kinesin family member 19	ENSG00000196169
547	78.2990936641326	-1.18477199682178	0.413348328733977	-2.86627987695162	0.00415326882933722	0.108880637230163	METTL16	79066	methyltransferase 16, RNA N6-adenosine	ENSG00000127804
548	271.76222427078	-0.6729833245332	0.234882044306482	-2.86519698225663	0.00416749913132854	0.109045591556305	STRADB	55437	STE20 related adaptor beta	ENSG00000082146
549	79.5258589932769	-1.6147487540542	0.564140705284053	-2.86231562255581	0.00420557872877758	0.109832766154406	PPP1R3C	5507	protein phosphatase 1 regulatory subunit 3C	ENSG00000119938
550	15.0169591513603	-2.16912418853619	0.758857184212865	-2.85840897821392	0.00425771240045687	0.110803250968073	CACNA1F	778	calcium voltage-gated channel subunit alpha1 F	ENSG00000102001
551	542.667623573218	1.0378605517712	0.363101262191653	2.85832262192301	0.00425887140650378	0.110803250968073	RBM6	10180	RNA binding motif protein 6	ENSG00000004534
552	49.3752495209427	-1.20653880375217	0.422358224542093	-2.85667173892554	0.00428108334616107	0.11117058965258	IGF2BP2	10644	insulin like growth factor 2 mRNA binding protein 2	ENSG00000073792
553	32.9203558858434	-1.47702138194405	0.517188175644061	-2.85586842758866	0.00429192951376687	0.111182755221805	PDP1	54704	pyruvate dehydrogenase phosphatase catalytic subunit 1	ENSG00000164951
554	100.805238218524	-1.07618761194253	0.37689043633418	-2.85543889733593	0.00429773917323859	0.111182755221805	DENND6A	201627	DENN domain containing 6A	ENSG00000174839
555	181.772695718751	0.881583701980521	0.309050755163693	2.85255313973777	0.00433695605193924	0.111986400912574	RGP1	9827	RGP1 homolog, RAB6A GEF complex partner 1	ENSG00000107185
556	33.7444075139957	-1.43640698645494	0.505392724119595	-2.84216000330672	0.00448089969013997	0.115486152051506	CAMKMT	79823	calmodulin-lysine N-methyltransferase	ENSG00000143919
557	382.772375964057	0.758592726775446	0.26697582802256	2.84142850082796	0.00449119215570104	0.115500485377059	ZNF200	7752	zinc finger protein 200	ENSG00000010539
558	79.8183581580163	1.14828905108401	0.404195308878047	2.84092622022605	0.00449827179709737	0.115500485377059	DARS2	55157	aspartyl-tRNA synthetase 2, mitochondrial	ENSG00000117593
559	136.151963905602	-0.903055375714407	0.318064894073868	-2.83921738154692	0.00452243364542487	0.11590423691642	NUDT3	11165	nudix hydrolase 3	ENSG00000272325
561	178.62379748145	-0.725141204075505	0.255842374394813	-2.83432799508214	0.0045922171830796	0.11710538905685	DIP2B	57609	disco interacting protein 2 homolog B	ENSG00000066084
562	324.032543811278	0.628920756492829	0.221928497580137	2.83388912803202	0.00459852834345639	0.11710538905685	LMF2	91289	lipase maturation factor 2	ENSG00000100258
563	322.942656592378	0.699374507284238	0.246819124900392	2.83355071275973	0.00460340031234615	0.11710538905685	ULK2	9706	unc-51 like autophagy activating kinase 2	ENSG00000083290
564	413.053211819045	-0.722416188740871	0.255167327875499	-2.83114689782444	0.00463814138966789	0.117771068890698	GATAD2B	57459	GATA zinc finger domain containing 2B	ENSG00000143614
565	95.1114837338848	1.07539805772055	0.379999301466675	2.83000009097347	0.00465479908990125	0.117975968815449	ZNF804A	91752	zinc finger protein 804A	ENSG00000170396
568	13.1494640849395	-3.71305720309797	1.31445394496584	-2.82479064201407	0.00473115180865044	0.11925106861547	HBE1	3046	hemoglobin subunit epsilon 1	ENSG00000213931
569	15.7728781811166	-1.95704348469505	0.693284241855509	-2.82285874471517	0.00475975375123016	0.119348784162214	MYO6	4646	myosin VI	ENSG00000196586
570	86.6610860211586	-1.00776894507342	0.357008363578615	-2.82281606786926	0.00476038734939142	0.119348784162214	NTNG2	84628	netrin G2	ENSG00000196358
571	578.776196461836	-0.574831509445104	0.203641035277759	-2.82276854790614	0.00476109294029943	0.119348784162214	PKNOX1	5316	PBX/knotted 1 homeobox 1	ENSG00000160199
572	357.044600308528	0.713474863545285	0.252873671437237	2.82146757110049	0.00478044704677407	0.119604630730427	MPLKIP	136647	M-phase specific PLK1 interacting protein	ENSG00000168303
573	383.155398856684	5.24798651222542	1.86038554075836	2.82091340598473	0.00478871273944345	0.119604630730427	TNNI2	7136	troponin I2, fast skeletal type	ENSG00000130598
575	191.879797996565	-0.756937959705374	0.268550289295592	-2.81860787300146	0.00482324010840366	0.120030524219459	RBFOX3	146713	RNA binding fox-1 homolog 3	ENSG00000167281
576	79.1455952183979	1.06852563304217	0.379530341974974	2.81538921890105	0.00487181903399559	0.120979378533412	OFD1	8481	OFD1 centriole and centriolar satellite protein	ENSG00000046651
577	16.2641429850935	2.3166812578804	0.823001597004324	2.81491708681122	0.00487898199807163	0.120979378533412	HACD1	9200	3-hydroxyacyl-CoA dehydratase 1	ENSG00000165996
578	307.022223733486	-0.929820609356261	0.330655633636982	-2.81205131492508	0.00492266492561497	0.121823899352801	TINF2	26277	TERF1 interacting nuclear factor 2	ENSG00000092330
579	135.454413028992	0.869444994274781	0.309243571404373	2.8115216440114	0.00493077731965912	0.121823899352801	AGFG1	3267	ArfGAP with FG repeats 1	ENSG00000173744
580	133.334622065026	-1.01258300669207	0.360543229472533	-2.80849264087819	0.00497740200171599	0.122097387915485	PHF24	23349	PHD finger protein 24	ENSG00000122733
582	8010.55406789662	-0.507107845899645	0.180596154849521	-2.8079659078134	0.00498555044417866	0.122097387915485	SOX11	6664	SRY-box transcription factor 11	ENSG00000176887
583	396.868258350206	0.667656793759854	0.237773148904173	2.80795706679619	0.00498568731560727	0.122097387915485	ARF6	382	ADP ribosylation factor 6	ENSG00000165527
585	234.266665476767	-1.10221873127231	0.392787022500662	-2.80614854394903	0.00501375734797152	0.122448030457534	LANCL1	10314	LanC like glutathione S-transferase 1	ENSG00000115365
586	908.662990257218	0.54861125816149	0.195554385221624	2.80541526869746	0.00502517914892533	0.122448030457534	ELAPOR2	222223	endosome-lysosome associated apoptosis and autophagy regulator family member 2	ENSG00000164659
587	501.845336785266	-0.606020061952511	0.216028664781985	-2.8052761542738	0.00502734870627131	0.122448030457534	NECAB2	54550	N-terminal EF-hand calcium binding protein 2	ENSG00000103154
593	695.688642017985	0.768728218229647	0.274502168779743	2.80044497151665	0.00510322074659306	0.122826411019725	KIF23	9493	kinesin family member 23	ENSG00000137807
594	1244.51444514371	-0.726685201268561	0.259502387761391	-2.80030256190451	0.0051054728610514	0.122826411019725	RPS12	6206	ribosomal protein S12	ENSG00000112306
595	85.7952034973037	1.01677182877701	0.363233022677097	2.79922739756206	0.00512250489313728	0.123020716288508	TOE1	114034	target of EGR1, exonuclease	ENSG00000132773
596	18.3201772965105	-1.78277487756845	0.637272786040259	-2.79750668257129	0.0051498701885646	0.123369577190718	SEMA3D	223117	semaphorin 3D	ENSG00000153993
597	1073.64101661286	-0.877578761722331	0.313736348671482	-2.79718548851111	0.00515499288836517	0.123369577190718	DSCAM	1826	DS cell adhesion molecule	ENSG00000171587
598	497.039296111344	0.672690605126314	0.240691349722048	2.79482667699999	0.00519275470290588	0.123597119004565	KIF20B	9585	kinesin family member 20B	ENSG00000138182
599	2863.09053850374	-0.513401606081412	0.183740198907318	-2.7941713851109	0.00520328942977077	0.123597119004565	POU3F2	5454	POU class 3 homeobox 2	ENSG00000184486
601	130.815989452597	-0.851381400672059	0.304745212481131	-2.79374823886618	0.00521010234993865	0.123597119004565	GOT1	2805	glutamic-oxaloacetic transaminase 1	ENSG00000120053
602	430.178672878939	0.679507950245216	0.243228130412821	2.7937062587782	0.00521077869498316	0.123597119004565	SMARCC1	6599	SWI/SNF related, matrix associated, actin dependent regulator of chromatin subfamily c member 1	ENSG00000173473
603	601.396462926257	-0.670581750134658	0.240088162328986	-2.79306461272247	0.00522112619042697	0.123597119004565	DNMT3A	1788	DNA methyltransferase 3 alpha	ENSG00000119772
607	211.078036644445	-0.711156785916749	0.255018365798346	-2.78864929469076	0.00529283460069056	0.124499433064531	SIKE1	80143	suppressor of IKBKE 1	ENSG00000052723
608	104.404430121497	0.965753156955569	0.346403124001679	2.78794586434182	0.00530434068488936	0.124556799980043	ZDHHC6	64429	zinc finger DHHC-type palmitoyltransferase 6	ENSG00000023041
609	912.361000419471	-0.582566432697107	0.209090487080566	-2.7861929102142	0.00533311230089402	0.125018709347067	SV2A	9900	synaptic vesicle glycoprotein 2A	ENSG00000159164
610	118.462163190133	0.933664266273309	0.335194258274673	2.78544230166444	0.00534547524001205	0.125048418264653	EARS2	124454	glutamyl-tRNA synthetase 2, mitochondrial	ENSG00000103356
611	45.6542202288883	1.22994541278903	0.44163031271033	2.78501130332456	0.00535258571300981	0.125048418264653	DGLUCY	80017	D-glutamate cyclase	ENSG00000133943
613	44.3050466542038	6.37129576903864	2.28906629941438	2.7833600847073	0.00537990610206322	0.125260627328886	MYBPC2	4606	myosin binding protein C2	ENSG00000086967
614	117.28481422447	0.931613116077981	0.334839958364538	2.78226386309528	0.00539811321597189	0.125471880283935	CENPT	80152	centromere protein T	ENSG00000102901
617	37.9971814479292	1.43316440153709	0.515736296796232	2.77887053992505	0.00545482601413063	0.125999784638072	LONP2	83752	lon peptidase 2, peroxisomal	ENSG00000102910
618	380.328703312357	4.78085353949486	1.72052956014069	2.77871049138145	0.00545751414862437	0.125999784638072	MYL1	4632	myosin light chain 1	ENSG00000168530
619	353.637684344399	-0.635650711448836	0.228875351315785	-2.77727902019389	0.00548161000247179	0.126317884533533	PCDH11Y	83259	protocadherin 11 Y-linked	ENSG00000099715
620	43.6281410506066	-1.29098926540581	0.464919672211403	-2.77680068745034	0.00548968312342719	0.126317884533533	TLX1	3195	T cell leukemia homeobox 1	ENSG00000107807
621	94.431925972722	0.934714444073581	0.33681893851762	2.77512436856244	0.00551806018092934	0.12675851622981	TDP1	55775	tyrosyl-DNA phosphodiesterase 1	ENSG00000042088
622	975.800345454446	-0.564133556216752	0.203386757800371	-2.77369855499866	0.00554230074877188	0.127028547776077	SERBP1	26135	SERPINE1 mRNA binding protein 1	ENSG00000142864
623	1138.02248327077	0.514152371896058	0.185390634161106	2.77334599033334	0.00554830957746569	0.127028547776077	MAP1LC3B2	643246	microtubule associated protein 1 light chain 3 beta 2	ENSG00000258102
624	917.797990537805	4.67124016588531	1.68760900393382	2.76796352413186	0.00564077684937493	0.128930701463999	TPM1	7168	tropomyosin 1	ENSG00000140416
625	175.248105263825	0.76267266988984	0.275598294445296	2.76733450555233	0.00565167321186399	0.128965174271388	MBIP	51562	MAP3K12 binding inhibitory protein 1	ENSG00000151332
626	86.3483866284431	-1.08702741671378	0.393171640397018	-2.76476557570662	0.00569637165855227	0.129769581216472	ATP11A	23250	ATPase phospholipid transporting 11A	ENSG00000068650
627	4407.49232058103	-0.497059069543121	0.179826376745282	-2.7641054584956	0.00570790883222707	0.129817125212423	LEF1	51176	lymphoid enhancer binding factor 1	ENSG00000138795
629	238.148614752575	-0.771095616885303	0.279283279056355	-2.76098024733414	0.00576281616856957	0.130501326552322	MCL1	4170	MCL1 apoptosis regulator, BCL2 family member	ENSG00000143384
630	131.070213561749	1.0518518758442	0.380999187207139	2.76077196792636	0.00576649233582729	0.130501326552322	DMRT3	58524	doublesex and mab-3 related transcription factor 3	ENSG00000064218
631	241.692716967829	-0.817836736134239	0.29659136229187	-2.75745298114724	0.00582535904297876	0.131616705877301	CNKSR2	22866	connector enhancer of kinase suppressor of Ras 2	ENSG00000149970
632	3.14495468475887	-5.24725979012313	1.90373603052019	-2.75629588661477	0.00584600868785831	NA	LRRC34	151827	leucine rich repeat containing 34	ENSG00000171757
633	170.469000090833	-1.08548520510351	0.393877332000922	-2.75589661275804	0.0058531494746241	0.13185929835692	MPP1	4354	MAGUK p55 scaffold protein 1	ENSG00000130830
635	21.738902318282	1.67186534295564	0.606871932219689	2.75488987740896	0.00587118928503409	0.131997797941668	LINS1	55180	lines homolog 1	ENSG00000140471
636	36.6221148837985	-1.56241725235481	0.567251888754779	-2.75436236234417	0.00588066188689675	0.131997797941668	GNL1	2794	G protein nucleolar 1 (putative)	ENSG00000204590
637	108.58127788414	0.875771740411004	0.318162557390525	2.75259209504042	0.00591255139051724	0.132497093721917	PIGB	9488	phosphatidylinositol glycan anchor biosynthesis class B	ENSG00000069943
641	538.259246304097	-0.609621952683193	0.221724519909805	-2.74945663624024	0.0059694160811809	0.132904163220716	FOXF2	2295	forkhead box F2	ENSG00000137273
643	227.1388795743	-0.97537138917247	0.355243012096087	-2.7456455326661	0.0060391975306893	0.133683293845381	RFX7	64864	regulatory factor X7	ENSG00000181827
644	33.6115132731427	-1.31980812877198	0.480708459657565	-2.74554795584865	0.00604099377474298	0.133683293845381	FMNL2	114793	formin like 2	ENSG00000157827
646	1061.82658173011	-0.750287091969886	0.273339318071727	-2.74489267501942	0.00605306899409093	0.133683293845381	PAIP2B	400961	poly(A) binding protein interacting protein 2B	ENSG00000124374
647	604.615699482116	-0.659281149991174	0.240308214847184	-2.7434815343721	0.00607914671598298	0.13404372140844	U2AF1	7307	U2 small nuclear RNA auxiliary factor 1	ENSG00000160201
648	781.420293576397	-0.825711310824725	0.301401367238626	-2.73957387250666	0.00615188880837195	0.134739230052813	GAS2L3	283431	growth arrest specific 2 like 3	ENSG00000139354
649	78.6544722943264	-1.09633928387867	0.400274257258669	-2.73897025351342	0.00616319495154347	0.134739230052813	NETO2	81831	neuropilin and tolloid like 2	ENSG00000171208
650	29.3447469354178	4.66525573689968	1.70358860594381	2.73848728538252	0.00617225470352099	0.134739230052813	SLC25A4	291	solute carrier family 25 member 4	ENSG00000151729
651	33.0451986192622	-1.92127656725129	0.701716145934372	-2.73796830582117	0.00618200334063	0.134739230052813	ARG2	384	arginase 2	ENSG00000081181
652	946.673236683029	-0.723577657963803	0.264285394481153	-2.73786472152325	0.00618395075199634	0.134739230052813	KIAA1191	57179	KIAA1191	ENSG00000122203
653	87.5251093139438	0.880511350686136	0.321662493420026	2.73737650082929	0.00619313686559042	0.134739230052813	CDKN2C	1031	cyclin dependent kinase inhibitor 2C	ENSG00000123080
654	603.213172196227	-0.58274705758999	0.212887691567844	-2.73734499772279	0.00619373003387909	0.134739230052813	DACH2	117154	dachshund family transcription factor 2	ENSG00000126733
655	137.593195942169	0.891618172486888	0.325750371320937	2.7371209704883	0.00619794969188415	0.134739230052813	TUBB2A	7280	tubulin beta 2A class IIa	ENSG00000137267
657	722.900125279863	0.683755642304225	0.249860742783619	2.73654690483475	0.00620877430468302	0.134739230052813	CRABP1	1381	cellular retinoic acid binding protein 1	ENSG00000166426
658	785.039794478684	0.611205037590314	0.223758998639825	2.73153277099771	0.00630404711689881	0.136591001963468	STRIP1	85369	striatin interacting protein 1	ENSG00000143093
659	4.2855897853553	-4.70669568673371	1.72377092725042	-2.73046471101664	0.00632451037668428	NA	AGT	183	angiotensinogen	ENSG00000135744
660	11.3217928069114	-2.33752593920369	0.857150786636614	-2.72708836723576	0.00638959248583054	0.138226507051739	LIPC	3990	lipase C, hepatic type	ENSG00000166035
661	101.483167953286	0.877192486975681	0.32173775016726	2.72642077754214	0.00640253201977208	0.13828865150253	HMOX2	3163	heme oxygenase 2	ENSG00000103415
664	349.743544603709	-0.844959209096416	0.31043355852984	-2.72186812887755	0.00649140402207822	0.139549948437071	UNKL	64718	unk like zinc finger	ENSG00000059145
665	825.525588084915	0.60055650740099	0.220813765205996	2.71974216299756	0.00653328371450883	0.140090067827933	PHAX	51808	phosphorylated adaptor for RNA export	ENSG00000164902
667	531.533930452015	0.76245875700458	0.280414447718373	2.71904234324737	0.00654712262834194	0.140090067827933	BCLAF3	256643	BCLAF1 and THRAP3 family member 3	ENSG00000173681
668	22.6314178959599	-1.61960753119961	0.595911393782057	-2.71786636083678	0.00657043702739608	0.140370285296019	PLXNB2	23654	plexin B2	ENSG00000196576
669	70.0033708490709	-0.987035082809111	0.363455705200257	-2.71569566438715	0.00661366828133368	0.140824351739333	FBXL19	54620	F-box and leucine rich repeat protein 19	ENSG00000099364
671	1109.54668585106	0.523812437724066	0.192914531053971	2.7152565172891	0.00662244531001014	0.140824351739333	KMT5B	51111	lysine methyltransferase 5B	ENSG00000110066
672	480.826907820593	-0.67027421164809	0.246903839589365	-2.71471765187147	0.00663322967221079	0.140835666162534	DNM1	1759	dynamin 1	ENSG00000106976
674	3.53398795740587	-5.44334979517836	2.00568699864889	-2.71395776053054	0.00664846427986984	NA	MTHFD1L	25902	methylenetetrahydrofolate dehydrogenase (NADP+ dependent) 1 like	ENSG00000120254
675	2386.78603964597	0.525158972197139	0.193623773917801	2.71226493302462	0.00668251592365873	0.141663150066821	CLASP2	23122	cytoplasmic linker associated protein 2	ENSG00000163539
679	749.808472252608	-0.642252781562102	0.23723598328116	-2.70723173052941	0.00678468806705186	0.142888351313346	MEF2D	4209	myocyte enhancer factor 2D	ENSG00000116604
681	162.086884463281	-0.787095934808284	0.290931598581291	-2.70543295622238	0.00682154165185894	0.143283666164505	MARK1	4139	microtubule affinity regulating kinase 1	ENSG00000116141
683	83.8018450667352	-1.03264745726306	0.38226687094339	-2.70137837138386	0.00690527316901452	0.144600209638342	H3-4	8290	H3.4 histone, cluster member	ENSG00000168148
684	3.20753015404283	-5.28355736039477	1.95709883682202	-2.69968857013595	0.00694044111628739	NA	RHOF	54509	ras homolog family member F, filopodia associated	ENSG00000139725
686	32.6022251602861	-1.84560487540666	0.684326247257359	-2.69696637065065	0.00699743366214091	0.146307071867321	TGIF2	60436	TGFB induced factor homeobox 2	ENSG00000118707
687	5.621744156003	-4.16782077875838	1.54572552641858	-2.69635242966787	0.00701034520349379	NA	ITIH6	347365	inter-alpha-trypsin inhibitor heavy chain family member 6	ENSG00000102313
689	147.747759652363	-0.751566998864783	0.278854677923316	-2.69519236493304	0.00703480047211365	0.146597359529733	PALS2	51678	protein associated with LIN7 2, MAGUK p55 family member	ENSG00000105926
692	1012.42214861529	-0.589981036459724	0.219059512481548	-2.69324545543038	0.00707601539479366	0.146597359529733	ZEB2	9839	zinc finger E-box binding homeobox 2	ENSG00000169554
694	121.934593797422	-1.38786585407337	0.515478010046408	-2.69238614843806	0.00709427528038526	0.146597359529733	CXCL14	9547	C-X-C motif chemokine ligand 14	ENSG00000145824
696	18.674859708276	-2.24876654108463	0.835771728747943	-2.6906468162706	0.00713136483761869	0.147092430592144	ACSM6	142827	acyl-CoA synthetase medium chain family member 6	ENSG00000173124
700	162.763018554411	-0.865932569902244	0.322284632417105	-2.68685653240066	0.0072127925602661	0.147883778209515	IRX3	79191	iroquois homeobox 3	ENSG00000177508
701	16.9675481163161	2.01411070098619	0.749842390670676	2.68604539573273	0.00723032645736233	0.14802234656451	MANBA	4126	mannosidase beta	ENSG00000109323
702	906.277652961946	-0.977338910583965	0.363990086289931	-2.68507013623849	0.00725145874772962	0.148234060740419	ANHX	647589	anomalous homeobox	ENSG00000227059
703	241.685593475017	0.852423782444866	0.317609380483987	2.68387470529336	0.0072774373952366	0.148249915261605	PDZD8	118987	PDZ domain containing 8	ENSG00000165650
704	339.993886240995	-0.92665835416038	0.345296365448685	-2.68366089795431	0.00728209256871588	0.148249915261605	VSX2	338917	visual system homeobox 2	ENSG00000119614
705	88.7896914028424	-0.886207981284493	0.330243423995238	-2.68349925204649	0.00728561381798787	0.148249915261605	SPHKAP	80309	SPHK1 interactor, AKAP domain containing	ENSG00000153820
707	462.673043033291	-0.684928486970139	0.255457595321935	-2.68118270708284	0.0073362448962192	0.148859669334362	GPM6B	2824	glycoprotein M6B	ENSG00000046653
708	527.412845084134	0.635334841087412	0.237193384358384	2.67855211394708	0.00739412249341931	0.149476253138086	TMEM214	54867	transmembrane protein 214	ENSG00000119777
709	3066.62147443546	-0.558460012848372	0.208517645712604	-2.67823862551224	0.00740104702399767	0.149476253138086	LHX9	56956	LIM homeobox 9	ENSG00000143355
710	77.6874454507903	3.14219616442128	1.1732848385379	2.67811878344645	0.00740369570775693	0.149476253138086	NEB	4703	nebulin	ENSG00000183091
711	3.05882728552608	-5.19122043034636	1.93853344720542	-2.67791120025811	0.00740828560977555	NA	ADM	133	adrenomedullin	ENSG00000148926
712	46.4504124671203	5.08480343976196	1.89885463626029	2.6778265922326	0.00741015712215453	0.149476253138086	ACTN3	89	actinin alpha 3	ENSG00000248746
713	45.4778925107037	-1.43962290687641	0.538059272433477	-2.67558423510747	0.00745991241678692	0.15016993769078	GRIK1	2897	glutamate ionotropic receptor kainate type subunit 1	ENSG00000171189
714	910.818796905916	-0.639232523143559	0.238939309635548	-2.67529241680063	0.00746640951028631	0.15016993769078	PRR18	285800	proline rich 18	ENSG00000176381
715	87.8690978734296	-0.955362430825246	0.357219386081776	-2.6744417241861	0.00748537844770951	0.150331350491499	RPS6KA1	6195	ribosomal protein S6 kinase A1	ENSG00000117676
717	450.90393167831	0.713543990572143	0.267085100079147	2.67159789280905	0.00754910496552295	0.151169176255669	GPR75	10936	G protein-coupled receptor 75	ENSG00000119737
719	350.801959374127	-0.901164769640998	0.33749415018358	-2.67016411736562	0.00758141807181289	0.151374912866997	ADD3	120	adducin 3	ENSG00000148700
720	174.454785653239	-1.05902799399939	0.396726394155453	-2.66941652887462	0.00759831566651031	0.151492107853196	CD163L1	283316	CD163 molecule like 1	ENSG00000177675
721	23.1661922435679	-1.56570114121236	0.586940796316418	-2.66756230106775	0.00764037222138141	0.152109845224806	MAML2	84441	mastermind like transcriptional coactivator 2	ENSG00000184384
723	256.949545592827	-2.01451542073274	0.755694090136794	-2.66578162648867	0.00768095676609453	0.15213195973419	GLUL	2752	glutamate-ammonia ligase	ENSG00000135821
724	32.5475917046719	-1.49115649436267	0.559376744697357	-2.66574631229878	0.00768176358563008	0.15213195973419	SLC7A3	84889	solute carrier family 7 member 3	ENSG00000165349
725	170.169242821455	0.733782794764616	0.275281705973981	2.66557050047478	0.00768578147015564	0.15213195973419	PLSCR3	57048	phospholipid scramblase 3	ENSG00000187838
726	135.174351202716	0.805812006843053	0.302405053437137	2.66467771515122	0.00770621366320928	0.152316916678426	NR2E1	7101	nuclear receptor subfamily 2 group E member 1	ENSG00000112333
727	193.493913127452	-0.983023110020968	0.369340813146689	-2.66156101635739	0.00777792424899951	0.153380884889324	HPRT1	3251	hypoxanthine phosphoribosyltransferase 1	ENSG00000165704
728	54.163106681733	1.07312573798667	0.403319478167122	2.66073372618518	0.00779705910630795	0.153380884889324	RNF208	727800	ring finger protein 208	ENSG00000212864
729	397.893567731007	-0.600557527500623	0.225751676345707	-2.6602572225464	0.00780809955828363	0.153380884889324	VEZF1	7716	vascular endothelial zinc finger 1	ENSG00000136451
731	24.4431662862899	-1.62550686949282	0.611342808809599	-2.65891222742603	0.00783933830838154	0.153380884889324	ASCC1	51008	activating signal cointegrator 1 complex subunit 1	ENSG00000138303
732	319.033354591614	-0.713979792837198	0.268536553987285	-2.65878064731182	0.00784240038207071	0.153380884889324	RNF220	55182	ring finger protein 220	ENSG00000187147
735	137.732499636357	-0.769553766222782	0.289471183312457	-2.65848143299335	0.00784936755311892	0.153380884889324	EFHD2	79180	EF-hand domain family member D2	ENSG00000142634
737	541.856446456178	-0.584065210742632	0.219817288392488	-2.65704856526013	0.00788280862674511	0.153597364688791	MAPK6	5597	mitogen-activated protein kinase 6	ENSG00000069956
738	8.03366661302488	2.77508576608277	1.04460426421074	2.65659050145607	0.00789352606510903	NA	FPGT	8790	fucose-1-phosphate guanylyltransferase	ENSG00000254685
739	166.576251528735	-0.888592073349249	0.334844601752198	-2.65374465856509	0.00796040391527471	0.154889615558256	GPCPD1	56261	glycerophosphocholine phosphodiesterase 1	ENSG00000125772
740	264.881909284663	0.675982616150541	0.255118957826115	2.64967614288892	0.00805689612683351	0.156545377785448	CPT1A	1374	carnitine palmitoyltransferase 1A	ENSG00000110090
741	1094.28611008141	5.11285314540705	1.93232819133214	2.64595484780578	0.00814606889418935	0.15805444689192	MYL11	29895	myosin light chain 11	ENSG00000180209
742	12.6430040300607	-2.14815728886047	0.812337356568759	-2.64441524385152	0.00818321978561175	0.158551326085964	WNT1	7471	Wnt family member 1	ENSG00000125084
743	201.040063250691	0.776567049676222	0.293812324504736	2.64307173290038	0.00821576273904604	0.158957651755318	RINT1	60561	RAD50 interactor 1	ENSG00000135249
745	90.4934688648087	-0.918877180838226	0.34801332736257	-2.64035055152044	0.00828203112885622	0.159789693282441	LONRF1	91694	LON peptidase N-terminal domain and ring finger 1	ENSG00000154359
746	1655.86041270314	-0.704860693069085	0.267096280442077	-2.63897607223304	0.00831568500217063	0.15995644951187	NRF1	4899	nuclear respiratory factor 1	ENSG00000106459
747	128.028797257216	0.757578726606984	0.287113974236207	2.63859928316734	0.00832493195434026	0.15995644951187	CANT1	124583	calcium activated nucleotidase 1	ENSG00000171302
748	105.707449058093	0.953902438442333	0.36152225966315	2.63857179729717	0.00832560685746429	0.15995644951187	KRIT1	889	KRIT1 ankyrin repeat containing	ENSG00000001631
751	453.445444302832	0.806015522037353	0.305732934458972	2.63633855300439	0.00838060699201678	0.160340387533892	SREBF2	6721	sterol regulatory element binding transcription factor 2	ENSG00000198911
752	205.578245666577	-0.692053531814106	0.262612408442447	-2.63526592638433	0.00840713889549129	0.16056290559281	NAV3	89795	neuron navigator 3	ENSG00000067798
753	317.048907616913	1.01539005749601	0.385358395752134	2.6349239271515	0.00841561418263254	0.16056290559281	ZFTRAF1	50626	zinc finger TRAF-type containing 1	ENSG00000187954
754	386.020346724009	-0.608638854288481	0.231063797571458	-2.63407275689847	0.00843674072623448	0.160661820209538	DLG5	9231	discs large MAGUK scaffold protein 5	ENSG00000151208
755	1376.00980597185	0.515893626325062	0.195899641641773	2.63345875470481	0.00845201005580531	0.160661820209538	NCOA5	57727	nuclear receptor coactivator 5	ENSG00000124160
756	86.6393420536106	-0.916838874640992	0.348326498417696	-2.63212497127211	0.00848526446810752	0.160661820209538	TXLNG	55787	taxilin gamma	ENSG00000086712
757	4092.99251137047	0.509353825056067	0.193552970331909	2.63159911306252	0.0084984074960563	0.160661820209538	NOTCH1	4851	notch receptor 1	ENSG00000148400
758	246.911939108014	0.707624423669753	0.268909564093676	2.63145874359176	0.00850191889467561	0.160661820209538	LIN9	286826	lin-9 DREAM MuvB core complex component	ENSG00000183814
759	9.25193474172396	-2.42110181873959	0.9202644316909	-2.6308762300973	0.00851650457008605	0.160661820209538	MYL9	10398	myosin light chain 9	ENSG00000101335
761	372.315910907881	0.945075831611741	0.359292691329004	2.63037867014761	0.00852898078929424	0.160661820209538	RBM12B	389677	RNA binding motif protein 12B	ENSG00000183808
763	89.2440048695849	-1.00995757883826	0.384010029050136	-2.63002917224957	0.00853775414959327	0.160661820209538	SGSM2	9905	small G protein signaling modulator 2	ENSG00000141258
765	223.339861663835	0.712306487442508	0.270933124169639	2.62908601384788	0.00856147030654681	0.160887712176517	PGRMC1	10857	progesterone receptor membrane component 1	ENSG00000101856
766	1832.18787320108	-0.526258746413795	0.200203444646712	-2.62861983889666	0.0085732142286871	0.160888311283435	PLXNA2	5362	plexin A2	ENSG00000076356
767	557.368676416372	-0.74086436157607	0.281921841648395	-2.62790693067356	0.00859120173198099	0.161005918406852	CACNG3	10368	calcium voltage-gated channel auxiliary subunit gamma 3	ENSG00000006116
768	7.21810576604937	4.26893468685809	1.62501720157423	2.62700892195023	0.00861390754679466	NA	CASQ1	844	calsequestrin 1	ENSG00000143318
769	113.363742186766	-1.13782011678945	0.433143237570793	-2.62689110228457	0.00861689055025636	0.161196577848707	ABCD2	225	ATP binding cassette subfamily D member 2	ENSG00000173208
770	47.2171812710583	1.2606994795644	0.479983838779605	2.62654568280846	0.00862564133578523	0.161196577848707	NKX6-3	157848	NK6 homeobox 3	ENSG00000165066
771	63.6683034653135	-0.982872660150592	0.374291487072105	-2.62595515553696	0.00864062003170056	0.161196577848707	PRRG1	5638	proline rich and Gla domain 1	ENSG00000130962
772	62.3494344626932	-1.65113703529289	0.628848339762728	-2.62565221356215	0.00864831315967801	0.161196577848707	OXT	5020	oxytocin/neurophysin I prepropeptide	ENSG00000101405
774	15.5799336831461	-1.92802913232878	0.735031948914068	-2.62305486880842	0.00871452368885149	0.161954606370343	GRIA1	2890	glutamate ionotropic receptor AMPA type subunit 1	ENSG00000155511
775	35.2801304514039	1.36679337432117	0.521145597384437	2.62267086430536	0.00872435092917332	0.161954606370343	PRR11	55771	proline rich 11	ENSG00000068489
780	648.525725795606	-0.534499012786242	0.204314211155088	-2.61606380566706	0.00889499339718341	0.1640141265733	PACSIN1	29993	protein kinase C and casein kinase substrate in neurons 1	ENSG00000124507
782	1160.16351738515	-0.575557236462967	0.220129063890208	-2.61463537023004	0.00893227565063196	0.164260603229895	AARS1	16	alanyl-tRNA synthetase 1	ENSG00000090861
784	159.82254881567	-0.848234376427484	0.32473926571246	-2.61204746696247	0.00900017570713106	0.164836118428555	ONECUT2	9480	one cut homeobox 2	ENSG00000119547
785	122.897959403229	-0.946209351042306	0.362332981554344	-2.61143588691053	0.00901628920506758	0.164836118428555	UBALD2	283991	UBA like domain containing 2	ENSG00000185262
786	51.9251036779066	-1.37150569940158	0.525199623343496	-2.61139886329388	0.00901726550472963	0.164836118428555	LRRC8D	55144	leucine rich repeat containing 8 VRAC subunit D	ENSG00000171492
789	593.74117971952	0.584594736743382	0.223997045944414	2.60983234970184	0.00905866050497683	0.164836118428555	SEPTIN12	124404	septin 12	ENSG00000140623
790	3959.64213749126	-0.598997086464195	0.229518552055716	-2.60979812350326	0.00905956682052552	0.164836118428555	RPL37	6167	ribosomal protein L37	ENSG00000145592
792	270.309530085722	-0.607156516088785	0.233020303577835	-2.60559490639398	0.00917148609517504	0.166431577925257	RBM15	64783	RNA binding motif protein 15	ENSG00000162775
794	609.592183896194	-0.592939339003742	0.227784593610627	-2.60307042546216	0.00923929724373536	0.167220324423179	SLC17A6	57084	solute carrier family 17 member 6	ENSG00000091664
796	526.941377723976	0.674998512257752	0.259567565465613	2.60047325653703	0.00930952749643304	0.168048592928385	KAT8	84148	lysine acetyltransferase 8	ENSG00000103510
797	105.912454110707	0.889453124255466	0.342167083256805	2.59947016466195	0.00933677943953137	0.168319342730764	C5orf22	55322	chromosome 5 open reading frame 22	ENSG00000082213
799	98.0446553061914	-0.985780120729102	0.379465084199036	-2.59781508701877	0.009381900123077	0.168648959604219	GARNL3	84253	GTPase activating Rap/RanGAP domain like 3	ENSG00000136895
800	170.605266210924	-0.810094450992464	0.311880738500177	-2.59744944457993	0.00939189445273548	0.168648959604219	KLF17	128209	KLF transcription factor 17	ENSG00000171872
802	161.59652600123	0.753833511508495	0.290479165942779	2.59513796475507	0.00945529564331706	0.169344714800843	TM2D2	83877	TM2 domain containing 2	ENSG00000169490
803	155.617499818569	0.699100666474733	0.269498975456322	2.59407541453915	0.00948456801548456	0.16962751542074	SLC30A6	55676	solute carrier family 30 member 6	ENSG00000152683
804	1504.58045657074	-0.54797860906436	0.211295640655747	-2.59342127155928	0.00950262927826872	0.16962751542074	NAT8L	339983	N-acetyltransferase 8 like	ENSG00000185818
805	37.3371113773624	1.37206919081135	0.529098186267004	2.59322225330584	0.00950813036863725	0.16962751542074	ANKRD16	54522	ankyrin repeat domain 16	ENSG00000134461
806	80.8941568117592	1.05984508556633	0.408975328512336	2.59146459866309	0.0095568373694959	0.170275324182575	P4HA2	8974	prolyl 4-hydroxylase subunit alpha 2	ENSG00000072682
807	3.62660858263419	5.19404178304029	2.00467974088463	2.5909583845788	0.00957090645513589	NA	FBXO43	286151	F-box protein 43	ENSG00000156509
808	275.502449703024	0.611573650040369	0.236193706099914	2.58928851297021	0.00961744782502291	0.17091789145347	MCM3AP	8888	minichromosome maintenance complex component 3 associated protein	ENSG00000160294
810	36.8299337005952	1.36073954172096	0.525650203221315	2.58867880842052	0.00963449125912787	0.17091789145347	CHRNB4	1143	cholinergic receptor nicotinic beta 4 subunit	ENSG00000117971
811	281.433302125106	-0.810811394630279	0.313277111384985	-2.58816033844833	0.00964900553750057	0.17091789145347	DDIT3	1649	DNA damage inducible transcript 3	ENSG00000175197
812	1699.04723943533	-0.470024873128978	0.181621072876682	-2.58794238842604	0.00965511274425952	0.17091789145347	NRP1	8829	neuropilin 1	ENSG00000099250
813	570.599690631563	-0.802370990368546	0.310113405959298	-2.58734699935499	0.00967181378927665	0.170993186645165	SYP	6855	synaptophysin	ENSG00000102003
814	5.35966354948582	4.72563571521166	1.8269233770708	2.58666333493882	0.00969102277293331	NA	TGM2	7052	transglutaminase 2	ENSG00000198959
816	208.302031324061	-0.678894494416945	0.262550651196648	-2.58576579918082	0.00971629254512048	0.171338524637125	FUT9	10690	fucosyltransferase 9	ENSG00000172461
817	862.504182068531	0.545249037791864	0.211024054963732	2.58382409477239	0.00977116154414656	0.172085187348643	PRPF39	55015	pre-mRNA processing factor 39	ENSG00000185246
818	296.043084364499	0.61807117191882	0.23934024818839	2.58239546669276	0.00981170810392497	0.172578020772877	SLC30A1	7779	solute carrier family 30 member 1	ENSG00000170385
819	1378.49011989721	-0.592548611781173	0.229514474073502	-2.58174833710666	0.0098301238793075	0.172680833414383	RND3	390	Rho family GTPase 3	ENSG00000115963
820	100.761764752078	0.809515265782196	0.31363928141178	2.58103915472047	0.0098503408961565	0.172804165786809	SEPTIN9	10801	septin 9	ENSG00000184640
821	908.110028359078	-0.720264212531126	0.27910508978231	-2.58062012804174	0.00986230370363675	0.172804165786809	PCDH10	57575	protocadherin 10	ENSG00000138650
825	11127.0513565233	-0.457564589828277	0.177521145718681	-2.57752161285271	0.00995116582188282	0.173476097582747	EBF3	253738	EBF transcription factor 3	ENSG00000108001
826	136.824014402086	0.808599773936801	0.313899752829472	2.57598091953923	0.00999561619957251	0.174030139079249	RYK	6259	receptor like tyrosine kinase	ENSG00000163785
827	561.837551141623	-0.659370607635713	0.256053464772452	-2.57512862878727	0.0100202814490012	0.174035171654288	CST3	1471	cystatin C	ENSG00000101439
828	26.1812695896158	-1.49543107067435	0.580728409213613	-2.57509542662012	0.0100212434140308	0.174035171654288	BEND4	389206	BEN domain containing 4	ENSG00000188848
829	590.654664362359	0.585779248242467	0.22752148477847	2.57461069583305	0.0100352968682524	0.174059183180787	MCM6	4175	minichromosome maintenance complex component 6	ENSG00000076003
830	354.227312337198	-0.672330117416316	0.261296465784801	-2.57305476902253	0.0100805254132566	0.174563623191397	RLF	6018	RLF zinc finger	ENSG00000117000
832	2.99656115630509	4.90706870953654	1.90790296160311	2.57196975333242	0.0101121725912844	NA	PHEX	5251	phosphate regulating endopeptidase X-linked	ENSG00000102174
833	151.827724968676	0.7539038782146	0.293225684764557	2.57107039862467	0.0101384715304039	0.175185136368752	FOXA2	3170	forkhead box A2	ENSG00000125798
834	51.5603919167888	-1.06268647679654	0.413709585041146	-2.56867743755767	0.0102087433476156	0.176010473339404	ARHGEF9	23229	Cdc42 guanine nucleotide exchange factor 9	ENSG00000131089
835	141.118771939484	-0.737726091476131	0.287254350050714	-2.56819815381695	0.0102228700264909	0.176010473339404	EDIL3	10085	EGF like repeats and discoidin domains 3	ENSG00000164176
838	304.941584829347	0.719048866827681	0.280220463447011	2.5660112683514	0.010287548608492	0.176650069043569	ZNF740	283337	zinc finger protein 740	ENSG00000139651
839	574.470833341084	-0.54111729722004	0.211012417862521	-2.56438603330251	0.0103358516694334	0.177134985467171	UBE2M	9040	ubiquitin conjugating enzyme E2 M	ENSG00000130725
842	468.211477329048	-0.698459405134644	0.27254763013282	-2.56270584629287	0.0103860000284053	0.177453336306223	AMD1	262	adenosylmethionine decarboxylase 1	ENSG00000123505
843	8.79019967669214	-3.32764364455269	1.29892849733729	-2.56183743090871	0.0104120043047841	0.177676649856919	SLC24A5	283652	solute carrier family 24 member 5	ENSG00000188467
846	326.410853482228	-0.749699494215821	0.29293861474384	-2.5592375210465	0.0104902040339638	0.178346451503169	SIPA1	6494	signal-induced proliferation-associated 1	ENSG00000213445
847	31.9075665371228	-1.25702833154589	0.491335421244209	-2.55839143117897	0.0105157650564379	0.178490731067494	VDR	7421	vitamin D receptor	ENSG00000111424
848	219.90015087605	-0.779535966395128	0.304732779647123	-2.5580968588211	0.0105246773068844	0.178490731067494	CCSER2	54462	coiled-coil serine rich protein 2	ENSG00000107771
849	85.9294171730139	-1.00450913655323	0.392880142895908	-2.55678265933478	0.0105645201577891	0.178945515915597	FZD3	7976	frizzled class receptor 3	ENSG00000104290
850	61.2452904233147	1.08350865483628	0.42389663759053	2.55606805705053	0.0105862411592383	0.179092604438986	SFI1	9814	SFI1 centrin binding protein	ENSG00000198089
853	519.47936474551	-1.00081016556292	0.392545536610418	-2.54953902725476	0.0107865437382834	0.181817503762623	JAG2	3714	jagged canonical Notch ligand 2	ENSG00000184916
854	1030.24418899471	-0.527837671534991	0.207034177148474	-2.54951949868863	0.0107871478701633	0.181817503762623	NCKAP1	10787	NCK associated protein 1	ENSG00000061676
855	135.169312556125	-0.754261542536649	0.295893726235765	-2.54909609653454	0.0108002535539273	0.181817503762623	SNAPC4	6621	small nuclear RNA activating complex polypeptide 4	ENSG00000165684
856	20.0271553472566	-2.06507404989729	0.810560696040176	-2.54771056626083	0.0108432392551869	0.182317720500003	HSD17B8	7923	hydroxysteroid 17-beta dehydrogenase 8	ENSG00000204228
857	163.05035643549	-0.736717838809512	0.289233849832288	-2.54713561098294	0.0108611216873397	0.182395145010985	PTPRD	5789	protein tyrosine phosphatase receptor type D	ENSG00000153707
861	7.78820041089641	2.95418975210198	1.16137006866494	2.54371094262657	0.010968180829435	NA	BIN1	274	bridging integrator 1	ENSG00000136717
862	66.2603587223679	-0.915523065989646	0.359961982145746	-2.54338822264557	0.0109783176201118	0.183418474243109	VWA8	23078	von Willebrand factor A domain containing 8	ENSG00000102763
864	557.414698557641	0.71321465210984	0.280560792371886	2.54210378463882	0.0110187449871016	0.183694781417251	ABCC5	10057	ATP binding cassette subfamily C member 5	ENSG00000114770
865	20.3735726737963	-1.63667893425185	0.64419588353479	-2.54065413344644	0.0110645312389506	0.18423450379329	IL3RA	3563	interleukin 3 receptor subunit alpha	ENSG00000185291
867	1408.09435581522	-0.777999029043121	0.306818986789709	-2.53569388642938	0.0112224785328704	0.185943051592595	ENC1	8507	ectodermal-neural cortex 1	ENSG00000171617
868	4050.47498016325	-0.564383671978764	0.222615745673271	-2.53523698546956	0.0112371276908117	0.185943051592595	STMN2	11075	stathmin 2	ENSG00000104435
869	92.3223902285885	-1.12402547547261	0.44340504559729	-2.53498575768007	0.0112451897893239	0.185943051592595	BATF2	116071	basic leucine zipper ATF-like transcription factor 2	ENSG00000168062
870	124.645768945167	0.78177560163467	0.308401885703352	2.53492484279636	0.0112471453696705	0.185943051592595	ASPHD1	253982	aspartate beta-hydroxylase domain containing 1	ENSG00000174939
874	70.5768659948336	-0.883829418795792	0.348886014829829	-2.53328990337112	0.011299745584077	0.186344063731651	RAPGEF4	11069	Rap guanine nucleotide exchange factor 4	ENSG00000091428
875	92.1276723237548	1.04077928946428	0.410939486824785	2.53268260372369	0.0113193395444123	0.186443366093036	ATP8B3	148229	ATPase phospholipid transporting 8B3	ENSG00000130270
876	226.084206189636	-0.934889365360099	0.369209821932235	-2.53213568498102	0.0113370111812922	0.186510805505881	BICRAL	23506	BICRA like chromatin remodeling complex associated protein	ENSG00000112624
877	2.82726623369704	-5.11275299029433	2.01947937009179	-2.53171835573737	0.0113505120891485	NA	RAB11FIP5	26056	RAB11 family interacting protein 5	ENSG00000135631
878	918.933991371858	0.586961633928971	0.231963724648846	2.53040269472105	0.0113931681699566	0.187210467883605	MCM2	4171	minichromosome maintenance complex component 2	ENSG00000073111
879	144.017707439332	0.764612282780059	0.302300264770109	2.52931396987537	0.0114285741150793	0.187567888433506	PIGA	5277	phosphatidylinositol glycan anchor biosynthesis class A	ENSG00000165195
880	2.75993426818577	-5.06068232053027	2.00098521871272	-2.52909530425513	0.0114356970106555	NA	PHF7	51533	PHD finger protein 7	ENSG00000010318
881	36.4372533733199	-1.41383841344161	0.559254172556696	-2.52807843520967	0.0114688726789018	0.188004658699372	GPC3	2719	glypican 3	ENSG00000147257
882	3888.38980712986	0.665133176417323	0.263208227000233	2.52702274544304	0.0115034052353334	0.188312417523228	JUNB	3726	JunB proto-oncogene, AP-1 transcription factor subunit	ENSG00000171223
883	138.25592582857	0.819101534101204	0.324226040028455	2.52632865031235	0.0115261599586315	0.188312417523228	CBX8	57332	chromobox 8	ENSG00000141570
885	7.40808665967577	-3.33302019517506	1.31966704212174	-2.52565237199248	0.0115483689989106	NA	KCNG2	26251	potassium voltage-gated channel modifier subfamily G member 2	ENSG00000178342
886	117.570140221085	-1.34523516408913	0.532665475726732	-2.52547842011684	0.0115540877306302	0.188501785220507	IRS2	8660	insulin receptor substrate 2	ENSG00000185950
887	317.570503363016	0.649133224031659	0.257116803257999	2.52466278285321	0.0115809356345444	0.188613200905841	SUZ12	23512	SUZ12 polycomb repressive complex 2 subunit	ENSG00000178691
888	2.68188718951549	-5.0174745750114	1.98816796366325	-2.52366734939566	0.0116137767912565	NA	HK2	3099	hexokinase 2	ENSG00000159399
890	120.24515156873	0.75411462950688	0.298874688916886	2.5231799729839	0.0116298863363219	0.188613200905841	SPAST	6683	spastin	ENSG00000021574
891	14.0045631829848	-2.71577653723216	1.07672961218595	-2.52224560975773	0.0116608258517808	0.188613200905841	PIK3C2G	5288	phosphatidylinositol-4-phosphate 3-kinase catalytic subunit type 2 gamma	ENSG00000139144
892	149.909780928845	0.735487090053437	0.291633188478727	2.52195949950012	0.0116703143966732	0.188613200905841	TTC21B	79809	tetratricopeptide repeat domain 21B	ENSG00000123607
893	3913.29706468156	0.484265904164064	0.192023613688326	2.52190808652356	0.0116720201796389	0.188613200905841	ATF4	468	activating transcription factor 4	ENSG00000128272
894	1548.30238026813	-0.663136437160627	0.262962921286754	-2.52178685084463	0.0116760434203862	0.188613200905841	LYPLA2	11313	lysophospholipase 2	ENSG00000011009
895	382.681464228363	-0.583624932758492	0.231448549144118	-2.52161845436793	0.0116816337469176	0.188613200905841	NOL4L	140688	nucleolar protein 4 like	ENSG00000197183
896	371.147893892592	-1.87689374226856	0.744346454344287	-2.52153245483242	0.0116844896244355	0.188613200905841	CBS	875	cystathionine beta-synthase	ENSG00000160200
898	413.149406246322	-0.679610402025109	0.269759694949393	-2.51931780302689	0.0117582475752937	0.189153092207362	DEPP1	11067	DEPP autophagy regulator 1	ENSG00000165507
899	1351.7624098504	0.481806459572442	0.191275927059608	2.51890798271909	0.0117719416411689	0.189153092207362	GPI	2821	glucose-6-phosphate isomerase	ENSG00000105220
901	2805.84814940387	-0.48730461617535	0.193492764216873	-2.51846428546115	0.0117867836448644	0.189153092207362	APC2	10297	APC regulator of WNT signaling pathway 2	ENSG00000115266
902	229.10758767884	-0.877608027258111	0.348760126246837	-2.51636572306141	0.0118572072348916	0.190015702681243	PPTC7	160760	protein phosphatase targeting COQ7	ENSG00000196850
903	2.6932913344132	-5.04665517654948	2.00562384447653	-2.51625208308524	0.0118610313945643	NA	LRTM1	57408	leucine rich repeats and transmembrane domains 1	ENSG00000144771
904	4049.28348063474	0.579051622519132	0.230180855078249	2.51563763772745	0.0118817273742747	0.190015702681243	JUN	3725	Jun proto-oncogene, AP-1 transcription factor subunit	ENSG00000177606
908	1540.11049289592	-0.524486979372732	0.208680313926579	-2.51335149686072	0.0119590115178331	0.190581138306814	MCAM	4162	melanoma cell adhesion molecule	ENSG00000076706
909	354.493983368937	0.586240376904573	0.233365135603625	2.51211636814641	0.0120009508265677	0.190947780822407	TPST1	8460	tyrosylprotein sulfotransferase 1	ENSG00000169902
911	6.39144544799433	-3.26438218661263	1.30029051075272	-2.51050219902237	0.012055957124886	NA	ADAM12	8038	ADAM metallopeptidase domain 12	ENSG00000148848
912	50.7959745144846	-1.39031150586041	0.553825118726471	-2.51038000778559	0.0120601301395511	0.191376914894872	MCRIP2	84331	MAPK regulated corepressor interacting protein 2	ENSG00000172366
913	526.702295598376	-0.564342832111213	0.224823509550002	-2.51015933894448	0.0120676695565864	0.191376914894872	AP1M1	8907	adaptor related protein complex 1 subunit mu 1	ENSG00000072958
915	22.1782323361929	-1.53589049263858	0.612210043589371	-2.50876395890812	0.0121154412023229	0.191739419120173	KCNA1	3736	potassium voltage-gated channel subfamily A member 1	ENSG00000111262
916	3.15635882965658	-5.26882211808474	2.1003144068515	-2.50858733382829	0.012121499998913	NA	CCNP	79935	cyclin P	ENSG00000105219
918	9.20989276336065	2.60634977533579	1.03954602482002	2.50719998259532	0.0121691839741008	0.192092391057681	PHYKPL	85007	5-phosphohydroxy-L-lysine phospho-lyase	ENSG00000175309
919	229.94102497738	-0.628604838781293	0.250750384963154	-2.5068948104453	0.0121796951744369	0.192092391057681	ANKH	56172	ANKH inorganic pyrophosphate transport regulator	ENSG00000154122
920	192.780726012834	0.694383830707715	0.277080174253517	2.50607548006081	0.0122079555963209	0.192317300489289	DMTN	2039	dematin actin binding protein	ENSG00000158856
922	212.729956628027	0.660339623185963	0.263588368557882	2.5051925727935	0.0122384739437146	0.192356883941427	RBL1	5933	RB transcriptional corepressor like 1	ENSG00000080839
923	2.57035627873541	-4.96565171407128	1.98246731118172	-2.50478365321006	0.012252631443165	NA	CA4	762	carbonic anhydrase 4	ENSG00000167434
924	28.1196259464541	1.47633612160418	0.589428377816933	2.5046912859406	0.0122558313651911	0.192409549101292	SYT2	127833	synaptotagmin 2	ENSG00000143858
926	882.78687237245	0.567098233478667	0.226561438075906	2.50306600405965	0.01231225801932	0.192480059009957	MEIS3	56917	Meis homeobox 3	ENSG00000105419
927	1754.7247636725	0.671910080137092	0.268445816278413	2.50296350098537	0.0123158244312014	0.192480059009957	TP53INP2	58476	tumor protein p53 inducible nuclear protein 2	ENSG00000078804
928	22.5658949691685	-1.4523958401656	0.580274116545652	-2.50294782888413	0.012316369794697	0.192480059009957	RFX4	5992	regulatory factor X4	ENSG00000111783
929	188.226655753802	-0.699342037575335	0.27947736989233	-2.50232080631345	0.0123382067123463	0.192602210917616	EIF3H	8667	eukaryotic translation initiation factor 3 subunit H	ENSG00000147677
930	93.3095589054925	0.854690220708198	0.341805765285067	2.50051434912277	0.0124013109084139	0.193367545912466	POGLUT1	56983	protein O-glucosyltransferase 1	ENSG00000163389
931	105.366073569556	0.858453736620596	0.343546811755919	2.49879698266711	0.0124615678232163	0.193660100310606	RNF26	79102	ring finger protein 26	ENSG00000173456
933	1179.66605468391	-0.561233333252835	0.224719429045671	-2.4974846885125	0.0125077866561259	0.193660100310606	TSPAN18	90139	tetraspanin 18	ENSG00000157570
934	69.6870844281037	-0.919520540690765	0.368215871721897	-2.49723222519113	0.0125166957719864	0.193660100310606	FAM217B	63939	family with sequence similarity 217 member B	ENSG00000196227
935	36.3490373646554	-1.32918987885994	0.532281916158765	-2.49715393010549	0.0125194598492334	0.193660100310606	PRELID3A	10650	PRELI domain containing 3A	ENSG00000141391
936	115.299837017446	0.810233446832872	0.324478662196056	2.49703151926617	0.0125237824425867	0.193660100310606	SLC1A1	6505	solute carrier family 1 member 1	ENSG00000106688
937	225.326194316337	0.620152553544968	0.24835957555484	2.49699473901715	0.0125250814914512	0.193660100310606	JKAMP	51528	JNK1/MAPK8 associated membrane protein	ENSG00000050130
940	273.517042105124	0.594528568731731	0.238376328971239	2.49407552879742	0.0126285669480909	0.194348254112878	FOXN2	3344	forkhead box N2	ENSG00000170802
944	19.937848899354	-1.6273785052911	0.653371705357147	-2.49073917947142	0.0127477661819532	0.195374235145172	PLPPR5	163404	phospholipid phosphatase related 5	ENSG00000117598
945	82.7203723235503	-0.920760966251359	0.369692624991622	-2.49061221135322	0.0127523220312095	0.195374235145172	SLC16A2	6567	solute carrier family 16 member 2	ENSG00000147100
947	668.865527935242	0.586045866607836	0.235368194964873	2.48991103787535	0.0127775073843964	0.195461713741039	DMAP1	55929	DNA methyltransferase 1 associated protein 1	ENSG00000178028
948	39.105061520922	-1.27436881950936	0.511942820234587	-2.48927960143168	0.0128002255215538	0.195591432691418	KCNV1	27012	potassium voltage-gated channel modifier subfamily V member 1	ENSG00000164794
949	193.288440997658	0.790242299870362	0.3176387168626	2.48786516856569	0.0128512444520916	0.196005423439126	PTGR1	22949	prostaglandin reductase 1	ENSG00000106853
951	16.5039028620252	-1.91115179630073	0.769159403940699	-2.48472785551235	0.0129650507197898	0.197417305756353	GRIN3B	116444	glutamate ionotropic receptor NMDA type subunit 3B	ENSG00000116032
953	98.7980836815323	0.836020929511819	0.336508953015554	2.48439431408881	0.0129772022346937	0.197417305756353	VIPAS39	63894	VPS33B interacting protein, apical-basolateral polarity regulator, spe-39 homolog	ENSG00000151445
954	82.6231802866595	0.866980905580163	0.34914048602111	2.48318639714486	0.0130212931746161	0.197868920729758	STOX1	219736	storkhead box 1	ENSG00000165730
955	41.9615884676246	-1.12551309152729	0.453538334698262	-2.48162725269098	0.0130784003556314	0.198517111254484	REEP1	65055	receptor accessory protein 1	ENSG00000068615
956	48.4193485217344	1.09173174548356	0.440015295766813	2.4811222609455	0.0130969442472832	0.198578275861143	CTSL	1514	cathepsin L	ENSG00000135047
957	4949.85663137251	-0.486870908543362	0.19626109437664	-2.48073063125297	0.0131113413559043	0.198578275861143	CTNNBIP1	56998	catenin beta interacting protein 1	ENSG00000178585
960	461.48920631959	-0.587704654943137	0.237196433005818	-2.47771287070207	0.0132227506385099	0.199224902003295	FZD1	8321	frizzled class receptor 1	ENSG00000157240
961	143.991923595698	0.724613338030576	0.292487571022467	2.47741582829486	0.0132337619275964	0.199224902003295	FBXO34	55030	F-box protein 34	ENSG00000178974
964	872.934813660841	-0.486183863879321	0.196617032213221	-2.47274540972666	0.0134079621335553	0.201515509659353	DOT1L	84444	DOT1 like histone lysine methyltransferase	ENSG00000104885
965	75.5604349217403	-1.23106715781714	0.49799526016672	-2.47204593353961	0.0134342253756801	0.201621145222809	CDH13	1012	cadherin 13	ENSG00000140945
971	8.29585089596389	-2.86238082464992	1.16002719431604	-2.467511829615	0.0136055725754146	NA	GABRR3	200959	gamma-aminobutyric acid type A receptor subunit rho3	ENSG00000183185
972	115.248578635156	-0.789688233378036	0.320116663501166	-2.46687637169866	0.0136297406186949	0.203096125954729	BRAF	673	B-Raf proto-oncogene, serine/threonine kinase	ENSG00000157764
973	155.416112545513	0.696847034844195	0.282487174334264	2.4668271629905	0.0136316137292167	0.203096125954729	NDE1	54820	nudE neurodevelopment protein 1	ENSG00000072864
974	241.404866121576	-0.737509267173202	0.29901718627167	-2.46644440866065	0.0136461908900207	0.203096125954729	HERPUD1	9709	homocysteine inducible ER protein with ubiquitin like domain 1	ENSG00000051108
976	224.839396153937	-0.78025437227713	0.316553785451601	-2.46483980965195	0.0137074518549457	0.203503434727028	FAM171A2	284069	family with sequence similarity 171 member A2	ENSG00000161682
977	78.4070108821226	0.98105731287678	0.398065239513702	2.46456413545502	0.0137180010597094	0.203503434727028	PRMT9	90826	protein arginine methyltransferase 9	ENSG00000164169
978	510.532172566346	0.586790767784471	0.238194921264728	2.46348983709991	0.0137591796073009	0.203894121106248	ALG9	79796	ALG9 alpha-1,2-mannosyltransferase	ENSG00000086848
979	6.94711123739546	3.20142751237424	1.30008490537829	2.46247571918597	0.0137981515217768	NA	ERICH3	127254	glutamate rich 3	ENSG00000178965
981	45.3472834174549	1.20371921366423	0.489414932725408	2.4595065110929	0.01391281739296	0.205569249327459	THAP6	152815	THAP domain containing 6	ENSG00000174796
982	354.995906678599	-0.623470003604268	0.253505368659985	-2.45939566053333	0.0139171144991291	0.205569249327459	SYNE1	23345	spectrin repeat containing nuclear envelope protein 1	ENSG00000131018
983	147.124134965023	0.758018689936328	0.308357645576637	2.45824516048179	0.0139617827051726	0.205848093949323	YJU2B	81576	YJU2 splicing factor homolog B	ENSG00000104957
984	7176.29248643776	-0.509400322410819	0.207230183821666	-2.45813767577984	0.0139659622596468	0.205848093949323	SOX4	6659	SRY-box transcription factor 4	ENSG00000124766
986	365.093584466798	0.661696104039688	0.269454175541599	2.45569066691837	0.0140614137311007	0.206786231409811	AJUBA	84962	ajuba LIM protein	ENSG00000129474
987	4.40638580107149	-4.71722686808468	1.92098390226738	-2.45563060810496	0.0140637636912507	NA	MYH6	4624	myosin heavy chain 6	ENSG00000197616
988	1986.7010786517	-0.549457256593815	0.223779659875084	-2.4553494133494	0.0140747707918886	0.206786231409811	HNRNPR	10236	heterogeneous nuclear ribonucleoprotein R	ENSG00000125944
990	10.4095104262973	2.10201066837179	0.856880639011654	2.45309623379553	0.0141632442420455	0.207356959676239	POGLUT3	143888	protein O-glucosyltransferase 3	ENSG00000178202
993	345.076024377847	-0.889820624369888	0.363008378352628	-2.45123990913927	0.0142365030922414	0.208049832955447	SIK3	23387	SIK family kinase 3	ENSG00000160584
994	393.954795590567	0.619278122994863	0.252728814915418	2.45036610962671	0.0142711026904628	0.208333833856416	LBX2	85474	ladybird homeobox 2	ENSG00000179528
995	5.21609083745407	3.86015702917017	1.57624898147369	2.44895132338876	0.0143272808960545	NA	MC5R	4161	melanocortin 5 receptor	ENSG00000176136
997	82.7472007049055	0.933434243232934	0.381248077300592	2.44836446085727	0.0143506411630352	0.209050644386654	CDKN3	1033	cyclin dependent kinase inhibitor 3	ENSG00000100526
998	36.1042164047448	1.22832323889773	0.501915735878772	2.44726983254895	0.0143943030096205	0.209166197496335	SGSH	6448	N-sulfoglucosamine sulfohydrolase	ENSG00000181523
999	197.159454648049	3.82117807184075	1.5614369597794	2.4472189209487	0.0143963365878755	0.209166197496335	GAPDH	2597	glyceraldehyde-3-phosphate dehydrogenase	ENSG00000111640
1000	779.082738669433	-0.67091323346637	0.274208042452936	-2.44673069201288	0.0144158509413758	0.209166197496335	SMOX	54498	spermine oxidase	ENSG00000088826
1001	464.458722895078	-0.562242270794937	0.229801800233439	-2.44663997507328	0.0144194794372155	0.209166197496335	RNF166	115992	ring finger protein 166	ENSG00000158717
1002	42.1334951737953	-1.07660371499773	0.440177690722165	-2.44583889117921	0.0144515561650231	0.209292409213735	SGTB	54557	small glutamine rich tetratricopeptide repeat co-chaperone beta	ENSG00000197860
1003	291.851929236323	0.653984836537901	0.267406069399342	2.44566190291382	0.0144586515501081	0.209292409213735	SRPRA	6734	SRP receptor subunit alpha	ENSG00000182934
1004	25.6327778039238	-1.44625089918397	0.591483144877275	-2.44512614046516	0.0144801487699328	0.209382951213229	MASP1	5648	MBL associated serine protease 1	ENSG00000127241
1005	542.018707275157	-0.723669125921055	0.296265684411828	-2.44263566115578	0.0145804485466119	0.21061158957393	PRDM1	639	PR/SET domain 1	ENSG00000057657
1007	1060.11199923838	-0.767722554363401	0.314501586594655	-2.44107688827935	0.0146435366546485	0.210729338220734	AMOTL2	51421	angiomotin like 2	ENSG00000114019
1008	167.715855049339	0.731888210267716	0.299835293359994	2.44096751275035	0.0146479724242925	0.210729338220734	CTC1	80169	CST telomere replication complex component 1	ENSG00000178971
1010	2043.46655452654	-0.529561531002539	0.217024741006196	-2.44009751398537	0.0146832977843539	0.210872432219969	CCNG1	900	cyclin G1	ENSG00000113328
1011	43.7993956570212	1.12890138130043	0.462680117198327	2.43991764361149	0.0146906105870649	0.210872432219969	HAUS3	79441	HAUS augmin like complex subunit 3	ENSG00000214367
1012	2.89170474219082	4.85970141040289	1.99199874013352	2.43961068473224	0.0147030977090646	NA	ITPRID1	223075	ITPR interacting domain containing 1	ENSG00000180347
1013	3.84689470314269	-4.48395833727618	1.83955349550348	-2.43752538223898	0.0147881759845724	NA	PCSK5	5125	proprotein convertase subtilisin/kexin type 5	ENSG00000099139
1014	124.123982213629	0.787817813968694	0.323209707152497	2.43748190891118	0.0147899542603534	0.212036756173688	VTI1B	10490	vesicle transport through interaction with t-SNAREs 1B	ENSG00000100568
1015	2658.73899619194	0.491327885772349	0.201628245506369	2.4368008784604	0.0148178364097187	0.212036756173688	G3BP1	10146	G3BP stress granule assembly factor 1	ENSG00000145907
1016	132.647664206931	0.740444698457354	0.303859927507936	2.43679614001756	0.0148180305690282	0.212036756173688	INTS5	80789	integrator complex subunit 5	ENSG00000185085
1017	315.676574750645	5.43456624274764	2.23192983606933	2.43491804935881	0.0148951627365882	0.212918678993249	TNNT3	7140	troponin T3, fast skeletal type	ENSG00000130595
1019	97.609765226882	0.788421798690786	0.324052396128016	2.43300715597648	0.014974004951219	0.213601148509756	ASB3	51130	ankyrin repeat and SOCS box containing 3	ENSG00000115239
1021	748.95101194912	-0.674235062206665	0.277209635933483	-2.43222087116931	0.0150065531614329	0.213641466884051	LDB1	8861	LIM domain binding 1	ENSG00000198728
1023	70.4725189620252	-1.09418634713517	0.449942257350621	-2.43183726191451	0.0150224552499862	0.213641466884051	EPB41L3	23136	erythrocyte membrane protein band 4.1 like 3	ENSG00000082397
1024	319.47875216586	-0.793637151242728	0.326356245778769	-2.43181235691968	0.0150234881713615	0.213641466884051	SPOCK2	9806	SPARC (osteonectin), cwcv and kazal like domains proteoglycan 2	ENSG00000107742
1026	188.730273407389	0.71340281851524	0.293509449763703	2.43059574091935	0.0150740229052664	0.213776717989298	ANKLE2	23141	ankyrin repeat and LEM domain containing 2	ENSG00000176915
1027	1459.08976793461	0.672889628516715	0.276867881048117	2.43036363036915	0.0150836810992726	0.213776717989298	RBM12	10137	RNA binding motif protein 12	ENSG00000244462
1028	80.1892821098268	-0.988349346318835	0.40671376047007	-2.43008583033071	0.0150952476122603	0.213776717989298	MID1	4281	midline 1	ENSG00000101871
1029	534.966011198215	-0.694754688512079	0.285975597038314	-2.42941948791175	0.015123023364731	0.213949507684151	SLC7A5	8140	solute carrier family 7 member 5	ENSG00000103257
1030	9.84041945056491	-2.20971079088423	0.910267832763542	-2.427539138866	0.0152016465144934	0.214840553672424	USP53	54532	ubiquitin specific peptidase 53	ENSG00000145390
1031	1670.6615499263	-0.752925659191617	0.310281111540975	-2.42659198767305	0.0152413859463715	0.215180800354887	OGA	10724	O-GlcNAcase	ENSG00000198408
1032	29.3817380522625	1.38288430081785	0.570066493330342	2.42582982335799	0.0152734303083826	0.215363628228307	NPR1	4881	natriuretic peptide receptor 1	ENSG00000169418
1033	138.153999349199	-0.730510340846111	0.301199967892607	-2.42533339547557	0.0152943339596717	0.215363628228307	SEMA4B	10509	semaphorin 4B	ENSG00000185033
1034	517.400446751318	-0.522286987009989	0.215361293360445	-2.42516646729016	0.0153013686504206	0.215363628228307	IRX5	10265	iroquois homeobox 5	ENSG00000176842
1036	45.476053780541	1.23583207878449	0.509789976018642	2.42419846783981	0.0153422182828431	0.215397245824826	CARNMT1	138199	carnosine N-methyltransferase 1	ENSG00000156017
1038	169.923511226427	-0.643457962096292	0.265545137154393	-2.42315852209402	0.015386210994093	0.215673857577403	HDAC5	10014	histone deacetylase 5	ENSG00000108840
1039	82.8277723657863	-0.837664163167952	0.34576255319405	-2.42265726993818	0.0154074550395345	0.215751488152993	NOA1	84273	nitric oxide associated 1	ENSG00000084092
1043	272.671594500206	-0.60031378615326	0.248325523644639	-2.41744697581843	0.0156298110144385	0.218197879985104	CCDC85C	317762	coiled-coil domain containing 85C	ENSG00000205476
1044	3.03305947268712	-5.17510712102415	2.14242095730898	-2.41554168118502	0.0157118241068701	NA	MDFI	4188	MyoD family inhibitor	ENSG00000112559
1045	169.032412432418	0.673270034127925	0.279052089616929	2.41270378964788	0.0158346825244232	0.220833536891372	CPVL	54504	carboxypeptidase vitellogenic like	ENSG00000106066
1046	678.995383614649	0.568671164990875	0.235786748713432	2.41180290280868	0.0158738601325438	0.221155392130583	NFE2L3	9603	NFE2 like bZIP transcription factor 3	ENSG00000050344
1047	323.141980561462	0.65629039525171	0.272226809154496	2.41082205419102	0.0159166120069083	0.221479709939582	ANOS1	3730	anosmin 1	ENSG00000011201
1048	1801.61541572408	-0.810803477374389	0.336359081184155	-2.41052946904228	0.0159293843939949	0.221479709939582	ODC1	4953	ornithine decarboxylase 1	ENSG00000115758
1051	154.849170568414	-1.12192717514297	0.465854979830179	-2.40831851910642	0.0160261919618815	0.222375554525623	RIPPLY2	134701	ripply transcriptional repressor 2	ENSG00000203877
1052	53365.5135258256	-0.72389159826923	0.300755605420389	-2.40690974739238	0.016088145183833	0.223009939848955	COX1	4512	cytochrome c oxidase subunit I	ENSG00000198804
1054	314.658364336916	0.776669319748918	0.322881560337901	2.40543101605468	0.0161534013750132	0.223463519323823	OS9	10956	OS9 endoplasmic reticulum lectin	ENSG00000135506
1055	2.67419996163686	4.73720628637217	1.96953169322328	2.40524501467625	0.0161616260374506	NA	SLC6A6	6533	solute carrier family 6 member 6	ENSG00000131389
1056	671.680839939076	0.698760568959408	0.290594329328453	2.40459120649121	0.0161905655300049	0.223697061057838	USF1	7391	upstream transcription factor 1	ENSG00000158773
1058	192.555230149093	0.733843662267028	0.305342373924751	2.40334694734468	0.016245765966623	0.224064344461346	CARF	79800	calcium responsive transcription factor	ENSG00000138380
1060	147.125120765802	0.784980097305824	0.326799155087209	2.40202609182495	0.0163045454378572	0.224308582127522	MYO9B	4650	myosin IXB	ENSG00000099331
1062	6.66063305110327	-3.17671840716109	1.32281650168377	-2.4014807821928	0.0163288667421485	NA	GAA	2548	alpha glucosidase	ENSG00000171298
1063	72.5938490206087	1.11760392041783	0.465488606950444	2.40092647538592	0.0163536219927342	0.224308582127522	ABITRAM	54942	actin binding transcription modulator	ENSG00000119328
1064	337.996817681953	0.597032889278945	0.248717392840357	2.40044687852674	0.0163750673098843	0.224308582127522	GOLT1B	51026	golgi transport 1B	ENSG00000111711
1065	27.3329118526601	1.45702151245592	0.606986134177722	2.40041976317917	0.0163762805183591	0.224308582127522	SETD6	79918	SET domain containing 6, protein lysine methyltransferase	ENSG00000103037
1066	1379.6757763647	0.450054006970725	0.187501831597812	2.40026459014056	0.0163832248674053	0.224308582127522	KANSL1	284058	KAT8 regulatory NSL complex subunit 1	ENSG00000120071
1067	30.874330014574	-1.41110111735314	0.587953508865892	-2.40002159367163	0.0163941047139865	0.224308582127522	MAN1A1	4121	mannosidase alpha class 1A member 1	ENSG00000111885
1068	329.599459285225	-0.651420952525995	0.271565041309132	-2.39876586981039	0.0164504293084921	0.224801360797327	MARCHF2	51257	membrane associated ring-CH-type finger 2	ENSG00000099785
1069	54.0720358480576	-1.1828248905993	0.493204511230125	-2.39824426514097	0.0164738754369744	0.224801360797327	KCTD9	54793	potassium channel tetramerization domain containing 9	ENSG00000104756
1070	136.47083566272	-0.942513702944549	0.393020996011908	-2.39812557728084	0.0164792145536076	0.224801360797327	IQSEC3	440073	IQ motif and Sec7 domain ArfGEF 3	ENSG00000120645
1072	501.778767850623	0.492421736310201	0.205408262050421	2.39728300797037	0.0165171608450496	0.22487238704504	SH3BP5	9467	SH3 domain binding protein 5	ENSG00000131370
1073	3.33080430191459	-4.30512086519309	1.79585510716557	-2.3972540145446	0.0165184679694326	NA	ERBB3	2065	erb-b2 receptor tyrosine kinase 3	ENSG00000065361
1075	472.993532257199	-0.648919647319184	0.270923892861305	-2.39521011035889	0.0166108435347025	0.224923022980946	ADIPOR1	51094	adiponectin receptor 1	ENSG00000159346
1076	369.763891300152	-0.533959800943721	0.22292875517173	-2.39520379743023	0.0166111295529035	0.224923022980946	EVL	51466	Enah/Vasp-like	ENSG00000196405
1077	1087.25277398292	5.69446410616464	2.37767962843883	2.39496694090095	0.0166218638751216	0.224923022980946	ATP1A4	480	ATPase Na+/K+ transporting subunit alpha 4	ENSG00000132681
1078	17.5156170580129	-1.54547590946737	0.645401294599804	-2.39459685376937	0.0166386483941498	0.224923022980946	PPP1R1B	84152	protein phosphatase 1 regulatory inhibitor subunit 1B	ENSG00000131771
1080	49.5167897050755	-1.24361267259962	0.519369764962721	-2.39446490052974	0.0166446364524612	0.224923022980946	ZBTB22	9278	zinc finger and BTB domain containing 22	ENSG00000236104
1081	117.349805633527	0.825039353105534	0.344583980715945	2.39430559537719	0.016651868266115	0.224923022980946	HEATR6	63897	HEAT repeat containing 6	ENSG00000068097
1082	2985.28771056925	-0.444159356358978	0.185636163938233	-2.39263377854955	0.0167279285976717	0.225605238621203	NDRG4	65009	NDRG family member 4	ENSG00000103034
1083	277.849159350057	-0.642557694359096	0.268667851039028	-2.39164340606482	0.0167731299243419	0.225605238621203	ADGRL3	23284	adhesion G protein-coupled receptor L3	ENSG00000150471
1084	244.360316727703	-0.656904114616362	0.274673431855466	-2.39158228802422	0.0167759229060256	0.225605238621203	GABRA1	2554	gamma-aminobutyric acid type A receptor subunit alpha1	ENSG00000022355
1086	112.212471138675	0.785999144288121	0.328678112123495	2.39139484892988	0.0167844910730778	0.225605238621203	CYP1B1	1545	cytochrome P450 family 1 subfamily B member 1	ENSG00000138061
1088	3.27723932386198	5.04869189294593	2.11256359390108	2.38984137922351	0.0168556508598392	NA	KLHL31	401265	kelch like family member 31	ENSG00000124743
1089	37.7555007881847	1.14877165042026	0.480754755796999	2.38951697631324	0.0168705441632308	0.226319008955372	UBXN8	7993	UBX domain protein 8	ENSG00000104691
1090	188.796340173818	0.666707512045556	0.279055805094714	2.38915478507702	0.0168871859706246	0.226321242613141	HASPIN	83903	histone H3 associated protein kinase	ENSG00000177602
1092	190.943379969698	0.716816557981759	0.300316264071484	2.38687225348253	0.0169923946540008	0.227497164711459	GPSM2	29899	G protein signaling modulator 2	ENSG00000121957
1094	194.324609381457	-0.727294294262817	0.304792520518459	-2.38619469082008	0.0170237360496831	0.227497164711459	ADCYAP1R1	117	ADCYAP receptor type I	ENSG00000078549
1095	10.9365175024717	-2.20972634468948	0.926114853248223	-2.38601760563408	0.0170319356734555	0.227497164711459	ZCCHC24	219654	zinc finger CCHC-type containing 24	ENSG00000165424
1096	735.450261644074	-0.606666466004937	0.25428025565894	-2.3858182163331	0.0170411721983032	0.227497164711459	XPO7	23039	exportin 7	ENSG00000130227
1097	68.0571296720718	-0.988624554528762	0.414515214449556	-2.38501391521076	0.0170784753418202	0.227773801719014	RFTN1	23180	raftlin, lipid raft linker 1	ENSG00000131378
1098	266.316298835121	-0.635724956282743	0.266649939805183	-2.38411813161184	0.0171201057184717	0.228107557957949	MYO16	23026	myosin XVI	ENSG00000041515
1099	87.8298088221615	0.792906888782555	0.332631933159277	2.38373652599037	0.0171378673676443	0.228122949640823	MSANTD1	345222	Myb/SANT DNA binding domain containing 1	ENSG00000188981
1100	1071.63947050984	-0.727496882758529	0.30523870671502	-2.3833703483672	0.0171549261250798	0.228128964356459	NDRG1	10397	N-myc downstream regulated 1	ENSG00000104419
1101	1240.67871196219	0.522315272038109	0.219208153243064	2.38273651919758	0.0171844889116859	0.228301087214534	CREBZF	58487	CREB/ATF bZIP transcription factor	ENSG00000137504
1102	149.768767793826	-0.70885932886446	0.297566787796294	-2.3821856401183	0.0172102190663333	0.228422008999247	RBM27	54439	RNA binding motif protein 27	ENSG00000091009
1103	59.0285670515407	1.07156027028387	0.449901649056391	2.38176559817313	0.0172298608542324	0.228461967716786	IGHMBP2	3508	immunoglobulin mu DNA binding protein 2	ENSG00000132740
1104	228.916436625286	-0.608622407454935	0.255648298114869	-2.38070197197818	0.0172796855612349	0.228839266776273	ZNF385A	25946	zinc finger protein 385A	ENSG00000161642
1105	276.128779646891	-0.687667521621633	0.288894189323705	-2.38034390110597	0.017296487510048	0.228839266776273	GNG13	51764	G protein subunit gamma 13	ENSG00000127588
1106	225.195218456968	0.732758050579465	0.307969633784534	2.37931916070702	0.0173446511502548	0.228839266776273	DPM2	8818	dolichyl-phosphate mannosyltransferase subunit 2, regulatory	ENSG00000136908
1107	29013.3454426027	-0.453360220921265	0.190548677097879	-2.3792357303451	0.0173485776185223	0.228839266776273	HMGB3	3149	high mobility group box 3	ENSG00000029993
1108	14.9937110557764	-1.72803170131984	0.726338173100856	-2.37910076231102	0.0173549312456088	0.228839266776273	PSTK	118672	phosphoseryl-tRNA kinase	ENSG00000179988
1109	2177.57644864454	-0.626313401026927	0.263265440571456	-2.37901868041404	0.0173587962528759	0.228839266776273	RORB	6096	RAR related orphan receptor B	ENSG00000198963
1110	57.3325863740113	-1.07018853845186	0.449931323939331	-2.37855975236826	0.0173804198040966	0.228839266776273	ABI2	10152	abl interactor 2	ENSG00000138443
1112	1460.02778777165	-1.42361757208557	0.598949838118092	-2.3768560929219	0.0174608987460383	0.229531450788831	CRX	1406	cone-rod homeobox	ENSG00000105392
1113	51.0626351995824	-1.24537288806214	0.524136220403416	-2.37604813325742	0.017499179933554	0.229814755972496	FPGS	2356	folylpolyglutamate synthase	ENSG00000136877
1114	1195.58352222031	-0.531299580904471	0.223816864753613	-2.37381388345936	0.0176054221719941	0.230952139766468	ABCA1	19	ATP binding cassette subfamily A member 1	ENSG00000165029
1115	13.0287753461381	-2.11456184092783	0.890972123752063	-2.37331986552283	0.0176289897196392	0.230952139766468	KITLG	4254	KIT ligand	ENSG00000049130
1116	191.446118856069	0.634808820216853	0.267494220321057	2.3731683602544	0.0176362229464239	0.230952139766468	GABRA5	2558	gamma-aminobutyric acid type A receptor subunit alpha5	ENSG00000186297
1117	4.77040776263862	-3.28600896894738	1.38497697658284	-2.37260909351358	0.0176629462181751	NA	VWC2	375567	von Willebrand factor C domain containing 2	ENSG00000188730
1118	1098.43163075148	-0.473200400188567	0.19949176101802	-2.37202979097379	0.0176906642676443	0.231405130855264	EPS15L1	58513	epidermal growth factor receptor pathway substrate 15 like 1	ENSG00000127527
1119	705.626681871668	-0.510851304994434	0.215402686744888	-2.37161064569014	0.0177107429908215	0.231405130855264	ZIC3	7547	Zic family member 3	ENSG00000156925
1120	167.514316226021	-0.686219520879172	0.289374460787571	-2.37138937213579	0.0177213509252193	0.231405130855264	BICD2	23299	BICD cargo adaptor 2	ENSG00000185963
1121	228.129264089027	0.662890760902606	0.2795786216897	2.37103522757308	0.0177383403314182	0.23140700962269	CITED1	4435	Cbp/p300 interacting transactivator with Glu/Asp rich carboxy-terminal domain 1	ENSG00000125931
1124	238.161799140008	0.569938600878217	0.240510022936125	2.36970831369295	0.0178021234754137	0.23156056136752	ANGEL2	90806	angel homolog 2	ENSG00000174606
1125	79.6008985693657	0.813381812098376	0.343287683914776	2.36938827173394	0.0178175375529933	0.23156056136752	PORCN	64840	porcupine O-acyltransferase	ENSG00000102312
1130	50.6602686036283	1.03990395708312	0.439352564174522	2.36690084883639	0.0179377376679797	0.231724664554856	USP11	8237	ubiquitin specific peptidase 11	ENSG00000102226
1131	3229.07454921408	-0.559129986313841	0.236237504634702	-2.36681295452402	0.0179419979610306	0.231724664554856	TFAP2B	7021	transcription factor AP-2 beta	ENSG00000008196
1133	19.9610121404859	-1.97465967443342	0.834447789668854	-2.36642687401335	0.0179607220278336	0.231724664554856	POLN	353497	DNA polymerase nu	ENSG00000130997
1134	187.299155175459	-0.701007921309163	0.296241874257471	-2.36633636978647	0.0179651137621695	0.231724664554856	RAPH1	65059	Ras association (RalGDS/AF-6) and pleckstrin homology domains 1	ENSG00000173166
1135	105.848055933557	0.829443275589956	0.350680473506501	2.36523940810346	0.0180184188744021	0.232194202699495	CHCHD4	131474	coiled-coil-helix-coiled-coil-helix domain containing 4	ENSG00000163528
1136	2.35833430078129	-4.8428410574051	2.04756649940458	-2.36516912091176	0.0180218390867159	NA	AQP6	363	aquaporin 6	ENSG00000086159
1139	120.249754594472	0.754521282864376	0.319448516427653	2.36194956014221	0.0181791154403766	0.233450894849935	WDR24	84219	WD repeat domain 24	ENSG00000127580
1140	18.5029053206307	-1.5671604004576	0.663603490433196	-2.36159155738402	0.0181966779988491	0.233450894849935	GRIA3	2892	glutamate ionotropic receptor AMPA type subunit 3	ENSG00000125675
1141	60.8040107412035	-0.953244306034443	0.403659604849039	-2.36150532424699	0.0182009105615695	0.233450894849935	ASB6	140459	ankyrin repeat and SOCS box containing 6	ENSG00000148331
1142	2711.3487740557	-0.585339621867308	0.247908590858691	-2.36111068131944	0.0182202917380441	0.233481480975291	BCOR	54880	BCL6 corepressor	ENSG00000183337
1144	204.372714154555	-0.647142799771984	0.274215069659367	-2.35998262449935	0.0182757910399672	0.233756556346396	SNCAIP	9627	synuclein alpha interacting protein	ENSG00000064692
1145	68.4130091303116	0.992387853544073	0.420596458756678	2.35947743468327	0.0183006938343588	0.233857331351244	CALU	813	calumenin	ENSG00000128595
1147	62.2762202815912	-1.20337722739392	0.510454719656187	-2.357461261607	0.0184003750314048	0.234601604715037	RAB22A	57403	RAB22A, member RAS oncogene family	ENSG00000124209
1149	62.887393454626	0.909089589923854	0.385932526792771	2.35556613348632	0.0184945046402849	0.234774403632196	SCRN3	79634	secernin 3	ENSG00000144306
1150	126.05794104042	-0.754926916761162	0.320505882219649	-2.35542296925395	0.0185016325912423	0.234774403632196	GNAS	2778	GNAS complex locus	ENSG00000087460
1155	100.351639437962	-0.83927366057284	0.356516052685052	-2.35409781481637	0.0185677244131541	0.235082792869583	TMEM185A	84548	transmembrane protein 185A	ENSG00000269556
1156	10.8768419846765	-2.6147746968418	1.11093914609308	-2.35366149985565	0.0185895307003629	0.235142157671165	GLI1	2735	GLI family zinc finger 1	ENSG00000111087
1157	122.421984090624	-0.748960880598548	0.318376694952806	-2.3524362570243	0.0186508861350372	0.235701216961366	SLC25A28	81894	solute carrier family 25 member 28	ENSG00000155287
1158	14.0445386705006	-1.78722272004535	0.759883313327093	-2.35196995209715	0.0186742833906999	0.235779991670996	CNGA3	1261	cyclic nucleotide gated channel subunit alpha 3	ENSG00000144191
1160	91.5358353289211	0.976287511539786	0.415360164009458	2.35046014551736	0.0187502155122214	0.23630432155173	TMEM38A	79041	transmembrane protein 38A	ENSG00000072954
1161	89.4309120519944	-0.879230061375181	0.374152034798649	-2.34992724775195	0.0187770807477447	0.236425992879714	CYTH3	9265	cytohesin 3	ENSG00000008256
1164	346.351643416677	0.520694747724752	0.2217118442735	2.34852021294104	0.0188481761558092	0.23674332780184	GOLM1	51280	golgi membrane protein 1	ENSG00000135052
1166	224.078058507764	-0.826111307182918	0.352164303198439	-2.34581216687773	0.0189856726070534	0.238081825327176	SEMA4F	10505	ssemaphorin 4F	ENSG00000135622
1167	50.92677229219	-1.07199386406364	0.457018575354696	-2.34562427409358	0.018995244999533	0.238081825327176	KIRREL3	84623	kirre like nephrin family adhesion molecule 3	ENSG00000149571
1168	271.613086325206	0.628335658381716	0.268138820225549	2.343322230825	0.019112868001309	0.239337709876009	ACAT2	39	acetyl-CoA acetyltransferase 2	ENSG00000120437
1170	2.78935063580697	-5.0920574045984	2.17523855116056	-2.34091906925869	0.0192363364473491	NA	COL10A1	1300	collagen type X alpha 1 chain	ENSG00000123500
1172	20.1839867601818	-1.58654415917712	0.678125138291359	-2.33960381291078	0.0193042057632229	0.240904872181328	ELMOD3	84173	ELMO domain containing 3	ENSG00000115459
1175	205.005613639055	0.606067440205168	0.259230769476832	2.33794561281558	0.0193900696726026	0.241707247815373	RB1	5925	RB transcriptional corepressor 1	ENSG00000139687
1176	6.82707354558606	-2.57873459192884	1.10299267584175	-2.33794353163847	0.0193901776481909	NA	CALML5	51806	calmodulin like 5	ENSG00000178372
1177	563.848943247706	-0.619776429523963	0.265148181857787	-2.33747191921678	0.0194146593871675	0.241794357208994	B3GALT2	8707	beta-1,3-galactosyltransferase 2	ENSG00000162630
1178	79.7803742367177	-0.848031645129555	0.363117693650164	-2.33541813015195	0.0195215882141482	0.242905849001588	PTPN13	5783	protein tyrosine phosphatase non-receptor type 13	ENSG00000163629
1180	127.848935289108	-0.758722940104718	0.325079345111003	-2.33396231263368	0.0195976954021813	0.243017284654368	GRPEL1	80273	GrpE like 1, mitochondrial	ENSG00000109519
1181	488.090454230356	-0.496410459138014	0.212710905072079	-2.33373300240437	0.0196097068720149	0.243017284654368	HIPK2	28996	homeodomain interacting protein kinase 2	ENSG00000064393
1182	1020.8061714163	0.479813480524519	0.205648003777975	2.33317840051851	0.0196387839882911	0.243017284654368	AURKB	9212	aurora kinase B	ENSG00000178999
1183	465.681682894854	0.507656897439663	0.217598287197545	2.33300042926713	0.0196481227864991	0.243017284654368	SEC23B	10483	SEC23 homolog B, COPII coat complex component	ENSG00000101310
1185	25.0509653394678	1.42636175245291	0.611647822241999	2.33199841572977	0.0197007745033623	0.243017284654368	TINAG	27283	tubulointerstitial nephritis antigen	ENSG00000137251
1187	466.953156725539	-0.718553260642817	0.308178829152512	-2.33161136544918	0.0197211453798926	0.243017284654368	FRMD4A	55691	FERM domain containing 4A	ENSG00000151474
1190	108.641090627115	0.745614086650782	0.320029608333187	2.32982845098043	0.0198152198059378	0.243522867477864	BORA	79866	BORA aurora kinase A activator	ENSG00000136122
1191	177.453486937716	-0.749362406049861	0.321662822193045	-2.3296519036326	0.0198245565081371	0.243522867477864	LIN28B	389421	lin-28 homolog B	ENSG00000187772
1192	215.212668212883	-0.656422835557708	0.281786194832001	-2.32950672388001	0.0198322372136712	0.243522867477864	TSR2	90121	TSR2 ribosome maturation factor	ENSG00000158526
1193	256.873886956911	-0.828054506232368	0.355477443966627	-2.32941504527671	0.0198370887899636	0.243522867477864	SLC6A1	6529	solute carrier family 6 member 1	ENSG00000157103
1194	99.5654828255671	0.82692960422521	0.355046059307502	2.32907698183749	0.0198549878596821	0.243524971632547	TRAIP	10293	TRAF interacting protein	ENSG00000183763
1195	81.1245359008123	-1.07930416756474	0.463560995180868	-2.32828943501519	0.0198967399219145	0.243819372263461	NFXL1	152518	nuclear transcription factor, X-box binding like 1	ENSG00000170448
1197	175.091275782008	0.613748323469801	0.263768074295823	2.32684840691321	0.0199733349820974	0.244539841933219	CTDNEP1	23399	CTD nuclear envelope phosphatase 1	ENSG00000175826
1198	61.4906580277214	-1.08274532095557	0.465468663693308	-2.32614009365189	0.0200110782620983	0.244783777458989	SHMT2	6472	serine hydroxymethyltransferase 2	ENSG00000182199
1201	187.127662774567	0.614229234268447	0.264337655072412	2.32365394215283	0.0201440488447961	0.245572580615381	RIPOR1	79567	RHO family interacting cell polarization regulator 1	ENSG00000039523
1202	12.5303165866371	1.98756403134046	0.855611493822764	2.32297490822649	0.0201805004269687	0.245572580615381	PDGFA	5154	platelet derived growth factor subunit A	ENSG00000197461
1204	13.2855448276963	1.81629419290749	0.782087325926473	2.32236750641098	0.0202131554434431	0.245572580615381	ADAT3	113179	adenosine deaminase tRNA specific 3	ENSG00000213638
1205	120.831624400014	-0.794770252987527	0.342231714760745	-2.32231619311831	0.0202159162493963	0.245572580615381	TBL1Y	90665	transducin beta like 1 Y-linked	ENSG00000092377
1206	317.668496599121	-0.597606112216464	0.257359256758696	-2.32206962260848	0.0202291870569798	0.245572580615381	LARS1	51520	leucyl-tRNA synthetase 1	ENSG00000133706
1207	649.10643134543	-0.490084335136415	0.211067236649069	-2.32193467312624	0.0202364534655756	0.245572580615381	C1orf52	148423	chromosome 1 open reading frame 52	ENSG00000162642
1208	21.2829966087451	1.47542336256841	0.635710683083895	2.32090383539094	0.0202920345119474	0.246029724704873	WNT3	7473	Wnt family member 3	ENSG00000108379
1209	107.683803166257	1.01164203742346	0.436069283632551	2.31991125124949	0.0203456788017966	0.246462601146631	SLC18A3	6572	solute carrier family 18 member A3	ENSG00000187714
1210	80.0354912719173	0.798068831795756	0.344073764955409	2.31947016332147	0.020369557109826	0.246534454641128	MUS81	80198	MUS81 structure-specific endonuclease subunit	ENSG00000172732
1211	145.337959941276	0.74809460413211	0.322616375779414	2.31883642708706	0.0204039072311662	0.246732811298002	ETFDH	2110	electron transfer flavoprotein dehydrogenase	ENSG00000171503
1212	34.2239767340465	-1.32040063892042	0.569541812355438	-2.31835593151568	0.0204299849842811	0.246830873992145	SPIRE1	56907	spire type actin nucleation factor 1	ENSG00000134278
1213	307.117182662728	0.556543599481213	0.240124753958458	2.31772689115382	0.0204641685895174	0.246889871970618	VCAM1	7412	vascular cell adhesion molecule 1	ENSG00000162692
1214	967.073178492506	0.45298860979079	0.195455508793195	2.31760472031557	0.0204708134363059	0.246889871970618	JPT2	90861	Jupiter microtubule associated homolog 2	ENSG00000206053
1215	4093.17711325822	-0.57793295131599	0.249529765267526	-2.31608822577289	0.0205534520462916	0.247669097157814	RPS21	6227	ribosomal protein S21	ENSG00000171858
1217	646.665772061572	-0.606854951849804	0.262250938130889	-2.31402395040022	0.0206664084131998	0.248778460111338	NR2F1	7025	nuclear receptor subfamily 2 group F member 1	ENSG00000175745
1218	869.169818122372	-0.468364473982366	0.202427040944535	-2.31374460544873	0.0206817355643262	0.248778460111338	EIF1AX	1964	eukaryotic translation initiation factor 1A X-linked	ENSG00000173674
1220	205.506509945794	-0.651031556608895	0.281563457649625	-2.31220188174785	0.0207665606428221	0.249362101005636	GBF1	8729	golgi brefeldin A resistant guanine nucleotide exchange factor 1	ENSG00000107862
1221	55.9420092711149	-1.08284647215463	0.468465940685616	-2.31147321098701	0.0208067312001238	0.24962625894856	ABHD17A	81926	abhydrolase domain containing 17A, depalmitoylase	ENSG00000129968
1223	6584.75577925414	-0.431087728832469	0.186597964372752	-2.3102488297853	0.0208743820856647	0.249883539453136	TOX	9760	thymocyte selection associated high mobility group box	ENSG00000198846
1224	1236.31417387926	0.460865044598574	0.199500242399511	2.31009766732846	0.0208827475644027	0.249883539453136	NFIL3	4783	nuclear factor, interleukin 3 regulated	ENSG00000165030
1227	4406.67251821233	-0.595506541169519	0.258163725558152	-2.30670106685991	0.0210714907448501	0.25150692736076	RPS19	6223	ribosomal protein S19	ENSG00000105372
1229	7.14877485272179	-2.67099659767969	1.15803291448929	-2.30649454282363	0.0210830147094171	NA	SLC4A8	9498	solute carrier family 4 member 8	ENSG00000050438
1230	95.8699290927371	0.78719979002202	0.341341219276023	2.30619610397963	0.0210996771866994	0.251602661036189	MAP3K14	9020	mitogen-activated protein kinase kinase kinase 14	ENSG00000006062
1231	33.4219993865114	1.38860547661033	0.602321462412217	2.30542254139368	0.0211429202579437	0.251766829407536	MLH3	27030	mutL homolog 3	ENSG00000119684
1233	299.069777401968	-0.574423675176721	0.249257665659032	-2.30453765045885	0.0211924813735488	0.251766829407536	PHACTR3	116154	phosphatase and actin regulator 3	ENSG00000087495
1234	147.474676840983	-0.68792333466137	0.298515471849754	-2.30448134027575	0.0211956386255571	0.251766829407536	LRBA	987	LPS responsive beige-like anchor protein	ENSG00000198589
1235	2481.30713505971	-0.535499349496846	0.232390027734106	-2.30431294629195	0.02120508274183	0.251766829407536	SRSF5	6430	serine and arginine rich splicing factor 5	ENSG00000100650
1236	418.251785628269	0.499874806816937	0.217019788416816	2.30336049290057	0.0212585686471787	0.25218390112806	TMEM53	79639	transmembrane protein 53	ENSG00000126106
1237	205.568336414202	-0.620179385854989	0.269319061320147	-2.30276825864087	0.0212918853286407	0.252361198239463	ABCA13	154664	ATP binding cassette subfamily A member 13	ENSG00000179869
1238	402.050069337516	-0.582355607825684	0.252995077451569	-2.30184560779513	0.0213438805113189	0.252759384986197	PTPRA	5786	protein tyrosine phosphatase receptor type A	ENSG00000132670
1239	3.42285074723445	-4.30214241563995	1.86941298097738	-2.30133333801431	0.0213727967417873	NA	PCOLCE	5118	procollagen C-endopeptidase enhancer	ENSG00000106333
1240	641.013244057193	-0.539806694787732	0.234578819348211	-2.30117406289115	0.021381794337479	0.252990274602884	CORO1C	23603	coronin 1C	ENSG00000110880
1244	6.30093649516025	3.79737338541791	1.65230356525944	2.29822985634099	0.0215487102690472	NA	CHRND	1144	cholinergic receptor nicotinic delta subunit	ENSG00000135902
1248	837.907329152914	0.521583326818207	0.227144231217634	2.29626490632052	0.0216607393690574	0.254683139144517	SIN3B	23309	SIN3 transcription regulator family member B	ENSG00000127511
1249	413.617815230614	4.77271502295831	2.07846987490574	2.29626374699068	0.0216608056161192	0.254683139144517	TNNC2	7125	troponin C2, fast skeletal type	ENSG00000101470
1250	347.613931647545	-0.566338866450157	0.246690264416193	-2.29574875113305	0.0216902512370469	0.254683139144517	NAV1	89796	neuron navigator 1	ENSG00000134369
1251	83.0666188213524	-0.804580566783955	0.350469368698284	-2.2957229322846	0.0216917283831321	0.254683139144517	MAP4K3	8491	mitogen-activated protein kinase kinase kinase kinase 3	ENSG00000011566
1252	25.9205273399347	-1.39897544087113	0.609739152764442	-2.29438348272116	0.021768481069602	0.25536603283785	TCIM	56892	transcriptional and immune response regulator	ENSG00000176907
1253	1236.81014642293	-0.589608816616079	0.257073640138019	-2.29354054464521	0.0218169039003407	0.255715707234625	DDX3Y	8653	DEAD-box helicase 3 Y-linked	ENSG00000067048
1255	2.97227813740843	4.91033746795358	2.14238248573907	2.29199851130208	0.0219057290824492	NA	PTGER2	5732	prostaglandin E receptor 2	ENSG00000125384
1256	27.4275586631622	1.21925535886529	0.532088932673805	2.29145032718195	0.0219373816576382	0.256560334704234	ADCY2	108	adenylate cyclase 2	ENSG00000078295
1258	87.9367989148181	-0.762772811285466	0.332958501049098	-2.29089453755376	0.0219695139976739	0.256560334704234	UBE3B	89910	ubiquitin protein ligase E3B	ENSG00000151148
1259	342.722136051936	-0.638770867147292	0.278857321652329	-2.29067274749089	0.0219823479614824	0.256560334704234	PPT1	5538	palmitoyl-protein thioesterase 1	ENSG00000131238
1260	7.0741834984767	2.5938254850473	1.13251620179383	2.29032086334734	0.022002723250526	NA	STMN3	50861	stathmin 3	ENSG00000197457
1262	533.784740244683	-0.510907148874157	0.223231159106126	-2.28869101840423	0.0220973112443241	0.257285721487475	HDAC4	9759	histone deacetylase 4	ENSG00000068024
1264	1980.11322436805	0.513496305029748	0.224399703116228	2.28831098213968	0.0221194174184107	0.257285721487475	MYCL	4610	MYCL proto-oncogene, bHLH transcription factor	ENSG00000116990
1265	3793.11809004059	-0.429398940053587	0.187678051156604	-2.28795502408155	0.0221401404404777	0.257308891058242	PBX3	5090	PBX homeobox 3	ENSG00000167081
1267	426.456186109685	-0.509109952641452	0.222690628549655	-2.28617592018665	0.0222439688943331	0.258078885727579	METAP1	23173	methionyl aminopeptidase 1	ENSG00000164024
1268	7.28513957796735	3.56814094082144	1.56112374855026	2.28562338132067	0.0222763011018785	NA	MBL2	4153	mannose binding lectin 2	ENSG00000165471
1269	129.745284833834	-0.89750395580888	0.392708986210727	-2.28541741422561	0.0222883638656536	0.258375742128678	CCDC28B	79140	coiled-coil domain containing 28B	ENSG00000160050
1270	5.19842400358322	3.63603516916273	1.59177040847643	2.28427111711605	0.0223556022540837	NA	FABP5	2171	fatty acid binding protein 5	ENSG00000164687
1271	341.388137984874	0.645180282732259	0.282529028351127	2.28358935893281	0.0223956757468662	0.259400841260287	ST8SIA2	8128	ST8 alpha-N-acetyl-neuraminide alpha-2,8-sialyltransferase 2	ENSG00000140557
1272	301.570974969158	-0.732629667507476	0.32119447039414	-2.28095355006722	0.0225511956555305	0.260909956000297	ID3	3399	inhibitor of DNA binding 3	ENSG00000117318
1274	9.13658181900653	-2.36352667481191	1.03644477979848	-2.28041736605733	0.0225829466174822	0.260909956000297	LRRTM4	80059	leucine rich repeat transmembrane neuronal 4	ENSG00000176204
1277	2576.67258635499	-0.540598907087998	0.237393805109273	-2.27722415435045	0.0227728434416907	0.26244173687794	FUBP1	8880	far upstream element binding protein 1	ENSG00000162613
1278	100.892317737878	0.800976953018682	0.351875241173458	2.27630949636448	0.0228274921410152	0.262774662190853	FGFR2	2263	fibroblast growth factor receptor 2	ENSG00000066468
1279	75.8244115668865	-0.835159975726175	0.3669257775843	-2.27610058149785	0.0228399902930682	0.262774662190853	RALB	5899	RAS like proto-oncogene B	ENSG00000144118
1282	10.1571066307708	2.18386845674285	0.960397101468817	2.27392237377942	0.0229706542131708	0.263615603113055	LAMB2	3913	laminin subunit beta 2	ENSG00000172037
1285	288.981624061785	0.653233267207813	0.287454110839508	2.27247843247066	0.0230576292067084	0.263866371761136	BUB1	699	BUB1 mitotic checkpoint serine/threonine kinase	ENSG00000169679
1286	11.8337273125914	-2.32123644405851	1.02181877723012	-2.27167135287019	0.0231063676886807	0.263866371761136	TMEM132A	54972	transmembrane protein 132A	ENSG00000006118
1287	5.33195171039096	-3.00493457507358	1.32292428952709	-2.27143351956124	0.0231207471870479	NA	BMP3	651	bone morphogenetic protein 3	ENSG00000152785
1290	33.2662430525288	1.24332807465388	0.54775472056019	2.26986281995402	0.0232159075907644	0.263866371761136	STXBP2	6813	syntaxin binding protein 2	ENSG00000076944
1291	423.355242424435	0.502515338459942	0.221394778302925	2.26977050819316	0.0232215108383628	0.263866371761136	PLEKHO1	51177	pleckstrin homology domain containing O1	ENSG00000023902
1292	230.212189481032	0.622705369221371	0.274371263780769	2.26957211422451	0.0232335571619648	0.263866371761136	CETN3	1070	centrin 3	ENSG00000153140
1298	35.7935044800405	-1.06911035642576	0.471232329374494	-2.2687542636238	0.0232832737009553	0.263866371761136	FRMD3	257019	FERM domain containing 3	ENSG00000172159
1300	241.613742649733	0.652799714001056	0.287776621819153	2.2684251065095	0.0233033089720354	0.263866371761136	SPRING1	79794	SREBF pathway regulator in golgi 1	ENSG00000111412
1301	2.41501215397154	4.59606988958393	2.02618723748649	2.26833424105731	0.0233088424433433	NA	TCF21	6943	transcription factor 21	ENSG00000118526
1305	22.6924240618696	-1.3637292466109	0.60137300229592	-2.2676928319104	0.023347935057995	0.263866371761136	AVPR1A	552	arginine vasopressin receptor 1A	ENSG00000166148
1307	270.557130844129	0.607414134629862	0.267874015878454	2.26753659789635	0.0233574658267119	0.263866371761136	MRPL36	64979	mitochondrial ribosomal protein L36	ENSG00000171421
1308	146.889791472874	-0.656353435530311	0.289772520198249	-2.26506445497752	0.0235087244780946	0.265356900703028	SATB1	6304	SATB homeobox 1	ENSG00000182568
1309	2.43712501960497	-4.85167539944878	2.14274746432361	-2.26423107726336	0.0235599061241504	NA	RPE65	6121	retinoid isomerohydrolase RPE65	ENSG00000116745
1310	248.460355419847	0.78116877274241	0.345041656313514	2.2639839522235	0.0235751018118174	0.265887663045103	TRAM1L1	133022	translocation associated membrane protein 1 like 1	ENSG00000174599
1313	96.5449426490885	0.80223651703303	0.354589564021315	2.26243690856284	0.0236704227414813	0.266126600586181	MAD2L1BP	9587	MAD2L1 binding protein	ENSG00000124688
1314	80.5473247993221	0.762366811922249	0.336975202660783	2.26238253112556	0.0236737792761384	0.266126600586181	ACP2	53	acid phosphatase 2, lysosomal	ENSG00000134575
1315	469.779632316994	0.512302217834843	0.226488756228229	2.26193223172017	0.0237015906030288	0.26622138194097	ABCA3	21	ATP binding cassette subfamily A member 3	ENSG00000167972
1316	153.600843955972	0.703601633011208	0.311201108666137	2.26092264268263	0.0237640477347353	0.266704839650374	ECSIT	51295	ECSIT signaling integrator	ENSG00000130159
1318	2.63699921250798	-4.98389642287423	2.20679065609148	-2.25843643533519	0.0239184633194913	NA	MFAP4	4239	microfibril associated protein 4	ENSG00000166482
1319	586.264692127529	0.573175756845067	0.253812179362257	2.25826734668628	0.0239289967614831	0.268117967791593	THAP12	5612	THAP domain containing 12	ENSG00000137492
1320	852.511871307735	0.48113902302213	0.213088518958781	2.25793029757365	0.0239500053677509	0.268134656672203	PGRMC2	10424	progesterone receptor membrane component 2	ENSG00000164040
1321	362.42321629925	0.54618418526834	0.241953014862616	2.25739772483707	0.0239832337628615	0.268170838668914	SLAIN1	122060	SLAIN motif family member 1	ENSG00000139737
1322	1011.7928491347	0.468892828139614	0.207727207660983	2.25725283374945	0.0239922807544657	0.268170838668914	UQCRC2	7385	ubiquinol-cytochrome c reductase core protein 2	ENSG00000140740
1323	277.733131390708	-0.580864143839008	0.257383888215619	-2.25680071843658	0.0240205298379066	0.268268307628717	PCP4	5121	Purkinje cell protein 4	ENSG00000183036
1325	112.076266715896	0.846777022632891	0.37536644439821	2.25586766017525	0.0240789204107503	0.268663039791604	MTMR2	8898	myotubularin related protein 2	ENSG00000087053
1326	11.1370386956029	-2.17929310442703	0.966165211513152	-2.2556112334183	0.0240949890822783	0.268663039791604	MMP15	4324	matrix metallopeptidase 15	ENSG00000102996
1330	1086.83063021927	0.474774320455584	0.210707171153273	2.25324234508479	0.0242438728016474	0.269522096714734	MAP1A	4130	microtubule associated protein 1A	ENSG00000166963
1331	137.255424363414	-0.867727327701379	0.385119652797157	-2.25313697028703	0.0242505140525159	0.269522096714734	TPRA1	131601	transmembrane protein adipocyte associated 1	ENSG00000163870
1332	761.96562656625	0.588131910133582	0.261105309057799	2.2524701326674	0.0242925780988515	0.269771338192339	TRA2B	6434	transformer 2 beta homolog	ENSG00000136527
1333	51.3619693365696	0.957676050155622	0.425410402806027	2.25118155042459	0.0243740409396419	0.270457350878724	THTPA	79178	thiamine triphosphatase	ENSG00000259431
1335	79.8604129806533	-0.803063095035679	0.357119502705492	-2.24872371559597	0.0245300793714825	0.271749758327464	MOB3A	126308	MOB kinase activator 3A	ENSG00000172081
1336	2244.86085189173	0.435363833056663	0.193662571387089	2.24805356005764	0.024572774841332	0.272003390810135	WASF3	10810	WASP family member 3	ENSG00000132970
1337	1821.96624611869	-0.43963142752084	0.195615802305953	-2.24742286838991	0.0246130148715653	0.272229456755791	ROBO2	6092	roundabout guidance receptor 2	ENSG00000185008
1338	4.35950707965503	3.46648399772159	1.5433777350464	2.24603732385537	0.0247016173132551	NA	CNGA4	1262	cyclic nucleotide gated channel subunit alpha 4	ENSG00000132259
1339	154.747418399743	-0.654135369082457	0.29124744719279	-2.24597803478585	0.02470541487177	0.272949605567271	PPM1A	5494	protein phosphatase, Mg2+/Mn2+ dependent 1A	ENSG00000100614
1340	250.348591833379	0.707882249487112	0.315204997008545	2.24578371601109	0.0247178648413543	0.272949605567271	ACCS	84680	1-aminocyclopropane-1-carboxylate synthase homolog (inactive)	ENSG00000110455
1342	687.358440857707	-0.471267285562421	0.209907099452279	-2.24512313681682	0.0247602286824061	0.272978540457634	DYRK1A	1859	dual specificity tyrosine phosphorylation regulated kinase 1A	ENSG00000157540
1343	108.207490400407	0.809995255311811	0.360874332170997	2.24453551583714	0.0247979664543415	0.273024233954821	KIAA0753	9851	KIAA0753	ENSG00000198920
1344	156.390471425753	0.622534889882412	0.277367614287669	2.24443971759715	0.0248041234604074	0.273024233954821	AGL	178	amylo-alpha-1, 6-glucosidase, 4-alpha-glucanotransferase	ENSG00000162688
1345	5.07739546228836	-2.87076767190395	1.27943018068182	-2.24378611295077	0.024846166337613	NA	SLC22A11	55867	solute carrier family 22 member 11	ENSG00000168065
1347	1749.08101898385	0.418175335757225	0.186423251533018	2.24315010235277	0.0248871367176304	0.273499677672071	WNK1	65125	WNK lysine deficient protein kinase 1	ENSG00000060237
1348	102.466052030614	-0.727307769957133	0.32438261773701	-2.24212929481564	0.0249530171658981	0.274004473867259	FIGN	55137	fidgetin, microtubule severing factor	ENSG00000182263
1349	80.7985743939666	-0.852046933386575	0.380082340171897	-2.24174302073921	0.0249779857141945	0.27405957648234	YKT6	10652	YKT6 v-SNARE homolog	ENSG00000106636
1350	191.436310356095	0.583671731720612	0.260428659100774	2.24119624059792	0.025013366271161	0.274173285049868	ARL4A	10124	ADP ribosylation factor like GTPase 4A	ENSG00000122644
1353	372.159154729319	-0.541627067673146	0.241810181121574	-2.23988529002769	0.0250983708610638	0.27453958836554	MVB12B	89853	multivesicular body subunit 12B	ENSG00000196814
1354	236.538434980433	-0.560972332979529	0.250452593303318	-2.23983439572593	0.0251016759836295	0.27453958836554	ZYG11A	440590	zyg-11 family member A, cell cycle regulator	ENSG00000203995
1355	42.708435770456	1.15117560160798	0.514060225402135	2.23937886014708	0.0251312756645399	0.274577701890322	FIRRM	55732	FIGNL1 interacting regulator of recombination and mitosis	ENSG00000000460
1356	22.6916682239175	1.3817072424657	0.617063420822117	2.23916569325216	0.0251451371462492	0.274577701890322	NIPA1	123606	NIPA magnesium transporter 1	ENSG00000170113
1357	66.4598628891233	-1.4132043130922	0.631311672534953	-2.23852080449845	0.0251871122635467	0.274817602195664	SLC2A1	6513	solute carrier family 2 member 1	ENSG00000117394
1358	1733.2935696148	-0.619549321330569	0.276810276161738	-2.23817312681185	0.0252097673854937	0.274846487757561	XPO1	7514	exportin 1	ENSG00000082898
1359	411.391174351133	-0.493180748249419	0.220406174837603	-2.23759950742214	0.0252471837143803	0.275036132184331	NKD1	85407	NKD inhibitor of WNT signaling pathway 1	ENSG00000140807
1360	64.8082416724729	1.0328526542195	0.46210728655226	2.23509276801394	0.0254112590717116	0.276604172637166	TAX1BP3	30851	Tax1 binding protein 3	ENSG00000213977
1361	4.56638288969281	-3.22886760140142	1.4447752141335	-2.23485810790153	0.0254266655669528	NA	SNX8	29886	sorting nexin 8	ENSG00000106266
1362	110.843318106106	0.717363799112279	0.321162552589752	2.23364708409398	0.0255063032959318	0.277418913995419	MAD1L1	8379	mitotic arrest deficient 1 like 1	ENSG00000002822
1363	138.836691517588	-0.669853212878151	0.299973852796954	-2.23303866864543	0.0255463944799132	0.277635143172918	FNIP1	96459	folliculin interacting protein 1	ENSG00000217128
1365	7.70412292341616	2.32661740492524	1.04208248006599	2.23266147299387	0.025571276935845	NA	GLT1D1	144423	glycosyltransferase 1 domain containing 1	ENSG00000151948
1366	710.112048438643	0.633485994828211	0.283775241091048	2.23235118184592	0.0255917616192522	0.277908323607643	PHF10	55274	PHD finger protein 10	ENSG00000130024
1368	9.61677964958882	-1.98330252585063	0.888608689297923	-2.23191889718928	0.0256203236877056	0.277961671520121	SLC25A15	10166	solute carrier family 25 member 15	ENSG00000102743
1369	510.465682604185	0.686825339798563	0.307763703315301	2.23166452833756	0.0256371433221222	0.277961671520121	NARF	26502	nuclear prelamin A recognition factor	ENSG00000141562
1370	746.311466213171	-0.544657744029226	0.244108877667127	-2.23120825934047	0.0256673371350514	0.278024962012386	ZBTB16	7704	zinc finger and BTB domain containing 16	ENSG00000109906
1371	3.28338173138158	4.01583389026692	1.79996403690646	2.23106340344933	0.0256769294715259	NA	LYSMD4	145748	LysM domain containing 4	ENSG00000183060
1373	1209.00560125072	-1.81509719923612	0.813906148124038	-2.23010626399581	0.0257403890757289	0.278024962012386	ZNF395	55893	zinc finger protein 395	ENSG00000186918
1374	41.0796274748617	-1.00498434905935	0.450651451392141	-2.23007014834808	0.02574278624404	0.278024962012386	CACNA2D2	9254	calcium voltage-gated channel auxiliary subunit alpha2delta 2	ENSG00000007402
1375	84.8913810899326	-0.764793940429119	0.342948862740375	-2.23005241748854	0.0257439631966722	0.278024962012386	FNBP1	23048	formin binding protein 1	ENSG00000187239
1377	182.128813775683	-2.23669928434673	1.00311913377514	-2.22974441323747	0.0257644155668463	0.278024962012386	CRY1	1407	cryptochrome circadian regulator 1	ENSG00000008405
1380	203.199071188018	-0.608821632339339	0.273160009193972	-2.22880953231705	0.025826580436559	0.278040545029005	VPS37C	55048	VPS37C subunit of ESCRT-I	ENSG00000167987
1381	553.425554768536	-0.461175901020157	0.206988802692123	-2.22802342456231	0.0258789529878813	0.278386199839096	SIN3A	25942	SIN3 transcription regulator family member A	ENSG00000169375
1382	8336.1836141759	-0.459505677541825	0.206318069291318	-2.22717127549798	0.0259358290902832	0.278779721606589	PPDPF	79144	pancreatic progenitor cell differentiation and proliferation factor	ENSG00000125534
1383	7.76171119008212	-2.5404397005769	1.14109156461456	-2.22632414379035	0.0259924774065893	NA	OCEL1	79629	occludin/ELL domain containing 1	ENSG00000099330
1384	194.062036127514	-0.775845265588077	0.348534744560334	-2.22601986658972	0.0260128507407008	0.279045727415184	STXBP1	6812	syntaxin binding protein 1	ENSG00000136854
1385	1302.79023750548	-0.443020316308414	0.199026644423373	-2.22593471136464	0.0260185549077644	0.279045727415184	PDE6G	5148	phosphodiesterase 6G	ENSG00000185527
1386	24.5325868398119	-1.50261435171977	0.675147025057865	-2.22561056473734	0.0260402779317953	0.279045727415184	CNNM2	54805	cyclin and CBS domain divalent metal cation transport mediator 2	ENSG00000148842
1387	2.75353948997163	4.79508986609083	2.15461376698686	2.22549857406535	0.0260477867467731	NA	CORIN	10699	corin, serine peptidase	ENSG00000145244
1389	94.4088858659685	0.744025578982198	0.334325237377827	2.22545442521099	0.0260507473788957	0.279045727415184	NLRX1	79671	NLR family member X1	ENSG00000160703
1390	225.197672037463	0.619314015301119	0.278307788813312	2.22528452380667	0.0260621437194206	0.279045727415184	BAG4	9530	BAG cochaperone 4	ENSG00000156735
1391	52.4366970301713	0.965571929110497	0.434016947430308	2.22473323870733	0.026099151513215	0.279224333595822	MTX3	345778	metaxin 3	ENSG00000177034
1393	960.696113831212	0.604003013643693	0.271709560251714	2.22297299029206	0.0262176213092624	0.279884328279782	WDR33	55339	WD repeat domain 33	ENSG00000136709
1394	717.332633401406	0.481234808488516	0.216488798432432	2.22290858452297	0.0262219648028011	0.279884328279782	CDC42EP4	23580	CDC42 effector protein 4	ENSG00000179604
1395	681.844391614944	-0.499143977095899	0.224580649362674	-2.22256004029018	0.0262454812463286	0.279917838416782	ITSN1	6453	intersectin 1	ENSG00000205726
1396	319.629614641036	-0.510655629169946	0.229826954877201	-2.22191356728716	0.0262891473415777	0.280166033383439	WAPL	23063	WAPL cohesin release factor	ENSG00000062650
1397	207.623480126208	0.681438864592598	0.306751341719395	2.22146987450165	0.0263191529414517	0.280268375160249	HOXA3	3200	homeobox A3	ENSG00000105997
1398	166.781917342262	0.636877896974089	0.286818949610537	2.22048751604064	0.0263856921846163	0.280759297862179	PHF23	79142	PHD finger protein 23	ENSG00000040633
1399	197.159283570447	-0.605084515267363	0.27255992334493	-2.22000544996345	0.0264183976649133	0.280775113681866	PCSK2	5126	proprotein convertase subtilisin/kexin type 2	ENSG00000125851
1400	153.666398806316	-0.722341815342139	0.325423120895224	-2.21970034997824	0.0264391150821125	0.280775113681866	TRIM3	10612	tripartite motif containing 3	ENSG00000110171
1401	81.7191255062349	0.766762724389803	0.345456731888937	2.21956225949684	0.0264484965497805	0.280775113681866	CIZ1	25792	CDKN1A interacting zinc finger protein 1	ENSG00000148337
1402	11.7227731361968	-1.91826052138789	0.864386429039896	-2.21921637932073	0.026472007272303	0.280807694130986	GSX2	170825	GS homeobox 2	ENSG00000180613
1403	118.908516223513	-0.646233397186625	0.291406505199298	-2.21763545307492	0.026579698536519	0.281162511276506	CBLN2	147381	cerebellin 2 precursor	ENSG00000141668
1404	152.692327614975	0.640002204776765	0.28865334581063	2.21720002232933	0.0266094260717206	0.281162511276506	R3HCC1L	27291	R3H domain and coiled-coil containing 1 like	ENSG00000166024
1406	88.4621088411127	-0.733257667999297	0.330729132683433	-2.21709427908534	0.0266166496600967	0.281162511276506	CLSTN2	64084	calsyntenin 2	ENSG00000158258
1408	17.6420713416238	1.59988747106476	0.721927315150643	2.21613372633076	0.0266823450585374	0.281162511276506	TCERG1L	256536	transcription elongation regulator 1 like	ENSG00000176769
1409	2249.52229876423	-0.509477476129588	0.229894928933498	-2.21613185855424	0.0266824729382848	0.281162511276506	AUTS2	26053	activator of transcription and developmental regulator AUTS2	ENSG00000158321
1411	4032.37973768755	0.424268008414706	0.191480472556597	2.21572467808331	0.0267103637173258	0.281162511276506	PLPPR3	79948	phospholipid phosphatase related 3	ENSG00000129951
1413	332.965734069923	-0.517209118911417	0.233457720668262	-2.21542948946357	0.0267305990920227	0.281162511276506	NUDT14	256281	nudix hydrolase 14	ENSG00000183828
1414	294.185954050113	-0.533105120836765	0.240680612047229	-2.21498988348988	0.0267607589101437	0.281264380373867	SLC44A1	23446	solute carrier family 44 member 1	ENSG00000070214
1415	32.8323589837096	-1.17449142567761	0.530323451441893	-2.21466997637817	0.0267827250799226	0.281280041607719	GSPT2	23708	G1 to S phase transition 2	ENSG00000189369
1416	1312.03216036073	0.466325986703717	0.210600561041605	2.21426754229582	0.0268103800107878	0.281291846588681	SRSF4	6429	serine and arginine rich splicing factor 4	ENSG00000116350
1417	35.5492394100539	1.13263105095106	0.511563451664216	2.21405780117089	0.0268248030160277	0.281291846588681	EIF4E	1977	eukaryotic translation initiation factor 4E	ENSG00000151247
1418	8.40198737554211	-2.09546502558895	0.946530967772187	-2.21383673322486	0.0268400121703814	NA	G0S2	50486	G0/G1 switch 2	ENSG00000123689
1419	128.834232853969	0.862966073795323	0.389943592558182	2.21305360637914	0.0268939500857455	0.281591496489145	TP53BP2	7159	tumor protein p53 binding protein 2	ENSG00000143514
1420	54.6049071331802	1.09109574728637	0.49309227056634	2.21276181440281	0.026914071196142	0.281591496489145	RGCC	28984	regulator of cell cycle	ENSG00000102760
1421	3571.61949353907	-0.514205791109935	0.232383121814701	-2.21275016487624	0.0269148747827217	0.281591496489145	RPS29	6235	ribosomal protein S29	ENSG00000213741
1422	9.44186468497397	-1.99462158022273	0.901769538219809	-2.21189727051585	0.0269737639021771	0.281940164025085	FAM20C	56975	FAM20C golgi associated secretory pathway kinase	ENSG00000177706
1424	124.111949288831	0.714241303212948	0.323004846325489	2.21124020688288	0.0270192074769719	0.281940164025085	CSTPP1	79096	centriolar satellite-associated tubulin polyglutamylase complex regulator 1	ENSG00000149179
1425	4916.84799185742	-0.435801657280772	0.19712583718964	-2.21077898003558	0.0270511461299756	0.281940164025085	BAZ2B	29994	bromodomain adjacent to zinc finger domain 2B	ENSG00000123636
1426	12.14579733225	2.08624279447078	0.943713642872586	2.21067355572018	0.0270584510393508	0.281940164025085	MCF2L	23263	MCF.2 cell line derived transforming sequence like	ENSG00000126217
1427	107.106773234468	-0.756252911525527	0.342131178627669	-2.21041798809144	0.0270761665297285	0.281940164025085	P4HB	5034	prolyl 4-hydroxylase subunit beta	ENSG00000185624
1429	4.59215070253177	-3.2500056232792	1.47037397308977	-2.21032586454846	0.0270825548231152	NA	GPR50	9248	G protein-coupled receptor 50	ENSG00000102195
1430	267.536307408896	0.546822270563053	0.247409445543912	2.21019156872084	0.0270918698779291	0.281940164025085	ZBTB45	84878	zinc finger and BTB domain containing 45	ENSG00000119574
1432	2235.06547894683	-0.56725117202804	0.256831291720206	-2.2086528795954	0.0271987942587837	0.28262468739252	LHX2	9355	LIM homeobox 2	ENSG00000106689
1433	3.83142462745074	4.24128825377726	1.92077426419366	2.20811384910853	0.0272363378347288	NA	SLC35D3	340146	solute carrier family 35 member D3	ENSG00000182747
1434	24.5593423450765	-1.39007630317474	0.629918402551231	-2.20675614102525	0.0273311007023086	0.283206637978146	COL2A1	1280	collagen type II alpha 1 chain	ENSG00000139219
1436	43.3468116674689	1.07546696954397	0.487357866735356	2.20672947529945	0.0273329647136475	0.283206637978146	CD276	80381	CD276 molecule	ENSG00000103855
1437	106.344114544403	0.772470919597884	0.350101306789871	2.20642112616139	0.0273545271790418	0.283206637978146	GNA13	10672	G protein subunit alpha 13	ENSG00000120063
1439	3.46448523675775	5.1187968268764	2.32003565938268	2.20634403017686	0.0273599206967372	NA	CCK	885	cholecystokinin	ENSG00000187094
1440	76.8394245829316	0.758203936592268	0.343719464690859	2.20588012748768	0.0273923939975572	0.283206637978146	HLTF	6596	helicase like transcription factor	ENSG00000071794
1441	83.9335266831607	0.768550143458773	0.348619337485384	2.20455396709311	0.0274854090135349	0.283206637978146	PKMYT1	9088	protein kinase, membrane associated tyrosine/threonine 1	ENSG00000127564
1443	1024.09889938863	0.427872500884106	0.194120995636153	2.20415364902661	0.0275135402398172	0.283206637978146	TFDP2	7029	transcription factor Dp-2	ENSG00000114126
1446	128.932324118346	-0.756511286101416	0.343259249564754	-2.20390648485265	0.0275309214053082	0.283206637978146	RRP1B	23076	ribosomal RNA processing 1B	ENSG00000160208
1448	80.7009568420662	-0.776909182272604	0.352596670533751	-2.20339341575898	0.0275670318683946	0.283206637978146	GARRE1	9710	granule associated Rac and RHOG effector 1	ENSG00000166398
1449	614.972863591308	0.563529434635844	0.255800651417589	2.20300234386775	0.0275945834414243	0.283206637978146	SLC39A7	7922	solute carrier family 39 member 7	ENSG00000112473
1450	152.187065303015	0.626481596060054	0.284407688322972	2.20275900329609	0.0276117391163342	0.283206637978146	PSMD10	5716	proteasome 26S subunit, non-ATPase 10	ENSG00000101843
1452	29.5577551106097	-1.19705562815387	0.543499111294503	-2.20249785745322	0.0276301603074566	0.283206637978146	BICDL1	92558	BICD family like cargo adaptor 1	ENSG00000135127
1453	9.78745965563336	2.57333886921723	1.16858931638143	2.20209001840411	0.0276589504192768	0.283206637978146	ARR3	407	arrestin 3	ENSG00000120500
1454	11.6109963911974	1.74512797948615	0.792520775745201	2.20199650645779	0.0276655552451856	0.283206637978146	RND2	8153	Rho family GTPase 2	ENSG00000108830
1455	50.9168580856072	-1.05757312468391	0.480310541112956	-2.20185283094838	0.0276757058153459	0.283206637978146	NHSL2	340527	NHS like 2	ENSG00000204131
1457	328.553622152823	0.648894403731073	0.294716643041293	2.20175690464877	0.0276824847265193	0.283206637978146	ZNF526	116115	zinc finger protein 526	ENSG00000167625
1460	3.78861167552884	-3.6889606107416	1.67574844576712	-2.2013808934508	0.027709070461318	NA	ADCY1	107	adenylate cyclase 1	ENSG00000164742
1461	3.44647606496741	4.09590671985721	1.86149714985735	2.20032929954853	0.0277835399535202	NA	TDRD6	221400	tudor domain containing 6	ENSG00000180113
1462	96.9325649988613	-0.869602889539245	0.395313430226371	-2.19978078923673	0.027822451602906	0.284161351426855	MAP2K4	6416	mitogen-activated protein kinase kinase 4	ENSG00000065559
1463	47.7797037995202	-1.0926262670039	0.496883299277427	-2.19895953152945	0.0278807999574495	0.284545727351771	PTPRM	5797	protein tyrosine phosphatase receptor type M	ENSG00000173482
1464	40997.2280087238	-0.614592909491464	0.279561002177759	-2.19842147046201	0.0279190850578111	0.28472492311741	COX2	4513	cytochrome c oxidase subunit II	ENSG00000198712
1466	1174.31948794643	0.493533075498754	0.224624895773361	2.19714325876287	0.0280102164665543	0.285232896420367	KDM2A	22992	lysine demethylase 2A	ENSG00000173120
1467	1287.03764692151	0.42662211902509	0.194171535391799	2.19714036954104	0.0280104227466751	0.285232896420367	PPM1D	8493	protein phosphatase, Mg2+/Mn2+ dependent 1D	ENSG00000170836
1468	47.2240246879462	-1.03556325743031	0.471457113277313	-2.1965163495607	0.0280550062395855	0.285313399969519	VHL	7428	von Hippel-Lindau tumor suppressor	ENSG00000134086
1469	29.1788144199007	1.62882788623768	0.741573495952453	2.19644835626935	0.0280598677556104	0.285313399969519	JPH2	57158	junctophilin 2	ENSG00000149596
1470	326.038088703136	-0.584814854255366	0.266297074737319	-2.19609943080389	0.0280848273300188	0.285350143703269	AP1G1	164	adaptor related protein complex 1 subunit gamma 1	ENSG00000166747
1471	105.734859799275	-0.72213965701909	0.328880738965206	-2.19574931414724	0.0281098913448581	0.285350143703269	MDGA2	161357	MAM domain containing glycosylphosphatidylinositol anchor 2	ENSG00000139915
1472	156.088274930588	-0.715057262603002	0.325688175065479	-2.19552724767867	0.0281257985422018	0.285350143703269	RADIL	55698	Rap associating with DIL domain	ENSG00000157927
1474	24.3240261125982	-1.30679402446958	0.595772951556927	-2.19344302398178	0.0282754753821347	0.286463400493215	CLIP1	6249	CAP-Gly domain containing linker protein 1	ENSG00000130779
1476	232.421498692645	0.534257814079847	0.243620537933065	2.19299168539984	0.0283079781513099	0.286463400493215	E2F3	1871	E2F transcription factor 3	ENSG00000112242
1477	79.2193749041874	-0.947283778678389	0.432033438654839	-2.19261680676341	0.0283349991900785	0.286463400493215	FAM117B	150864	family with sequence similarity 117 member B	ENSG00000138439
1479	936.939386884349	-0.430931050638763	0.196569205023255	-2.19226124757325	0.0283606482252874	0.286463400493215	CTBP2	1488	C-terminal binding protein 2	ENSG00000175029
1482	457.950027324146	0.58691554876048	0.267966403068962	2.190257965322	0.0285055334958321	0.287029514072941	SDC4	6385	syndecan 4	ENSG00000124145
1483	106.381467053984	-0.690836092793758	0.31542360910686	-2.19018511249015	0.0285108144925785	0.287029514072941	ANO8	57719	anoctamin 8	ENSG00000074855
1484	67.7389046090068	1.13186334736352	0.516842863705107	2.18995641973172	0.0285273975761175	0.287029514072941	TTC9C	283237	tetratricopeptide repeat domain 9C	ENSG00000162222
1485	13.8286385977518	-1.69857405708136	0.775691628594425	-2.18975427149991	0.0285420627665165	0.287029514072941	VWA7	80737	von Willebrand factor A domain containing 7	ENSG00000204396
1486	137.339835130848	0.618895396401471	0.282729254821505	2.18900374067126	0.028596568137554	0.287367268840951	LSG1	55341	large 60S subunit nuclear export GTPase 1	ENSG00000041802
1487	2.10031640437459	-4.65670189155801	2.12876808773086	-2.18751019352314	0.0287052998971973	NA	AKAP12	9590	A-kinase anchoring protein 12	ENSG00000131016
1488	607.210036782479	-0.643502513752529	0.294433407389621	-2.18556215973477	0.0288476536033025	0.289500825131339	CSPG5	10675	chondroitin sulfate proteoglycan 5	ENSG00000114646
1489	146.341405540208	-0.601910486652665	0.275408864332383	-2.18551602582492	0.0288510322199027	0.289500825131339	FBXO31	79791	F-box protein 31	ENSG00000103264
1490	3.50945803721397	-4.35676860547251	1.99377264400208	-2.18518827539293	0.0288750448295384	NA	HBB	3043	hemoglobin subunit beta	ENSG00000244734
1491	249.643950749531	-0.550172110408396	0.251805318499576	-2.18491060350388	0.0288954019000023	0.289734405766665	SGSM3	27352	small G protein signaling modulator 3	ENSG00000100359
1492	41.0549112102104	-1.02000224134276	0.466922071689984	-2.18452350656921	0.0289238019102074	0.289807634456979	LIMK1	3984	LIM domain kinase 1	ENSG00000106683
1493	12262.4474888765	-0.538268148670897	0.246605787495047	-2.18270687861171	0.0290574030512502	0.290934071220863	PNRC2	55629	proline rich nuclear receptor coactivator 2	ENSG00000189266
1498	66.2703753429699	-0.820938626612246	0.376588513685212	-2.17993538512028	0.0292622515203015	0.291921241201439	TMEM179	388021	transmembrane protein 179	ENSG00000258986
1501	418.60906208601	-0.469914452884206	0.215730439314405	-2.17824825452357	0.0293875593071292	0.292533987102923	PPP1R8	5511	protein phosphatase 1 regulatory subunit 8	ENSG00000117751
1507	1414.56670403725	0.409462144396616	0.18831011450011	2.17440335312619	0.0296748564967486	0.294540103826471	SF3B4	10262	splicing factor 3b subunit 4	ENSG00000143368
1508	112.85091880022	-0.641979758441884	0.295416628054244	-2.17313345789054	0.0297702741915838	0.29527383145833	VSTM2B	342865	V-set and transmembrane domain containing 2B	ENSG00000187135
1509	452.868629660219	-0.576626415579328	0.265529177922856	-2.17161225026221	0.0298849222286568	0.296046865158249	NUAK1	9891	NUAK family kinase 1	ENSG00000074590
1510	50.3079989604599	-1.3082803836414	0.602491093160261	-2.17145182475486	0.0298970350276615	0.296046865158249	CA3	761	carbonic anhydrase 3	ENSG00000164879
1512	2.87029475633918	-4.10216104407752	1.889659692171	-2.17084645509086	0.0299427809974816	NA	PTGER3	5733	prostaglandin E receptor 3	ENSG00000050628
1513	730.109245915739	-0.479934693278068	0.221187727834973	-2.16980705926029	0.030021465371864	0.296907753645282	RTN3	10313	reticulon 3	ENSG00000133318
1514	9.28929712033492	-1.91685775992707	0.883772243142204	-2.16894994700421	0.0300864841493876	0.297336714215927	TPPP	11076	tubulin polymerization promoting protein	ENSG00000171368
1516	220.352994712966	-0.569115688898047	0.262466768343634	-2.16833427138073	0.0301332626938683	0.297371141972464	GLO1	2739	glyoxalase I	ENSG00000124767
1517	44.7250308048032	-1.00361234013363	0.462962831574101	-2.16780326991109	0.0301736579510921	0.297556022450935	TMX4	56255	thioredoxin related transmembrane protein 4	ENSG00000125827
1518	62.058968897929	0.826481146159979	0.381556410387047	2.16607852380623	0.0303051870107537	0.298638704423761	METTL25B	51093	methyltransferase like 25B	ENSG00000143303
1519	119.595198208587	-0.667517136810728	0.308247009989053	-2.16552672103595	0.0303473713429343	0.29884002877268	DIPK1B	138311	divergent protein kinase domain 1B	ENSG00000165716
1520	213.249273617783	-0.603338234103538	0.27872271936592	-2.16465394524028	0.0304141964852288	0.299283536617184	LYPD6	130574	LY6/PLAUR domain containing 6	ENSG00000187123
1521	211.791618501039	0.577007108652749	0.266644234650977	2.16395868978012	0.0304675199860605	0.299565384700045	WDR48	57599	WD repeat domain 48	ENSG00000114742
1522	4904.95835459309	-0.498336039929364	0.230315319777084	-2.16371208138343	0.030486453214724	0.299565384700045	RPL35A	6165	ribosomal protein L35a	ENSG00000182899
1524	182.184798489222	-0.614407617003157	0.284156337799605	-2.16221683373627	0.0306014665970988	0.300265961888819	RAB6B	51560	RAB6B, member RAS oncogene family	ENSG00000154917
1525	301.871605930681	0.608522350938019	0.281533141002289	2.1614590338161	0.0306598981774165	0.300621921967825	TMEM203	94107	transmembrane protein 203	ENSG00000187713
1526	97.4793268449723	0.912102702562771	0.422039399875799	2.16117903406931	0.0306815123097394	0.300621921967825	UBA5	79876	ubiquitin like modifier activating enzyme 5	ENSG00000081307
1527	340.101282136605	-0.525571028705396	0.243337226463156	-2.15984638414942	0.0307845635142221	0.301416642191639	SPRED3	399473	sprouty related EVH1 domain containing 3	ENSG00000188766
1528	2.85889061144147	-4.06894549623847	1.88428116929722	-2.15941525210702	0.0308179656701452	NA	TCTE1	202500	t-complex-associated-testis-expressed 1	ENSG00000146221
1529	9.6125720672563	2.1731756996865	1.00650693439434	2.15912640581478	0.0308403615742475	0.301747896684785	PDLIM7	9260	PDZ and LIM domain 7	ENSG00000196923
1531	92.9219568670914	0.787551208173107	0.364993174487889	2.1577148922801	0.0309500053752084	0.3020083520927	TSPY9	728132	testis specific protein Y-linked 9	ENSG00000238074
1532	69.9464650437055	-0.769975452095285	0.356855757194286	-2.15766576991521	0.0309538271284955	0.3020083520927	MTF1	4520	metal regulatory transcription factor 1	ENSG00000188786
1534	21.3783512990279	1.5421007962982	0.714825971062032	2.15730941337661	0.030981564039551	0.302053758134359	C5orf34	375444	chromosome 5 open reading frame 34	ENSG00000172244
1535	74.224557662992	0.758365334231214	0.351627631751495	2.15672849842237	0.0310268251275401	0.302225381800819	GBA2	57704	glucosylceramidase beta 2	ENSG00000070610
1536	64.2375710452172	0.923054260564164	0.428029755635185	2.15651890648204	0.0310431690850226	0.302225381800819	CGRRF1	10668	cell growth regulator with ring finger domain 1	ENSG00000100532
1537	82.140938208282	-0.951130310981042	0.441132051210982	-2.15611245741503	0.0310748850010293	0.302319897492309	GALNTL6	442117	polypeptide N-acetylgalactosaminyltransferase like 6	ENSG00000174473
1538	156.706823624648	-0.646369895649806	0.299900208365378	-2.15528324962786	0.0311396757548805	0.302709895479371	INTS6	26512	integrator complex subunit 6	ENSG00000102786
1539	133.342130981686	0.89241108882436	0.414117424914516	2.1549711147957	0.0311640946525018	0.302709895479371	SGO2	151246	shugoshin 2	ENSG00000163535
1541	48.5471981610129	-0.89751048231087	0.416594529429567	-2.15439814713796	0.031208961763825	0.302764885205836	MMP24	10893	matrix metallopeptidase 24	ENSG00000125966
1542	16.2675557007445	1.70048358950981	0.78941016215569	2.15411920321142	0.0312308249498922	0.302764885205836	LIPG	9388	lipase G, endothelial type	ENSG00000101670
1543	5.10887955284808	-2.94363016264457	1.36656750930897	-2.15403201275659	0.0312376614959922	NA	GNAI1	2770	G protein subunit alpha i1	ENSG00000127955
1544	1552.64021460713	0.431299900474014	0.200248083546276	2.15382785610702	0.0312536743081505	0.302772724944333	TMEM33	55161	transmembrane protein 33	ENSG00000109133
1545	1070.86574865402	0.403987165129637	0.187600968311798	2.15343859237549	0.0312842253175212	0.302855111477653	ASH2L	9070	ASH2 like, histone lysine methyltransferase complex subunit	ENSG00000129691
1546	799.099693089527	0.457347641144345	0.212415431228242	2.15308105677559	0.0313123087459846	0.302913510734923	ABCF2	10061	ATP binding cassette subfamily F member 2	ENSG00000033050
1547	22.1258214410034	-1.7329424031382	0.805274679443157	-2.15198918751118	0.0313982059715216	0.303262008960502	FOSB	2354	FosB proto-oncogene, AP-1 transcription factor subunit	ENSG00000125740
1548	379.628420029207	0.569735100869269	0.264758186608338	2.15190739960797	0.0314046483465763	0.303262008960502	SYVN1	84447	synoviolin 1	ENSG00000162298
1550	929.98612543533	-0.452644054235325	0.210460200848691	-2.15073468717608	0.0314971468441444	0.303845720644671	SGTA	6449	small glutamine rich tetratricopeptide repeat co-chaperone alpha	ENSG00000104969
1551	38.9169985198456	1.18064235487766	0.549101168321904	2.15013630090388	0.0315444349489557	0.304088352907933	CCDC18	343099	coiled-coil domain containing 18	ENSG00000122483
1552	517.145995782682	0.542462229061394	0.252349561459919	2.14964601453272	0.0315832257192749	0.304248788012398	MED21	9412	mediator complex subunit 21	ENSG00000152944
1553	253.271742648761	0.549225605393222	0.25570140485508	2.14791782510737	0.0317202840754383	0.305354970108126	PIGS	94005	phosphatidylinositol glycan anchor biosynthesis class S	ENSG00000087111
1554	136.338935286778	0.682943421125188	0.318113978216588	2.14685134225761	0.0318051183803716	0.305957220722104	REV1	51455	REV1 DNA directed polymerase	ENSG00000135945
1556	373.491356663901	-0.617837693072246	0.287960647942302	-2.14556293537734	0.0319078652218501	0.306248039050074	AKT2	208	AKT serine/threonine kinase 2	ENSG00000105221
1557	6.7828627894821	2.51415857212144	1.17191332537556	2.14534515282154	0.0319252608556091	NA	DKK3	27122	dickkopf WNT signaling pathway inhibitor 3	ENSG00000050165
1558	1223.63129345314	-0.418773376855488	0.19520952748457	-2.14525070703114	0.031932807349484	0.306248039050074	PROSER1	80209	proline and serine rich 1	ENSG00000120685
1560	97.2223006569579	-0.713242796587077	0.332543792618385	-2.14480863098103	0.0319681508481647	0.306248039050074	UBE2J2	118424	ubiquitin conjugating enzyme E2 J2	ENSG00000160087
1562	12.6576953294292	-1.61369597125153	0.752554235536216	-2.14429192615165	0.0320095033333376	0.306421287310145	CDK5R2	8941	cyclin dependent kinase 5 regulatory subunit 2	ENSG00000171450
1564	9.05628875250114	2.09505243342076	0.977459392713242	2.14336518635858	0.0320837862621467	0.306466823167488	UCKL1	54963	uridine-cytidine kinase 1 like 1	ENSG00000198276
1565	34.6294326064175	1.09583837131507	0.511322621950758	2.1431447080012	0.032101480469324	0.306466823167488	STK19	8859	serine/threonine kinase 19	ENSG00000204344
1566	51.485371972015	0.888219132239162	0.414532034888722	2.1427032351736	0.0321369354440901	0.306466823167488	FBXO25	26260	F-box protein 25	ENSG00000147364
1567	416.925931761435	-0.808932938656593	0.377546516145172	-2.14260469654432	0.032144853726278	0.306466823167488	TOB1	10140	transducer of ERBB2, 1	ENSG00000141232
1568	178.816801408317	-0.607536007177997	0.283555582524917	-2.1425640848549	0.0321481176519146	0.306466823167488	NBR1	4077	NBR1 autophagy cargo receptor	ENSG00000188554
1569	67.7003065011042	0.779141176744945	0.363734056453054	2.14206275965117	0.0321884321148001	0.306638343939673	IFT56	79989	intraflagellar transport 56	ENSG00000105948
1570	2140.45015866487	-0.546391336268872	0.255124439481598	-2.14166599397187	0.0322203690455694	0.306729874968113	ZBTB18	10472	zinc finger and BTB domain containing 18	ENSG00000179456
1571	421.611284575972	0.476920335445746	0.222723041337237	2.14131565635194	0.0322485914037325	0.306749680853575	SALL3	27164	spalt like transcription factor 3	ENSG00000256463
1572	126.303205854813	-0.610019022277698	0.284974740574628	-2.14060734311976	0.0323057161304222	0.306749680853575	KANK2	25959	KN motif and ankyrin repeat domains 2	ENSG00000197256
1573	20.9666622722195	-1.28384638052614	0.599806017678082	-2.1404359787787	0.0323195495047303	0.306749680853575	FRMPD4	9758	FERM and PDZ domain containing 4	ENSG00000169933
1575	1697.5270332324	-0.446558630871602	0.208647317904111	-2.14025579316016	0.0323341004495869	0.306749680853575	LIN7C	55327	lin-7 homolog C, crumbs cell polarity complex component	ENSG00000148943
1576	183.398598778042	0.737731297355595	0.344960245931731	2.13859801544087	0.032468238376874	0.30747075086077	METTL14	57721	methyltransferase 14, N6-adenosine-methyltransferase subunit	ENSG00000145388
1577	52.2110503426576	1.21467518624654	0.568060363576241	2.13828540790898	0.0324935861453306	0.30747075086077	HOXA11	3207	homeobox A11	ENSG00000005073
1578	36.5292108821005	1.07196507211857	0.501331760783584	2.13823490944017	0.0324976824014292	0.30747075086077	MCPH1	79648	microcephalin 1	ENSG00000147316
1579	5604.99224255978	-0.502895313558695	0.235205462266262	-2.13811069144898	0.0325077604051851	0.30747075086077	RPLP2	6181	ribosomal protein lateral stalk subunit P2	ENSG00000177600
1580	11.2218357018321	-2.01851854241479	0.94414402833703	-2.13793497796106	0.032522020892531	0.30747075086077	SNTB1	6641	syntrophin beta 1	ENSG00000172164
1581	184.663921484475	0.613132686660889	0.286836557574704	2.13756813930945	0.032551809913868	0.307540724062451	BMAL1	406	basic helix-loop-helix ARNT like 1	ENSG00000133794
1582	197.869075334773	0.614201459133353	0.287405527944381	2.13705513434736	0.0325935075186488	0.307723032841016	EDEM3	80267	ER degradation enhancing alpha-mannosidase like protein 3	ENSG00000116406
1583	13.4088157664906	-1.58600890588098	0.742433970856129	-2.13622890134202	0.0326607608137512	0.308083426512325	ASIC1	41	acid sensing ion channel subunit 1	ENSG00000110881
1584	79.5331969191327	-0.72737241000243	0.340524522418228	-2.13603532819607	0.0326765343545503	0.308083426512325	ARIH1	25820	ariadne RBR E3 ubiquitin protein ligase 1	ENSG00000166233
1586	59.2886163201705	-0.819096164550835	0.383751690627604	-2.1344431426771	0.0328065231968965	0.308884995994357	MTERF1	7978	mitochondrial transcription termination factor 1	ENSG00000127989
1587	70.1230166775783	-0.765264198306209	0.358648346362879	-2.1337452300196	0.0328636414470965	0.309210851067647	GLI3	2737	GLI family zinc finger 3	ENSG00000106571
1588	86.6901870092779	0.786392620829842	0.368685169075397	2.1329651604972	0.0329275842890489	0.309600428048367	MTIF2	4528	mitochondrial translational initiation factor 2	ENSG00000085760
1589	51.9018505581879	-0.846099202179551	0.396842027967527	-2.13208063297365	0.0330002184567935	0.30971065344264	CLYBL	171425	citramalyl-CoA lyase	ENSG00000125246
1590	9.73299013731839	-2.13900449120065	1.00327149176934	-2.13202957399733	0.0330044154171076	0.30971065344264	SMPD2	6610	sphingomyelin phosphodiesterase 2	ENSG00000135587
1591	133.143584142359	-0.678731717646185	0.318399192031325	-2.13170050249188	0.0330314754939286	0.30971065344264	GRIK2	2898	glutamate ionotropic receptor kainate type subunit 2	ENSG00000164418
1592	877.472738280547	0.561526584997605	0.263440247725294	2.13151403343328	0.0330468175711639	0.30971065344264	DYNC1LI2	1783	dynein cytoplasmic 1 light intermediate chain 2	ENSG00000135720
1594	37.3049504277845	1.11933502587543	0.525245285016196	2.13107105919268	0.0330832885315498	0.309776330713828	SIRT3	23410	sirtuin 3	ENSG00000142082
1596	129.460433585925	0.706247199686968	0.331782239745545	2.12864679022184	0.0332834942232089	0.311060891807828	ZBTB41	360023	zinc finger and BTB domain containing 41	ENSG00000177888
1598	73.973121586683	0.769991878417168	0.361867087967393	2.12783064285346	0.0333511277396273	0.311060891807828	TMEM120A	83862	transmembrane protein 120A	ENSG00000189077
1599	4557.96863281717	0.422904865814113	0.198773588662855	2.12757071328733	0.0333726925807863	0.311060891807828	OTP	23440	orthopedia homeobox	ENSG00000171540
1600	36.1419925372184	1.13998935608329	0.535881988488331	2.12731418590702	0.0333939868582637	0.311060891807828	HOXB7	3217	homeobox B7	ENSG00000260027
1601	310.914084249214	0.638184141421659	0.300005030472706	2.12724480124916	0.0333997484593418	0.311060891807828	TMEM183A	92703	transmembrane protein 183A	ENSG00000163444
1602	56.950397197169	0.974638263860246	0.458268412503368	2.12678473416075	0.0334379732811682	0.311060891807828	NAGA	4668	alpha-N-acetylgalactosaminidase	ENSG00000198951
1605	722.701723627985	-0.485076531301827	0.228137698517145	-2.12624452010667	0.0334829049074329	0.311060891807828	IRS4	8471	insulin receptor substrate 4	ENSG00000133124
1608	179.261645808748	0.645139524689679	0.303469219875619	2.12588125067214	0.0335131484221871	0.311060891807828	DAPL1	92196	death associated protein like 1	ENSG00000163331
1609	7.25394840671912	3.12236809726055	1.4689024017583	2.12564707738446	0.0335326565931553	NA	USP28	57646	ubiquitin specific peptidase 28	ENSG00000048028
1611	1249.1407004453	-0.462035974202338	0.217492279957305	-2.12437873331889	0.03363848684389	0.31180289728375	CELF5	60680	CUGBP Elav-like family member 5	ENSG00000161082
1612	3.12548017676874	3.94855396883119	1.85925375556004	2.1237305327598	0.0336926827200529	NA	MDH1B	130752	malate dehydrogenase 1B	ENSG00000138400
1613	702.462614090442	0.426194476991514	0.200685901182528	2.12368918035693	0.0336961427159407	0.312039282932727	UBE2S	27338	ubiquitin conjugating enzyme E2 S	ENSG00000108106
1614	37.4068767170194	-1.17337783062635	0.552559904872133	-2.1235305353867	0.0337094195146078	0.312039282932727	RUNDC1	146923	RUN domain containing 1	ENSG00000198863
1615	14.5747960556626	1.57332054936868	0.741031557016602	2.12314918908835	0.0337413522114807	0.312124549043172	IRF9	10379	interferon regulatory factor 9	ENSG00000213928
1616	430.849176661419	-0.451247874564201	0.21259122176737	-2.12260821878141	0.0337866956774506	0.31215374025965	DOLPP1	57171	dolichyldiphosphatase 1	ENSG00000167130
1617	11.5410895239053	-1.70426786798057	0.802926821699251	-2.12256935740893	0.0337899549949843	0.31215374025965	ESYT1	23344	extended synaptotagmin 1	ENSG00000139641
1618	4.24524560951869	3.61003556103634	1.7010017312342	2.12229975710665	0.0338125738744759	NA	STEAP4	79689	STEAP4 metalloreductase	ENSG00000127954
1619	306.04383539335	-0.509596383588243	0.2401173866229	-2.12228023449445	0.0338142122818031	0.31216789927092	TOMM20	9804	translocase of outer mitochondrial membrane 20	ENSG00000173726
1620	8.5263992874382	-2.25019746637673	1.06054476823957	-2.12173736909938	0.0338597986810959	NA	HSD11B2	3291	hydroxysteroid 11-beta dehydrogenase 2	ENSG00000176387
1621	61.7472763239433	-0.861361654131554	0.405995486018948	-2.12160401727066	0.0338710047595367	0.31231841035472	OSBPL5	114879	oxysterol binding protein like 5	ENSG00000021762
1622	150.544208073849	-0.645217248956185	0.304181925283097	-2.12115577990274	0.0339086951539087	0.31231841035472	KSR2	283455	kinase suppressor of ras 2	ENSG00000171435
1623	75.8771984604295	0.863897053051404	0.407290823001508	2.12108155711676	0.033914939694877	0.31231841035472	OIP5	11339	Opa interacting protein 5	ENSG00000104147
1624	41.933842537079	-0.924072611301924	0.435694634032968	-2.1209180447056	0.0339286998550124	0.31231841035472	JMJD6	23210	jumonji domain containing 6, arginine demethylase and lysine hydroxylase	ENSG00000070495
1625	327.73772591172	0.515179736350054	0.242925202407253	2.1207340006097	0.0339441935400449	0.31231841035472	PTPN1	5770	protein tyrosine phosphatase non-receptor type 1	ENSG00000196396
1628	36.6419251673075	0.999144817750595	0.471581475487242	2.11871091144594	0.0341149056395527	0.312974924684487	HOXC6	3223	homeobox C6	ENSG00000197757
1629	1112.09431028055	0.518086134934803	0.24455743135223	2.11846408457168	0.0341357835010655	0.312974924684487	EMC10	284361	ER membrane protein complex subunit 10	ENSG00000161671
1630	467.87423098644	-0.506554490715938	0.239118197138662	-2.11842719114428	0.0341389050711369	0.312974924684487	PCLO	27445	piccolo presynaptic cytomatrix protein	ENSG00000186472
1632	50.166617934398	-0.909021949247483	0.429242030148297	-2.11773751264159	0.0341973040171888	0.312974924684487	SYNGAP1	8831	synaptic Ras GTPase activating protein 1	ENSG00000197283
1633	199.129784629348	-0.537004885661601	0.253630242452511	-2.11727466121138	0.0342365441014447	0.312974924684487	MED18	54797	mediator complex subunit 18	ENSG00000130772
1634	368.816277373503	0.555962024249074	0.262621240811597	2.11697280285077	0.0342621560789911	0.312974924684487	ZC3H12B	340554	zinc finger CCCH-type containing 12B	ENSG00000102053
1635	1790.37289229508	0.450740656164545	0.212953990465931	2.11661051844275	0.0342929166823651	0.312974924684487	POLR2A	5430	RNA polymerase II subunit A	ENSG00000181222
1637	288.300851436831	-0.65023347868613	0.307270237593103	-2.11616160347814	0.0343310655920815	0.312974924684487	IVNS1ABP	10625	influenza virus NS1A binding protein	ENSG00000116679
1640	29.455599659939	-1.2449014801096	0.588411109969979	-2.11570016102027	0.0343703168813047	0.312974924684487	ERC1	23085	ELKS/RAB6-interacting/CAST family member 1	ENSG00000082805
1641	198.06181351817	-0.594835979813153	0.281203682727223	-2.11532073137949	0.0344026207056523	0.312974924684487	SH3PXD2A	9644	SH3 and PX domains 2A	ENSG00000107957
1642	2278.09323597117	0.543216514291082	0.25680136272463	2.11531788043343	0.0344028635272312	0.312974924684487	DLL1	28514	delta like canonical Notch ligand 1	ENSG00000198719
1643	65.9060233544625	-0.789341303808377	0.373207097060899	-2.11502222231206	0.0344280533556368	0.312996802744131	TMEM65	157378	transmembrane protein 65	ENSG00000164983
1645	3.03497001791564	3.88614528548006	1.83871840975221	2.11350757400844	0.0345573474353397	NA	PARP10	84875	poly(ADP-ribose) polymerase family member 10	ENSG00000178685
1647	250.864376658329	-0.723383741943087	0.342411444822347	-2.11261554741081	0.0346336869074779	0.314404624592976	FSTL5	56884	follistatin like 5	ENSG00000168843
1648	363.602786987837	0.479556810689864	0.227069458587352	2.11193884758122	0.034691694796869	0.314404624592976	AHCTF1	25909	AT-hook containing transcription factor 1	ENSG00000153207
1650	285.073272501215	0.567850002639931	0.26888454109408	2.11187300069157	0.0346973437346548	0.314404624592976	EPC1	80314	enhancer of polycomb homolog 1	ENSG00000120616
1651	674.408811430556	0.415432225536706	0.196755985600664	2.11140832269198	0.0347372303266871	0.314558558337311	MSL2	55167	MSL complex subunit 2	ENSG00000174579
1652	4.77573391339862	3.22307247387961	1.52657899644505	2.11130408670969	0.0347461830120391	NA	MIR137	406928	microRNA 137	ENSG00000284202
1653	10.4618559812687	-1.91771039031049	0.908479001996359	-2.11090227302598	0.0347807126787918	0.31474482876717	LBH	81606	LBH regulator of WNT signaling pathway	ENSG00000213626
1654	195.852241598688	0.781869931656676	0.370478369500689	2.11043341804392	0.0348210405497052	0.314902326551218	VPS45	11311	vacuolar protein sorting 45 homolog	ENSG00000136631
1655	149.637907285685	0.640710447731788	0.303661649528016	2.10994851910885	0.0348627904142631	0.315072468368903	CCNB2	9133	cyclin B2	ENSG00000157456
1659	22808.7823158712	-0.643922955660434	0.305593214459835	-2.10712452106841	0.0351067873261098	0.316456707162833	COX3	4514	cytochrome c oxidase subunit III	ENSG00000198938
1660	53.8390397405799	-1.01323165280232	0.481031460590014	-2.10637294192676	0.0351719697678802	0.316456707162833	WDR76	79968	WD repeat domain 76	ENSG00000092470
1661	107.926307668141	-0.6402647067271	0.303968487164738	-2.10635224953468	0.0351737658237105	0.316456707162833	ISCA1	81689	iron-sulfur cluster assembly 1	ENSG00000135070
1664	271.650275636507	-0.641313868385457	0.304541182146085	-2.10583627431323	0.0352185767011219	0.316456707162833	SEMA6D	80031	semaphorin 6D	ENSG00000137872
1665	155.334832352913	0.587015096357383	0.278763461535419	2.10578206026043	0.0352232878541145	0.316456707162833	MON1B	22879	MON1 homolog B, secretory trafficking associated	ENSG00000103111
1666	2.36165812511649	-4.84931468033024	2.30290110818362	-2.10574160700937	0.0352268035560766	NA	IL17F	112744	interleukin 17F	ENSG00000112116
1667	13.8144152169953	-1.60093440934166	0.760378128729761	-2.10544510534	0.0352525809993517	0.316493528131888	NR6A1	2649	nuclear receptor subfamily 6 group A member 1	ENSG00000148200
1668	5.63736645096389	-3.08090041054912	1.46347537170941	-2.10519457320999	0.0352743744614116	NA	COCH	1690	cochlin	ENSG00000100473
1669	166.32170132138	-0.612607434615634	0.291001335162074	-2.10517052876902	0.035276466660454	0.316493528131888	LRRTM2	26045	leucine rich repeat transmembrane neuronal 2	ENSG00000146006
1670	934.580105827863	-0.596428108256766	0.283364873039611	-2.1048060822041	0.0353081915244182	0.316493528131888	EFNB2	1948	ephrin B2	ENSG00000125266
1671	138.657214821595	-0.883719608716448	0.419883972891626	-2.10467573370451	0.0353195441964173	0.316493528131888	TESK1	7016	testis associated actin remodelling kinase 1	ENSG00000107140
1676	148.88605893384	-0.847193612915865	0.402900929309057	-2.10273432322118	0.0354889999417213	0.317184380090713	STK17A	9263	serine/threonine kinase 17a	ENSG00000164543
1677	365.030646594265	-0.497203490287255	0.236552630185549	-2.10187259341507	0.0355644379026772	0.317651939836851	MRPS2	51116	mitochondrial ribosomal protein S2	ENSG00000122140
1679	2.31012249943858	-4.79310048229605	2.28216045483983	-2.10024692704284	0.0357071252781039	NA	TM4SF4	7104	transmembrane 4 L six family member 4	ENSG00000169903
1680	14.1293605208471	1.62597389796826	0.774615084311696	2.09907337321357	0.0358104332303155	0.319641274389112	TCIRG1	10312	T cell immune regulator 1, ATPase H+ transporting V0 subunit a3	ENSG00000110719
1681	54.3925942874655	0.849766712195018	0.404925599178316	2.0985749330726	0.0358543879837408	0.319825797228992	CKS2	1164	CDC28 protein kinase regulatory subunit 2	ENSG00000123975
1683	621.512248693601	-0.468437829137985	0.223412415930163	-2.0967403588009	0.0360165657495542	0.320981464906769	HSPD1	3329	heat shock protein family D (Hsp60) member 1	ENSG00000144381
1684	857.790977580286	0.446258932817531	0.212850789340163	2.09658105662156	0.036030677650596	0.320981464906769	SALL1	6299	spalt like transcription factor 1	ENSG00000103449
1685	573.759285423675	-0.565924993397278	0.270021372460185	-2.09585259211555	0.0360952693000776	0.321348486309245	MAFB	9935	MAF bZIP transcription factor B	ENSG00000204103
1686	80.4672505002082	-1.0801903619812	0.51549291662365	-2.09545141581416	0.0361308830214093	0.321446146786003	ANKRD37	353322	ankyrin repeat domain 37	ENSG00000186352
1687	59.1435894329296	0.837426168485455	0.399687555632406	2.0952020063783	0.0361530390030119	0.321446146786003	ARSA	410	arylsulfatase A	ENSG00000100299
1690	3.84649015518325	-3.42940497787981	1.63802914939232	-2.09361657523132	0.0362941498216794	NA	ATP6V0A4	50617	ATPase H+ transporting V0 subunit a4	ENSG00000105929
1691	11.6226754015232	2.0096341244621	0.959984054521416	2.09340365081789	0.0363131368038086	0.32197935036602	FANCB	2187	FA complementation group B	ENSG00000181544
1692	62.5215331648766	-1.13217264905291	0.540868523189463	-2.09324928427442	0.0363269073327911	0.32197935036602	STC2	8614	stanniocalcin 2	ENSG00000113739
1693	218.048936975908	-0.597216201989499	0.285310853154483	-2.0932123520241	0.0363302025964425	0.32197935036602	SPAG9	9043	sperm associated antigen 9	ENSG00000008294
1694	5.56615245299954	-2.88686824178921	1.37945477515882	-2.09276033819727	0.0363705539736398	NA	SLC16A12	387700	solute carrier family 16 member 12	ENSG00000152779
1695	462.300248809137	0.521650179212969	0.249276935693938	2.09265320821117	0.0363801230888839	0.322213894823983	GTF2F2	2963	general transcription factor IIF subunit 2	ENSG00000188342
1696	122.144504053486	0.608761482673302	0.291136879172322	2.0909803127792	0.0365298288173455	0.323213670244841	SKA3	221150	spindle and kinetochore associated complex subunit 3	ENSG00000165480
1697	21.7559018828034	-1.71212879273109	0.818861011798836	-2.09086617638562	0.0365400618686932	0.323213670244841	SLCO4A1	28231	solute carrier organic anion transporter family member 4A1	ENSG00000101187
1698	953.804892129387	-0.513128057609706	0.24547495478841	-2.09034790556129	0.0365865588651288	0.323416704717036	DAZAP2	9802	DAZ associated protein 2	ENSG00000183283
1699	1.97442182565326	-4.5939326407215	2.19799290946822	-2.09005798923753	0.0366125908721734	NA	IFNAR2	3455	interferon alpha and beta receptor subunit 2	ENSG00000159110
1700	2.60057340289016	4.71630537660014	2.25657901617302	2.09002447634145	0.0366156010609473	NA	CACNA1S	779	calcium voltage-gated channel subunit alpha1 S	ENSG00000081248
1701	1306.00494633508	-0.430799896583089	0.206304134180539	-2.08817868965287	0.0367817188763522	0.324868569778321	PALM	5064	paralemmin	ENSG00000099864
1702	2356.58798078359	-0.42354183592926	0.2028459921968	-2.08799706290644	0.0367980996269249	0.324868569778321	EIF5A2	56648	eukaryotic translation initiation factor 5A2	ENSG00000163577
1704	7817.77180663824	0.550600783466892	0.263993141571229	2.08566321151314	0.0370091410724324	0.326312304821568	ILF3	3609	interleukin enhancer binding factor 3	ENSG00000129351
1705	6.61638057429874	-2.50205873658707	1.20073447233762	-2.08377355212931	0.0371807701549197	NA	SCARNA10	692148	small Cajal body-specific RNA 10	ENSG00000239002
1706	69.2157111865377	-0.878837042889008	0.421847178257137	-2.08330667641283	0.0372232785702589	0.327989851006829	RUSC1	23623	RUN and SH3 domain containing 1	ENSG00000160753
1707	378.792760877698	0.591809063566565	0.284266007357805	2.08188474263002	0.0373529987318187	0.328921886909611	ARHGEF15	22899	Rho guanine nucleotide exchange factor 15	ENSG00000198844
1708	623.408999387821	0.462381242306089	0.222207398037736	2.08085440174034	0.0374472349070861	0.329540465034364	ME3	10873	malic enzyme 3	ENSG00000151376
1710	10.6359192305226	1.91229240349329	0.919401832748185	2.07993103274251	0.0375318591489299	0.329929283422699	HSPBAP1	79663	HSPB1 associated protein 1	ENSG00000169087
1711	94.3446558351557	0.717614914753022	0.345032341896146	2.07984825657017	0.0375394533005517	0.329929283422699	MYO3A	53904	myosin IIIA	ENSG00000095777
1712	2.72269982926749	-3.99173826488855	1.91982476420968	-2.07922011388982	0.0375971237457249	NA	LIMD1	8994	LIM domain containing 1	ENSG00000144791
1713	361.137940651404	-0.545058746565695	0.262201935375516	-2.0787746886196	0.0376380643797511	0.330450637558175	IRS1	3667	insulin receptor substrate 1	ENSG00000169047
1714	409.049410553557	-0.474025772319	0.228041857975956	-2.07867878522977	0.0376468841652867	0.330450637558175	LAPTM4B	55353	lysosomal protein transmembrane 4 beta	ENSG00000104341
1715	65.7047550683363	-1.0773351697453	0.518577998289152	-2.0774795176416	0.0377573237550679	0.331208401292061	RRAD	6236	RRAD, Ras related glycolysis inhibitor and calcium channel regulator	ENSG00000166592
1716	138.208007293576	0.597579477464137	0.28773003440117	2.07687556395644	0.0378130456381913	0.33148551878228	PARP2	10038	poly(ADP-ribose) polymerase 2	ENSG00000129484
1722	257.224287810522	0.502606449380461	0.242244812118071	2.07478725750993	0.0380062560727757	0.33211955449855	DDX20	11218	DEAD-box helicase 20	ENSG00000064703
1723	10.5551585022866	-1.9199025801216	0.925529595995442	-2.07438269767773	0.0380437829310499	0.332236138667408	SLC38A5	92745	solute carrier family 38 member 5	ENSG00000017483
1724	21.1707004421721	-1.46146541316216	0.704668934797613	-2.07397451624841	0.0380816776582633	0.332355785255122	GLT8D2	83468	glycosyltransferase 8 domain containing 2	ENSG00000120820
1725	630.400777855759	-0.426510173996314	0.205711731639799	-2.07333908764684	0.0381407334235023	0.332491551347309	HIF1AN	55662	hypoxia inducible factor 1 subunit alpha inhibitor	ENSG00000166135
1726	143.628258559343	0.597141033580284	0.288038168691051	2.07313161409791	0.0381600325550957	0.332491551347309	TBL2	26608	transducin beta like 2	ENSG00000106638
1727	13798.7053355603	-0.455829866011906	0.219886211469795	-2.07302614822904	0.0381698461436053	0.332491551347309	NOVA1	4857	NOVA alternative splicing regulator 1	ENSG00000139910
1730	101.85312769852	0.656218974983618	0.316709781449337	2.07198834207333	0.0382665284056746	0.332681424932293	HMGCS1	3157	3-hydroxy-3-methylglutaryl-CoA synthase 1	ENSG00000112972
1731	318.052650643355	-0.493829226564503	0.238381102676942	-2.07159552925531	0.0383031772158966	0.332681424932293	VAPB	9217	VAMP associated protein B and C	ENSG00000124164
1733	218.466063531051	-0.510723035908671	0.246662005752623	-2.0705379182754	0.0384019989898354	0.333245900267448	SNX27	81609	sorting nexin 27	ENSG00000143376
1734	74.4068021351753	-0.954189541480945	0.460946644582133	-2.07006505567679	0.038446252708767	0.333419301426977	SOCS3	9021	suppressor of cytokine signaling 3	ENSG00000184557
1735	129.481988494346	0.828068441001807	0.400129241352571	2.06950243926852	0.0384989626655375	0.333665772956775	DEPDC1	55635	DEP domain containing 1	ENSG00000024526
1736	272.569944347752	0.537496227624479	0.259833217533651	2.06862014305337	0.0385817462084836	0.334172413408537	PRPF18	8559	pre-mRNA processing factor 18	ENSG00000165630
1737	102.464343303779	0.741362587909471	0.358541611078835	2.0677170096903	0.0386666414768567	0.334451313939879	ACADL	33	acyl-CoA dehydrogenase long chain	ENSG00000115361
1739	285.71695983914	0.49527583738263	0.239570217347137	2.06735145489715	0.0387010490243968	0.334451313939879	DBR1	51163	debranching RNA lariats 1	ENSG00000138231
1740	1715.71868839563	0.389922983972742	0.188619880092856	2.06724224286849	0.0387113335636899	0.334451313939879	DDOST	1650	dolichyl-diphosphooligosaccharide--protein glycosyltransferase non-catalytic subunit	ENSG00000244038
1741	99.4688804636943	-0.692535920859604	0.335226840786287	-2.06587252749582	0.0388405175230355	0.33515041871545	GTF3A	2971	general transcription factor IIIA	ENSG00000122034
1742	15.999072985621	-1.43048944012989	0.692510150987909	-2.06565844282457	0.0388607418610336	0.33515041871545	TRHDE	29953	thyrotropin releasing hormone degrading enzyme	ENSG00000072657
1744	577.474554914176	0.469007630859603	0.227083788672287	2.06535056333962	0.0388898425735188	0.33515041871545	RARG	5916	retinoic acid receptor gamma	ENSG00000172819
1751	371.853249709501	-0.576523527385124	0.279621716779779	-2.06179811076396	0.0392269610223235	0.336998601353132	ELMOD1	55531	ELMO domain containing 1	ENSG00000110675
1752	370.154736650389	0.482243476943636	0.23393191199131	2.06146939440032	0.0392582804018273	0.337056873674939	CLK1	1195	CDC like kinase 1	ENSG00000013441
1754	76.643788348285	0.702660441186033	0.341026429395334	2.06042810943393	0.039357631963636	0.337651994350203	TMEM106C	79022	transmembrane protein 106C	ENSG00000134291
1755	229.489319118769	0.614951515569616	0.29853403931806	2.05990418035527	0.039407701999433	0.337651994350203	IFT52	51098	intraflagellar transport 52	ENSG00000101052
1756	42.3861275452259	0.979306575505129	0.475453863731042	2.05972997636446	0.0394243620292556	0.337651994350203	TMEM168	64418	transmembrane protein 168	ENSG00000146802
1758	83.1827261058652	0.780817516519685	0.379275318325035	2.05870901372636	0.0395221222298919	0.338144667587855	MYO10	4651	myosin X	ENSG00000145555
1760	79.6646719101097	-1.15855278336738	0.56314765611204	-2.05728066306092	0.039659236301897	0.338846995645905	NFE2	4778	nuclear factor, erythroid 2	ENSG00000123405
1764	934.703130166796	-0.442078813391909	0.215034596493298	-2.05584971256329	0.0397970045515503	0.339485966450921	EPHB2	2048	EPH receptor B2	ENSG00000133216
1765	366.848934099384	-0.558012033516374	0.271472762199563	-2.0554991557723	0.0398308171238917	0.339485966450921	DNMBP	23268	dynamin binding protein	ENSG00000107554
1767	200.126666543482	0.55804832207062	0.271654151779822	2.05426023646023	0.0399505111048343	0.340140550365961	PCCB	5096	propionyl-CoA carboxylase subunit beta	ENSG00000114054
1768	8333.97869841093	-0.4606239861983	0.224243976246326	-2.05411977574067	0.0399641004797744	0.340140550365961	RPL36	25873	ribosomal protein L36	ENSG00000130255
1769	143.90538458996	-0.852140889796805	0.415045480586877	-2.05312653589643	0.0400603069791446	0.340698701309834	ALDH1L2	160428	aldehyde dehydrogenase 1 family member L2	ENSG00000136010
1770	136.76336613972	0.739389745148916	0.360276716968164	2.05228289902024	0.040142176975155	0.340698701309834	MMUT	4594	methylmalonyl-CoA mutase	ENSG00000146085
1771	240.180723945393	-0.535298940761618	0.260864578529858	-2.05201849855728	0.0401678646749563	0.340698701309834	CBX6	23466	chromobox 6	ENSG00000183741
1773	30.516527230047	-1.05064745401691	0.51202076156617	-2.05196260167887	0.0401732970942411	0.340698701309834	MFGE8	4240	milk fat globule EGF and factor V/VIII domain containing	ENSG00000140545
1775	26.4730079768461	-1.16021355963449	0.565501959994558	-2.05165258781005	0.0402034375553471	0.340699951695129	YPEL1	29799	yippee like 1	ENSG00000100027
1776	7.85833858661558	-2.02918159573345	0.989250366106721	-2.05123158429495	0.0402443994623726	NA	DHRSX	207063	dehydrogenase/reductase X-linked	ENSG00000169084
1777	275.618481796184	0.504853204360212	0.246129008194351	2.051173114717	0.0402500911095492	0.340885019464783	UGGT2	55757	UDP-glucose glycoprotein glucosyltransferase 2	ENSG00000102595
1778	73.401639960228	-0.792479507138769	0.386426922594205	-2.05078751195338	0.0402876442224207	0.34099283344633	GINS4	84296	GINS complex subunit 4	ENSG00000147536
1779	1228.1822370107	-0.451017652981532	0.220009395951745	-2.04999268795072	0.0403651443560452	0.341185868938035	CXCR4	7852	C-X-C motif chemokine receptor 4	ENSG00000121966
1781	222.823104040183	0.523402488655026	0.255335525059231	2.04986160282088	0.0403779380828478	0.341185868938035	SLC30A5	64924	solute carrier family 30 member 5	ENSG00000145740
1782	29.9969808057226	-1.2121787933448	0.591407647339379	-2.04965018426485	0.0403985794853334	0.341185868938035	RPP38	10557	ribonuclease P/MRP subunit p38	ENSG00000152464
1783	40.4785140541375	1.05972745847647	0.517118650722555	2.04929266619129	0.0404335053624548	0.341185868938035	RBFA	79863	ribosome binding factor A	ENSG00000101546
1784	42.1500795510385	4.69005021104401	2.28887690831067	2.04906178834473	0.0404560733803801	0.341185868938035	MYOZ1	58529	myozenin 1	ENSG00000177791
1785	549.1628224172	0.441030746212664	0.215270158184852	2.04873146343838	0.0404883807932621	0.341185868938035	RAC1	5879	Rac family small GTPase 1	ENSG00000136238
1786	142.861281632383	0.60619972552002	0.29595866057471	2.0482581058546	0.0405347156410403	0.341185868938035	INTS11	54973	integrator complex subunit 11	ENSG00000127054
1787	389.76480377081	0.507575645119412	0.247842172778586	2.04797932260247	0.0405620255097955	0.341185868938035	SCMH1	22955	Scm polycomb group protein homolog 1	ENSG00000010803
1788	10606.5079457449	-0.642631638653872	0.313832532271799	-2.04768968341788	0.0405904153556222	0.341185868938035	HSPA2	3306	heat shock protein family A (Hsp70) member 2	ENSG00000126803
1789	48.0935547238652	-1.07615606943782	0.525558533360441	-2.0476426527733	0.0405950267933564	0.341185868938035	TFRC	7037	transferrin receptor	ENSG00000072274
1792	208.739351300521	-0.734448603639777	0.358748480671859	-2.04725216470412	0.0406333319926203	0.341185868938035	APBB2	323	amyloid beta precursor protein binding family B member 2	ENSG00000163697
1793	4.18089448090411	-2.98852624156649	1.45977521457299	-2.04725098202238	0.0406334480551327	NA	PLCD4	84812	phospholipase C delta 4	ENSG00000115556
1794	7.91741974899309	-2.25358939744704	1.10108592849298	-2.04669711884471	0.0406878323269511	NA	PHOSPHO1	162466	phosphoethanolamine/phosphocholine phosphatase 1	ENSG00000173868
1797	515.440048903704	-0.438487235610046	0.214337090916649	-2.04578327406974	0.0407776983576937	0.341514560030636	SBNO2	22904	strawberry notch homolog 2	ENSG00000064932
1798	37.5352720866146	-1.07788732830023	0.52703019403337	-2.04520982005061	0.0408341767645996	0.341514560030636	DPP6	1804	dipeptidyl peptidase like 6	ENSG00000130226
1799	726.893971390505	0.409094638081922	0.200037359617777	2.04509117128722	0.0408458705312484	0.341514560030636	RPS6KC1	26750	ribosomal protein S6 kinase C1	ENSG00000136643
1800	335.699859085094	-0.679186353593584	0.332122028657216	-2.04499038001052	0.0408558065317218	0.341514560030636	CRY2	1408	cryptochrome circadian regulator 2	ENSG00000121671
1802	209.381822203986	-0.515213483070433	0.251976941592603	-2.04468504067897	0.0408859193744517	0.341514560030636	SLC25A44	9673	solute carrier family 25 member 44	ENSG00000160785
1803	121.969678318627	-0.746528602649774	0.365125546841527	-2.04458058086465	0.0408962256133359	0.341514560030636	ADARB1	104	adenosine deaminase RNA specific B1	ENSG00000197381
1804	84.9161764185598	1.0726893200662	0.525079918442222	2.04290676978963	0.0410616680466362	0.342500924386477	LACTB	114294	lactamase beta	ENSG00000103642
1805	600.540877146877	0.428253295599284	0.209632019973781	2.04288111927198	0.0410642077938799	0.342500924386477	ARCN1	372	archain 1	ENSG00000095139
1807	215.325146382707	0.535045678333477	0.261973664725235	2.04236436855074	0.0411154014407593	0.342719823781378	FAM20B	9917	FAM20B glycosaminoglycan xylosylkinase	ENSG00000116199
1809	4.71374597738586	3.48138866030996	1.705159849641	2.04167876756125	0.0411834062534656	NA	GMPR	2766	guanosine monophosphate reductase	ENSG00000137198
1810	86.4010510267424	-0.772008944809166	0.378307895407485	-2.04068948647666	0.0412817010369488	0.343549441162067	MTURN	222166	maturin, neural progenitor differentiation regulator homolog	ENSG00000180354
1811	316.508858769013	0.472300370928727	0.231470221530316	2.04043685535968	0.0413068342454019	0.343549441162067	PPP1R13B	23368	protein phosphatase 1 regulatory subunit 13B	ENSG00000088808
1812	457.710828351159	-0.583140682325736	0.285803518722379	-2.04035515354233	0.0413149651888866	0.343549441162067	LHX4	89884	LIM homeobox 4	ENSG00000121454
1813	5.49246432294521	-2.57370568017186	1.26163340406055	-2.03997902392915	0.0413524149971779	NA	GRAMD4	23151	GRAM domain containing 4	ENSG00000075240
1815	300.615178653966	-0.481026590901717	0.236153511619395	-2.0369233029953	0.0416577285011879	0.346190088578837	ZNF462	58499	zinc finger protein 462	ENSG00000148143
1816	169.558790919004	-0.536849284998628	0.263698632301866	-2.03584402509937	0.0417660200448148	0.346866955414	IGLON5	402665	IgLON family member 5	ENSG00000142549
1818	36.4809202209915	-1.01758235363662	0.50012590395737	-2.03465236570382	0.0418858643315529	0.347455385460472	GXYLT2	727936	glucoside xylosyltransferase 2	ENSG00000172986
1819	262.325986078057	-0.502701942908614	0.247162105481604	-2.03389569743744	0.0419621128694676	0.347749886455022	GUK1	2987	guanylate kinase 1	ENSG00000143774
1821	27.301453200213	-1.20796868709033	0.594020600297198	-2.03354679363976	0.0419973110307114	0.347749886455022	SURF4	6836	surfeit 4	ENSG00000148248
1822	26.476898743475	-1.26644163481909	0.622856818611265	-2.03327891254812	0.0420243524012452	0.347764174057775	OAZ2	4947	ornithine decarboxylase antizyme 2	ENSG00000180304
1824	204.515135871697	0.544167995032938	0.26767680662243	2.0329291950965	0.0420596769503348	0.34780941136582	RPRD1B	58490	regulation of nuclear pre-mRNA domain containing 1B	ENSG00000101413
1826	205.739812029291	-0.8617207661569	0.424008209870281	-2.03232094590935	0.0421211753407463	0.347936611939767	RXRB	6257	retinoid X receptor beta	ENSG00000204231
1828	2.63437878165841	-3.94492975706791	1.94210783304627	-2.03126195669585	0.0422284283593311	NA	PM20D1	148811	peptidase M20 domain containing 1	ENSG00000162877
1832	709.94374794511	0.396025076126972	0.195198212035959	2.02883557178288	0.0424750408297506	0.350304190522024	NKRF	55922	NFKB repressing factor	ENSG00000186416
1834	68.0797915546975	-0.841436184034475	0.414937486670927	-2.02786253607833	0.0425742796831313	0.350408980947379	OLFM3	118427	olfactomedin 3	ENSG00000118733
1835	188.559716576368	0.670713646887107	0.330769389241992	2.02773796095264	0.0425869991122792	0.350408980947379	HDAC8	55869	histone deacetylase 8	ENSG00000147099
1837	4943.46915690777	0.354251635145398	0.1747256963608	2.02747301927408	0.0426140609995848	0.350408980947379	SLC1A2	6506	solute carrier family 1 member 2	ENSG00000110436
1838	48.5824620418458	-0.9394233646407	0.463370367613895	-2.02737039374835	0.0426245473657327	0.350408980947379	CCNI2	645121	cyclin I family member 2	ENSG00000205089
1839	148.378635431582	-0.556009696976678	0.274308979645054	-2.02694675798121	0.0426678579381127	0.350555241923357	CALY	50632	calcyon neuron specific vesicular protein	ENSG00000130643
1841	149.358922484701	0.699723819298434	0.345314795881465	2.02633604943654	0.0427303594556949	0.350858904867233	TRUB2	26995	TruB pseudouridine synthase family member 2	ENSG00000167112
1842	44.6067304249607	-0.963169325520687	0.475404640012298	-2.02599900054777	0.0427648870635868	0.350932648502086	KCTD8	386617	potassium channel tetramerization domain containing 8	ENSG00000183783
1843	28.0830484910242	-1.2769719599259	0.630379645657954	-2.02571889609962	0.0427935991734706	0.350958610057293	ZNF687	57592	zinc finger protein 687	ENSG00000143373
1844	66.2250276647258	0.857970420076431	0.423601275842718	2.02541982048938	0.042824273911942	0.351000626926221	SAMD14	201191	sterile alpha motif domain containing 14	ENSG00000167100
1845	37.6930024045268	0.963641448653393	0.475939072051846	2.02471598832806	0.0428965359278386	0.351383252260417	SLC10A7	84068	solute carrier family 10 member 7	ENSG00000120519
1846	375.171351690374	0.563429592637989	0.278433351359124	2.02357077515213	0.0430143345624233	0.35190385780413	ASF1B	55723	anti-silencing function 1B histone chaperone	ENSG00000105011
1847	2.9859153661217	-4.14106504418506	2.04647231402945	-2.02351383685784	0.0430201984631839	NA	PROM2	150696	prominin 2	ENSG00000155066
1849	83.2671176658417	0.724310445487107	0.357991012429398	2.02326432882153	0.0430459025009071	0.35190385780413	TAC1	6863	tachykinin precursor 1	ENSG00000006128
1850	336.552638719997	0.485079809140756	0.239767436110371	2.02312631360608	0.0430601262484774	0.35190385780413	CNOT10	25904	CCR4-NOT transcription complex subunit 10	ENSG00000182973
1851	4277.62976183213	-0.469111701649371	0.231877353930658	-2.02310270363727	0.0430625598725153	0.35190385780413	RPL13A	23521	ribosomal protein L13a	ENSG00000142541
1854	361.335849461249	0.491207392278269	0.243011120003437	2.02133709877689	0.0432448812594362	0.352764212506458	TRAPPC13	80006	trafficking protein particle complex subunit 13	ENSG00000113597
1856	3160.59661883231	-0.46084855956262	0.228125537451042	-2.02015330993586	0.0433674875942486	0.353344707640684	RPL38	6169	ribosomal protein L38	ENSG00000172809
1858	1.83712310203422	-4.48486555275672	2.22032260254815	-2.01991618137367	0.0433920825388618	NA	EOMES	8320	eomesodermin	ENSG00000163508
1860	79.3805907492735	-0.683893478382599	0.338663261887822	-2.01939080894204	0.0434466160811507	0.353674524455106	KIF21A	55605	kinesin family member 21A	ENSG00000139116
1862	93.219094372512	0.722686500354119	0.357939358750216	2.01901937489483	0.0434852057803504	0.353674524455106	ZFYVE19	84936	zinc finger FYVE-type containing 19	ENSG00000166140
1864	19.0555899487929	1.35346378597551	0.670809411218605	2.01765771818375	0.0436269212124868	0.354407461085708	GCDH	2639	glutaryl-CoA dehydrogenase	ENSG00000105607
1865	4.94197055478163	-2.74018764675662	1.35810876012787	-2.01764963691024	0.0436277634400285	NA	NR1I2	8856	nuclear receptor subfamily 1 group I member 2	ENSG00000144852
1866	99.1440649880756	-0.632081661752034	0.313501187364647	-2.01620181111733	0.0437788771325592	0.355141688363649	TRIQK	286144	triple QxxK/R motif containing	ENSG00000205133
1868	2647.6128342175	-0.381542965974558	0.189302372771131	-2.01552130799675	0.0438500557317885	0.355141688363649	HIPK1	204851	homeodomain interacting protein kinase 1	ENSG00000163349
1870	647.368464003171	-0.496054124027817	0.246131667230365	-2.01540147031767	0.0438626005099516	0.355141688363649	EMSY	56946	EMSY transcriptional repressor, BRCA2 interacting	ENSG00000158636
1871	1309.81630263055	-0.398456280529265	0.197714862453381	-2.01530767887122	0.0438724208453892	0.355141688363649	GOLGA7B	401647	golgin A7 family member B	ENSG00000155265
1872	56.2573383265563	-0.828774792156643	0.411299551959033	-2.01501506191573	0.0439030709298641	0.355180497858388	MECP2	4204	methyl-CpG binding protein 2	ENSG00000169057
1875	452.413220061004	0.779538806032489	0.38746671487705	2.01188586296981	0.0442319699697319	0.357057894475086	ANLN	54443	anillin, actin binding protein	ENSG00000011426
1876	363.756374157701	-0.510652543442261	0.253844979447977	-2.01167084160085	0.0442546462622792	0.357057894475086	RAD23B	5887	RAD23 homolog B, nucleotide excision repair protein	ENSG00000119318
1877	182.467543107532	0.571805655462138	0.284254075117083	2.01160055568812	0.0442620607875199	0.357057894475086	PARVB	29780	parvin beta	ENSG00000188677
1879	6.22625273318041	-2.5099751511503	1.24792126849699	-2.01132492450692	0.0442911474912036	NA	PPEF1	5475	protein phosphatase with EF-hand domain 1	ENSG00000086717
1881	4147.48713671803	-0.492440466076258	0.244995522507965	-2.00999781969586	0.044431419619391	0.357776804843727	RPL30	6156	ribosomal protein L30	ENSG00000156482
1883	267.669638548384	-0.535349402126517	0.266415423842438	-2.00945348585798	0.0444890628499292	0.358023583110414	PTPN5	84867	protein tyrosine phosphatase non-receptor type 5	ENSG00000110786
1885	5.7441022577466	-2.50327693167514	1.24677176470321	-2.0078068837812	0.0446638170606676	NA	CYP2U1	113612	cytochrome P450 family 2 subfamily U member 1	ENSG00000155016
1886	228.325582618476	0.485194095636699	0.241742746017726	2.00706785882676	0.044742437995047	0.359641235071949	CENPM	79019	centromere protein M	ENSG00000100162
1889	311.065218400198	0.464437181183284	0.231580554711098	2.00551027163174	0.0449085237547362	0.360343686225941	RB1CC1	9821	RB1 inducible coiled-coil 1	ENSG00000023287
1890	58.2124312588366	0.874320738984133	0.436057120728508	2.00506011121531	0.0449566211644514	0.360466329369192	ATXN10	25814	ataxin 10	ENSG00000130638
1892	236.664674620636	-0.580200138909748	0.289505150171927	-2.00410990466037	0.0450582886579926	0.360912951192329	MIF	4282	macrophage migration inhibitory factor	ENSG00000240972
1893	4502.34091201713	0.415737852413647	0.207524390966557	2.00332043128677	0.0451429058614036	0.360918274028057	GDI1	2664	GDP dissociation inhibitor 1	ENSG00000203879
1896	211.918093126898	-0.601145830451045	0.300124025131724	-2.0029913639443	0.0451782154410092	0.360918274028057	RRP12	23223	ribosomal RNA processing 12 homolog	ENSG00000052749
1897	70.0544485793071	0.828721349931179	0.413803199656295	2.00269439825384	0.0452101004342253	0.360918274028057	RECQL	5965	RecQ like helicase	ENSG00000004700
1899	46.1570808362505	0.863630266506228	0.431261509179694	2.00256746341436	0.0452237351232197	0.360918274028057	ASL	435	argininosuccinate lyase	ENSG00000126522
1900	12.1749541426738	1.57156184346759	0.784947230304654	2.00212419739048	0.0452713756763434	0.360918274028057	LOXL2	4017	lysyl oxidase like 2	ENSG00000134013
1901	37.0784754246502	0.939861893439921	0.469444052595425	2.00207434356381	0.0452767364224283	0.360918274028057	SRA1	10011	steroid receptor RNA activator 1	ENSG00000213523
1902	485.830651199057	-0.51229632114034	0.255911696504689	-2.00184801295689	0.0453010803190727	0.360918274028057	FAT3	120114	FAT atypical cadherin 3	ENSG00000165323
1903	46.8477001653066	-0.897907295452831	0.448583417719208	-2.00165066292058	0.0453223160977455	0.360918274028057	SAMD10	140700	sterile alpha motif domain containing 10	ENSG00000130590
1904	22.5364429844762	7.82021968413573	3.90854393070444	2.0008012760717	0.0454138098585579	0.360918274028057	PKM	5315	pyruvate kinase M1/2	ENSG00000067225
1905	24.9999752890574	1.08248608083761	0.541107139014089	2.00050230867389	0.0454460508732872	0.360918274028057	CLN3	1201	CLN3 lysosomal/endosomal transmembrane protein, battenin	ENSG00000188603
1906	22.8124314056394	-1.29405142838554	0.646883082442856	-2.00044098154299	0.0454526668509647	0.360918274028057	CDK19	23097	cyclin dependent kinase 19	ENSG00000155111
1907	341.079921619202	-0.615499424488195	0.30769019445157	-2.00038686830845	0.0454585052668009	0.360918274028057	RALBP1	10928	ralA binding protein 1	ENSG00000017797
1909	48.3358265563768	-0.859302578227518	0.429609634486731	-2.0001939184957	0.0454793282625439	0.360918274028057	HECW2	57520	HECT, C2 and WW domain containing E3 ubiquitin protein ligase 2	ENSG00000138411
1910	413.382806708384	-0.696930429616963	0.348482723219877	-1.99989951633049	0.0455111154075747	0.360962004823241	TSC22D3	1831	TSC22 domain family member 3	ENSG00000157514
1912	34.570551954894	0.992921048902433	0.496796981256513	1.99864549577397	0.0456467241276567	0.361645501586342	RGS4	5999	regulator of G protein signaling 4	ENSG00000117152
1913	232.109179033412	-1.62886497589262	0.814996569121461	-1.99861574589017	0.0456499453847795	0.361645501586342	TRMT1L	81627	tRNA methyltransferase 1 like	ENSG00000121486
1915	84.696822052139	-0.797802389258569	0.399526438756697	-1.99687007383362	0.0458392988686649	0.362583947025637	MAP3K12	7786	mitogen-activated protein kinase kinase kinase 12	ENSG00000139625
1916	331.150924379492	0.440504591733718	0.220605949872622	1.99679379449224	0.0458475879728857	0.362583947025637	FAM234B	57613	family with sequence similarity 234 member B	ENSG00000084444
1917	326.788467807532	-0.490973264261026	0.245910821533584	-1.99655005501242	0.0458740830571533	0.362584740481079	FBXW5	54461	F-box and WD repeat domain containing 5	ENSG00000159069
1918	83.7831513548625	0.808134951292158	0.404903846695618	1.99586879178173	0.0459482064696881	0.362882329892908	GUSB	2990	glucuronidase beta	ENSG00000169919
1919	2.07380495138223	-4.66809287205993	2.33901672272358	-1.99575010589251	0.0459611301509862	NA	B3GNT6	192134	UDP-GlcNAc:betaGal beta-1,3-N-acetylglucosaminyltransferase 6	ENSG00000198488
1921	85.3283866575665	0.651841602407372	0.326708412506161	1.99517850613987	0.0460234144145707	0.363138221604226	COMMD5	28991	COMM domain containing 5	ENSG00000170619
1922	2.61241468390138	-3.91027844898832	1.96053303433414	-1.9944976088181	0.0460977010294821	NA	SYT7	9066	synaptotagmin 7	ENSG00000011347
1923	1955.11911679746	0.405872895132193	0.203521731151514	1.99424844136195	0.046124910686794	0.363730136684552	RCOR2	283248	REST corepressor 2	ENSG00000167771
1925	1.83823104347929	-4.48875052705562	2.2518560805269	-1.99335586579997	0.0462224930142288	NA	PRKACG	5568	protein kinase cAMP-activated catalytic subunit gamma	ENSG00000165059
1926	8.0142941602164	1.98197083107876	0.99432241046663	1.99328790160591	0.0462299304310749	NA	MYO1C	4641	myosin IC	ENSG00000197879
1928	533.635404668125	-0.419365533397735	0.210478084085054	-1.99244275346154	0.0463225003796658	0.364869373690063	YTHDC1	91746	YTH N6-methyladenosine RNA binding protein C1	ENSG00000083896
1929	15.0024586113282	-1.42518446210806	0.716182028063534	-1.98997518265234	0.0465936693924691	0.366638476159872	C1QL2	165257	complement C1q like 2	ENSG00000144119
1931	10.7954279253765	-1.94076643167498	0.975301969380703	-1.98991337309339	0.0466004789528381	0.366638476159872	HES5	388585	hes family bHLH transcription factor 5	ENSG00000197921
1935	121.564883775648	0.664906346056214	0.334379340055441	1.98847915049408	0.0467587226537515	0.367252471752192	KATNBL1	79768	katanin regulatory subunit B1 like 1	ENSG00000134152
1937	168.241105400036	-0.665610036703837	0.334851457565893	-1.98777703266487	0.0468363549315374	0.367402891497407	TIFA	92610	TRAF interacting protein with forkhead associated domain	ENSG00000145365
1938	571.837233407281	0.512045375633113	0.257622465820694	1.98758044645647	0.0468581106430412	0.367402891497407	HOXB5	3215	homeobox B5	ENSG00000120075
1940	1152.85364249523	-0.446330922295	0.224795175637636	-1.9855004495936	0.0470888201485244	0.368627018264231	EFNB3	1949	ephrin B3	ENSG00000108947
1942	586.823457339075	-0.428723646112537	0.215989774173229	-1.98492566490064	0.0471527424796464	0.368627018264231	TMEM178B	100507421	transmembrane protein 178B	ENSG00000261115
1943	77.3567559603029	-0.907650570785028	0.457291513026777	-1.98484018384107	0.0471622551379292	0.368627018264231	TBX4	9496	T-box transcription factor 4	ENSG00000121075
1944	27.7835964042797	1.0258281279284	0.516952747893756	1.98437503641866	0.047214046810933	0.368627018264231	ORAI1	84876	ORAI calcium release-activated calcium modulator 1	ENSG00000276045
1945	64.0939993527075	-0.855417631175998	0.431127219926893	-1.9841420157165	0.0472400103965972	0.368627018264231	PTPRU	10076	protein tyrosine phosphatase receptor type U	ENSG00000060656
1946	9.36902396723196	2.47387848528706	1.24706022958096	1.98376824679778	0.0472816814791848	0.368627018264231	HRC	3270	histidine rich calcium binding protein	ENSG00000130528
1947	21.2297053406918	-1.20815950274214	0.609117726276553	-1.98345812414202	0.0473162801722018	0.368627018264231	GULP1	51454	GULP PTB domain containing engulfment adaptor 1	ENSG00000144366
1948	208.775452662306	0.588672889909562	0.296817027719321	1.98328544165002	0.0473355546425098	0.368627018264231	HACD3	51495	3-hydroxyacyl-CoA dehydratase 3	ENSG00000074696
1949	49.9610514725272	0.796438193877451	0.401598160042066	1.9831719193983	0.0473482293632567	0.368627018264231	TEFM	79736	transcription elongation factor, mitochondrial	ENSG00000172171
1954	221.323040563319	-0.642536371247158	0.324256813642336	-1.98156629009465	0.0475278031832011	0.369490340875854	PREP	5550	prolyl endopeptidase	ENSG00000085377
1955	4236.59177553316	-0.472725215840591	0.238679703700349	-1.98058405684161	0.0476379383226465	0.370080006956004	RPS23	6228	ribosomal protein S23	ENSG00000186468
1958	151.237889751577	-0.560903437972316	0.283326437111979	-1.97970737813863	0.047736419040944	0.370273962939271	MAFG	4097	MAF bZIP transcription factor G	ENSG00000197063
1959	551.842126735561	0.465641899262799	0.235280485207316	1.97909273628241	0.0478055661431016	0.370563272516215	NUP88	4927	nucleoporin 88	ENSG00000108559
1960	12.182552866299	-1.62945547074487	0.823416247325498	-1.97889642818857	0.0478276684990354	0.370563272516215	ABHD8	79575	abhydrolase domain containing 8	ENSG00000127220
1961	52.4110235440736	0.965052003016044	0.487856287333854	1.97814813106146	0.0479119981586924	0.370675220728492	GALE	2582	UDP-galactose-4-epimerase	ENSG00000117308
1962	600.682288697021	0.404446112908158	0.204457586121809	1.97814187568078	0.0479127036377607	0.370675220728492	TAF5	6877	TATA-box binding protein associated factor 5	ENSG00000148835
1963	121.472316358986	-0.705058549426502	0.356441220521126	-1.97804998085151	0.047923068502133	0.370675220728492	GPC6	10082	glypican 6	ENSG00000183098
1965	294.243776432666	-0.476349896548203	0.240886083496251	-1.97749031257597	0.047986234462347	0.370746289544016	PIP4P2	55529	phosphatidylinositol-4,5-bisphosphate 4-phosphatase 2	ENSG00000155099
1966	91.9517072397687	-0.864437554172301	0.437685697539218	-1.97501896688055	0.0482659956347437	0.37269813492663	TNR	7143	tenascin R	ENSG00000116147
1967	7.4918354926104	-2.18107940218572	1.10445611976611	-1.97479950823905	0.0482909048841909	NA	ZMYND12	84217	zinc finger MYND-type containing 12	ENSG00000066185
1968	2.45950652692712	-3.85517652146691	1.95253041572921	-1.97445145561388	0.0483304321005005	NA	BTD	686	biotinidase	ENSG00000169814
1970	96.5445706106675	0.616427719004225	0.3123569954628	1.97347179015761	0.0484418354797162	0.373458036332698	GGCX	2677	gamma-glutamyl carboxylase	ENSG00000115486
1971	25.2527575924709	1.13212872981492	0.573763398377464	1.97316303726666	0.0484769902071558	0.373458036332698	ARHGAP24	83478	Rho GTPase activating protein 24	ENSG00000138639
1974	134.162678143099	0.569608233699186	0.288769942528895	1.97253297455703	0.0485487958756627	0.373458036332698	SURF1	6834	SURF1 cytochrome c oxidase assembly factor	ENSG00000148290
1975	975.253844377385	-0.432951880282273	0.219566729195183	-1.97184647177306	0.0486271354451308	0.373458036332698	BIRC3	330	baculoviral IAP repeat containing 3	ENSG00000023445
1976	244.153279929579	0.625101974375238	0.317015510549444	1.97183403831512	0.0486285552546365	0.373458036332698	ARHGAP4	393	Rho GTPase activating protein 4	ENSG00000089820
1977	1733.96580771085	-0.362766055199892	0.183983147353438	-1.97173523998373	0.0486398385351875	0.373458036332698	BTBD10	84280	BTB domain containing 10	ENSG00000148925
1978	60.3246752476689	-0.73514724396249	0.372862499648589	-1.97163094882253	0.0486517515102871	0.373458036332698	MAPK14	1432	mitogen-activated protein kinase 14	ENSG00000112062
1979	19.176759992315	-1.2861400944109	0.652356832690547	-1.97152851010452	0.0486634552693841	0.373458036332698	ZNF512B	57473	zinc finger protein 512B	ENSG00000196700
1981	236.939988984294	0.511771290619115	0.259757606927089	1.97018788659677	0.048816841317434	0.374087228450252	VPS41	27072	VPS41 subunit of HOPS complex	ENSG00000006715
1984	846.762668091862	0.419930491668507	0.213214869057993	1.96951785550326	0.0488936542219788	0.374179458522186	IRX1	79192	iroquois homeobox 1	ENSG00000170549
1986	987.246948893755	-0.397171634896526	0.201758058439284	-1.96855400953439	0.0490043282288799	0.374609046677865	RNF146	81847	ring finger protein 146	ENSG00000118518
1988	292.287291519941	0.53590550750913	0.272298338400306	1.9680821802199	0.0490585828359109	0.374701948072621	ZFAND4	93550	zinc finger AN1-type containing 4	ENSG00000172671
1989	6.89823251187345	-2.03262945515354	1.03283128955322	-1.96801692174992	0.049066090729729	NA	CTXN1	404217	cortexin 1	ENSG00000178531
1991	288.301515197923	0.698507292364946	0.354958097726396	1.96785845100894	0.0490843265764753	0.374701948072621	DCUN1D4	23142	defective in cullin neddylation 1 domain containing 4	ENSG00000109184
1992	35.1185202767434	0.961148604814387	0.488453806308235	1.96773695363091	0.0490983116059341	0.374701948072621	ZNF511	118472	zinc finger protein 511	ENSG00000198546
1993	1109.94839546281	-0.440314111667153	0.22380389479299	-1.96741040666172	0.0491359155658474	0.374780717450331	DDX6	1656	DEAD-box helicase 6	ENSG00000110367
1994	55.842117499928	-0.876379925416697	0.445508539498941	-1.96714506618067	0.049166489005448	0.37480580436617	CCNY	219771	cyclin Y	ENSG00000108100
1995	7.73906942205081	-2.03392857382152	1.03432029013913	-1.96643978969795	0.0492478309965963	NA	ABCA4	24	ATP binding cassette subfamily A member 4	ENSG00000198691
1996	401.558548128087	0.433770587603434	0.220666501530676	1.96572920943841	0.049329898857838	0.375744476083324	PPIL2	23759	peptidylprolyl isomerase like 2	ENSG00000100023
1997	897.397487548453	0.399535832448772	0.20326360536304	1.9656043773069	0.049344328081409	0.375744476083324	KPNA1	3836	karyopherin subunit alpha 1	ENSG00000114030
1998	60.349564783317	0.80008680179605	0.407147774226702	1.96510174546738	0.0494024626413369	0.375961240198659	SLC9A8	23315	solute carrier family 9 member A8	ENSG00000197818
1999	199.376560496754	-0.603323877025604	0.307080423378762	-1.96470966917173	0.0494478501940866	0.375961240198659	ABL2	27	ABL proto-oncogene 2, non-receptor tyrosine kinase	ENSG00000143322
2000	35.7791488008711	0.982650038758552	0.500165749778178	1.9646487973124	0.0494548999809985	0.375961240198659	STEAP2	261729	STEAP2 metalloreductase	ENSG00000157214
2001	77.0719067919955	-0.670010568987866	0.34126342742636	-1.96332368235517	0.0496085753487912	0.376576948547438	CMTM4	146223	CKLF like MARVEL transmembrane domain containing 4	ENSG00000183723
2002	46.4396059239403	0.920386175525349	0.468843897965312	1.9630972686637	0.0496348728727063	0.376576948547438	ERI2	112479	ERI1 exoribonuclease family member 2	ENSG00000196678
2003	273.14340357934	0.474307628150254	0.241612427764226	1.963092844765	0.0496353868166453	0.376576948547438	AKTIP	64400	AKT interacting protein	ENSG00000166971
2004	784.922178544506	0.491700420735031	0.250498242980627	1.96288969888327	0.0496589919838123	0.376576948547438	MCM5	4174	minichromosome maintenance complex component 5	ENSG00000100297
2005	22.5607663347715	1.12714818922488	0.57426616767086	1.9627626572473	0.0496737587661507	0.376576948547438	ALDH3A1	218	aldehyde dehydrogenase 3 family member A1	ENSG00000108602
2007	582.871997703935	-0.399941122964683	0.203796383071621	-1.96245447017639	0.0497095964314305	0.376576948547438	WDR47	22911	WD repeat domain 47	ENSG00000085433
2008	994.773581950896	0.374283070135016	0.190749076215541	1.96217500792552	0.0497421125627034	0.376576948547438	PYGO2	90780	pygopus family PHD finger 2	ENSG00000163348
2009	21.2228654462263	1.2018739163392	0.612556361152617	1.96206258323346	0.0497551984868311	0.376576948547438	GPAT3	84803	glycerol-3-phosphate acyltransferase 3	ENSG00000138678
2010	2.26081220000723	4.50654298827506	2.29696436600129	1.96195598633528	0.04976760873809	NA	SSPN	8082	sarcospan	ENSG00000123096
2011	157.706925187616	-0.587680425227541	0.299628685768217	-1.96136235661412	0.0498367679383139	0.376777774056687	JARID2	3720	jumonji and AT-rich interaction domain containing 2	ENSG00000008083
2012	247.511287915939	0.56490400698221	0.288090361452467	1.96085701768754	0.0498957045460435	0.376777774056687	WEE1	7465	WEE1 G2 checkpoint kinase	ENSG00000166483
2013	447.489062523224	0.459231299051184	0.234246529151908	1.96046148779167	0.049941875120915	0.376777774056687	TLCD4	148534	TLC domain containing 4	ENSG00000152078
2014	593.653701863683	-0.499233599622453	0.254658156817554	-1.96040686802002	0.0499482537519313	0.376777774056687	DGCR2	9993	DiGeorge syndrome critical region gene 2	ENSG00000070413
2015	274.684507702396	0.643884592907986	0.328446847910975	1.96039206039971	0.0499499831398677	0.376777774056687	HADHA	3030	hydroxyacyl-CoA dehydrogenase trifunctional multienzyme complex subunit alpha	ENSG00000084754
2016	63.0356897983962	-0.711449714685479	0.363012734513725	-1.95984781536247	0.0500135805773603	0.376777774056687	CNTNAP5	129684	contactin associated protein family member 5	ENSG00000155052
2017	192.230595120793	-0.515042893846105	0.262799494479247	-1.95983213311233	0.0500154141233543	0.376777774056687	CAMTA1	23261	calmodulin binding transcription activator 1	ENSG00000171735
2020	368.378127288078	0.50174712614955	0.256086247921597	1.95928961520482	0.0500788792371906	0.376777774056687	UBE2D2	7322	ubiquitin conjugating enzyme E2 D2	ENSG00000131508
2021	569.99160637037	-1.71891976094365	0.877335301843925	-1.95925065061321	0.0500834400107381	0.376777774056687	IGFBP1	3484	insulin like growth factor binding protein 1	ENSG00000146678
2022	162.342635639082	0.586117042596255	0.299228503107647	1.95876073471984	0.0501408139829083	0.377002934692508	CHRNA5	1138	cholinergic receptor nicotinic alpha 5 subunit	ENSG00000169684
2024	58.3355363232696	1.01876161236746	0.520250174380191	1.95821484073731	0.0502048084265146	0.377020975226172	CUTC	51076	cutC copper transporter	ENSG00000119929
2025	559.465233310262	-0.441123094731457	0.225288318113979	-1.95803803066381	0.0502255503140347	0.377020975226172	ARHGEF2	9181	Rho/Rac guanine nucleotide exchange factor 2	ENSG00000116584
2028	639.901870846326	0.427911036905209	0.218640579529363	1.95714371882069	0.0503305736168859	0.377174255436061	APH1B	83464	aph-1 homolog B, gamma-secretase subunit	ENSG00000138613
2029	38.9500041394397	-0.898243524473946	0.458967436392726	-1.95709641523531	0.0503361338234683	0.377174255436061	SLC16A5	9121	solute carrier family 16 member 5	ENSG00000170190
2030	145.997271518889	0.603691978422756	0.308489438092433	1.95692916475757	0.0503557970786734	0.377174255436061	UIMC1	51720	ubiquitin interaction motif containing 1	ENSG00000087206
2031	278.628248245818	0.45547654667785	0.23283315856413	1.95623574187951	0.0504373898998585	0.377579523190385	ABCD3	5825	ATP binding cassette subfamily D member 3	ENSG00000117528
2033	138.640593007345	-0.628086996994739	0.321249806066095	-1.95513580128205	0.0505670435708473	0.377879393033371	PDAP1	11333	PDGFA associated protein 1	ENSG00000106244
2035	80.8741180529631	-0.922495544810702	0.471888136448004	-1.95490302374311	0.0505945176073375	0.377879393033371	LRRFIP1	9208	LRR binding FLII interacting protein 1	ENSG00000124831
2036	2124.48317512804	-0.365466937327932	0.186965463846122	-1.95472965867494	0.0506149874922765	0.377879393033371	AGAP1	116987	ArfGAP with GTPase domain, ankyrin repeat and PH domain 1	ENSG00000157985
2037	328.030065451281	0.625708456075355	0.320215131487012	1.9540252616099	0.0506982297635752	0.378295264672587	ARL5A	26225	ADP ribosylation factor like GTPase 5A	ENSG00000162980
2039	15.1974103508084	-1.6793690844006	0.859764389478008	-1.95328988377874	0.0507852555245753	0.378533399425442	ATF7-NPFF	114108587	ATF7-NPFF readthrough	ENSG00000267281
2041	7.80951128537027	1.94754174378545	0.997799806530464	1.95183616096039	0.0509576595526905	NA	CHRNA2	1135	cholinergic receptor nicotinic alpha 2 subunit	ENSG00000120903
2042	95.4958635993709	-0.779694882315167	0.399517225447281	-1.95159265396443	0.0509865860999306	0.379654956339492	CABLES2	81928	Cdk5 and Abl enzyme substrate 2	ENSG00000149679
2044	72.9085792225115	0.733168015930459	0.375810613106059	1.95089758075445	0.0510692305050216	0.379961989788998	ORC6	23594	origin recognition complex subunit 6	ENSG00000091651
2045	125.959957286131	0.648301718056597	0.332335695657284	1.95074355998505	0.0510875587930611	0.379961989788998	LMAN1	3998	lectin, mannose binding 1	ENSG00000074695
2046	1683.64245804823	0.363341952656879	0.186371815438543	1.9495541844775	0.0512292786351048	0.38080984881517	TFG	10342	trafficking from ER to golgi regulator	ENSG00000114354
2048	11.8823903745883	-1.53581501230759	0.788319304682738	-1.94821438874402	0.0513893158400264	0.381586503618617	PRKAA2	5563	protein kinase AMP-activated catalytic subunit alpha 2	ENSG00000162409
2049	67.4155208884128	0.780135268909628	0.400505295120676	1.94787753973282	0.0514296178729789	0.381679449336094	FASTKD1	79675	FAST kinase domains 1	ENSG00000138399
2051	1101.1905022562	-0.418099883540485	0.214735408165059	-1.94704677311116	0.051529127382967	0.382016897471951	AP3D1	8943	adaptor related protein complex 3 subunit delta 1	ENSG00000065000
2052	28.9098064069337	1.00473180943924	0.516134161410308	1.94664853551617	0.0515768855252182	0.382016897471951	GSTK1	373156	glutathione S-transferase kappa 1	ENSG00000197448
2053	30.1967796721437	-0.975555431296964	0.501151034874274	-1.94662958551349	0.0515791590034155	0.382016897471951	SLC24A2	25769	solute carrier family 24 member 2	ENSG00000155886
2054	36.0976008674473	-0.957561342162219	0.49192241257711	-1.94656986077478	0.0515863248751888	0.382016897471951	CDH24	64403	cadherin 24	ENSG00000139880
2056	54.9780568147359	-0.823812774297736	0.42341133926167	-1.94565590929679	0.0516960862342727	0.382417413354983	GRIK5	2901	glutamate ionotropic receptor kainate type subunit 5	ENSG00000105737
2058	71.438344642876	0.721963797864204	0.371352999557574	1.94414424745281	0.0518780587454959	0.383350668631995	SUGP1	57794	SURP and G-patch domain containing 1	ENSG00000105705
2061	253.775743478856	0.650278219886483	0.334744863936695	1.94260850559147	0.0520634784429264	0.384253613158718	KIF14	9928	kinesin family member 14	ENSG00000118193
2063	439.51378916077	0.48187251496728	0.248086898732632	1.94235373745634	0.0520942917319477	0.384253613158718	HSDL2	84263	hydroxysteroid dehydrogenase like 2	ENSG00000119471
2064	209.904384165327	0.512381983805279	0.263814408521523	1.94220621487957	0.0521121410289505	0.384253613158718	LPCAT1	79888	lysophosphatidylcholine acyltransferase 1	ENSG00000153395
2066	147.386867860456	-0.54520354698466	0.280915644829623	-1.9408087695341	0.0522814769256916	0.38508881958618	FGFR3	2261	fibroblast growth factor receptor 3	ENSG00000068078
2067	288.063043352469	-0.498942131614228	0.257224865706667	-1.93971189466266	0.0524147132062042	0.385863298667539	SCAPER	49855	S-phase cyclin A associated protein in the ER	ENSG00000140386
2068	5.64274015053877	-2.30261284887023	1.18722192782796	-1.93949656327768	0.0524409026006632	NA	GPR158	57512	G protein-coupled receptor 158	ENSG00000151025
2069	73.2962045580869	0.709464960362569	0.365834477781488	1.93930589775174	0.0524641011745158	0.386020009552396	TRMT5	57570	tRNA methyltransferase 5	ENSG00000126814
2070	147.579530961545	0.585658002890728	0.302064300224082	1.93885210021928	0.052519349947058	0.386022347445448	KIAA0319	9856	KIAA0319	ENSG00000137261
2071	543.615261418765	0.440725299381004	0.227321914456618	1.93877172130324	0.0525291409582446	0.386022347445448	SLBP	7884	stem-loop histone mRNA binding protein	ENSG00000163950
2073	5.9845922939419	2.38102054062623	1.2284966463649	1.93815794912556	0.0526039552957979	NA	EFEMP2	30008	EGF containing fibulin extracellular matrix protein 2	ENSG00000172638
2076	463.661605546318	0.458895446676926	0.236808591638093	1.93783275979379	0.0526436295803897	0.386100127894187	PDLIM5	10611	PDZ and LIM domain 5	ENSG00000163110
2078	4.50065949074592	-2.81066715569245	1.45086727929062	-1.93723243732307	0.0527169368196075	NA	GABRA2	2555	gamma-aminobutyric acid type A receptor subunit alpha2	ENSG00000151834
2080	314.661103894102	-0.46628604973653	0.240791720300802	-1.9364704448892	0.0528101089444979	0.386850220004856	CORO2B	10391	coronin 2B	ENSG00000103647
2081	201.630590934236	0.510561428158575	0.263692631575238	1.93619907051858	0.0528433242845109	0.386850220004856	SLC30A7	148867	solute carrier family 30 member 7	ENSG00000162695
2082	17.6164938310204	1.55233764829589	0.80182686454127	1.93600104579184	0.0528675728834425	0.386850220004856	MAN2B2	23324	mannosidase alpha class 2B member 2	ENSG00000013288
2084	7070.45605684938	-0.596267243712389	0.308013965970153	-1.93584483039373	0.0528867083911421	0.386850220004856	RIMKLA	284716	ribosomal modification protein rimK like family member A	ENSG00000177181
2085	10.7133025348668	-1.66148045101869	0.858487254039739	-1.93535832151304	0.0529463400784911	0.387080294655792	JMY	133746	junction mediating and regulatory protein, p53 cofactor	ENSG00000152409
2086	288.826332877416	-0.4986886440625	0.257708352111303	-1.9350891811497	0.0529793529064556	0.387115622806373	FAM222B	55731	family with sequence similarity 222 member B	ENSG00000173065
2088	640.774772973441	-0.528576524251734	0.27327239751398	-1.93424776545422	0.0530826721350951	0.387664363168422	GRIP1	23426	glutamate receptor interacting protein 1	ENSG00000155974
2089	16.1543279140633	-1.26837499861417	0.655914615626788	-1.93375016868944	0.0531438522803578	0.387904940900784	SMARCA4	6597	SWI/SNF related, matrix associated, actin dependent regulator of chromatin, subfamily a, member 4	ENSG00000127616
2090	46.6441241175866	-0.836319010326329	0.432623089055687	-1.93313540465862	0.0532195196251097	0.388171593815624	GRAMD1B	57476	GRAM domain containing 1B	ENSG00000023171
2091	802.578251826358	-0.494315897955782	0.255725480461141	-1.932994307272	0.0532368990863097	0.388171593815624	OLFM2	93145	olfactomedin 2	ENSG00000105088
2094	181.030173822774	-0.56202154102526	0.290852074468566	-1.93232777195131	0.053319062694679	0.38835841157837	NMD3	51068	NMD3 ribosome export adaptor	ENSG00000169251
2096	17.8654264325363	1.58104316812079	0.818502685540961	1.93162856524516	0.0534053675015876	0.388780886788187	SERPINE1	5054	serpin family E member 1	ENSG00000106366
2098	224.32516044341	-0.558067622106474	0.289015240968748	-1.9309280030904	0.0534919565970081	0.388998945353679	NLGN2	57555	neuroligin 2	ENSG00000169992
2101	28.3483350873939	-1.05780561589012	0.548303025674644	-1.92923541610694	0.0537016433294632	0.39011077441398	MAGI3	260425	membrane associated guanylate kinase, WW and PDZ domain containing 3	ENSG00000081026
2102	213.877545949662	0.513411130403583	0.266219968942379	1.92852223837013	0.0537902008782557	0.390547563141966	RGS7	6000	regulator of G protein signaling 7	ENSG00000182901
2103	412.568578011974	0.408596697421465	0.211900014647265	1.92825233212762	0.0538237477810614	0.390584692693312	SNX25	83891	sorting nexin 25	ENSG00000109762
2109	120.861029504712	0.647229093664942	0.336066173358076	1.92589776947091	0.0541171400247187	0.391160598744527	AACS	65985	acetoacetyl-CoA synthetase	ENSG00000081760
2110	1031.61362139504	-0.51126481932942	0.265481169715593	-1.92580445489649	0.054128795006405	0.391160598744527	PCBP4	57060	poly(rC) binding protein 4	ENSG00000090097
2112	850.376166304196	-0.489530191308925	0.25419740421508	-1.92578753044515	0.0541309090932041	0.391160598744527	PUM2	23369	pumilio RNA binding family member 2	ENSG00000055917
2113	4.75730422185826	-2.71047446767976	1.40869751649893	-1.92409969914348	0.0543420878025663	NA	SERPINE3	647174	serpin family E member 3	ENSG00000253309
2114	102.242769075779	0.715565664974762	0.372101057300312	1.92304120328594	0.054474875462437	0.393439203063879	TTC32	130502	tetratricopeptide repeat domain 32	ENSG00000183891
2117	424.504605795294	-0.491109160308192	0.255595545428163	-1.92143082730768	0.0546774152293117	0.394416555112461	SOX2	6657	SRY-box transcription factor 2	ENSG00000181449
2118	2260.16691745245	0.679948372170561	0.3539290496777	1.92114315790056	0.0547136619434059	0.394416555112461	MYEF2	50804	myelin expression factor 2	ENSG00000104177
2120	28.8022840611622	-1.10069264647896	0.573145960766545	-1.92044037963185	0.0548022971928761	0.394766206889638	ESYT2	57488	extended synaptotagmin 2	ENSG00000117868
2121	1.70093231986025	-4.37092442931393	2.27630799442267	-1.92018146930179	0.0548349814463678	NA	CES5A	221223	carboxylesterase 5A	ENSG00000159398
2122	6.65962121251671	-2.62310270093131	1.36684071016731	-1.91909904454795	0.0549718003754946	NA	NRL	4901	neural retina leucine zipper	ENSG00000129535
2125	837.961631799449	-0.558662738302428	0.291368984355812	-1.91737202069594	0.0551906861662413	0.396993598915174	BCL11A	53335	BCL11 transcription factor A	ENSG00000119866
2126	2.5990211334363	-3.94974481012008	2.06001702701046	-1.91733600175724	0.0551952589873296	NA	PGLYRP2	114770	peptidoglycan recognition protein 2	ENSG00000161031
2128	18.2472635125446	1.33449125110945	0.696159632737293	1.91693282453371	0.0552464663186865	0.396993598915174	SOWAHD	347454	sosondowah ankyrin repeat domain family member D	ENSG00000187808
2129	3.57114906779176	-3.32416374270543	1.73419105462093	-1.91683824792422	0.0552584841772532	NA	TRPM4	54795	transient receptor potential cation channel subfamily M member 4	ENSG00000130529
2130	53.3756970808879	0.767439077242331	0.400403097188511	1.91666618622837	0.055280353661005	0.396993598915174	DNAJC17	55192	DnaJ heat shock protein family (Hsp40) member C17	ENSG00000104129
2132	70.9054516147532	0.722290223208128	0.376854208330603	1.9166303765261	0.0552849060729947	0.396993598915174	PHYH	5264	phytanoyl-CoA 2-hydroxylase	ENSG00000107537
2135	322.273501624742	0.459142426831513	0.23969201144876	1.91555164503122	0.055422189484222	0.397356271891836	NPAT	4863	nuclear protein, coactivator of histone transcription	ENSG00000149308
2137	3.1640877105331	-3.35739753508088	1.75349090834245	-1.9146934375922	0.0555316109840678	NA	UMODL1	89766	uromodulin like 1	ENSG00000177398
2138	266.978549598044	-0.451045794903649	0.23564770117714	-1.91406830047789	0.0556114292714556	0.398505062025032	IBTK	25998	inhibitor of Bruton tyrosine kinase	ENSG00000005700
2140	60.7507611543655	0.728964097388499	0.380899626178928	1.91379578053476	0.0556462548636711	0.398546716925052	RWDD2B	10069	RWD domain containing 2B	ENSG00000156253
2141	290.537615278686	0.495761676144226	0.259152757979895	1.91300945438014	0.0557468421216118	0.399059077761637	IFT46	56912	intraflagellar transport 46	ENSG00000118096
2142	2044.1889851584	-0.381046142725212	0.199263240825667	-1.91227514491037	0.0558409121026652	0.399524275809537	PDCL	5082	phosducin like	ENSG00000136940
2143	205.743612382684	-0.544111785254595	0.28464867956186	-1.91152049639615	0.0559377253820719	0.399609973864383	SLC7A1	6541	solute carrier family 7 member 1	ENSG00000139514
2144	477.496385240703	-0.497816645718142	0.260443993728101	-1.91141534343792	0.0559512264647321	0.399609973864383	FOXO4	4303	forkhead box O4	ENSG00000184481
2145	365.366944027799	0.476229012119292	0.249164173385571	1.91130613060629	0.0559652516866924	0.399609973864383	QARS1	5859	glutaminyl-tRNA synthetase 1	ENSG00000172053
2146	362.579104433216	-0.46391899817943	0.24272749783792	-1.91127499896699	0.0559692501794477	0.399609973864383	MAPRE2	10982	microtubule associated protein RP/EB family member 2	ENSG00000166974
2147	109.259694875494	-0.768480573272818	0.402199034754859	-1.91069720925911	0.0560435036645845	0.399932264852155	REPS2	9185	RALBP1 associated Eps domain containing 2	ENSG00000169891
2150	392.445051250881	0.423888699734558	0.221928620461329	1.9100226859132	0.0561302924506167	0.400343627930489	MAPKAPK2	9261	MAPK activated protein kinase 2	ENSG00000162889
2151	5.31235418109864	-2.34410917092891	1.2277644793605	-1.90924986863107	0.0562298659444637	NA	MAP7	9053	microtubule associated protein 7	ENSG00000135525
2152	310.307754371018	0.544154976164568	0.285034828199493	1.90908240793549	0.0562514617616923	0.400999652423647	ZGPAT	84619	zinc finger CCCH-type and G-patch domain containing	ENSG00000197114
2153	4.37684125929697	3.36189182260191	1.76123762532383	1.90882353083035	0.0562848602749793	NA	CAPN3	825	calpain 3	ENSG00000092529
2154	486.5559962953	-0.414475108275492	0.217138960520169	-1.90880119939136	0.0562877420943793	0.401050162422453	ARHGAP1	392	Rho GTPase activating protein 1	ENSG00000175220
2156	81.8886900316527	0.752951520777691	0.39453657401771	1.90844542778407	0.0563336701496878	0.401169324440778	POP4	10775	POP4 homolog, ribonuclease P/MRP subunit	ENSG00000105171
2159	157.494132004816	0.622744489976261	0.326542512366456	1.90708549849521	0.0565095167988205	0.401796704071116	WDHD1	11169	WD repeat and HMG-box DNA binding protein 1	ENSG00000198554
2160	2.17049930931361	4.43852368382594	2.32816151733038	1.90645006834209	0.0565918380407317	NA	KIAA1210	57481	KIAA1210	ENSG00000250423
2161	552.839384942932	-0.452120879084343	0.237204221147675	-1.90604061300776	0.0566449366554637	0.402050547041966	NEXMIF	340533	neurite extension and migration factor	ENSG00000050030
2163	596.775547659098	0.467935689855115	0.245549004625627	1.9056712959132	0.0566928656585038	0.402050547041966	USP33	23032	ubiquitin specific peptidase 33	ENSG00000077254
2164	7734.76280664534	-0.473915844549502	0.248706135489511	-1.90552534466722	0.0567118161298594	0.402050547041966	RPS27	6232	ribosomal protein S27	ENSG00000177954
2165	2483.86019166779	-0.390224172234911	0.204792537980505	-1.90546089268183	0.0567201863247539	0.402050547041966	FBRSL1	57666	fibrosin like 1	ENSG00000112787
2166	40.1734226194311	-0.999279917268206	0.524430858833867	-1.90545598230093	0.0567208240640118	0.402050547041966	PPM1M	132160	protein phosphatase, Mg2+/Mn2+ dependent 1M	ENSG00000164088
2168	157.54160174175	-0.633967963264469	0.332822306292903	-1.90482413972139	0.0568029348714401	0.402207575377894	NR1I3	9970	nuclear receptor subfamily 1 group I member 3	ENSG00000143257
2169	271.214759676519	0.54574083184748	0.286560315170687	1.90445362792966	0.0568511305468033	0.402207575377894	USPL1	10208	ubiquitin specific peptidase like 1	ENSG00000132952
2171	160.902883566239	0.557808507721165	0.292977753129904	1.90392786401716	0.0569195796024574	0.40242113484249	ST3GAL3	6487	ST3 beta-galactoside alpha-2,3-sialyltransferase 3	ENSG00000126091
2172	280.017417951661	0.717876224456965	0.377142952249002	1.90345920605458	0.0569806518375374	0.402645686364327	KIF20A	10112	kinesin family member 20A	ENSG00000112984
2173	2.66653944889818	4.72861462455611	2.48491051048374	1.90293155612899	0.0570494767233925	NA	IL17REL	400935	interleukin 17 receptor E like	ENSG00000188263
2174	92.3879965982778	0.751940274505878	0.39516759026711	1.9028389296744	0.0570615657398808	0.4029677837037	COG1	9382	component of oligomeric golgi complex 1	ENSG00000166685
2175	151.768276146198	-1.60906952796769	0.84569465164826	-1.90266016798334	0.0570849026051831	0.4029677837037	PDK2	5164	pyruvate dehydrogenase kinase 2	ENSG00000005882
2177	170.989799264712	0.618853694639817	0.32543364789595	1.9016278698928	0.0572198217377552	0.403638072015277	MRPL35	51318	mitochondrial ribosomal protein L35	ENSG00000132313
2178	406.068150543635	0.539298876802733	0.283646335308396	1.9013074017557	0.0572617601400057	0.403638072015277	NDC80	10403	NDC80 kinetochore complex component	ENSG00000080986
2179	86.6618591586378	0.682189846890359	0.358848326488263	1.90105344385011	0.0572950127640178	0.403638072015277	TREX2	11219	three prime repair exonuclease 2	ENSG00000183479
2180	5974.59523659145	-0.496396661167441	0.261122614764009	-1.90100984403845	0.0573007232311082	0.403638072015277	RPS9	6203	ribosomal protein S9	ENSG00000170889
2181	37.2210816068233	0.918889278391329	0.483419592337187	1.90081099929934	0.0573267728399072	0.403638072015277	DECR1	1666	2,4-dienoyl-CoA reductase 1	ENSG00000104325
2182	1139.90243743743	0.400682594950955	0.210824178859358	1.90055332893412	0.0573605435352235	0.403668948024265	HSPA4	3308	heat shock protein family A (Hsp70) member 4	ENSG00000170606
2184	1015.26480245282	-0.439966453144722	0.231540483907806	-1.90017074214937	0.0574107164957157	0.403815162571247	NRN1	51299	neuritin 1	ENSG00000124785
2187	1.91734939647578	4.25639461784796	2.24116893849104	1.89918508361701	0.0575401452597573	NA	SPMAP2	51298	sperm microtubule associated protein 2	ENSG00000105549
2189	352.53837176231	0.618021734457426	0.325450486924943	1.8989731442619	0.0575680071018195	0.404302755169169	TTC5	91875	tetratricopeptide repeat domain 5	ENSG00000136319
2190	102.670790890836	0.744554266474414	0.392100189761906	1.89888779938242	0.0575792298256113	0.404302755169169	LAP3	51056	leucine aminopeptidase 3	ENSG00000002549
2192	80.4661503965762	0.749167114351009	0.394627983494539	1.89841355830098	0.0576416249585557	0.40440398470668	FOXD1	2297	forkhead box D1	ENSG00000251493
2193	5.25653644973332	-2.47032775102794	1.30187549467813	-1.89751459423444	0.0577600544744205	NA	SYT10	341359	synaptotagmin 10	ENSG00000110975
2194	31.4186939597021	-1.01513614157501	0.535043719060514	-1.89729568895321	0.0577889236560728	0.405230446280486	GRIN2B	2904	glutamate ionotropic receptor NMDA type subunit 2B	ENSG00000273079
2196	72.4992571799854	-0.726529445898883	0.382994332391095	-1.8969717942379	0.0578316608226033	0.405323226898011	PLEKHJ1	55111	pleckstrin homology domain containing J1	ENSG00000104886
2197	949.448119354094	0.424618236612017	0.22389910171546	1.89647137196486	0.0578977420418847	0.405574529617144	TDG	6996	thymine DNA glycosylase	ENSG00000139372
2198	118.421269215821	-0.599932087194368	0.316420598873982	-1.89599567578499	0.0579606163268571	0.405574529617144	DTX4	23220	deltex E3 ubiquitin ligase 4	ENSG00000110042
2200	284.036533723634	-0.507125471221291	0.267500409077206	-1.89579325493639	0.0579873881424983	0.405574529617144	CTIF	9811	cap binding complex dependent translation initiation factor	ENSG00000134030
2201	3720.76951455606	-0.398088933980261	0.210028750724156	-1.89540209427373	0.0580391514614158	0.405574529617144	EIF2S3	1968	eukaryotic translation initiation factor 2 subunit gamma	ENSG00000130741
2203	208.154490640793	-0.813918243176294	0.429477143104754	-1.8951375090473	0.0580741864859083	0.405574529617144	EVX2	344191	even-skipped homeobox 2	ENSG00000174279
2204	135.391562993058	0.559038772666794	0.29510545824596	1.89436947723568	0.0581759848938387	0.405877825528709	GNB5	10681	G protein subunit beta 5	ENSG00000069966
2205	902.286271189498	-0.48145814465386	0.254152917932318	-1.89436402529156	0.0581767080487755	0.405877825528709	NRP2	8828	neuropilin 2	ENSG00000118257
2206	32.3293594431632	-0.906411057562312	0.478929598300882	-1.89257682293603	0.0584141683873927	0.407126146739325	IGSF9B	22997	immunoglobulin superfamily member 9B	ENSG00000080854
2207	2.35951758501365	-3.80223175511095	2.0090503887179	-1.8925517132188	0.058417510368593	NA	PMM1	5372	phosphomannomutase 1	ENSG00000100417
2208	85.8201707469218	-0.69594118994045	0.367763179227873	-1.8923623387246	0.058442720308538	0.407126146739325	MGARP	84709	mitochondria localized glutamic acid rich protein	ENSG00000137463
2209	827.522806872194	0.475412673847958	0.251241348162206	1.89225490678796	0.0584570258959088	0.407126146739325	UBTFL1	642623	upstream binding transcription factor like 1	ENSG00000255009
2210	3.63293642789465	-3.61777011996793	1.9119017543288	-1.89223641422831	0.0584594886500616	NA	TMEM204	79652	transmembrane protein 204	ENSG00000131634
2211	310.511663410162	-0.485144590930483	0.256425436934346	-1.89195189342583	0.0584973906880296	0.407126146739325	SCAP	22937	SREBF chaperone	ENSG00000114650
2212	47.1109178045215	-0.793148182825856	0.419252185099729	-1.89181645561892	0.0585154400137853	0.407126146739325	TRMT2A	27037	tRNA methyltransferase 2 homolog A	ENSG00000099899
2213	749.182902801357	0.369509445427467	0.195333881432127	1.89168127269237	0.058533459984725	0.407126146739325	KCTD4	386618	potassium channel tetramerization domain containing 4	ENSG00000180332
2216	90.4203490168924	-0.617993284778488	0.32690083830017	-1.89046099726128	0.0586963321553522	0.407474600661242	RGS6	9628	regulator of G protein signaling 6	ENSG00000182732
2217	155.75291376342	0.597430100196578	0.316052377259016	1.89028826607105	0.0587194172486842	0.407474600661242	SPAG1	6674	sperm associated antigen 1	ENSG00000104450
2218	201.280997424087	-0.489801305877972	0.259127380011896	-1.89019510734638	0.0587318708094388	0.407474600661242	NBEA	26960	neurobeachin	ENSG00000172915
2219	92.9716368938977	-0.717150988032038	0.379553115043539	-1.88946147352729	0.0588300204483149	0.407941437322507	BBS9	27241	Bardet-Biedl syndrome 9	ENSG00000122507
2220	1.70204026130532	-4.37523358463303	2.31576040535825	-1.88932912684297	0.0588477410203235	NA	RIN3	79890	Ras and Rab interactor 3	ENSG00000100599
2221	1073.19413530327	-0.425175499238588	0.225050077598595	-1.88924840095786	0.0588585519963026	0.407941437322507	SARS1	6301	seryl-tRNA synthetase 1	ENSG00000031698
2223	159.560753506996	-0.570458202161312	0.302107020804902	-1.88826529301254	0.0589903441994313	0.408442720901002	WDR75	84128	WD repeat domain 75	ENSG00000115368
2225	179.010280777966	0.497754375556764	0.263736131720722	1.88731961870075	0.0591173492425382	0.408775508455017	SPSB4	92369	splA/ryanodine receptor domain and SOCS box containing 4	ENSG00000175093
2227	607.9381763398	0.383778993877808	0.203408255417629	1.88674246819457	0.0591949726231636	0.408945957964738	RNF130	55819	ring finger protein 130	ENSG00000113269
2228	357.942128318514	-0.447921778272648	0.237420634483125	-1.88661688672425	0.059211873800092	0.408945957964738	WDR45B	56270	WD repeat domain 45B	ENSG00000141580
2229	76.7448193379306	-0.680013584722932	0.360547351716603	-1.88605901966917	0.0592870018451409	0.409080086309772	APPL2	55198	adaptor protein, phosphotyrosine interacting with PH domain and leucine zipper 2	ENSG00000136044
2230	100.437957732875	0.606433216329335	0.321539464403391	1.88603043627804	0.0592908533044155	0.409080086309772	WARS2	10352	tryptophanyl tRNA synthetase 2, mitochondrial	ENSG00000116874
2231	8.51647670732057	1.91365125030195	1.01466250709763	1.88599779425755	0.0592952518962702	NA	ATP2A3	489	ATPase sarcoplasmic/endoplasmic reticulum Ca2+ transporting 3	ENSG00000074370
2232	14.2956757286245	1.86137237489199	0.987071273166317	1.88575275716524	0.0593282798891914	0.409132821705734	GALC	2581	galactosylceramidase	ENSG00000054983
2233	46.7587469759907	0.927183593570208	0.491756586724629	1.88545231238439	0.0593687969920148	0.409174365194132	HOXC9	3225	homeobox C9	ENSG00000180806
2234	1131.23751974729	0.560249639016269	0.297203019144304	1.88507384827153	0.0594198682297214	0.409174365194132	MATR3	9782	matrin 3	ENSG00000280987
2237	662.230822844426	-0.536547300444701	0.284855585228524	-1.88357654990074	0.0596222763050947	0.410336277356256	CXXC5	51523	CXXC finger protein 5	ENSG00000171604
2238	247.642028650557	-0.473666495829106	0.25150149883127	-1.88335456460593	0.0596523333940948	0.410337558254722	SASH1	23328	SAM and SH3 domain containing 1	ENSG00000111961
2239	285.716388407908	0.799602696436457	0.42464657051104	1.88298399648954	0.0597025367899072	0.410473167574874	PAXBP1	94104	PAX3 and PAX7 binding protein 1	ENSG00000159086
2240	267.512335213368	0.461092104010461	0.24490117345507	1.88276804682218	0.059731809127333	0.410473167574874	MCCC2	64087	methylcrotonyl-CoA carboxylase subunit 2	ENSG00000131844
2241	5030.35388543411	-0.467645775062626	0.248417932092289	-1.88249604657724	0.0597686961540738	0.410521289534256	FAU	2197	FAU ubiquitin like and ribosomal protein S30 fusion	ENSG00000149806
2244	20.8443973437197	3.50451386736234	1.86234351759789	1.88177628576417	0.0598663969182792	0.410781565667533	TMOD4	29765	tropomodulin 4	ENSG00000163157
2245	2.11745416881505	4.40519010652823	2.34109312371612	1.88168085323137	0.0598793609272687	NA	MYOZ2	51778	myozenin 2	ENSG00000172399
2246	67.2511031409248	0.838003300759732	0.445498779776902	1.8810451089886	0.0599657828781976	0.411078014259477	PTGFRN	5738	prostaglandin F2 receptor inhibitor	ENSG00000134247
2247	152.340640162816	0.865892343136744	0.460331733038138	1.88101814624412	0.0599694504313891	0.411078014259477	ILKAP	80895	ILK associated serine/threonine phosphatase	ENSG00000132323
2248	139.018525084461	0.581802974142247	0.309357414408407	1.88068217228556	0.0600151662167591	0.411186203650683	TXNDC5	81567	thioredoxin domain containing 5	ENSG00000239264
2249	32.1700633958706	-1.1250782149798	0.598730126532025	-1.87910740603032	0.0602298291039262	0.412451227517764	NUPR1	26471	nuclear protein 1, transcriptional regulator	ENSG00000176046
2250	63.3946112450978	0.829448757454756	0.441523631670667	1.87860557840637	0.0602983688969638	0.412714844811954	ARV1	64801	ARV1 homolog, fatty acid homeostasis modulator	ENSG00000173409
2252	4.67207470749925	2.4609467818265	1.31118710666748	1.87688451885501	0.0605339231177056	NA	IFI44L	10964	interferon induced protein 44 like	ENSG00000137959
2253	7.23668197946328	-2.14060388512379	1.14116289191752	-1.87580922958938	0.0606814801795998	NA	SLC16A10	117247	solute carrier family 16 member 10	ENSG00000112394
2255	50.5009511886231	1.13641895240135	0.606065335271964	1.87507663986654	0.06078218074605	0.415630946497792	BHMT2	23743	betaine--homocysteine S-methyltransferase 2	ENSG00000132840
2256	87.4364884203099	-0.729028682522229	0.388805252325171	-1.87504844176466	0.0607860595759964	0.415630946497792	PCIF1	63935	phosphorylated CTD interacting factor 1	ENSG00000100982
2257	161.83213129875	0.498798699772298	0.26604913697402	1.87483675175765	0.060815185445189	0.415630946497792	ERCC2	2068	ERCC excision repair 2, TFIIH core complex helicase subunit	ENSG00000104884
2258	3.85216618623624	-2.88647028521466	1.54125164488454	-1.87280921632424	0.0610947348538031	NA	DLGAP2	9228	DLG associated protein 2	ENSG00000198010
2260	1.66412466341524	-4.34551921721552	2.32123913251069	-1.87206873964568	0.0611970941341341	NA	RDH5	5959	retinol dehydrogenase 5	ENSG00000135437
2261	1.66412466341524	-4.34551921721552	2.32123913251069	-1.87206873964568	0.0611970941341341	NA	CIT	11113	citron rho-interacting serine/threonine kinase	ENSG00000122966
2262	93.6501332243897	0.628266666340291	0.335621591539833	1.8719494876888	0.0612135921170761	0.417937929876876	C1orf50	79078	chromosome 1 open reading frame 50	ENSG00000164008
2263	103.988071833978	0.585142901125827	0.312667666884567	1.87145318528204	0.0612822929386854	0.41819913467398	GAS1	2619	growth arrest specific 1	ENSG00000180447
2265	11.2207861422008	-1.50718804831643	0.805688513480818	-1.87068330142243	0.0613889907019537	0.41856194863802	HPS1	3257	HPS1 biogenesis of lysosomal organelles complex 3 subunit 1	ENSG00000107521
2266	61.7381514500464	0.743260565379473	0.397331705727063	1.87062989101111	0.0613963985226477	0.41856194863802	CHODL	140578	chondrolectin	ENSG00000154645
2268	2610.5738033192	-0.463557086258763	0.24787532383521	-1.87012195924327	0.0614668837218119	0.418567100322176	RPS26	6231	ribosomal protein S26	ENSG00000197728
2269	308.451555321134	0.447439606735729	0.239276890377941	1.86996582089057	0.061488564348122	0.418567100322176	PLPP5	84513	phospholipid phosphatase 5	ENSG00000147535
2271	914.730839408518	0.393282488885311	0.21039747612986	1.86923577278357	0.0615900193698897	0.418842621823849	RTN4	57142	reticulon 4	ENSG00000115310
2272	721.776151893558	0.39434052644833	0.211005453012211	1.86886414933319	0.0616417172043865	0.418986773496614	MAP7D2	256714	MAP7 domain containing 2	ENSG00000184368
2273	21.0696605533481	-1.42330887914802	0.761744220726056	-1.86848661325109	0.0616942743448592	0.41909777678796	IMPG1	3617	interphotoreceptor matrix proteoglycan 1	ENSG00000112706
2274	24.170681449382	1.04718930589731	0.560539610432716	1.86818074299677	0.0617368820154202	0.41909777678796	GALNT17	64409	polypeptide N-acetylgalactosaminyltransferase 17	ENSG00000185274
2275	29.4675779511281	1.14674646925256	0.613946825347062	1.86782702004251	0.0617861859260631	0.41909777678796	COMMD6	170622	COMM domain containing 6	ENSG00000188243
2277	45.3072433834876	0.858459188431337	0.459721357675192	1.8673467614656	0.0618531792475261	0.41909777678796	POLR2M	81488	RNA polymerase II subunit M	ENSG00000255529
2278	107.960410361507	0.666435639831114	0.35692291167069	1.86716968297623	0.0618778958477923	0.41909777678796	E4F1	1877	E4F transcription factor 1	ENSG00000167967
2280	12.4340992265134	1.55005738305793	0.830307775542989	1.86684676299009	0.0619229900361704	0.41909777678796	WDPCP	51057	WD repeat containing planar cell polarity effector	ENSG00000143951
2281	99.0688049007175	-0.681939215088859	0.365302834244217	-1.86677778315008	0.0619326262560646	0.41909777678796	B4GALNT1	2583	beta-1,4-N-acetyl-galactosaminyltransferase 1	ENSG00000135454
2282	524.130017485383	-0.5776348554526	0.309559971312252	-1.86598691363083	0.0620431964075213	0.419639285598287	PER3	8863	period circadian regulator 3	ENSG00000049246
2284	321.960371967683	0.448660417745065	0.240589510449414	1.86483781818659	0.0622041405683975	0.420176045767309	KDELR2	11014	KDEL endoplasmic reticulum protein retention receptor 2	ENSG00000136240
2285	180.216507297353	-0.569362435411949	0.305352803068946	-1.86460523594209	0.0622367584080877	0.420176045767309	GLI2	2736	GLI family zinc finger 2	ENSG00000074047
2287	159.890544057232	0.563317224004676	0.302226459166899	1.86389115485615	0.0623369911152885	0.42059098573218	RFNG	5986	RFNG O-fucosylpeptide 3-beta-N-acetylglucosaminyltransferase	ENSG00000169733
2288	5248.58495786046	-0.524428734046569	0.281408042484877	-1.86358829483259	0.0623795426748223	0.420615207880095	MEX3B	84206	mex-3 RNA binding family member B	ENSG00000183496
2289	2.28540014686308	-3.74206264355929	2.00817113682014	-1.86341819925004	0.0624034514846689	NA	CRB3	92359	crumbs cell polarity complex component 3	ENSG00000130545
2290	17.9835220337841	-1.34460692307515	0.721580959084204	-1.86341796599187	0.0624034842768796	0.420615207880095	CACNA1E	777	calcium voltage-gated channel subunit alpha1 E	ENSG00000198216
2291	131.736087166979	0.578396853943796	0.310429966792907	1.86321204721081	0.0624324385868468	0.420615207880095	DEAF1	10522	DEAF1 transcription factor	ENSG00000177030
2293	1575.94817663661	-0.372164698070364	0.199854417412384	-1.86217899453497	0.0625778642305755	0.421133949151586	NEO1	4756	neogenin 1	ENSG00000067141
2294	183.368926904455	-0.648858343997367	0.348471633702981	-1.86201194370506	0.0626014067239963	0.421133949151586	CDK6	1021	cyclin dependent kinase 6	ENSG00000105810
2295	723.615753028183	0.374996185570599	0.201553886587176	1.86052569821523	0.0628111861183835	0.422155491432192	GATA2	2624	GATA binding protein 2	ENSG00000179348
2296	165.458247818021	-0.541174171300634	0.290922834001316	-1.86019833458032	0.0628574706043546	0.422155491432192	GORASP1	64689	golgi reassembly stacking protein 1	ENSG00000114745
2297	13.3425103201968	5.1890633385388	2.78964941750056	1.86011306868375	0.0628695305972205	0.422155491432192	CKMT2	1160	creatine kinase, mitochondrial 2	ENSG00000131730
2298	934.720489394211	0.36749243632004	0.197569564301402	1.86006603607939	0.062876183698789	0.422155491432192	LGMN	5641	legumain	ENSG00000100600
2300	27.2215668201308	1.09464421846423	0.588635050124702	1.85963139339448	0.0629376945945146	0.42236204721292	LAMA5	3911	laminin subunit alpha 5	ENSG00000130702
2301	3.33557515988882	-3.21067844572525	1.7270521128082	-1.85905128276915	0.0630198696993038	NA	SLC25A47	283600	solute carrier family 25 member 47	ENSG00000140107
2303	37.3452520038266	0.86071435185866	0.463177378381236	1.85828236013335	0.0631289274856866	0.423438514097108	ALG12	79087	ALG12 alpha-1,6-mannosyltransferase	ENSG00000182858
2304	142.188219411158	-0.663925762192329	0.357419874370794	-1.85755132772376	0.0632327558297029	0.423927948673806	TOR3A	64222	torsin family 3 member A	ENSG00000186283
2305	753.031862590581	0.450732178538925	0.242701928636073	1.85714296162347	0.0632908173726434	0.424110223535611	DLGAP5	9787	DLG associated protein 5	ENSG00000126787
2307	29.6913576547251	0.963598157462768	0.519174360789316	1.8560203088569	0.0634506633638938	0.424766940852733	CNTRL	11064	centriolin	ENSG00000119397
2308	85.46289537471	-0.647258390282998	0.348789791428153	-1.8557263033208	0.0634925796478271	0.424840509801365	CITED2	10370	Cbp/p300 interacting transactivator with Glu/Asp rich carboxy-terminal domain 2	ENSG00000164442
2309	61.7805641313038	0.77436875274175	0.417357534055708	1.85540858749273	0.0635379020185824	0.424936786771795	TEN1-CDK3	100529145	TEN1-CDK3 readthrough (NMD candidate)	ENSG00000261408
2311	107.225466157416	-0.731215272008657	0.39421394867352	-1.85486909955648	0.063614921549352	0.425244855145231	MARK4	57787	microtubule affinity regulating kinase 4	ENSG00000007047
2312	438.247043372578	-0.44864441189488	0.241933328764366	-1.85441342119441	0.0636800361484398	0.425473081989843	ETV1	2115	ETS variant transcription factor 1	ENSG00000006468
2313	284.934737606305	-0.511026267496724	0.275624392437346	-1.85406764248156	0.0637294832625576	0.425548247872666	DUT	1854	deoxyuridine triphosphatase	ENSG00000128951
2314	127.552341173254	0.577282062848458	0.311405230299188	1.85379693942142	0.063768216523476	0.425548247872666	GFM1	85476	G elongation factor mitochondrial 1	ENSG00000168827
2318	348.47694824657	0.466245426093895	0.251641312720151	1.85281749270003	0.0639085221048956	0.425548247872666	TXLNA	200081	taxilin alpha	ENSG00000084652
2320	237.588444192401	0.500521710966603	0.270192153999002	1.85246574912923	0.0639589714915982	0.425548247872666	ACAA2	10449	acetyl-CoA acyltransferase 2	ENSG00000167315
2322	96.2099443027245	0.821168949371867	0.443408753516543	1.85194573372632	0.064033615783226	0.425764656347616	ACADS	35	acyl-CoA dehydrogenase short chain	ENSG00000122971
2324	3354.48796712802	-0.438249341262273	0.236784403670115	-1.8508370250299	0.0641930027553701	0.426411643544739	RPL14	9045	ribosomal protein L14	ENSG00000188846
2325	2.26372203302656	-3.69919611614915	1.99939195552077	-1.85016054802804	0.0642904132804683	NA	KERA	11081	keratocan	ENSG00000139330
2326	797.312783269954	0.408880171908143	0.221041850047358	1.84978623650019	0.0643443653633343	0.426922811536115	FAM110B	90362	family with sequence similarity 110 member B	ENSG00000169122
2328	790.058996283635	0.439694574033376	0.237744081634357	1.84944487791546	0.0643936002916769	0.426922811536115	SEPHS1	22929	selenophosphate synthetase 1	ENSG00000086475
2331	60.3085896496538	0.709658246036261	0.383831895941089	1.84887773408279	0.0644754694920803	0.427048951018663	TRMT44	152992	tRNA methyltransferase 44 homolog	ENSG00000155275
2333	8.54814365335678	2.27535199426688	1.23137541114239	1.84781340741242	0.064629340667758	NA	MYO3B	140469	myosin IIIB	ENSG00000071909
2334	63.4037470283703	-0.74939016733281	0.405657818424549	-1.84734555405147	0.0646970746912321	0.42793694572088	C19orf47	126526	chromosome 19 open reading frame 47	ENSG00000160392
2335	405.738833966327	0.467088572958819	0.252848692010011	1.84730468346787	0.0647029945593847	0.42793694572088	KBTBD2	25948	kelch repeat and BTB domain containing 2	ENSG00000170852
2336	10.2278352354459	-1.64895108431257	0.892838096033435	-1.84686461256333	0.0647667646115889	0.428152572410682	SOX10	6663	SRY-box transcription factor 10	ENSG00000100146
2339	82.1200699039052	3.92593955895482	2.12630210580577	1.84636959547527	0.0648385588042665	0.428215039564523	ALDOA	226	aldolase, fructose-bisphosphate A	ENSG00000149925
2340	1.67848833135649	-4.34093084802906	2.35187131907892	-1.84573484646648	0.0649307149104553	NA	VILL	50853	villin like	ENSG00000136059
2342	1132.70894972735	-0.37564757239486	0.203570084039501	-1.84529850821287	0.0649941273796354	0.428644907171373	RNF44	22838	ring finger protein 44	ENSG00000146083
2343	4196.9897319518	0.336911737979573	0.18258057906765	1.84527697140636	0.0649972586181823	0.428644907171373	ATF7IP	55729	activating transcription factor 7 interacting protein	ENSG00000171681
2344	14.6738324450358	-1.41947796539531	0.769460539156991	-1.84477032045134	0.0650709565591597	0.42866691256876	PLPPR4	9890	phospholipid phosphatase related 4	ENSG00000117600
2345	768.474146357227	0.509364284359746	0.276116851760486	1.84474175013986	0.0650751144766735	0.42866691256876	MAPK11	5600	mitogen-activated protein kinase 11	ENSG00000185386
2346	198.233930276782	0.494540293495687	0.268100111168299	1.84461054991969	0.0650942112265002	0.42866691256876	DNAJC9	23234	DnaJ heat shock protein family (Hsp40) member C9	ENSG00000213551
2347	2.23658252933586	-3.69918929977018	2.00586763473822	-1.84418415039283	0.06515630741661	NA	LOC124900293	124900293	small nucleolar RNA SNORA57	ENSG00000223027
2348	1.81002524859581	4.18079875550202	2.26706726872588	1.84414411216465	0.0651621406571118	NA	ADGRL4	64123	adhesion G protein-coupled receptor L4	ENSG00000162618
2349	2.02629616226693	4.35483002348747	2.36158203670739	1.84403080468852	0.0651786509586641	NA	SOST	50964	sclerostin	ENSG00000167941
2350	14.7646654731439	-1.43607224944791	0.779014600099379	-1.84344715652917	0.0652637503855955	0.429410681946484	MUC15	143662	mucin 15, cell surface associated	ENSG00000169550
2351	87.1512555716809	-0.637806485023458	0.345993390636022	-1.84340655713397	0.0652696734297342	0.429410681946484	PGPEP1	54858	pyroglutamyl-peptidase I	ENSG00000130517
2353	305.558616646107	0.564372882884813	0.3062143405975	1.84306483420594	0.065319544944873	0.429533072717913	FNDC10	643988	fibronectin type III domain containing 10	ENSG00000228594
2355	8599.36355962026	-0.44436257869829	0.241363939540254	-1.84104791935657	0.0656145367350253	0.430898883088858	RPL10L	140801	ribosomal protein L10 like	ENSG00000165496
2357	593.601317135936	0.453828309337254	0.246539574438824	1.84079294519049	0.0656519070572267	0.430898883088858	CCDC47	57003	coiled-coil domain containing 47	ENSG00000108588
2358	50.8957532300762	-1.15331071903419	0.626531180527367	-1.84078742587627	0.0656527161902148	0.430898883088858	COQ8A	56997	coenzyme Q8A	ENSG00000163050
2359	78.5968624713204	0.656418593750164	0.356642702696183	1.84054962792651	0.0656875852432244	0.43092185219015	TIGD1	200765	tigger transposable element derived 1	ENSG00000221944
2360	3.78509797013164	-2.77174272107443	1.50600246108482	-1.84046360659854	0.0657002025775567	NA	UGT2B10	7365	UDP glucuronosyltransferase family 2 member B10	ENSG00000109181
2361	9.25759995112481	-1.8983642927554	1.03172995604109	-1.8399817526281	0.0657709163261194	0.431262566860097	LPP	4026	LIM domain containing preferred translocation partner in lipoma	ENSG00000145012
2362	6.3157644264207	-2.01831948650763	1.09711837154596	-1.83965517199716	0.0658188788303827	NA	IGF2	3481	insulin like growth factor 2	ENSG00000167244
2363	2.28761602975321	-3.7502084811326	2.03888489670547	-1.8393429110159	0.0658647652686921	NA	CIDEB	27141	cell death inducing DFFA like effector b	ENSG00000136305
2364	7.42723753589445	-1.7920051062191	0.974288225324991	-1.83929668822729	0.0658715599009138	NA	SENP8	123228	SUMO peptidase family member, NEDD8 specific	ENSG00000166192
2365	3.60862858074868	3.06119933599799	1.66444063360288	1.83917604160604	0.0658892973688163	NA	TSGA10	80705	testis specific 10	ENSG00000135951
2366	273.958384062097	-0.466396347536814	0.253629288181028	-1.83888994398755	0.0659313751802388	0.431921621065876	NR4A2	4929	nuclear receptor subfamily 4 group A member 2	ENSG00000153234
2367	1.60265713557635	-4.27892268948306	2.3272341108902	-1.83863010148399	0.0659696107082259	NA	ITGA3	3675	integrin subunit alpha 3	ENSG00000005884
2368	1.60265713557635	-4.27892268948306	2.3272341108902	-1.83863010148399	0.0659696107082259	NA	NMBR	4829	neuromedin B receptor	ENSG00000135577
2371	182.704294305927	0.555673112450981	0.302228256807657	1.83858755736602	0.0659758727672025	0.431921621065876	PSMG3	84262	proteasome assembly chaperone 3	ENSG00000157778
2372	4.0712151517225	-2.91784430374586	1.58723677661367	-1.83831697119002	0.0660157117507313	NA	WWTR1	25937	WW domain containing transcription regulator 1	ENSG00000018408
2375	282.039996384309	-0.471846466597116	0.256746387995703	-1.83779203392343	0.0660930559252362	0.431921621065876	ALDH18A1	5832	aldehyde dehydrogenase 18 family member A1	ENSG00000059573
2376	141.696940135441	-0.589105179005689	0.320566230500203	-1.83770192539141	0.0661063400078515	0.431921621065876	CREBRF	153222	CREB3 regulatory factor	ENSG00000164463
2378	56.5884476041752	-0.854147199852637	0.464819455203665	-1.837589176379	0.0661229649196723	0.431921621065876	EIF2AK1	27102	eukaryotic translation initiation factor 2 alpha kinase 1	ENSG00000086232
2379	14.1486933237161	1.44440826634073	0.78636969928326	1.83680559876257	0.0662385991136655	0.432382158515022	EGFL6	25975	EGF like domain multiple 6	ENSG00000198759
2380	131.615745629198	0.566244998773445	0.30829729543572	1.83668493741784	0.0662564201553558	0.432382158515022	GRM2	2912	glutamate metabotropic receptor 2	ENSG00000164082
2382	730.495508570058	0.390480151888507	0.212681915079695	1.83598192513072	0.0663603299153987	0.432854630602009	EZH2	2146	enhancer of zeste 2 polycomb repressive complex 2 subunit	ENSG00000106462
2383	72.8773171984002	-0.813186035994091	0.44311806517765	-1.83514530302004	0.0664841629686434	0.433250976658173	SOX1	6656	SRY-box transcription factor 1	ENSG00000182968
2385	1.69063611640761	-4.32736718200497	2.35820098622157	-1.83502899341014	0.0665013936555092	NA	FCGBP	8857	Fc gamma binding protein	ENSG00000275395
2386	12.0681843523564	-4.09374370966467	2.23138856845933	-1.83461713819355	0.0665624375199053	0.433250976658173	COL11A2	1302	collagen type XI alpha 2 chain	ENSG00000204248
2388	19.6679787160312	-1.51430242612244	0.825454756260127	-1.83450687592287	0.0665787880705688	0.433250976658173	PSAPL1	768239	prosaposin like 1	ENSG00000178597
2390	61.7069983294934	-0.782114354544547	0.426505228337753	-1.83377436565721	0.0666874944137268	0.433323668650041	RAB21	23011	RAB21, member RAS oncogene family	ENSG00000080371
2391	16.949734537712	-1.1911866193163	0.649661999577809	-1.83354824522661	0.0667210807557514	0.433323668650041	STRIP2	57464	striatin interacting protein 2	ENSG00000128578
2392	19.2833599295869	1.37421169670278	0.749578240158485	1.83331321946089	0.0667560045952824	0.433323668650041	SLC7A10	56301	solute carrier family 7 member 10	ENSG00000130876
2393	728.711728852596	0.406936945742738	0.221990058829032	1.8331313928618	0.0667830335886781	0.433323668650041	COPS7A	50813	COP9 signalosome subunit 7A	ENSG00000111652
2394	636.100079730302	-0.396303079596799	0.216197660922431	-1.8330590530255	0.0667937895975514	0.433323668650041	ATN1	1822	atrophin 1	ENSG00000111676
2396	18.8182352318032	-1.15663208494101	0.631034238492755	-1.83291494246597	0.0668152212467055	0.433323668650041	CDC42SE2	56990	CDC42 small effector 2	ENSG00000158985
2404	278.172335156658	0.542403447046845	0.296200534144026	1.83120347373548	0.0670701784374229	0.433576567793501	MED4	29079	mediator complex subunit 4	ENSG00000136146
2405	451.488858642862	-0.452995583424373	0.247381938867912	-1.83115867511349	0.0670768628207805	0.433576567793501	PHGDH	26227	phosphoglycerate dehydrogenase	ENSG00000092621
2409	345.43228744339	-0.432828658921637	0.236640769378936	-1.82905363288665	0.0673915740922018	0.434631410362684	KIF3B	9371	kinesin family member 3B	ENSG00000101350
2410	468.466339073265	-0.468071642926475	0.255918959914491	-1.82898384349042	0.0674020286282663	0.434631410362684	ENO2	2026	enolase 2	ENSG00000111674
2411	972.61474878273	0.437556170448931	0.239253505179018	1.82883912242597	0.0674237122721758	0.434631410362684	NAA40	79829	N-alpha-acetyltransferase 40, NatD catalytic subunit	ENSG00000110583
2413	8483.48391697214	-0.480381470140604	0.26280603130534	-1.8278936284475	0.0675655174959813	0.435137137291278	CFL1	1072	cofilin 1	ENSG00000172757
2414	30.31324535814	-0.992676385940933	0.543199165279791	-1.82746301796989	0.0676301817497007	0.43517833081393	TGFB3	7043	transforming growth factor beta 3	ENSG00000119699
2415	135.408062509633	-0.531884113307962	0.29105594501994	-1.82742913315694	0.0676352723511494	0.43517833081393	RIOX2	84864	ribosomal oxygenase 2	ENSG00000170854
2417	443.335002626551	-0.487537579322018	0.266983460434195	-1.82609656242052	0.0678357179353405	0.435556698169633	FAM120C	54954	family with sequence similarity 120 member C	ENSG00000184083
2418	364.616984813124	-0.4681036808237	0.256370927610875	-1.82588441359543	0.0678676744497556	0.435556698169633	TFAP4	7023	transcription factor AP-4	ENSG00000090447
2420	49.9997198123372	0.768040136632937	0.420652828182519	1.82582900952158	0.0678760221443846	0.435556698169633	AADAT	51166	aminoadipate aminotransferase	ENSG00000109576
2423	844.461509479088	-0.361861710479332	0.198302120331656	-1.8248000065462	0.0680312148879007	0.436091833371485	ARHGAP21	57584	Rho GTPase activating protein 21	ENSG00000107863
2424	403.310671844518	-0.403270992815132	0.221032080153641	-1.82449078221956	0.068077908633977	0.436187607698201	AMBRA1	55626	autophagy and beclin 1 regulator 1	ENSG00000110497
2425	44.94036695746	0.831641769149098	0.455972206039997	1.82388697848866	0.0681691606735222	0.436234554762745	SNRNP35	11066	small nuclear ribonucleoprotein U11/U12 subunit 35	ENSG00000184209
2426	124.747029664788	0.663689347006735	0.363913579772386	1.82375537461902	0.0681890631312905	0.436234554762745	UCHL1	7345	ubiquitin C-terminal hydrolase L1	ENSG00000154277
2427	81.6054343984674	-0.827097897434968	0.453564247052557	-1.82355179626653	0.0682198597039592	0.436234554762745	ACY3	91703	aminoacylase 3	ENSG00000132744
2428	23.1543780107004	1.38893539152073	0.761717073697839	1.82342688575693	0.0682387613595986	0.436234554762745	LIG4	3981	DNA ligase 4	ENSG00000174405
2429	369.136194799323	-0.398676030525642	0.218645247627984	-1.82339216082104	0.06824401675658	0.436234554762745	DAAM1	23002	dishevelled associated activator of morphogenesis 1	ENSG00000100592
2431	510.108759848517	-0.467468279839948	0.256527789908585	-1.8222909884599	0.068410844822335	0.436389853733943	GPATCH2	55105	G-patch domain containing 2	ENSG00000092978
2432	78.0084642215736	0.663523386838882	0.364156485753064	1.82208312304732	0.0684423741022055	0.436389853733943	EGR3	1960	early growth response 3	ENSG00000179388
2433	33.1326122171927	-1.05037624312159	0.576517187902265	-1.82193395992845	0.0684650067068858	0.436389853733943	ARHGEF6	9459	Rac/Cdc42 guanine nucleotide exchange factor 6	ENSG00000129675
2434	78.8084819018271	-0.611949091774652	0.335939424324905	-1.82160546653436	0.0685148708885235	0.436389853733943	SERINC4	619189	serine incorporator 4	ENSG00000184716
2435	1920.81298761542	0.379425889947214	0.208299146587528	1.8215431803883	0.068524329079785	0.436389853733943	PBRM1	55193	polybromo 1	ENSG00000163939
2436	393.404560609758	-0.460708837536423	0.252925649278586	-1.82151884892059	0.0685280241202615	0.436389853733943	PHF3	23469	PHD finger protein 3	ENSG00000118482
2437	485.336850839686	0.396692372680661	0.21781736581912	1.82121554536695	0.0685740983393181	0.436389853733943	CUL2	8453	cullin 2	ENSG00000108094
2438	413.659166760476	-0.452834654423754	0.248648754831581	-1.82118207159523	0.0685791848307974	0.436389853733943	CLIP3	25999	CAP-Gly domain containing linker protein 3	ENSG00000105270
2439	125.391128337991	0.553521117625118	0.303949266632606	1.82109706582769	0.0685921032364761	0.436389853733943	WRAP73	49856	WD repeat containing, antisense to TP73	ENSG00000116213
2442	13.5297817140163	1.69720945401665	0.932057257011062	1.82092831878086	0.0686177538083509	0.436389853733943	LAMB1	3912	laminin subunit beta 1	ENSG00000091136
2443	67.5414596616303	-0.93030280474531	0.511166213739957	-1.81996145234	0.0687648753877555	0.43712313429042	PCSK1	5122	proprotein convertase subtilisin/kexin type 1	ENSG00000175426
2444	34.4542554157499	-0.936101349321844	0.514533822840317	-1.81931936787829	0.0688627202250803	0.437542640024019	TAFA1	407738	TAFA chemokine like family member 1	ENSG00000183662
2445	27.9580876905551	1.03659006368916	0.57003891505946	1.81845490948813	0.0689946324422445	0.438017778704088	MTUS1	57509	microtubule associated scaffold protein 1	ENSG00000129422
2448	1298.47385369305	0.512706620884925	0.282079149291173	1.81759843708153	0.0691255306951714	0.438216056375947	PTP4A2	8073	protein tyrosine phosphatase 4A2	ENSG00000184007
2449	37.6425035553914	0.87842089131599	0.483291211649796	1.8175809328652	0.0691282080633819	0.438216056375947	ITGB5	3693	integrin subunit beta 5	ENSG00000082781
2452	1.5882934676351	-4.28397915062029	2.35760942913209	-1.81708602692404	0.0692039419655319	NA	KLHL41	10324	kelch like family member 41	ENSG00000239474
2454	1.83933898492436	-4.49010197310252	2.47146467959832	-1.8167777230109	0.0692511551867906	NA	DUSP28	285193	dual specificity phosphatase 28	ENSG00000188542
2456	640.95312759199	-0.449390590854832	0.247408667529309	-1.81638984334126	0.0693105921020803	0.438595870074759	SMAD7	4092	SMAD family member 7	ENSG00000101665
2457	621.533317832497	-0.474107120523936	0.261064240748637	-1.81605538607804	0.0693618764436603	0.438595870074759	CELF1	10658	CUGBP Elav-like family member 1	ENSG00000149187
2458	5567.62855855219	-0.425114944008628	0.234144819159247	-1.8156068775517	0.0694306978619669	0.438595870074759	RPL39	6170	ribosomal protein L39	ENSG00000198918
2459	1788.11119804495	-0.402805694870339	0.221869694840861	-1.81550569652722	0.069446231339982	0.438595870074759	SNRPF	6636	small nuclear ribonucleoprotein polypeptide F	ENSG00000139343
2460	23.4078856229549	-1.61607249515484	0.890168242299411	-1.81546860285684	0.0694519267363724	0.438595870074759	SAA4	6291	serum amyloid A4, constitutive	ENSG00000148965
2462	5.64576459228108	-2.24432303013664	1.23632208370069	-1.81532228512711	0.0694743962362486	NA	PLEKHA7	144100	pleckstrin homology domain containing A7	ENSG00000166689
2464	89.887561407637	-0.620974715056716	0.34218607623989	-1.81472817912492	0.0695656923428591	0.438675071095087	FAM219A	203259	family with sequence similarity 219 member A	ENSG00000164970
2469	81.4771030418635	-0.771180098099473	0.425129736403378	-1.81398766556228	0.0696796247455398	0.438675071095087	DLGAP1	9229	DLG associated protein 1	ENSG00000170579
2470	503.887888041576	0.402047104631693	0.221672616281009	1.81369765637641	0.0697242861035591	0.438728920276286	TRIM8	81603	tripartite motif containing 8	ENSG00000171206
2471	136.460978029932	-0.702531425901909	0.387386091062584	-1.81351742385715	0.0697520537150329	0.438728920276286	AGPAT2	10555	1-acylglycerol-3-phosphate O-acyltransferase 2	ENSG00000169692
2472	4.80240834020583	-2.81420666831879	1.55225364727805	-1.81298119238028	0.0698347221688284	NA	SLC35G1	159371	solute carrier family 35 member G1	ENSG00000176273
2474	3.04580620898003	3.86302780667718	2.13211548099087	1.81182859986641	0.0700126845282612	NA	CHRNE	1145	cholinergic receptor nicotinic epsilon subunit	ENSG00000108556
2476	20.1252363315619	-1.23451548658883	0.681493644996709	-1.81148495756668	0.0700658154881259	0.440152119979148	SERPINC1	462	serpin family C member 1	ENSG00000117601
2478	41.6412372904452	-0.972571784289595	0.53722159840866	-1.81037357241502	0.0702378747157157	0.44063280392714	MLH1	4292	mutL homolog 1	ENSG00000076242
2479	58.5023349127792	-0.801523213727475	0.442788340921787	-1.81017235471666	0.0702690632940349	0.44063280392714	TRAPPC9	83696	trafficking protein particle complex subunit 9	ENSG00000167632
2480	96.7448071247694	-0.578518224516567	0.319615446192046	-1.81004463773304	0.0702888652162642	0.44063280392714	SLC23A2	9962	solute carrier family 23 member 2	ENSG00000089057
2481	4.00497772898392	-2.59545147044363	1.43399696210998	-1.80994209822083	0.0703047668024055	NA	DIAPH1	1729	diaphanous related formin 1	ENSG00000131504
2482	474.137357359753	-0.440337419408655	0.243294109173299	-1.80989757994922	0.0703116715099966	0.44063280392714	SHOX2	6474	SHOX homeobox 2	ENSG00000168779
2483	164.924202273467	0.671559450557841	0.371084105942282	1.80972302452182	0.070338750125266	0.44063280392714	IQGAP3	128239	IQ motif containing GTPase activating protein 3	ENSG00000183856
2484	632.54166672037	0.373793258411441	0.206558836445011	1.80962124324781	0.0703545433047827	0.44063280392714	EEF1E1	9521	eukaryotic translation elongation factor 1 epsilon 1	ENSG00000124802
2485	56.8772540908134	0.714338143036343	0.394774031043442	1.80948615375801	0.0703755093409148	0.44063280392714	MMP16	4325	matrix metallopeptidase 16	ENSG00000156103
2486	146.503750962849	0.651677289801552	0.360191534639495	1.80925209820324	0.0704118471523414	0.440659473499642	GGPS1	9453	geranylgeranyl diphosphate synthase 1	ENSG00000152904
2487	79.1224854319032	0.792813145998229	0.438344821764005	1.80865178880809	0.0705051173186127	0.440909754174455	SALL4	57167	spalt like transcription factor 4	ENSG00000101115
2488	57.3921481452355	0.712052291230576	0.39371502069237	1.80854743610846	0.0705213409494549	0.440909754174455	RMND1	55005	required for meiotic nuclear division 1 homolog	ENSG00000155906
2489	605.892797587421	-0.392999350053691	0.217321800646158	-1.80837517858399	0.0705481283886913	0.440909754174455	SRGAP2C	653464	SLIT-ROBO Rho GTPase activating protein 2C	ENSG00000171943
2490	87.3586145360729	0.670695513144537	0.370974344092118	1.80792964210483	0.0706174516300986	0.44096313729764	ARL15	54622	ADP ribosylation factor like GTPase 15	ENSG00000185305
2491	23.3246127706947	4.31529863301384	2.38690210167908	1.80790767664003	0.0706208707909157	0.44096313729764	ACTC1	70	actin alpha cardiac muscle 1	ENSG00000159251
2493	11.4448226323115	-1.71054342340801	0.946661121047236	-1.80692265202117	0.0707743400968198	0.441339529372623	SEMA4G	57715	semaphorin 4G	ENSG00000095539
2494	440.681511131248	0.470244354683835	0.260301080649568	1.80654015538608	0.0708340077072718	0.441339529372623	TLK2	11011	tousled like kinase 2	ENSG00000146872
2496	51.5430713756687	0.783533723653527	0.433774312342371	1.80631655992367	0.0708689066102047	0.441339529372623	PDE4B	5142	phosphodiesterase 4B	ENSG00000184588
2497	197.085820752973	0.544860328404291	0.301672729578461	1.8061305347873	0.0708979522594842	0.441339529372623	RASSF1	11186	Ras association domain family member 1	ENSG00000068028
2498	965.004694091177	0.345261550944251	0.191205247091265	1.80571169565996	0.0709633848217534	0.441339529372623	SMC4	10051	structural maintenance of chromosomes 4	ENSG00000113810
2500	1248.26648833241	-0.360217237785828	0.199507974308371	-1.80552801979262	0.0709920949433342	0.441339529372623	CASP3	836	caspase 3	ENSG00000164305
2501	429.668703547019	0.4718135823043	0.261325689449367	1.80546192492	0.0710024284715365	0.441339529372623	MED7	9443	mediator complex subunit 7	ENSG00000155868
2502	239.352211659084	0.490808345645953	0.271878676444689	1.80524766437798	0.071035935272931	0.441348097170625	CENPF	1063	centromere protein F	ENSG00000117724
2504	793.585363261157	0.371708319524315	0.205956637969289	1.80478921771748	0.0711076722856623	0.441394529682848	SOCS6	9306	suppressor of cytokine signaling 6	ENSG00000170677
2505	22.3056418049407	-1.21655818942745	0.674157604277317	-1.80456050886139	0.0711434824865944	0.441417352718314	TNC	3371	tenascin C	ENSG00000041982
2506	17.0000283587831	-1.26720923311591	0.702416067714544	-1.80407210392985	0.0712200042234627	0.441692640188581	PROM1	8842	prominin 1	ENSG00000007062
2507	192.481909211617	-0.594563127617521	0.329820873620393	-1.80268495771991	0.0714377058837015	0.442842854568776	RAB7A	7879	RAB7A, member RAS oncogene family	ENSG00000075785
2508	23.3166504942679	-1.04972689999978	0.582473773215978	-1.80218740872053	0.0715159250425973	0.442891494410072	ARRB1	408	arrestin beta 1	ENSG00000137486
2510	87.368836097989	-0.720919656894715	0.400061984123976	-1.80201990067446	0.0715422745938669	0.442891494410072	RPIA	22934	ribose 5-phosphate isomerase A	ENSG00000153574
2512	129.951703307093	-0.660948165066467	0.366921481025518	-1.80133407076404	0.0716502408099264	0.443160449349824	CDC14A	8556	cell division cycle 14A	ENSG00000079335
2514	3080.52912092855	-0.343307567702046	0.190679243551299	-1.80044540406248	0.0717903369706793	0.443827119246724	YWHAE	7531	tyrosine 3-monooxygenase/tryptophan 5-monooxygenase activation protein epsilon	ENSG00000108953
2516	191.660530739047	0.47968589525088	0.266612087778336	1.79919034897509	0.071988575568546	0.444419086745738	GPR19	2842	G protein-coupled receptor 19	ENSG00000183150
2517	19.6465638180873	1.3349301734997	0.742034305258879	1.79901409414485	0.072016451261683	0.444419086745738	ETV4	2118	ETS variant transcription factor 4	ENSG00000175832
2518	489.418135118861	0.508313107358242	0.282576544259759	1.79885102880646	0.0720422488352306	0.444419086745738	INTS3	65123	integrator complex subunit 3	ENSG00000143624
2519	1676.1027622036	-0.330567730665929	0.183813302194903	-1.79838851007322	0.0721154622883749	0.444419086745738	ZNF346	23567	zinc finger protein 346	ENSG00000113761
2520	62.8192579642608	0.739289776305118	0.411084893089625	1.79838711840948	0.0721156826708428	0.444419086745738	RAD52	5893	RAD52 homolog, DNA repair protein	ENSG00000002016
2521	81.8157286629997	0.844385840913353	0.46953294025289	1.79835272144818	0.0721211299142778	0.444419086745738	ODF2	4957	outer dense fiber of sperm tails 2	ENSG00000136811
2522	62.3454464546242	0.870587525219635	0.484129483358589	1.79825347380218	0.0721368490661641	0.444419086745738	DZIP3	9666	DAZ interacting zinc finger protein 3	ENSG00000198919
2523	472.631855576799	-0.375160913639853	0.208654292095201	-1.7980023793073	0.0721766307250862	0.444419086745738	ZMYND11	10771	zinc finger MYND-type containing 11	ENSG00000015171
2524	22.2182551142574	-1.32924185044622	0.739306691155176	-1.79795728396461	0.0721837772190744	0.444419086745738	RTBDN	83546	retbindin	ENSG00000132026
2525	15.4801685294801	1.34643419804643	0.748936733028831	1.79779431114457	0.072209609202627	0.444419086745738	FGF18	8817	fibroblast growth factor 18	ENSG00000156427
2526	61.1049886423571	-0.782630949761008	0.435478770418393	-1.79717360046985	0.0723080641905785	0.444825740163895	CLOCK	9575	clock circadian regulator	ENSG00000134852
2527	4.9225614321087	-2.34624299278451	1.30558185968191	-1.79708608494005	0.0723219544394416	NA	CAMK1G	57172	calcium/calmodulin dependent protein kinase IG	ENSG00000008118
2529	118.561140149003	-0.557550113525092	0.310343862784723	-1.79655595094481	0.0724061427080633	0.445229714584004	ASAP1	50807	ArfGAP with SH3 domain, ankyrin repeat and PH domain 1	ENSG00000153317
2530	35.2505509546332	-0.980887967341645	0.546049793955076	-1.79633428709313	0.0724413679586544	0.445247011923058	NRBP2	340371	nuclear receptor binding protein 2	ENSG00000185189
2532	245.698052907779	0.441505599529144	0.245840050242976	1.79590591155827	0.0725094821231833	0.445270004566222	IDH3B	3420	isocitrate dehydrogenase (NAD(+)) 3 non-catalytic subunit beta	ENSG00000101365
2533	62.7256137149397	-0.678297845556791	0.377691793598403	-1.79590305390119	0.0725099366830195	0.445270004566222	SEZ6L	23544	seizure related 6 homolog like	ENSG00000100095
2534	718.035576552153	-0.392235210155848	0.218514918747559	-1.79500426059687	0.0726530211158292	0.445949307894614	NCOA2	10499	nuclear receptor coactivator 2	ENSG00000140396
2535	3.7529873033162	-3.01961855802529	1.68226235463213	-1.79497481454705	0.0726577127206196	NA	TNFRSF11A	8792	TNF receptor superfamily member 11a	ENSG00000141655
2536	82.6477185947054	-0.683243461148875	0.380681553738238	-1.79479004023054	0.0726871582576925	0.445959577037035	PDE4A	5141	phosphodiesterase 4A	ENSG00000065989
2537	800.303885273189	-0.354683632656679	0.197678546564411	-1.79424443785613	0.0727741621687836	0.446294047193116	PPP2R2D	55844	protein phosphatase 2 regulatory subunit Bdelta	ENSG00000175470
2538	1154.34987734961	-0.370002727433615	0.206280653945816	-1.79368603092951	0.0728632961817475	0.44663567797106	ARNT2	9915	aryl hydrocarbon receptor nuclear translocator 2	ENSG00000172379
2539	157.001276958282	-0.560332923320975	0.312426323347913	-1.79348819688601	0.0728948962663693	0.44663567797106	EEF1A1	1915	eukaryotic translation elongation factor 1 alpha 1	ENSG00000156508
2542	1.76918733733895	4.13823207371105	2.30934387628731	1.79195143529859	0.0731407457052932	NA	FBXO15	201456	F-box protein 15	ENSG00000141665
2543	217.618054202051	-0.481667395786919	0.268819576265279	-1.791786902125	0.0731671076980357	0.447704480377691	EPHB1	2047	EPH receptor B1	ENSG00000154928
2544	26.3208926298207	0.984320264528027	0.549492838727275	1.79132500945398	0.0732411550548843	0.447778132784317	ASTE1	28990	asteroid homolog 1	ENSG00000034533
2545	71.2145553222735	-0.812083639157818	0.453347455444742	-1.79130516650005	0.0732443375093805	0.447778132784317	TMEM248	55069	transmembrane protein 248	ENSG00000106609
2546	7.38982406326494	-1.78024818072701	0.993895542813962	-1.79118237685893	0.0732640332850635	NA	TMEM51	55092	transmembrane protein 51	ENSG00000171729
2548	17.9007689029762	-1.1259743383174	0.628848180255071	-1.79053446232552	0.0733680322078445	0.448091496427244	ASTN2	23245	astrotactin 2	ENSG00000148219
2550	234.496265820944	0.508673726190264	0.28415233543867	1.79014444982471	0.0734306926141208	0.448091496427244	ZBTB3	79842	zinc finger and BTB domain containing 3	ENSG00000185670
2551	186.790222608958	0.465743161008207	0.260174566817922	1.79011794544141	0.0734349524640077	0.448091496427244	NUF2	83540	NUF2 component of NDC80 kinetochore complex	ENSG00000143228
2552	7.79312438962662	-1.81217390155434	1.01253129980414	-1.78974605713904	0.0734947445865469	NA	APOF	319	apolipoprotein F	ENSG00000175336
2553	163.486597071056	0.592872395729311	0.331264025913297	1.78972767747647	0.0734977006970307	0.448091496427244	AKR1E2	83592	aldo-keto reductase family 1 member E2	ENSG00000165568
2554	26.8134613753857	1.0068031126717	0.562577731054201	1.78962489465246	0.0735142336626053	0.448091496427244	ACAA1	30	acetyl-CoA acyltransferase 1	ENSG00000060971
2555	383.040035789897	-0.414789750370318	0.231802194901673	-1.78941252280319	0.0735484040290849	0.448091496427244	RNF126	55658	ring finger protein 126	ENSG00000070423
2556	1330.99760078129	0.405918488437647	0.226914584200162	1.78886028797332	0.0736373187313824	0.448091496427244	RYBP	23429	RING1 and YY1 binding protein	ENSG00000163602
2557	535.464377825919	0.401502760185466	0.224447773557169	1.78884715059648	0.0736394350354323	0.448091496427244	NDUFA9	4704	NADH:ubiquinone oxidoreductase subunit A9	ENSG00000139180
2558	145.321649517839	0.538925670759915	0.301285029497889	1.78875688466191	0.0736539773473131	0.448091496427244	ARMC9	80210	armadillo repeat containing 9	ENSG00000135931
2563	78.0649700658153	-0.744425225364431	0.416616571962042	-1.78683536725048	0.0739641012682536	0.449378531234851	CHD3	1107	chromodomain helicase DNA binding protein 3	ENSG00000170004
2567	2.39576911529836	3.54645346684309	1.98587228759699	1.78584166212143	0.0741248988961539	NA	SLC2A7	155184	solute carrier family 2 member 7	ENSG00000197241
2568	581.183305989186	0.37726147424032	0.211283219716912	1.78557234571583	0.0741685278417288	0.450023439470772	VPS18	57617	VPS18 core subunit of CORVET and HOPS complexes	ENSG00000104142
2569	7.00405561676372	1.97957595952695	1.10876870951592	1.7853822375554	0.0741993377780813	NA	HOXC13	3229	homeobox C13	ENSG00000123364
2570	10.5051400467876	1.66537152264182	0.933044132860775	1.78487969002675	0.0742808336698532	0.450367905768117	TRAM2	9697	translocation associated membrane protein 2	ENSG00000065308
2571	8.64154505731011	1.69293183492928	0.948517995464856	1.78481783479458	0.0742908695108505	0.450367905768117	PACC1	55248	proton activated chloride channel 1	ENSG00000065600
2572	581.534199575773	-0.391365446332948	0.219331210146438	-1.78435821364251	0.074365476487692	0.450595799302026	MAMSTR	284358	MEF2 activating motif and SAP domain containing transcriptional regulator	ENSG00000176909
2576	70.7207612389549	-0.657168793693769	0.368538356803958	-1.78317611060318	0.0745576399734301	0.450866977672697	ACBD5	91452	acyl-CoA binding domain containing 5	ENSG00000107897
2577	147.257702602305	0.585608797894028	0.32843306162234	1.78303851324021	0.0745800342309889	0.450866977672697	GTF3C5	9328	general transcription factor IIIC subunit 5	ENSG00000148308
2578	504.000629187036	0.555111554382428	0.311344170841991	1.78295149345882	0.0745941997181151	0.450866977672697	EIF4G3	8672	eukaryotic translation initiation factor 4 gamma 3	ENSG00000075151
2579	2385.59598270875	-0.371812071436718	0.208543683644619	-1.78289778399775	0.0746029438924102	0.450866977672697	POU4F2	5458	POU class 4 homeobox 2	ENSG00000151615
2580	31.9614787736475	1.36154700510167	0.76417865005596	1.78171296070882	0.0747960522507819	0.451351088795248	CEBPB	1051	CCAAT enhancer binding protein beta	ENSG00000172216
2581	558.995620309265	0.360157527005432	0.202153028859604	1.78160836390714	0.0748131195492968	0.451351088795248	ZBTB11	27107	zinc finger and BTB domain containing 11	ENSG00000066422
2584	1007.79679551838	-0.346431917759243	0.194527018513601	-1.78089357666796	0.0749298381732513	0.451424709282696	MAST2	23139	microtubule associated serine/threonine kinase 2	ENSG00000086015
2585	626.275610798723	-0.418198958125128	0.234833711765458	-1.78083016693449	0.0749401996163141	0.451424709282696	DNAJC5G	285126	DnaJ heat shock protein family (Hsp40) member C5 gamma	ENSG00000163793
2586	222.007045523517	0.563434895940413	0.316418779252468	1.7806619988596	0.0749676847226215	0.451424709282696	NDUFV3	4731	NADH:ubiquinone oxidoreductase subunit V3	ENSG00000160194
2588	189.819429138089	-0.458008051841882	0.257232825120934	-1.78051946374479	0.0749909868663545	0.451424709282696	HSD17B10	3028	hydroxysteroid 17-beta dehydrogenase 10	ENSG00000072506
2589	336.920843133964	0.487843829654765	0.274034892742011	1.78022522888734	0.0750391081271921	0.451516525774524	DCUN1D1	54165	defective in cullin neddylation 1 domain containing 1	ENSG00000043093
2590	533.217951537001	0.399684730168432	0.224551453439004	1.77992493055495	0.0750882470493446	0.451614382538024	PROZ	8858	protein Z, vitamin K dependent plasma glycoprotein	ENSG00000126231
2591	1.93968487222183	4.27999881810141	2.40469018709849	1.77985456965069	0.0750997642618762	NA	SYNPO2	171024	synaptopodin 2	ENSG00000172403
2592	21.5979661160836	1.28957149000585	0.724924285522021	1.77890507431024	0.0752553260612285	0.45242118779129	CCN2	1490	cellular communication network factor 2	ENSG00000118523
2596	1.72559219125414	-4.40512729475543	2.47822391503862	-1.77753401055642	0.0754804201813372	NA	AMDHD1	144193	amidohydrolase domain containing 1	ENSG00000139344
2598	773.814467770776	0.40092527933937	0.225601510466678	1.7771391623665	0.0755453461289075	0.453371087712015	PITX1	5307	paired like homeodomain 1	ENSG00000069011
2599	4.41921481828827	2.90876894669682	1.63713092501106	1.77674790834286	0.075609726032157	NA	THNSL2	55258	threonine synthase like 2	ENSG00000144115
2600	1.87799822296783	-4.47454794674524	2.51853869602591	-1.77664450969357	0.0756267475081042	NA	RP1L1	94137	RP1 like 1	ENSG00000183638
2601	1.87799822296783	-4.47454794674524	2.51853869602591	-1.77664450969357	0.0756267475081042	NA	CACNA2D3	55799	calcium voltage-gated channel auxiliary subunit alpha2delta 3	ENSG00000157445
2602	917.462006660782	-0.40009518557742	0.225206727420477	-1.77656853398706	0.0756392566148556	0.453736448959944	BCL2L10	10017	BCL2 like 10	ENSG00000137875
2605	1306.00247942488	-0.368366602169491	0.207439520888273	-1.77577831163568	0.075769463818109	0.454178420697006	ARID1B	57492	AT-rich interaction domain 1B	ENSG00000049618
2609	109.757446643835	0.542353126357862	0.305538643798489	1.77507211400585	0.0758859807355069	0.454345940841984	ALG6	29929	ALG6 alpha-1,3-glucosyltransferase	ENSG00000088035
2611	151.891826153665	0.476858417926758	0.268660280626226	1.77494945220499	0.0759062338379815	0.454345940841984	ACTR5	79913	actin related protein 5	ENSG00000101442
2612	2.52399760388206	3.6134286543177	2.0359032047705	1.77485287407121	0.0759221832814436	NA	LACTBL1	646262	lactamase beta like 1	ENSG00000215906
2618	42.6193198305032	0.791556533552578	0.44681374136353	1.77155816904154	0.0764679287153161	0.456789464278324	MAST3	23031	microtubule associated serine/threonine kinase 3	ENSG00000099308
2621	98.4914226363206	0.597138533006204	0.337221512960541	1.77076049438185	0.0766005379653912	0.457107554313892	CCDC77	84318	coiled-coil domain containing 77	ENSG00000120647
2623	82.8793013957575	0.672561333087218	0.380027200004398	1.76977156656006	0.0767652023175894	0.457891265408913	C16orf87	388272	chromosome 16 open reading frame 87	ENSG00000155330
2624	94.6549291388079	-0.587290232693757	0.331910879652999	-1.76942145827744	0.0768235672499043	0.458030351437299	ATP13A3	79572	ATPase 13A3	ENSG00000133657
2625	580.966599074706	-0.398638927009253	0.225317527894232	-1.76923176254792	0.0768552056535615	0.458030351437299	ERBIN	55914	erbb2 interacting protein	ENSG00000112851
2626	1755.45443319544	0.479931933823306	0.271384202686092	1.76845936157323	0.076984140240985	0.458300864242217	FOS	2353	Fos proto-oncogene, AP-1 transcription factor subunit	ENSG00000170345
2627	79.1488627058425	0.60225818059508	0.340568489191543	1.76839079277342	0.0769955947406758	0.458300864242217	RAD51AP1	10635	RAD51 associated protein 1	ENSG00000111247
2629	5002.99689475049	-0.317501551118881	0.179579469183987	-1.76802811903619	0.0770562029258994	0.458345458332448	RBFOX2	23543	RNA binding fox-1 homolog 2	ENSG00000100320
2630	25.994539192202	-0.940667113286665	0.532076742815242	-1.76791623762684	0.0770749078217918	0.458345458332448	SH3BGRL2	83699	SH3 domain binding glutamate rich protein like 2	ENSG00000198478
2632	16.7026309717864	1.36906613678806	0.774627206575023	1.76738710591037	0.0771634208584544	0.458474875576379	METTL25	84190	methyltransferase like 25	ENSG00000127720
2633	3.36933857759484	-2.7776447927109	1.572198896951	-1.76672607905886	0.0772741136418627	NA	MTNR1A	4543	melatonin receptor 1A	ENSG00000168412
2634	33.1975236331976	1.04875651456605	0.593852546365452	1.76602175234365	0.0773921995764649	0.459635385033246	ITGA10	8515	integrin subunit alpha 10	ENSG00000143127
2635	165.321640380724	0.566801137982595	0.320997907187972	1.76574714442198	0.0774382795781249	0.459710305343432	CDC23	8697	cell division cycle 23	ENSG00000094880
2636	484.001348890486	0.366580057645669	0.207638630717603	1.76547136907405	0.077484577969076	0.459786456829891	CENPC	1060	centromere protein C	ENSG00000145241
2637	12.858562575844	-1.7088043614789	0.968077745846522	-1.76515199198662	0.0775382245902785	0.459906127459696	DLX1	1745	distal-less homeobox 1	ENSG00000144355
2641	71.0681132336404	1.05426545324683	0.597707223904793	1.76384927449825	0.0777573590015771	0.460787244215026	COL1A2	1278	collagen type I alpha 2 chain	ENSG00000164692
2642	309.664821552539	-0.532610834382138	0.301989924789259	-1.76367087330419	0.0777874076825103	0.460787244215026	MSI1	4440	musashi RNA binding protein 1	ENSG00000135097
2644	56.733178532648	-0.758796377048017	0.430301072947695	-1.76340805252942	0.0778316926493245	0.460819036205748	PDK1	5163	pyruvate dehydrogenase kinase 1	ENSG00000152256
2645	65.2567223666293	-0.654458820950211	0.371168123683267	-1.76324091211208	0.0778598662760094	0.460819036205748	NPNT	255743	nephronectin	ENSG00000168743
2647	111.67993775714	0.590856504521666	0.335362192634832	1.76184590123144	0.0780953370213023	0.461838857412703	ABCB7	22	ATP binding cassette subfamily B member 7	ENSG00000131269
2648	578.244039324303	0.360443389004414	0.204585614102229	1.76182177122339	0.0780994151393833	0.461838857412703	PGK2	5232	phosphoglycerate kinase 2	ENSG00000170950
2649	6.29724077872237	2.05073859506487	1.16415061950209	1.76157497209594	0.0781411356484856	NA	RTN2	6253	reticulon 2	ENSG00000125744
2650	67.0919656356682	0.672006992110206	0.381505949867987	1.76145874616829	0.0781607895088481	0.462002911137283	DNAJB14	79982	DnaJ heat shock protein family (Hsp40) member B14	ENSG00000164031
2651	298.170637572046	0.434361616021706	0.246620381714046	1.76125595541955	0.0781950911584163	0.462006867631469	RAP2B	5912	RAP2B, member of RAS oncogene family	ENSG00000181467
2652	676.908283299305	0.362906276318956	0.206114791665421	1.76069981871097	0.0782892234601374	0.462364171398068	PHOX2B	8929	paired like homeobox 2B	ENSG00000109132
2653	585.507689684223	0.409411365533822	0.232596583402486	1.76017789919715	0.0783776480035067	0.462623995480662	NUCB2	4925	nucleobindin 2	ENSG00000070081
2654	18.8905923465772	1.14485991782844	0.650472819956856	1.76004266850747	0.0784005722849954	0.462623995480662	PENK	5179	proenkephalin	ENSG00000181195
2655	51.7770797598468	-0.709481971795721	0.403296649015559	-1.75920621588986	0.0785424888755946	0.462669809843937	XPO5	57510	exportin 5	ENSG00000124571
2656	518.609396280224	-0.379989016164821	0.216011407209968	-1.75911550724478	0.0785578914990213	0.462669809843937	KCTD5	54442	potassium channel tetramerization domain containing 5	ENSG00000167977
2658	272.093222734541	-0.509340605974763	0.28960358509792	-1.75875103825992	0.0786198043017933	0.462669809843937	SRFBP1	153443	serum response factor binding protein 1	ENSG00000151304
2659	968.19480702725	-0.377891529832883	0.214878687946975	-1.7586273140598	0.078640830511385	0.462669809843937	RAI1	10743	retinoic acid induced 1	ENSG00000108557
2660	560.708839252224	0.380223767961118	0.216210366092363	1.75858250847552	0.0786484460888148	0.462669809843937	EXOC1	55763	exocyst complex component 1	ENSG00000090989
2662	18.1423322670111	1.13910556896753	0.647804322948525	1.75840995284319	0.0786777808688532	0.462669809843937	NEURL1B	54492	neuralized E3 ubiquitin protein ligase 1B	ENSG00000214357
2663	12.5046513118761	1.55052075015486	0.881883092940637	1.75819307861392	0.078714662518885	0.462688626025641	SPICE1	152185	spindle and centriole associated protein 1	ENSG00000163611
2664	2.17870257523884	-3.61226208956853	2.05529482123843	-1.75753962508986	0.0788258739351819	NA	COL9A1	1297	collagen type IX alpha 1 chain	ENSG00000112280
2666	16.0356971985868	-1.21868471777764	0.693496022749048	-1.75730599426759	0.0788656666309889	0.462843420773037	MTFR1	9650	mitochondrial fission regulator 1	ENSG00000066855
2668	14.6145500144332	-1.38122340813827	0.785999798209965	-1.75728214089096	0.0788697303282408	0.462843420773037	APLNR	187	apelin receptor	ENSG00000134817
2670	2339.55570537687	0.334807534129138	0.190533271159748	1.75721296386302	0.078881516394508	0.462843420773037	SNW1	22938	SNW domain containing 1	ENSG00000100603
2671	174.969427203648	-0.57454726930763	0.327013263055566	-1.75695402669342	0.078925645647353	0.462843420773037	CD82	3732	CD82 molecule	ENSG00000085117
2672	16.9097303551466	-1.39971776747012	0.796780889897622	-1.75671603726586	0.0789662226000616	0.462843420773037	UNC5C	8633	unc-5 netrin receptor C	ENSG00000182168
2674	173.486890022351	0.50892883922951	0.289734404288302	1.75653575031807	0.0789969726347028	0.462843420773037	ENTPD6	955	ectonucleoside triphosphate diphosphohydrolase 6	ENSG00000197586
2675	127.505494426927	-0.550720329113782	0.313540597450601	-1.75645620883449	0.0790105424556141	0.462843420773037	PPARGC1A	10891	PPARG coactivator 1 alpha	ENSG00000109819
2676	180.8078994452	-0.513428288112367	0.292364131429188	-1.75612612122606	0.0790668758453755	0.462965001043318	BMAL2	56938	basic helix-loop-helix ARNT like 2	ENSG00000029153
2677	198.049074019572	-0.517818405187641	0.294919212270712	-1.75579746467085	0.0791229974612472	0.462965001043318	STARD7	56910	StAR related lipid transfer domain containing 7	ENSG00000084090
2678	12.4325273721998	1.82011006540054	1.03668720034476	1.75569840622633	0.0791399191010814	0.462965001043318	TRDN	10345	triadin	ENSG00000186439
2679	356.321225169721	0.440741288082691	0.251078725496667	1.75539081302427	0.0791924824114495	0.462965001043318	ADAR	103	adenosine deaminase RNA specific	ENSG00000160710
2680	4.7228162124212	2.98402753024099	1.70008095858684	1.75522672327405	0.0792205346307827	NA	MYOD1	4654	myogenic differentiation 1	ENSG00000129152
2681	587.483973969906	-0.376055316990353	0.214250479881501	-1.7552134174838	0.0792228096970896	0.462965001043318	NCOA4	8031	nuclear receptor coactivator 4	ENSG00000266412
2682	719.172916395344	-0.386811825880624	0.220386656260024	-1.755150844633	0.0792335093144676	0.462965001043318	SYNJ1	8867	synaptojanin 1	ENSG00000159082
2684	92.9401478581886	0.612483273873269	0.349071010285194	1.75460939415411	0.0793261434924804	0.463112296283979	SNX2	6643	sorting nexin 2	ENSG00000205302
2685	10.6612336138609	1.70931826765509	0.97431751037459	1.7543749850066	0.0793662747416804	0.463149751965362	PLOD1	5351	procollagen-lysine,2-oxoglutarate 5-dioxygenase 1	ENSG00000083444
2686	1413.00967037007	-0.362165193423421	0.20649058827338	-1.75390654097967	0.0794465226245335	0.463421181016228	ZCCHC13	389874	zinc finger CCHC-type containing 13	ENSG00000187969
2687	457.349140188401	0.434058011912451	0.247615133102685	1.7529542983645	0.0796098520959227	0.464090200630509	COMMD3-BMI1	100532731	COMMD3-BMI1 readthrough	ENSG00000269897
2688	110.243981392631	-0.579344238001236	0.330516708571337	-1.75284402566351	0.0796287837872978	0.464090200630509	ANKRD49	54851	ankyrin repeat domain 49	ENSG00000168876
2689	103.925300729101	-0.618968247400174	0.353235692309389	-1.75228115639582	0.0797254745866422	0.464198038125516	DVL2	1856	dishevelled segment polarity protein 2	ENSG00000004975
2690	293.70651264958	0.436454586512056	0.249088579163269	1.75220633550595	0.0797383346506688	0.464198038125516	LBX1	10660	ladybird homeobox 1	ENSG00000138136
2692	2.15156307154814	-3.61250614437604	2.06215531785731	-1.75181089081574	0.0798063308968344	NA	AMFR	267	autocrine motility factor receptor	ENSG00000159461
2693	452.652474689576	-0.399162356451852	0.227886571273141	-1.75158349270797	0.0798454530696577	0.46450038838458	GAK	2580	cyclin G associated kinase	ENSG00000178950
2694	2.70300076735811	3.71383846452508	2.12042940292639	1.75145584163266	0.0798674213287725	NA	EXOC3L2	90332	exocyst complex component 3 like 2	ENSG00000283632
2696	291.034419193741	-0.647503811623931	0.369695621069534	-1.75145112552509	0.0798682330468354	0.46450038838458	LZTS2	84445	leucine zipper tumor suppressor 2	ENSG00000107816
2697	8.85527067961522	-1.70193916659552	0.972001123831508	-1.75096419630328	0.0799520774979188	0.464791235120148	CACNA2D4	93589	calcium voltage-gated channel auxiliary subunit alpha2delta 4	ENSG00000151062
2698	2.3427239747998	3.51575685501515	2.00826746526694	1.75064174260665	0.0800076402298196	NA	COL8A2	1296	collagen type VIII alpha 2 chain	ENSG00000171812
2701	146.20149637379	0.509381881318644	0.291085887643375	1.74993671264035	0.080129234859802	0.465427187851628	ELP3	55140	elongator acetyltransferase complex subunit 3	ENSG00000134014
2704	414.687823466945	0.385365094201704	0.220316154415717	1.74914588185193	0.0802658059586191	0.465629804245587	NELFB	25920	negative elongation factor complex member B	ENSG00000188986
2706	298.715587296897	0.436240013457995	0.249476423753505	1.74862220202828	0.0803563459320716	0.465958262587112	CHSY1	22856	chondroitin sulfate synthase 1	ENSG00000131873
2708	417.251087077589	-0.431722654534544	0.247019424953511	-1.74772755064017	0.0805112157916626	0.466172804391342	CHCHD2	51142	coiled-coil-helix-coiled-coil-helix domain containing 2	ENSG00000106153
2709	2351.56545816004	-0.436997340855343	0.250051084872217	-1.74763225314004	0.0805277266741337	0.466172804391342	DNAJB7	150353	DnaJ heat shock protein family (Hsp40) member B7	ENSG00000172404
2712	255.673184934917	0.502221293383229	0.287519644200078	1.74673732217665	0.0806829132260788	0.466172804391342	TTLL4	9654	tubulin tyrosine ligase like 4	ENSG00000135912
2713	183.953706930727	-0.622797903780939	0.356551869212876	-1.74672455134179	0.0806851295240191	0.466172804391342	ROBO1	6091	roundabout guidance receptor 1	ENSG00000169855
2714	356.979302716221	-0.451882035193754	0.25871008459655	-1.74667344683702	0.0806939988836622	0.466172804391342	GADD45B	4616	growth arrest and DNA damage inducible beta	ENSG00000099860
2715	175.767500365124	0.479430535501654	0.274487461449681	1.74663911047005	0.0806999585209626	0.466172804391342	CDIPT	10423	CDP-diacylglycerol--inositol 3-phosphatidyltransferase	ENSG00000103502
2716	354.804120196127	-0.425882018856924	0.243852424778139	-1.74647440657766	0.0807285505411489	0.466172804391342	SHC1	6464	SHC adaptor protein 1	ENSG00000160691
2717	344.312052611096	0.446464571725819	0.255684797701713	1.74615219887525	0.0807845084598634	0.466172804391342	RBM18	92400	RNA binding motif protein 18	ENSG00000119446
2718	232.985239742835	0.583137604823331	0.333970509611485	1.74607514148991	0.0807978957074563	0.466172804391342	FBXO5	26271	F-box protein 5	ENSG00000112029
2719	9264.35539929097	-0.5153162141634	0.295130917745028	-1.74605974223479	0.0808005712496023	0.466172804391342	BTG1	694	BTG anti-proliferation factor 1	ENSG00000133639
2720	993.273371588536	0.394617595201206	0.226044092735883	1.74575495614606	0.0808535410846472	0.466282575096473	MPND	84954	MPN domain containing	ENSG00000008382
2722	162.960996790616	0.588228782023165	0.337055459966876	1.74519879334093	0.0809502712188858	0.466644513526578	PRPH	5630	peripherin	ENSG00000135406
2723	14.1719046613297	1.29168730117805	0.74035399740368	1.74468876470961	0.0810390600740779	0.466960389361413	FGF8	2253	fibroblast growth factor 8	ENSG00000107831
2724	647.066225573857	0.372699284582844	0.213702789602002	1.74400757836131	0.0811577683859073	0.467448328854175	MPC1	51660	mitochondrial pyruvate carrier 1	ENSG00000060762
2725	874.693255678935	0.34847749765481	0.199847403333559	1.74371791598001	0.0812082897377847	0.46754328421121	MED23	9439	mediator complex subunit 23	ENSG00000112282
2726	344.516866705052	-0.462896945698775	0.265516252883261	-1.74338459763627	0.0812664569123519	0.467682161124834	KIFC3	3801	kinesin family member C3	ENSG00000140859
2729	216.477746600845	0.521035536250868	0.299057853974551	1.74225665477826	0.0814635443863787	0.468227911814094	ARL13B	200894	ADP ribosylation factor like GTPase 13B	ENSG00000169379
2730	256.670540228675	0.453467653654858	0.260386989513426	1.74151425346648	0.0815934770280057	0.468491892219549	CDC16	8881	cell division cycle 16	ENSG00000130177
2731	67.9425505865732	-0.615089581093351	0.353213223807313	-1.74141153171801	0.0816114682866056	0.468491892219549	UNC5A	90249	unc-5 netrin receptor A	ENSG00000113763
2734	52.6546102599218	-0.728080641598915	0.418158725176328	-1.74115855478538	0.0816557897987678	0.468548698607215	PHOSPHO2	493911	phosphatase, orphan 2	ENSG00000144362
2735	10.2314931911707	1.80147279282495	1.03501033263335	1.74053604686392	0.0817649362283398	0.468741070888422	GADD45A	1647	growth arrest and DNA damage inducible alpha	ENSG00000116717
2736	1.74692823831283	-4.42632543020976	2.54341341798182	-1.74030906612186	0.0818047629661594	NA	ARRDC1	92714	arrestin domain containing 1	ENSG00000197070
2737	2.83728784039224	-3.00316676549231	1.72572620804873	-1.74023361961222	0.0818180045265528	NA	ADAMTSL2	9719	ADAMTS like 2	ENSG00000197859
2738	253.058788871964	0.479941492777973	0.275835262177294	1.73995699095749	0.0818665702900677	0.468741070888422	CLK2	1196	CDC like kinase 2	ENSG00000176444
2739	222.025428139835	0.433689624178603	0.249256687727465	1.73993174719867	0.0818710033248112	0.468741070888422	NT5C3A	51251	5'-nucleotidase, cytosolic IIIA	ENSG00000122643
2740	8.81601209456964	-6.74160134650352	3.87473695046971	-1.73988619941962	0.0818790024236791	0.468741070888422	RHO	6010	rhodopsin	ENSG00000163914
2742	426.745109803378	0.423084563103359	0.243179926186893	1.73980052439938	0.0818940503845245	0.468741070888422	CUL1	8454	cullin 1	ENSG00000055130
2743	2.11475541510313	-3.59128941390962	2.06449917635478	-1.73954509405553	0.0819389274851795	NA	AFAP1L1	134265	actin filament associated protein 1 like 1	ENSG00000157510
2745	1187.32440840611	0.431810241633437	0.248282237748935	1.73919103335167	0.0820011661486389	0.468799289692228	POLB	5423	DNA polymerase beta	ENSG00000070501
2746	117.478997847175	0.579672264372079	0.33331463737457	1.73911433634599	0.0820146534052585	0.468799289692228	ARL2BP	23568	ADP ribosylation factor like GTPase 2 binding protein	ENSG00000102931
2747	155.082512975967	0.505322834366145	0.290571857427967	1.739063234957	0.0820236406419377	0.468799289692228	DISP2	85455	dispatched RND transporter family member 2	ENSG00000140323
2750	1106.22587770382	-0.437052170262378	0.251363537580681	-1.73872541128642	0.0820830740205579	0.468846231941956	PAFAH1B1	5048	platelet activating factor acetylhydrolase 1b regulatory subunit 1	ENSG00000007168
2751	19.5045307760016	-1.42190630047859	0.81807819497475	-1.73810561045754	0.0821922065072291	0.469018430799036	DNAL4	10126	dynein axonemal light chain 4	ENSG00000100246
2752	263.156866023819	0.402908332739461	0.231817979721508	1.73803746035355	0.0822042133293771	0.469018430799036	CNOT4	4850	CCR4-NOT transcription complex subunit 4	ENSG00000080802
2753	232.131597188625	-0.43106759144679	0.248039693922718	-1.73789761077958	0.0822288567621242	0.469018430799036	HIKESHI	51501	heat shock protein nuclear import factor hikeshi	ENSG00000149196
2756	216.497632347691	-0.423788552876766	0.24395209479094	-1.73717939679895	0.0823555104142604	0.469133607103645	ZNRD2	10534	zinc ribbon domain containing 2	ENSG00000173465
2757	52.5482409127705	0.797870629304112	0.459332233236652	1.7370229467285	0.0823831206159092	0.469133607103645	CEP70	80321	centrosomal protein 70	ENSG00000114107
2758	162.293265474214	-0.56928400747253	0.327767653193986	-1.73685231573356	0.0824132420129058	0.469133607103645	TPGS1	91978	tubulin polyglutamylase complex subunit 1	ENSG00000141933
2759	63.2378614512281	-0.754647134541838	0.434554072504808	-1.73660122477275	0.0824575832002741	0.469133607103645	PTCH2	8643	patched 2	ENSG00000117425
2760	15.5251744317942	1.21885237227785	0.701900442482813	1.73650321114835	0.0824748970776227	0.469133607103645	SHISAL1	85352	shisa like 1	ENSG00000138944
2761	282.288969280309	0.431423500993197	0.248523684669396	1.73594521410347	0.0825735221074594	0.469326800880937	SLC4A1AP	22950	solute carrier family 4 member 1 adaptor protein	ENSG00000163798
2762	134.999294773977	-0.558508515828068	0.321735494352214	-1.73592446476126	0.0825771913612305	0.469326800880937	DISP3	57540	dispatched RND transporter family member 3	ENSG00000204624
2764	12.1321704175727	-1.42401346238685	0.820441550658561	-1.73566716756825	0.0826227020358302	0.469391256354921	LOC102724023	102724023	glutamine amidotransferase class 1 domain containing 3B	ENSG00000280071
2765	81.3222911333356	-0.691074141881947	0.398239875104101	-1.7353213103065	0.0826839092268128	0.469544795803525	ZNF212	7988	zinc finger protein 212	ENSG00000170260
2766	281.086095235253	0.496981586663971	0.286424527384487	1.73512230674588	0.0827191440188785	0.469550777432783	ALDH9A1	223	aldehyde dehydrogenase 9 family member A1	ENSG00000143149
2767	19.298475605264	-1.18994325628596	0.68620131165849	-1.73410227591954	0.0828999377838444	0.470173847312226	PPP1R14D	54866	protein phosphatase 1 regulatory inhibitor subunit 14D	ENSG00000166143
2768	17.4094346145613	-1.23430178120914	0.711821072237275	-1.73400567832264	0.0829170756586382	0.470173847312226	SLC48A1	55652	solute carrier family 48 member 1	ENSG00000211584
2769	10834.0783791919	-0.392135476226256	0.226154953343256	-1.73392388903849	0.082931588559185	0.470173847312226	RPL37A	6168	ribosomal protein L37a	ENSG00000197756
2770	329.765678743318	0.494608965028732	0.285348772787066	1.73334884253321	0.0830336844080576	0.470447562183991	GMCL2	64396	germ cell-less 2, spermatogenesis associated	ENSG00000244234
2771	285.632137805881	-0.419654678586051	0.242121550601935	-1.73323967875951	0.0830530772381902	0.470447562183991	AKAP17A	8227	A-kinase anchoring protein 17A	ENSG00000197976
2774	129.976006281303	0.559544417281019	0.323054474598777	1.73204354459401	0.0832658097144236	0.471290658445421	JAK2	3717	Janus kinase 2	ENSG00000096968
2776	160.063825975297	0.514972495763711	0.297450564103631	1.73128767570364	0.0834004684560096	0.471401240147165	PLEKHH3	79990	pleckstrin homology, MyTH4 and FERM domain containing H3	ENSG00000068137
2777	66.1439690788774	-0.912478448236363	0.527278905306343	-1.73054229754597	0.0835334309424874	0.471401240147165	TWF1	5756	twinfilin actin binding protein 1	ENSG00000151239
2778	9.01370615665452	1.75602545552409	1.01478997450523	1.73043240438027	0.0835530484829068	0.471401240147165	SMIM14	201895	small integral membrane protein 14	ENSG00000163683
2781	557.899227638426	-0.390092829633248	0.225524831973398	-1.72971120838375	0.0836818851432434	0.471401240147165	RAC3	5881	Rac family small GTPase 3	ENSG00000169750
2782	36.0201459172154	-0.883106124807027	0.510577665490034	-1.72962153360048	0.0836979161597447	0.471401240147165	BMP1	649	bone morphogenetic protein 1	ENSG00000168487
2784	543.625978998274	-0.368206685498614	0.212889570007718	-1.72956657991871	0.0837077413697087	0.471401240147165	RANBP3	8498	RAN binding protein 3	ENSG00000031823
2785	49.3446817555073	-0.799959651335142	0.462545653956673	-1.72947177103965	0.0837246945157664	0.471401240147165	CDKN2D	1032	cyclin dependent kinase inhibitor 2D	ENSG00000129355
2786	1613.55518121912	-0.316563648130758	0.1830452097125	-1.72942874947653	0.0837323882864874	0.471401240147165	IGSF3	3321	immunoglobulin superfamily member 3	ENSG00000143061
2787	2899.0150761	-0.459187735235211	0.26552425686337	-1.72936266034442	0.0837442084661659	0.471401240147165	RPL24	6152	ribosomal protein L24	ENSG00000114391
2789	592.519074389006	0.38862567758766	0.224746995437185	1.72916962396625	0.0837787411631652	0.471401240147165	TMPO	7112	thymopoietin	ENSG00000120802
2792	828.848895180973	-0.362274356333678	0.209522159122637	-1.72905032026533	0.0838000894255934	0.471401240147165	BIRC6	57448	baculoviral IAP repeat containing 6	ENSG00000115760
2793	2.06247614927181	-3.57249402449501	2.06693700681797	-1.72840004930524	0.0839165266682048	NA	NOTCH4	4855	notch receptor 4	ENSG00000204301
2797	23.1044724835953	-0.979294245298625	0.566947102870081	-1.72731149050961	0.0841117366597928	0.472380591371862	ADGRB2	576	adhesion G protein-coupled receptor B2	ENSG00000121753
2798	34.086817054945	-0.875026408542333	0.506667549846367	-1.72702279592933	0.0841635695450104	0.472478526702006	CERS1	10715	ceramide synthase 1	ENSG00000223802
2799	5.44457724889412	1.98958177985929	1.15208271660918	1.72694351818336	0.0841778077763394	NA	TTLL10	254173	tubulin tyrosine ligase like 10	ENSG00000162571
2800	31.4291495752613	0.845802707149201	0.489884935549083	1.72653340768928	0.08425149448379	0.472778913285876	SHROOM4	57477	shroom family member 4	ENSG00000158352
2801	329.936343240566	-0.682600287215566	0.395520709465244	-1.72582691849047	0.0843785555267878	0.473004903429048	ZCCHC2	54877	zinc finger CCHC-type containing 2	ENSG00000141664
2802	576.125980733627	-0.523795889695465	0.303513385290994	-1.72577525433771	0.0843878533296727	0.473004903429048	MYC	4609	MYC proto-oncogene, bHLH transcription factor	ENSG00000136997
2803	57.1672847843276	0.948494711224321	0.549617763892287	1.7257351809506	0.08439506575705	0.473004903429048	ORC1	4998	origin recognition complex subunit 1	ENSG00000085840
2804	3.00220595844871	-3.06922649321784	1.77959837058438	-1.72467369264334	0.0845862945980995	NA	NMT1	4836	N-myristoyltransferase 1	ENSG00000136448
2807	733.160208575023	-0.501228362346349	0.290661347352329	-1.72444106143491	0.0846282502847555	0.47340120567805	DBN1	1627	drebrin 1	ENSG00000113758
2808	988.447099780438	-0.342388549895136	0.198558617942448	-1.72437013030771	0.0846410462599691	0.47340120567805	SKI	6497	SKI proto-oncogene	ENSG00000157933
2809	13.4947488636693	1.37951730328898	0.800102975606287	1.72417469419312	0.0846763110325245	0.47340120567805	IRF1	3659	interferon regulatory factor 1	ENSG00000125347
2810	23.1522884350663	1.26595100654454	0.734242350392807	1.72415961278626	0.0846790328371136	0.47340120567805	MRS2	57380	magnesium transporter MRS2	ENSG00000124532
2811	30.9930843668575	-1.02945377745846	0.597138209867822	-1.72397907292909	0.0847116211156405	0.47340120567805	PIP4K2A	5305	phosphatidylinositol-5-phosphate 4-kinase type 2 alpha	ENSG00000150867
2812	264.893208114323	0.430606884971113	0.249804511106792	1.72377545570836	0.0847483871375815	0.47340120567805	AIFM1	9131	apoptosis inducing factor mitochondria associated 1	ENSG00000156709
2813	90.2471430323492	0.572273430053567	0.332057638319128	1.72341594956348	0.0848133326634356	0.47340120567805	TRMT11	60487	tRNA methyltransferase 11 homolog	ENSG00000066651
2815	15.9810538275066	-1.27264177690903	0.738589208509376	-1.72307117711276	0.0848756543275616	0.47340120567805	GPR151	134391	G protein-coupled receptor 151	ENSG00000173250
2820	780.867517201173	0.36589642233765	0.212497609337129	1.72188488839492	0.0850903729556108	0.473890424227742	CLIC4	25932	chloride intracellular channel 4	ENSG00000169504
2822	8.33277958240922	-1.65054866424337	0.958730410472377	-1.72159832025159	0.0851423076957698	NA	UNC13B	10497	unc-13 homolog B	ENSG00000198722
2823	51.941399993205	-0.971910843029474	0.564656732254208	-1.72124192896707	0.0852069322397336	0.474265651611516	EGFR	1956	epidermal growth factor receptor	ENSG00000146648
2824	73.2700504661735	-0.659420173913324	0.383377603714966	-1.72002789814397	0.0854273705482748	0.475300036136756	OTOF	9381	otoferlin	ENSG00000115155
2825	1.50438195129245	-4.18101240968893	2.43124406987908	-1.71970081551577	0.0854868395250434	NA	DNAH8	1769	dynein axonemal heavy chain 8	ENSG00000124721
2826	968.811366215054	0.464995683811705	0.270457757093497	1.71929135554783	0.0855613332137963	0.475672613330757	SRRT	51593	serrate, RNA effector molecule	ENSG00000087087
2827	74.0472918137983	-0.61787880932614	0.359383534337617	-1.7192741188462	0.0855644702642374	0.475672613330757	KIAA1614	57710	KIAA1614	ENSG00000135835
2828	2.35479976445477	3.50538839110331	2.03934659165709	1.71887819630256	0.0856365530915811	NA	INF2	64423	inverted formin 2	ENSG00000203485
2829	19.3737283974237	-1.27736896572116	0.743245431121155	-1.71863682201759	0.0856805224830267	0.475672613330757	CHMP2B	25978	charged multivesicular body protein 2B	ENSG00000083937
2830	153.565844014155	-0.714050228903774	0.415522332230086	-1.71844007774866	0.085716375445785	0.475672613330757	ACVR1B	91	activin A receptor type 1B	ENSG00000135503
2831	118.269893902823	-0.848046235604765	0.493625059671729	-1.71799672441414	0.0857972127442293	0.475672613330757	SLC6A17	388662	solute carrier family 6 member 17	ENSG00000197106
2832	477.150195135815	0.400228397670291	0.232962828810056	1.71799252144476	0.0857979793728105	0.475672613330757	KCTD13	253980	potassium channel tetramerization domain containing 13	ENSG00000174943
[truncated: 10,998 more rows]
