# Supplementary material for: Neuro-Transcriptomic Responses to Polypharmacological Agents in Danio rerio: Implications for Translational Drug Repurposing in Neurodevelopmental Disorders
Source: Brain Sci. 2026 Mar 18;16(3):323. doi: 10.3390/brainsci16030323 (PMC13025160; doi:10.3390/brainsci16030323)
Supplement: Supplementary file 1 [file brainsci-16-00323-s001.zip › Supplementary_Table_S13.csv]

	p.geomean	stat.mean	p.val	q.val	set.size	exp1
hsa04110 Cell cycle	0.00530479202019428	2.57916356508276	0.00530479202019428	0.998791780783541	142	0.00530479202019428
hsa00310 Lysine degradation	0.0166417818205578	2.15976250507847	0.0166417818205578	0.998791780783541	49	0.0166417818205578
hsa03022 Basal transcription factors	0.0406827721033023	1.77586005905464	0.0406827721033024	0.998791780783541	37	0.0406827721033023
hsa00982 Drug metabolism - cytochrome P450	0.0478621736369868	1.7183687675101	0.0478621736369869	0.998791780783541	17	0.0478621736369868
hsa00010 Glycolysis / Gluconeogenesis	0.0492937950595557	1.67382332157881	0.0492937950595557	0.998791780783541	48	0.0492937950595557
hsa03410 Base excision repair	0.0574354971382513	1.60784750903272	0.0574354971382513	0.998791780783541	39	0.0574354971382513
hsa00563 Glycosylphosphatidylinositol (GPI)-anchor biosynthesis	0.0661210920522508	1.54452613150975	0.0661210920522508	0.998791780783541	26	0.0661210920522508
hsa04146 Peroxisome	0.0665401478700986	1.51131171786675	0.0665401478700986	0.998791780783541	72	0.0665401478700986
hsa00280 Valine, leucine and isoleucine degradation	0.0703575104152984	1.49080000129856	0.0703575104152985	0.998791780783541	43	0.0703575104152984
hsa00071 Fatty acid degradation	0.0747682763774225	1.45902629656803	0.0747682763774225	0.998791780783541	35	0.0747682763774225
hsa00511 Other glycan degradation	0.0790493409386662	1.45510145114126	0.0790493409386662	0.998791780783541	15	0.0790493409386662
hsa04115 p53 signaling pathway	0.0802254779772791	1.41338809293223	0.0802254779772791	0.998791780783541	61	0.0802254779772791
hsa03450 Non-homologous end-joining	0.0806977844753273	1.46934504923318	0.0806977844753273	0.998791780783541	12	0.0806977844753273
hsa00130 Ubiquinone and other terpenoid-quinone biosynthesis	0.0866687109316166	1.41580471104936	0.0866687109316166	0.998791780783541	11	0.0866687109316166
hsa03040 Spliceosome	0.0893087484594853	1.35235833430106	0.0893087484594853	0.998791780783541	119	0.0893087484594853
hsa01200 Carbon metabolism	0.0893983682145708	1.34974542561012	0.0893983682145709	0.998791780783541	100	0.0893983682145709
hsa04142 Lysosome	0.092095284455616	1.33013742650036	0.092095284455616	0.998791780783541	216	0.092095284455616
hsa03018 RNA degradation	0.0941487941356171	1.32423946649271	0.0941487941356171	0.998791780783541	69	0.0941487941356171
hsa04218 Cellular senescence	0.105620852412819	1.2534742263909	0.105620852412819	0.998791780783541	126	0.105620852412819
hsa01232 Nucleotide metabolism	0.114975368391514	1.20560797879897	0.114975368391514	0.998791780783541	73	0.114975368391514
hsa04260 Cardiac muscle contraction	0.127704828394525	1.14281186561289	0.127704828394525	0.998791780783541	71	0.127704828394525
hsa00030 Pentose phosphate pathway	0.127993599759125	1.15310950066883	0.127993599759125	0.998791780783541	23	0.127993599759125
hsa03030 DNA replication	0.135690593729811	1.12045105529168	0.135690593729811	0.998791780783541	28	0.135690593729811
hsa00514 Other types of O-glycan biosynthesis	0.143089453574521	1.07353804802495	0.143089453574521	0.998791780783541	42	0.143089453574521
hsa00230 Purine metabolism	0.145489631904621	1.05869160920638	0.145489631904621	0.998791780783541	105	0.145489631904621
hsa00534 Glycosaminoglycan biosynthesis - heparan sulfate / heparin	0.154728392757717	1.03443949667765	0.154728392757717	0.998791780783541	20	0.154728392757717
hsa00760 Nicotinate and nicotinamide metabolism	0.161752602143195	0.996235798424941	0.161752602143195	0.998791780783541	30	0.161752602143195
hsa04114 Oocyte meiosis	0.162243702775418	0.987932643297051	0.162243702775418	0.998791780783541	95	0.162243702775418
hsa00541 O-Antigen nucleotide sugar biosynthesis	0.162580553156334	1.01206512169827	0.162580553156334	0.998791780783541	15	0.162580553156334
hsa04141 Protein processing in endoplasmic reticulum	0.169772253214746	0.957138824019913	0.169772253214746	0.998791780783541	141	0.169772253214746
hsa04136 Autophagy - other	0.179617190250081	0.929731082854153	0.179617190250081	0.998791780783541	29	0.179617190250081
hsa00980 Metabolism of xenobiotics by cytochrome P450	0.180246049222678	0.925671387981703	0.180246049222677	0.998791780783541	22	0.180246049222678
hsa00380 Tryptophan metabolism	0.182996713285543	0.910082645348648	0.182996713285543	0.998791780783541	36	0.182996713285543
hsa00515 Mannose type O-glycan biosynthesis	0.183532815579965	0.918947502107732	0.183532815579965	0.998791780783541	21	0.183532815579965
hsa03420 Nucleotide excision repair	0.185919407524293	0.899824921969987	0.185919407524293	0.998791780783541	52	0.185919407524293
hsa03440 Homologous recombination	0.188661408906123	0.890615576822433	0.188661408906123	0.998791780783541	37	0.188661408906123
hsa03013 Nucleocytoplasmic transport	0.196142669685646	0.858877339137075	0.196142669685646	0.998791780783541	88	0.196142669685646
hsa00240 Pyrimidine metabolism	0.198210543855282	0.851923138470987	0.198210543855282	0.998791780783541	49	0.198210543855282
hsa00120 Primary bile acid biosynthesis	0.203237512015221	0.846038184829854	0.203237512015221	0.998791780783541	13	0.203237512015221
hsa03020 RNA polymerase	0.212457853296299	0.807481607560854	0.212457853296299	0.998791780783541	28	0.212457853296299
hsa00513 Various types of N-glycan biosynthesis	0.212467141095345	0.802644776842847	0.212467141095345	0.998791780783541	39	0.212467141095345
hsa03430 Mismatch repair	0.213121399890817	0.807625953133318	0.213121399890817	0.998791780783541	21	0.213121399890817
hsa04962 Vasopressin-regulated water reabsorption	0.213498801059471	0.799610003020514	0.213498801059471	0.998791780783541	33	0.213498801059471
hsa00040 Pentose and glucuronate interconversions	0.217807142197103	0.791188220015843	0.217807142197103	0.998791780783541	15	0.217807142197103
hsa04620 Toll-like receptor signaling pathway	0.217910743991297	0.781723508149366	0.217910743991296	0.998791780783541	65	0.217910743991297
hsa04623 Cytosolic DNA-sensing pathway	0.223425162070482	0.764451104083624	0.223425162070482	0.998791780783541	41	0.223425162070482
hsa00640 Propanoate metabolism	0.229014881506418	0.749491975241629	0.229014881506419	0.998791780783541	26	0.229014881506418
hsa00053 Ascorbate and aldarate metabolism	0.229694317969376	0.752327754496731	0.229694317969376	0.998791780783541	13	0.229694317969376
hsa04972 Pancreatic secretion	0.232443786757146	0.733233165050434	0.232443786757146	0.998791780783541	64	0.232443786757146
hsa04217 Necroptosis	0.233355714851684	0.729442347474352	0.233355714851684	0.998791780783541	90	0.233355714851684
hsa04668 TNF signaling pathway	0.233576908332227	0.728804983283971	0.233576908332227	0.998791780783541	86	0.233576908332227
hsa03015 mRNA surveillance pathway	0.234776148293317	0.726110182491994	0.234776148293317	0.998791780783541	69	0.234776148293317
hsa00052 Galactose metabolism	0.245134327573136	0.696092667344961	0.245134327573136	0.998791780783541	23	0.245134327573136
hsa01212 Fatty acid metabolism	0.251769842075511	0.671445556288845	0.251769842075511	0.998791780783541	51	0.251769842075511
hsa04964 Proximal tubule bicarbonate reclamation	0.252000840016965	0.678861987464847	0.252000840016965	0.998791780783541	17	0.252000840016965
hsa00900 Terpenoid backbone biosynthesis	0.254967277579763	0.669210271493963	0.254967277579763	0.998791780783541	20	0.254967277579763
hsa00785 Lipoic acid metabolism	0.259745001102336	0.65784190592987	0.259745001102336	0.998791780783541	14	0.259745001102336
hsa02010 ABC transporters	0.261380157750466	0.642635549934555	0.261380157750466	0.998791780783541	33	0.261380157750466
hsa00830 Retinol metabolism	0.273039407857382	0.608896402016698	0.273039407857382	0.998791780783541	24	0.273039407857382
hsa04137 Mitophagy - animal	0.279461742940087	0.586018824871607	0.279461742940087	0.998791780783541	84	0.279461742940087
hsa04130 SNARE interactions in vesicular transport	0.2873530307219	0.565340515112633	0.2873530307219	0.998791780783541	28	0.2873530307219
hsa00360 Phenylalanine metabolism	0.292533628300588	0.554158882490433	0.292533628300588	0.998791780783541	12	0.292533628300588
hsa03460 Fanconi anemia pathway	0.293497407894309	0.545487390710707	0.293497407894309	0.998791780783541	48	0.293497407894309
hsa00620 Pyruvate metabolism	0.301954146555891	0.521793853786587	0.301954146555891	0.998791780783541	34	0.301954146555891
hsa00604 Glycosphingolipid biosynthesis - ganglio series	0.307422905747481	0.512561666821868	0.307422905747481	0.998791780783541	13	0.307422905747481
hsa04370 VEGF signaling pathway	0.30802323867774	0.503411815086298	0.30802323867774	0.998791780783541	43	0.30802323867774
hsa04922 Glucagon signaling pathway	0.308552393858475	0.50104582214049	0.308552393858475	0.998791780783541	85	0.308552393858475
hsa00650 Butanoate metabolism	0.314462821969827	0.487198378272389	0.314462821969827	0.998791780783541	20	0.314462821969827
hsa04064 NF-kappa B signaling pathway	0.318061339022822	0.474301999739871	0.318061339022822	0.998791780783541	67	0.318061339022822
hsa00730 Thiamine metabolism	0.319864769634253	0.475374968949396	0.319864769634253	0.998791780783541	11	0.319864769634253
hsa04215 Apoptosis - multiple species	0.320298513990887	0.470170443102138	0.320298513990887	0.998791780783541	23	0.320298513990886
hsa00533 Glycosaminoglycan biosynthesis - keratan sulfate	0.321449257968033	0.473354218109573	0.321449257968033	0.998791780783541	12	0.321449257968033
hsa04622 RIG-I-like receptor signaling pathway	0.323664578421921	0.459049758594693	0.323664578421921	0.998791780783541	46	0.323664578421921
hsa00510 N-Glycan biosynthesis	0.331173535616258	0.438066151636229	0.331173535616258	0.998791780783541	52	0.331173535616258
hsa04210 Apoptosis	0.33419860183378	0.429020023237088	0.33419860183378	0.998791780783541	100	0.33419860183378
hsa04120 Ubiquitin mediated proteolysis	0.345717271825169	0.397638729704438	0.345717271825169	0.998791780783541	116	0.345717271825169
hsa00330 Arginine and proline metabolism	0.353330357980515	0.377884317127465	0.353330357980515	0.998791780783541	41	0.353330357980515
hsa04514 Cell adhesion molecules	0.369683259739705	0.33317556146505	0.369683259739705	0.998791780783541	97	0.369683259739705
hsa00561 Glycerolipid metabolism	0.372311246090685	0.326715578935428	0.372311246090685	0.998791780783541	49	0.372311246090685
hsa01230 Biosynthesis of amino acids	0.37687570860624	0.314507083222849	0.37687570860624	0.998791780783541	64	0.37687570860624
hsa04976 Bile secretion	0.377391656457798	0.313403435532476	0.377391656457798	0.998791780783541	51	0.377391656457798
hsa00770 Pantothenate and CoA biosynthesis	0.380507646557639	0.30718701748579	0.380507646557639	0.998791780783541	15	0.380507646557639
hsa04978 Mineral absorption	0.381653788192593	0.302370151020535	0.381653788192593	0.998791780783541	42	0.381653788192593
hsa00970 Aminoacyl-tRNA biosynthesis	0.393203961496193	0.272250344167172	0.393203961496193	0.998791780783541	40	0.393203961496193
hsa04914 Progesterone-mediated oocyte maturation	0.399650219851196	0.254768183567435	0.399650219851196	0.998791780783541	78	0.399650219851196
hsa00500 Starch and sucrose metabolism	0.408490478950062	0.2330664930754	0.408490478950062	0.998791780783541	25	0.408490478950062
hsa04911 Insulin secretion	0.409070680461039	0.23045876829205	0.409070680461039	0.998791780783541	67	0.409070680461039
hsa00051 Fructose and mannose metabolism	0.410966887859769	0.22646328578753	0.410966887859769	0.998791780783541	29	0.410966887859769
hsa04380 Osteoclast differentiation	0.412737505329035	0.220817401602235	0.412737505329035	0.998791780783541	95	0.412737505329035
hsa04625 C-type lectin receptor signaling pathway	0.413835020803208	0.218063321609261	0.413835020803208	0.998791780783541	78	0.413835020803208
hsa00450 Selenocompound metabolism	0.416749108762765	0.212271855257499	0.416749108762765	0.998791780783541	16	0.416749108762765
hsa01240 Biosynthesis of cofactors	0.420557000769013	0.200691674511352	0.420557000769013	0.998791780783541	118	0.420557000769013
hsa03250 Viral life cycle - HIV-1	0.430646686911802	0.175523758433766	0.430646686911802	0.998791780783541	46	0.430646686911802
hsa00531 Glycosaminoglycan degradation	0.440180411306812	0.151648202298137	0.440180411306812	0.998791780783541	18	0.440180411306812
hsa00983 Drug metabolism - other enzymes	0.441393490486917	0.14790870752874	0.441393490486917	0.998791780783541	41	0.441393490486917
hsa04722 Neurotrophin signaling pathway	0.442495131911995	0.144866727961365	0.442495131911995	0.998791780783541	98	0.442495131911995
hsa04672 Intestinal immune network for IgA production	0.445819156808132	0.137593075531247	0.445819156808132	0.998791780783541	16	0.445819156808132
hsa04340 Hedgehog signaling pathway	0.451153825621913	0.123103050342187	0.451153825621913	0.998791780783541	45	0.451153825621913
hsa03008 Ribosome biogenesis in eukaryotes	0.45373388343303	0.116591915786055	0.45373388343303	0.998791780783541	64	0.45373388343303
hsa04960 Aldosterone-regulated sodium reabsorption	0.471725343238548	0.0713376757860339	0.471725343238548	0.998791780783541	26	0.471725343238548
