# Supplementary material for: Neuro-Transcriptomic Responses to Polypharmacological Agents in Danio rerio: Implications for Translational Drug Repurposing in Neurodevelopmental Disorders
Source: Brain Sci. 2026 Mar 18;16(3):323. doi: 10.3390/brainsci16030323 (PMC13025160; doi:10.3390/brainsci16030323)
Supplement: Supplementary file 1 [file brainsci-16-00323-s001.zip › Supplementary_Table_S14.csv]

	p.geomean	stat.mean	p.val	q.val	set.size	exp1
hsa04724 Glutamatergic synapse	0.00106217217736679	-3.11649311675123	0.00106217217736679	0.252796978213295	96	0.00106217217736679
hsa04640 Hematopoietic cell lineage	0.00540482333739819	-2.60971824404733	0.00540482333739819	0.441479897041768	42	0.00540482333739819
hsa04928 Parathyroid hormone synthesis, secretion and action	0.00867961669641211	-2.40029904292228	0.00867961669641211	0.441479897041768	96	0.00867961669641212
hsa04080 Neuroactive ligand-receptor interaction	0.0100079090292706	-2.3338556904496	0.0100079090292706	0.441479897041768	277	0.0100079090292706
hsa04923 Regulation of lipolysis in adipocytes	0.0136437826614499	-2.2468763737996	0.0136437826614499	0.441479897041768	47	0.0136437826614499
hsa04613 Neutrophil extracellular trap formation	0.0150237527179585	-2.1867983587353	0.0150237527179585	0.441479897041768	91	0.0150237527179585
hsa04060 Cytokine-cytokine receptor interaction	0.0165588575959163	-2.14433997773429	0.0165588575959163	0.441479897041768	113	0.0165588575959163
hsa04360 Axon guidance	0.0176306707320051	-2.11542705486812	0.0176306707320052	0.441479897041768	158	0.0176306707320051
hsa04713 Circadian entrainment	0.0186561970916548	-2.09985576133334	0.0186561970916548	0.441479897041768	81	0.0186561970916547
hsa04071 Sphingolipid signaling pathway	0.0189885054374395	-2.08879787754976	0.0189885054374395	0.441479897041768	105	0.0189885054374395
hsa04916 Melanogenesis	0.0204045330565523	-2.06086153982387	0.0204045330565523	0.441479897041768	88	0.0204045330565523
hsa04730 Long-term depression	0.0271496881323875	-1.9488293103907	0.0271496881323875	0.475446782666	49	0.0271496881323875
hsa04150 mTOR signaling pathway	0.0325067450882057	-1.85336516634764	0.0325067450882057	0.475446782666	136	0.0325067450882057
hsa04710 Circadian rhythm	0.0373041540092735	-1.81991760464512	0.0373041540092736	0.475446782666	29	0.0373041540092735
hsa04920 Adipocytokine signaling pathway	0.0389217423968231	-1.77915472192715	0.038921742396823	0.475446782666	62	0.0389217423968231
hsa04350 TGF-beta signaling pathway	0.039035946504728	-1.77243757171489	0.039035946504728	0.475446782666	88	0.039035946504728
hsa04664 Fc epsilon RI signaling pathway	0.0397632085885393	-1.77174122448931	0.0397632085885394	0.475446782666	53	0.0397632085885393
hsa04612 Antigen processing and presentation	0.0437835792875999	-1.73873211556216	0.0437835792875999	0.475446782666	35	0.0437835792875999
hsa04611 Platelet activation	0.0452446472867657	-1.70112564234016	0.0452446472867658	0.475446782666	100	0.0452446472867657
hsa04012 ErbB signaling pathway	0.0465909291555147	-1.69119361674208	0.0465909291555147	0.475446782666	70	0.0465909291555147
hsa04915 Estrogen signaling pathway	0.0469357234280159	-1.68489784642233	0.046935723428016	0.475446782666	89	0.0469357234280159
hsa04727 GABAergic synapse	0.0486987188445174	-1.66867718086564	0.0486987188445174	0.475446782666	72	0.0486987188445174
hsa04270 Vascular smooth muscle contraction	0.0558312024631061	-1.59854513240106	0.0558312024631061	0.475446782666	98	0.0558312024631061
hsa04723 Retrograde endocannabinoid signaling	0.0563017549910927	-1.59222792042108	0.0563017549910928	0.475446782666	127	0.0563017549910927
hsa04742 Taste transduction	0.056432155336255	-1.60186001306974	0.056432155336255	0.475446782666	44	0.056432155336255
hsa00250 Alanine, aspartate and glutamate metabolism	0.0575832684461136	-1.59711763287429	0.0575832684461137	0.475446782666	33	0.0575832684461136
hsa04390 Hippo signaling pathway	0.0577241219845871	-1.57962065700387	0.0577241219845871	0.475446782666	133	0.0577241219845871
hsa04927 Cortisol synthesis and secretion	0.0609804768231344	-1.55936660757498	0.0609804768231344	0.475446782666	55	0.0609804768231344
hsa04550 Signaling pathways regulating pluripotency of stem cells	0.062598522942592	-1.5391949926474	0.062598522942592	0.475446782666	118	0.062598522942592
hsa04068 FoxO signaling pathway	0.0627274900371331	-1.53828351029733	0.0627274900371331	0.475446782666	113	0.0627274900371331
hsa04010 MAPK signaling pathway	0.0657529221436853	-1.51066376265339	0.0657529221436852	0.475446782666	251	0.0657529221436852
hsa04977 Vitamin digestion and absorption	0.0660811976075621	-1.53870881765457	0.0660811976075621	0.475446782666	22	0.0660811976075621
hsa04913 Ovarian steroidogenesis	0.0664344285554331	-1.52064935408305	0.0664344285554332	0.475446782666	36	0.0664344285554331
hsa04924 Renin secretion	0.0679209689522858	-1.50693786029145	0.0679209689522858	0.475446782666	53	0.0679209689522858
hsa04061 Viral protein interaction with cytokine and cytokine receptor	0.0739191574607042	-1.46721661109932	0.0739191574607042	0.502650270732789	30	0.0739191574607042
hsa04371 Apelin signaling pathway	0.0786364665454413	-1.41919166147237	0.0786364665454413	0.519874417717084	110	0.0786364665454413
hsa00670 One carbon pool by folate	0.0819302647633291	-1.41010668382613	0.0819302647633292	0.527010892261415	31	0.0819302647633291
hsa00220 Arginine biosynthesis	0.0863563336917869	-1.39122757202212	0.0863563336917869	0.540863353122244	19	0.086356333691787
hsa04912 GnRH signaling pathway	0.0924665287268688	-1.33204013794317	0.0924665287268688	0.547430612853131	74	0.0924665287268688
hsa04728 Dopaminergic synapse	0.0941820891214083	-1.31983673546293	0.0941820891214083	0.547430612853131	108	0.0941820891214083
hsa04024 cAMP signaling pathway	0.0943052736427663	-1.31733979773831	0.0943052736427663	0.547430612853131	186	0.0943052736427663
hsa04720 Long-term potentiation	0.0993045297855323	-1.29423826152667	0.0993045297855323	0.555699384739794	52	0.0993045297855323
hsa04726 Serotonergic synapse	0.1009906753521	-1.28101283909395	0.1009906753521	0.555699384739794	84	0.1009906753521
hsa04666 Fc gamma R-mediated phagocytosis	0.102734340035928	-1.2721616049123	0.102734340035928	0.555699384739794	75	0.102734340035928
hsa04072 Phospholipase D signaling pathway	0.1104492652606	-1.22739275921081	0.1104492652606	0.560867160447737	120	0.1104492652606
hsa04151 PI3K-Akt signaling pathway	0.110513541027529	-1.22522811673718	0.110513541027529	0.560867160447737	270	0.110513541027529
hsa04216 Ferroptosis	0.110759481264889	-1.23492656603147	0.110759481264889	0.560867160447737	32	0.110759481264889
hsa04921 Oxytocin signaling pathway	0.115716598482451	-1.19970613077268	0.115716598482451	0.563164748253602	124	0.115716598482451
hsa04330 Notch signaling pathway	0.117664403729041	-1.19531737482793	0.117664403729041	0.563164748253602	49	0.117664403729041
hsa04310 Wnt signaling pathway	0.118311921902017	-1.18603455369447	0.118311921902017	0.563164748253602	144	0.118311921902017
hsa04750 Inflammatory mediator regulation of TRP channels	0.121990714219787	-1.16990247212176	0.121990714219787	0.56928999969234	74	0.121990714219787
hsa04614 Renin-angiotensin system	0.130922643423437	-1.15014796432356	0.130922643423437	0.599222867976499	15	0.130922643423437
hsa04014 Ras signaling pathway	0.137118885079605	-1.09500100415932	0.137118885079605	0.615741408470678	184	0.137118885079605
hsa04213 Longevity regulating pathway - multiple species	0.142830077570662	-1.07532965758027	0.142830077570662	0.622264916024706	47	0.142830077570662
hsa04926 Relaxin signaling pathway	0.147111024396409	-1.05182190578471	0.147111024396409	0.622264916024706	103	0.147111024396409
hsa00562 Inositol phosphate metabolism	0.14893074685408	-1.0454214334114	0.14893074685408	0.622264916024706	70	0.14893074685408
hsa04066 HIF-1 signaling pathway	0.150469936852964	-1.03778615332563	0.150469936852964	0.622264916024706	86	0.150469936852964
hsa00592 alpha-Linolenic acid metabolism	0.151644391300138	-1.05369095309704	0.151644391300138	0.622264916024706	13	0.151644391300138
hsa04062 Chemokine signaling pathway	0.162050009580767	-0.988161902678465	0.162050009580767	0.653693258986825	126	0.162050009580767
hsa04621 NOD-like receptor signaling pathway	0.170166774187136	-0.955662323335682	0.170166774187136	0.674994870942307	110	0.170166774187136
hsa00140 Steroid hormone biosynthesis	0.181050245523193	-0.920836361071861	0.181050245523193	0.706392761221637	30	0.181050245523193
hsa04070 Phosphatidylinositol signaling system	0.189982205413315	-0.880440000649391	0.189982205413315	0.72494842776344	83	0.189982205413315
hsa04910 Insulin signaling pathway	0.194289374503674	-0.863914180151252	0.194289374503674	0.72494842776344	113	0.194289374503674
hsa04610 Complement and coagulation cascades	0.194944115028824	-0.864593249857711	0.194944115028824	0.72494842776344	48	0.194944115028824
hsa04662 B cell receptor signaling pathway	0.202571113565476	-0.835585348072654	0.202571113565476	0.741721923516666	58	0.202571113565476
hsa04971 Gastric acid secretion	0.20751646474839	-0.818345670519526	0.20751646474839	0.748316948638135	55	0.20751646474839
hsa04935 Growth hormone synthesis, secretion and action	0.219648974832363	-0.774979577819905	0.219648974832363	0.757827935758547	100	0.219648974832363
hsa04520 Adherens junction	0.220369478304854	-0.772995639212121	0.220369478304854	0.757827935758547	77	0.220369478304854
hsa04740 Olfactory transduction	0.226641845290917	-0.754721192249243	0.226641845290917	0.757827935758547	32	0.226641845290917
hsa04979 Cholesterol metabolism	0.231984828794522	-0.735653166588014	0.231984828794522	0.757827935758547	44	0.231984828794522
hsa00910 Nitrogen metabolism	0.237753678897121	-0.72840072373988	0.237753678897121	0.757827935758547	11	0.237753678897121
hsa04020 Calcium signaling pathway	0.240182030325453	-0.706441751540824	0.240182030325453	0.757827935758547	210	0.240182030325453
hsa04714 Thermogenesis	0.24288533152848	-0.697920883899428	0.24288533152848	0.757827935758547	188	0.24288533152848
hsa04015 Rap1 signaling pathway	0.245210712067616	-0.690354682018767	0.245210712067616	0.757827935758547	179	0.245210712067616
hsa04725 Cholinergic synapse	0.252767278323423	-0.667034707413716	0.252767278323423	0.757827935758547	99	0.252767278323423
hsa03010 Ribosome	0.25843532596577	-0.649517848977669	0.25843532596577	0.757827935758547	145	0.25843532596577
hsa00340 Histidine metabolism	0.258686771777928	-0.65575787012135	0.258686771777928	0.757827935758547	17	0.258686771777928
hsa04721 Synaptic vesicle cycle	0.262269297950326	-0.638101548978093	0.262269297950326	0.757827935758547	68	0.262269297950326
hsa04810 Regulation of actin cytoskeleton	0.263372551164694	-0.633566233209081	0.263372551164694	0.757827935758547	191	0.263372551164694
hsa00565 Ether lipid metabolism	0.266915928621244	-0.625405627808723	0.266915928621244	0.757827935758547	35	0.266915928621244
hsa04510 Focal adhesion	0.270095198243271	-0.613201279423742	0.270095198243271	0.757827935758547	168	0.270095198243271
hsa04022 cGMP-PKG signaling pathway	0.270308117672914	-0.612752015496584	0.270308117672914	0.757827935758547	131	0.270308117672914
hsa04970 Salivary secretion	0.272993912825573	-0.605637594670242	0.272993912825573	0.757827935758547	61	0.272993912825573
hsa00260 Glycine, serine and threonine metabolism	0.27316078260452	-0.606734372492371	0.27316078260452	0.757827935758547	31	0.27316078260452
hsa04630 JAK-STAT signaling pathway	0.277368626474464	-0.591830600949845	0.277368626474464	0.757827935758547	89	0.277368626474464
hsa04211 Longevity regulating pathway	0.277504533863533	-0.591797454126355	0.277504533863533	0.757827935758547	75	0.277504533863533
hsa04975 Fat digestion and absorption	0.278482372660213	-0.591038170128617	0.278482372660213	0.757827935758547	28	0.278482372660213
hsa04152 AMPK signaling pathway	0.280205287171228	-0.583199011881176	0.280205287171228	0.757827935758547	102	0.280205287171228
hsa04140 Autophagy - animal	0.292556506881037	-0.546592736119672	0.292556506881037	0.778758017753576	137	0.292556506881037
hsa04659 Th17 cell differentiation	0.294488326041268	-0.541857153691535	0.294488326041268	0.778758017753576	58	0.294488326041268
hsa04966 Collecting duct acid secretion	0.298627077007165	-0.533396041864838	0.298627077007165	0.781024662941815	18	0.298627077007165
hsa00564 Glycerophospholipid metabolism	0.30378211364468	-0.514568668356065	0.30378211364468	0.785871120080803	84	0.30378211364468
hsa00590 Arachidonic acid metabolism	0.316047385431567	-0.481273805595429	0.316047385431567	0.808809437986161	34	0.316047385431567
hsa04512 ECM-receptor interaction	0.321718484619851	-0.464050154918879	0.321718484619851	0.8145638227609	65	0.321718484619851
hsa04392 Hippo signaling pathway - multiple species	0.325324167030363	-0.456012976724083	0.325324167030363	0.815022650033963	23	0.325324167030363
hsa04540 Gap junction	0.330205362943057	-0.440284590162471	0.330205362943057	0.816017552432358	71	0.330205362943057
hsa04929 GnRH secretion	0.336892838633103	-0.422091038080094	0.336892838633103	0.816017552432358	56	0.336892838633103
hsa04918 Thyroid hormone synthesis	0.341472171765082	-0.409639856712711	0.341472171765082	0.816017552432358	56	0.341472171765082
hsa00270 Cysteine and methionine metabolism	0.341507977181179	-0.409873084090388	0.341507977181179	0.816017552432358	42	0.341507977181179
hsa04744 Phototransduction	0.342864517828722	-0.408656279367256	0.342864517828722	0.816017552432358	20	0.342864517828722
