# Supplementary material for: Neuro-Transcriptomic Responses to Polypharmacological Agents in Danio rerio: Implications for Translational Drug Repurposing in Neurodevelopmental Disorders
Source: Brain Sci. 2026 Mar 18;16(3):323. doi: 10.3390/brainsci16030323 (PMC13025160; doi:10.3390/brainsci16030323)
Supplement: Supplementary file 1 [file brainsci-16-00323-s001.zip › Supplementary_Table_S15.csv]

	baseMean	log2FoldChange	lfcSE	stat	pvalue	padj
ENSDARG00000036832	206.414399848856	7.58926705512662	0.635909302364595	11.9345117722077	7.8216461894658e-33	1.34923396768285e-28
ENSDARG00000091234	60.8608531174039	4.14483604538154	0.492026887239068	8.42400314470545	3.63834503459234e-17	3.13807259233589e-13
ENSDARG00000037618	229.413867097179	-3.69417667711221	0.464405515814749	-7.95463566067078	1.796594168486e-15	1.03304164687945e-11
ENSDARG00000104267	140.186041541373	2.54087797505665	0.328241225600696	7.74088620467075	9.87262320878969e-15	4.25756875879055e-11
ENSDARG00000039007	187.050447186618	3.81562609537069	0.505869378145085	7.54271015447066	4.60303477565102e-14	1.5880469975996e-10
ENSDARG00000099420	177.195149017907	3.27645184775759	0.446083103596456	7.34493600260098	2.05857573251153e-13	5.91840523097066e-10
ENSDARG00000098631	202.964005673307	-2.43907387387282	0.340300266027112	-7.16741688846782	7.64260352968924e-13	1.88335586981628e-09
ENSDARG00000103747	48.9465229104288	6.36388978935503	0.901487796583023	7.05931884322401	1.67320751668729e-12	3.60785370785698e-09
ENSDARG00000116617	44.3473907949127	4.18429079880809	0.596179146027126	7.01851251707102	2.24242670603418e-12	4.29798451989884e-09
ENSDARG00000076128	114.930049085804	-3.05325784507022	0.436981055330596	-6.98716296238585	2.80500367956232e-12	4.838631347245e-09
ENSDARG00000103813	108.668173765154	-2.50005416283903	0.362708867700911	-6.89272963930004	5.47318365715497e-12	8.5829470987203e-09
ENSDARG00000071586	124.391132851604	2.83705597588852	0.416029973490101	6.81935475006352	9.14503225494615e-12	1.31459838664851e-08
ENSDARG00000098880	365.643434445367	-1.90252199813897	0.280705389079189	-6.77764685736852	1.22148967334592e-11	1.61400249283819e-08
ENSDARG00000056292	1320.97355020103	-1.31566778470546	0.194408605366581	-6.7675388248612	1.30991506665129e-11	1.61400249283819e-08
ENSDARG00000102415	28.9139373340165	4.7481409108085	0.706325757521777	6.72231029414513	1.78865535638817e-11	1.94606821680198e-08
ENSDARG00000020133	84.0140919674942	2.87628046071177	0.428196733446323	6.71719384116305	1.8525745910961e-11	1.94606821680198e-08
ENSDARG00000019353	290.403237385652	1.90832266541215	0.284308994829237	6.71214312638378	1.91786432960195e-11	1.94606821680198e-08
ENSDARG00000010155	138.252624016023	-1.9014402358537	0.288336485008755	-6.59451833088681	4.26638700472124e-11	3.95362770229204e-08
ENSDARG00000016350	136.656945604647	-1.84920705343685	0.280545168968096	-6.59147708812319	4.35472036774196e-11	3.95362770229204e-08
ENSDARG00000053364	595.064355341075	-2.03907226053156	0.3104542250165	-6.56802870189055	5.09857152988285e-11	4.39751794452396e-08
ENSDARG00000090232	81.2387554963111	-3.01366767512802	0.468648241921268	-6.43055367661938	1.27139972643177e-10	9.99074486224216e-08
ENSDARG00000015057	555.719487428732	-1.92628911775165	0.299568084845508	-6.43022142610775	1.27418195344538e-10	9.99074486224216e-08
ENSDARG00000105223	74.2093287931842	2.90668235687925	0.454612861499071	6.39375302162494	1.61862800682103e-10	1.21397100511577e-07
ENSDARG00000063068	287.856865688962	-1.59566408169315	0.252606362445435	-6.3168008368666	2.67033356242035e-10	1.86985807954833e-07
ENSDARG00000071082	200.159610503659	1.90217676116373	0.301238335968768	6.31452419575491	2.70993924572221e-10	1.86985807954833e-07
ENSDARG00000111123	24.3875522806816	-5.18609848862442	0.829579026812406	-6.25148216264774	4.06575543347543e-10	2.60235147843002e-07
ENSDARG00000013430	133.306668702629	3.2254939498593	0.515980397391008	6.25119474725905	4.07324579232525e-10	2.60235147843002e-07
ENSDARG00000102081	571.149380950796	-1.53832513989369	0.246400177223565	-6.24319818771042	4.28713120896521e-10	2.63505201407088e-07
ENSDARG00000069093	257.150490592628	4.32764734509034	0.694108242580144	6.23483064976087	4.52267090162018e-10	2.63505201407088e-07
ENSDARG00000027063	32.2972244079869	3.86354757539072	0.619876866859029	6.23276618623898	4.58269915490589e-10	2.63505201407088e-07
ENSDARG00000026726	50.7214240732123	3.44569841311771	0.554016405922724	6.21948804454418	4.98779624203386e-10	2.71371097487688e-07
ENSDARG00000092035	46.9211011889777	3.53653649242081	0.568754499899134	6.21803694396791	5.03413050411943e-10	2.71371097487688e-07
ENSDARG00000037845	37.4373675776393	4.24091755814353	0.686176043331289	6.18050950533694	6.3895048900304e-10	3.33996846524316e-07
ENSDARG00000077405	450.787424490912	-2.39541927567638	0.390390224593481	-6.13596121206868	8.46458098471685e-10	4.29453005842252e-07
ENSDARG00000063572	49.4089116904113	2.88178322908803	0.471343350483073	6.11397875059557	9.71772509708045e-10	4.78945022641822e-07
ENSDARG00000037965	757.609117244812	-2.10724279104737	0.345632147735857	-6.09677891611459	1.0822703524477e-09	5.1823530983863e-07
ENSDARG00000023188	19.3536161835185	8.16443792424649	1.3400790962384	6.09250450004334	1.11157718632054e-09	5.1823530983863e-07
ENSDARG00000093357	275.655951806184	-1.95595465181846	0.323500209887979	-6.04622374896067	1.48280135878464e-09	6.7311377471145e-07
ENSDARG00000077383	59.2425164619384	2.34945992391285	0.389520118985802	6.03167797861165	1.6226588011213e-09	7.1771446972673e-07
ENSDARG00000011407	85.2165719336303	3.06022575292338	0.508513420315424	6.01798424715157	1.76602374934225e-09	7.61597741903844e-07
ENSDARG00000068708	1296.7965482489	-1.19893679599369	0.200562205498865	-5.97787999494487	2.26060158891508e-09	9.51106766067931e-07
ENSDARG00000031164	49.9146733716049	4.66089617643263	0.79009265304502	5.89917670854111	3.65319821660013e-09	1.47022559010174e-06
ENSDARG00000059259	52.2545602768684	4.05069738002806	0.686716181543894	5.89864850850198	3.66491016663043e-09	1.47022559010174e-06
ENSDARG00000005453	1212.98207665584	-1.13632837235561	0.192967990870589	-5.88868841525985	3.89272573429447e-09	1.51411081045392e-06
ENSDARG00000059746	33.5120931230964	4.05065416945465	0.688151823165066	5.88627979044535	3.94985428814066e-09	1.51411081045392e-06
ENSDARG00000021443	98.6589160859636	2.56696119352979	0.437162538766916	5.87186907819296	4.30908995223553e-09	1.61590873208833e-06
ENSDARG00000109310	31.2021479991394	5.22470584940957	0.892065895784063	5.8568608822529	4.71697931953109e-09	1.73123177153003e-06
ENSDARG00000103004	223.217131355113	-2.70892926716261	0.464420029354094	-5.83292945166499	5.4462599625912e-09	1.95724967405621e-06
ENSDARG00000010085	137.907638183959	2.22795776906866	0.384913013401491	5.78821108016096	7.11399811296635e-09	2.50441770303407e-06
ENSDARG00000096849	71.9968299663381	3.74855831093384	0.648343325480887	5.78174890310389	7.39279973282422e-09	2.55051590782436e-06
ENSDARG00000089505	236.450137941498	-2.13806129469849	0.371204942694087	-5.75978670752906	8.4220291133802e-09	2.84862749423154e-06
ENSDARG00000074322	27.7584084950758	7.71823905410094	1.34185700711764	5.75190874523958	8.82414298894326e-09	2.92723974152445e-06
ENSDARG00000043128	16.9569114865895	7.9095556465613	1.382106113263	5.72282805977009	1.04765280014745e-08	3.40981335897048e-06
ENSDARG00000008662	79.2138850249011	-2.10701038737926	0.369551618296345	-5.70153202708922	1.18735421054379e-08	3.79293706145932e-06
ENSDARG00000045936	2572.73312957106	-1.38390036773578	0.243508283597799	-5.68317573139139	1.32216287803799e-08	4.14678357202825e-06
ENSDARG00000093374	245.116625037029	-1.42211833730321	0.250557496900817	-5.67581634911587	1.38028801907283e-08	4.25178005875112e-06
ENSDARG00000076679	752.009114743091	-1.91415752254205	0.337919562421613	-5.6645359884605	1.47422920181799e-08	4.46148311076496e-06
ENSDARG00000071272	984.480796101669	-1.90059097340867	0.335742773036241	-5.66085445777716	1.50621132041222e-08	4.47968022019151e-06
ENSDARG00000030411	239.809968970624	7.53979171366099	1.33441545683541	5.65025807745193	1.60207128900736e-08	4.68402198904693e-06
ENSDARG00000024047	173.145429713068	2.41796690573234	0.42853279000281	5.64243148281953	1.67665267979885e-08	4.82037645442171e-06
ENSDARG00000014587	109.34249472069	1.64377085383661	0.291936023215791	5.63058589251791	1.79598472020358e-08	5.07880924975602e-06
ENSDARG00000103379	2138.01789710646	-1.25435230282611	0.222897907159457	-5.62747456362957	1.82867118410877e-08	5.08783514933487e-06
ENSDARG00000043436	15.6031068206772	7.85298432381533	1.39616550104209	5.62468010988232	1.85852052961601e-08	5.08880621204385e-06
ENSDARG00000081270	994.344708338945	-3.17695692265838	0.565312594651913	-5.61982335563312	1.91152798477362e-08	5.15216527146016e-06
ENSDARG00000021242	54.4228105270826	2.49337516875736	0.444278034505303	5.61219546119064	1.99775594079186e-08	5.30173691979377e-06
ENSDARG00000077361	2014.30276557884	-1.39449557870717	0.249088638606222	-5.59839094432441	2.16350431426653e-08	5.65461354865117e-06
ENSDARG00000023062	89.314115515174	2.40326105665146	0.429690379577852	5.59300643177662	2.23171020198712e-08	5.74582104242952e-06
ENSDARG00000074676	296.384764577947	-1.23758550830206	0.222162329221615	-5.57063617688096	2.53810845397955e-08	6.43858394575695e-06
ENSDARG00000087732	60.1804007370518	-2.36735613348956	0.427506953348314	-5.53758509644811	3.06670701349523e-08	7.66676753373807e-06
ENSDARG00000102832	1467.13542448469	-1.68672329128985	0.305193474355836	-5.52673445869042	3.26246175823926e-08	8.03963790423246e-06
ENSDARG00000015947	92.7445205511375	5.60016344480859	1.0147346396746	5.51884524864986	3.4123452124628e-08	8.29055703027934e-06
ENSDARG00000089879	36.1756646614979	-3.10001551818516	0.562013336993011	-5.51591094754341	3.46977934188889e-08	8.31301300660879e-06
ENSDARG00000054290	2359.44675169177	-1.76044956379916	0.319559459074017	-5.50898905918915	3.60900334285264e-08	8.52812433756274e-06
ENSDARG00000057782	4037.58165550965	-1.41482773386501	0.257975336528967	-5.48435270170156	4.14986091072267e-08	9.53736947518551e-06
ENSDARG00000055120	26.547988816187	-6.97098492222102	1.2714407963585	-5.48274441262733	4.18777834683316e-08	9.53736947518551e-06
ENSDARG00000103720	161.893058180384	1.85356233108237	0.338108893878798	5.48214603235731	4.20197147892231e-08	9.53736947518551e-06
ENSDARG00000043483	1157.93736018922	-2.06227039599379	0.376429553705544	-5.47850288504968	4.28939595711774e-08	9.57843906464262e-06
ENSDARG00000091359	779.343003198817	-1.34989137687078	0.246474944305066	-5.47678945897232	4.33112027270797e-08	9.57843906464262e-06
ENSDARG00000104251	561.790135139412	-1.2323539723085	0.225329902682361	-5.46910977033393	4.52301574369564e-08	9.87620526313289e-06
ENSDARG00000024619	178.096387823415	-1.42055786956039	0.260270615072074	-5.4580032754255	4.81518778025829e-08	1.03827486511819e-05
ENSDARG00000090873	13.0898591744705	7.60219468915868	1.39397237818366	5.45361931709459	4.93548024951803e-08	1.05107449758254e-05
ENSDARG00000075928	251.089727306076	-1.24694327097715	0.229326182409635	-5.43742218125704	5.40569471327711e-08	1.13717358297598e-05
ENSDARG00000116179	23.0864881009366	-4.41171864778215	0.812974764080818	-5.42663664692005	5.74258644397613e-08	1.19348935130829e-05
ENSDARG00000035904	938.650118838233	1.26564717590099	0.233504163415588	5.42023387244022	5.95211170847283e-08	1.22230865441853e-05
ENSDARG00000096920	71.6322432567869	-2.26828730341504	0.418743183961526	-5.41689367204948	6.06433793355451e-08	1.22890596041436e-05
ENSDARG00000056151	68.9582420028441	7.14664730232228	1.31977182077099	5.41506280846892	6.12671957076146e-08	1.22890596041436e-05
ENSDARG00000103854	26.9306794019352	4.10998968714301	0.759756099198233	5.40961723305711	6.31595947182682e-08	1.25230230906911e-05
ENSDARG00000076571	141.231946533759	-1.42101287498322	0.263409391887998	-5.39469327497416	6.86407060998217e-08	1.34551384116128e-05
ENSDARG00000019417	335.968712819913	-1.56772451157611	0.29140054644347	-5.3799642132114	7.45006471129675e-08	1.44397321651538e-05
ENSDARG00000115956	158.00260032495	-2.07845435446705	0.387297162810028	-5.36656230421846	8.02514870380699e-08	1.53094583249682e-05
ENSDARG00000069432	221.575745711888	1.30935348072302	0.244035788482647	5.36541582226217	8.07629395693975e-08	1.53094583249682e-05
ENSDARG00000003680	1985.54281393692	-1.00072250029756	0.18681136408071	-5.35686094484705	8.46802409531083e-08	1.58594535748546e-05
ENSDARG00000057907	119.577726726986	-1.77204487518569	0.330963365444204	-5.3542024894729	8.59345848415564e-08	1.58594535748546e-05
ENSDARG00000091298	25.0879463841497	4.21971875212672	0.788264162916997	5.35317847828007	8.64225296252945e-08	1.58594535748546e-05
ENSDARG00000033466	30.5503464525863	3.70000700163355	0.693021122482831	5.33895271240482	9.34850211685671e-08	1.6974911738503e-05
ENSDARG00000016999	176.823764211095	1.91949964408272	0.360210892129845	5.32882177086083	9.88519417750064e-08	1.77624582876965e-05
ENSDARG00000012381	23.560135168528	7.8382013764206	1.47373699282357	5.31858901187193	1.04575056466785e-07	1.84557627385018e-05
ENSDARG00000076120	3307.16620233873	-1.05452027240499	0.198288505567893	-5.31811094841265	1.04850130340474e-07	1.84557627385018e-05
ENSDARG00000101858	452.767141240812	-1.81423955113309	0.34158534455747	-5.31123357614615	1.08885665461249e-07	1.8837445445973e-05
ENSDARG00000041607	111.518939919641	1.87002999270359	0.352124690005689	5.31070398009688	1.09202582295496e-07	1.8837445445973e-05
ENSDARG00000056639	885.82401945225	-1.35382481129271	0.255365776005084	-5.301512334471	1.14847287049723e-07	1.96150069466111e-05
ENSDARG00000035018	43.7185865429321	2.44146307739541	0.461830762656284	5.2864886335267	1.24686559973424e-07	2.10866976425644e-05
ENSDARG00000069844	14.4742197399931	7.71187503299251	1.46341380996397	5.26978424044145	1.36584212039676e-07	2.28745403658681e-05
ENSDARG00000052419	2410.93459868815	-1.6967841203173	0.322501582676993	-5.26132028944721	1.43024638361992e-07	2.3722836651388e-05
ENSDARG00000013561	465.864513286202	1.21992795648825	0.23198943343064	5.25854966085332	1.4519597727297e-07	2.38536248377023e-05
ENSDARG00000062510	2219.94079273628	-1.17100784850886	0.223385941554564	-5.24208390357827	1.58773138244183e-07	2.57350502640294e-05
ENSDARG00000025436	12.9557727157327	7.24646550318271	1.38262598509991	5.24108875522041	1.59631905985573e-07	2.57350502640294e-05
ENSDARG00000039099	70.8266962165508	6.07623689631176	1.16143356205385	5.23166980431211	1.67985623048385e-07	2.67082089227298e-05
ENSDARG00000099101	68.8509465241736	3.53360264292333	0.675535852433729	5.23081436787248	1.68764914352321e-07	2.67082089227298e-05
ENSDARG00000033012	250.581770147618	-2.05898908641836	0.394304124865767	-5.22182994438445	1.7716362686682e-07	2.77824778495695e-05
ENSDARG00000016630	400.969364508164	-1.93786875915521	0.371288284400613	-5.21931027875978	1.79590676093663e-07	2.79093618253665e-05
ENSDARG00000070484	14.325088844073	7.70441232634405	1.47821892664715	5.21195621802715	1.86859654799158e-07	2.87797236186204e-05
ENSDARG00000005774	3001.75123354594	-1.15450833933951	0.22185494102294	-5.20388833359423	1.95161303482282e-07	2.97923228767201e-05
ENSDARG00000093233	108.432829348183	1.96567372357915	0.377936260252586	5.20107205978445	1.98142254514932e-07	2.99820516700226e-05
ENSDARG00000088091	526.158817904098	4.55714368772048	0.880440864112592	5.1759793002267	2.26718594578785e-07	3.40077891868178e-05
ENSDARG00000040432	36.2937537508163	3.31420239643421	0.641671290829385	5.1649535265174	2.40498669208109e-07	3.57638107227576e-05
ENSDARG00000117035	15.9190397415842	-4.7491074970064	0.920971295838466	-5.15662922228509	2.51434983811925e-07	3.70285594105748e-05
ENSDARG00000107408	201.084149344359	-1.17179954170433	0.227302307699683	-5.15524700810579	2.53296812199874e-07	3.70285594105748e-05
ENSDARG00000053875	309.977764849992	7.58269410863524	1.47296584644212	5.14790898034116	2.63406242667174e-07	3.81828376975525e-05
ENSDARG00000015536	572.593890614031	-1.26664806281207	0.24620850408677	-5.14461540437152	2.68069421380015e-07	3.83789417966171e-05
ENSDARG00000062991	302.322465611465	-1.21379672181764	0.235971892468608	-5.1438190757364	2.69208809124097e-07	3.83789417966171e-05
ENSDARG00000077052	589.510864138889	-1.20266089818594	0.233967987612964	-5.1402797043133	2.74329788304613e-07	3.87884331824145e-05
ENSDARG00000035133	95.7273134722893	-1.69063938027779	0.329162731912958	-5.13618103256249	2.80377586576003e-07	3.93212468978541e-05
ENSDARG00000062338	1624.57860081375	-1.14023579963755	0.222369281315527	-5.12766778258206	2.93353507770999e-07	4.08092581374978e-05
ENSDARG00000079939	1811.69530988145	-1.16922021109515	0.228184225181173	-5.12401858702905	2.99091479543777e-07	4.12746241770413e-05
ENSDARG00000020007	360.505359057814	4.31491633748883	0.842552547015356	5.1212430046932	3.03528196808577e-07	4.15544555154599e-05
ENSDARG00000074059	332.854046725113	-1.12523425815894	0.220144483221573	-5.11134433937372	3.19874331383205e-07	4.34474977666164e-05
ENSDARG00000076833	96.7323679740878	2.74256470893114	0.537790147493114	5.09969310839087	3.40204625632217e-07	4.58478890012168e-05
ENSDARG00000105447	154.759208497206	-1.88523010267195	0.370696415526649	-5.08564427307342	3.66380196235757e-07	4.89927006594326e-05
ENSDARG00000042641	30.5725403699416	5.08604085674581	1.00057886554554	5.08309842620231	3.71327156299266e-07	4.92722572781718e-05
ENSDARG00000078416	866.437611581372	-1.16977877506581	0.230253925684525	-5.08038580270959	3.76669110827263e-07	4.94262263005091e-05
ENSDARG00000008772	11.7198945864832	7.33633226297092	1.44457276777991	5.0785480846671	3.80330179481657e-07	4.94262263005091e-05
ENSDARG00000056480	215.158878181723	1.19656390838071	0.235628859676314	5.07817213063137	3.81083367998128e-07	4.94262263005091e-05
ENSDARG00000006526	19.5053659695243	5.77635206878484	1.13821112728829	5.07493902519351	3.87620279703579e-07	4.98988792901995e-05
ENSDARG00000041505	18.4025569032945	3.59269580242626	0.709682955586869	5.06239550230609	4.14021007658619e-07	5.29026843119346e-05
ENSDARG00000059906	665.079809247426	1.52458120405203	0.301880812690685	5.0502752740836	4.41173846409803e-07	5.59577121365375e-05
ENSDARG00000077341	1999.16207774361	-1.34623489119995	0.266887697662469	-5.04419987504452	4.55423049060649e-07	5.7343413111651e-05
ENSDARG00000056427	1933.08476033597	-1.10907828708426	0.220009845040216	-5.04103935385949	4.630102294355e-07	5.76785286166209e-05
ENSDARG00000043457	1256.65968448821	6.99424653574243	1.38766124531506	5.04031265509213	4.64771911751322e-07	5.76785286166209e-05
ENSDARG00000001244	1904.0682513201	-1.24790693900661	0.247699309277896	-5.03799119442262	4.70443080408337e-07	5.79653081217415e-05
ENSDARG00000090783	19.1977088592382	5.70740709578565	1.13442074561075	5.03112017112566	4.87622372030379e-07	5.96559284930783e-05
ENSDARG00000086826	17.0264744535884	4.18968710691354	0.834802512053552	5.01877635299302	5.20016462737698e-07	6.31710139593331e-05
ENSDARG00000055518	55.541696818802	8.33342039406196	1.66258331013873	5.01233252086875	5.37741731868217e-07	6.45473336237202e-05
ENSDARG00000101127	1319.37198484725	0.798069113094725	0.159233457655759	5.01194362569228	5.38829915467578e-07	6.45473336237202e-05
ENSDARG00000024829	92.2526523517909	4.73919005981742	0.946488026405372	5.00713155116837	5.52471697801144e-07	6.57250812901361e-05
ENSDARG00000058358	227.968970894023	3.88096907474895	0.777395674551546	4.99226996212419	5.96737666117721e-07	7.05049639762376e-05
ENSDARG00000040565	3190.22511015921	7.27249270474999	1.45799357360104	4.98801423849073	6.10030737697665e-07	7.15852396277873e-05
ENSDARG00000069595	324.643343570418	-1.16907243784256	0.234587701965935	-4.98351971584736	6.24379484048019e-07	7.27739601339751e-05
ENSDARG00000059367	89.8986497581883	1.51335620413011	0.303778742835758	4.98177123916905	6.30048917556767e-07	7.29419048849277e-05
ENSDARG00000062420	360.126283933357	-1.32994883305242	0.267530631480126	-4.97120208513851	6.65390485378212e-07	7.65199058184944e-05
ENSDARG00000098315	30.1300225112316	3.16800185068314	0.637640403962867	4.96832043734108	6.75352966911023e-07	7.71512495312261e-05
ENSDARG00000024540	58.2966140559694	2.890321592925	0.582046539508947	4.96579121553316	6.84215347277335e-07	7.76494390824607e-05
ENSDARG00000012066	55.2749059548285	2.49733277124684	0.503831639914821	4.95668110813574	7.17075252746223e-07	8.06947707976325e-05
ENSDARG00000099755	398.124606246904	1.00966021722933	0.203733849650516	4.95578039172819	7.20405490019444e-07	8.06947707976325e-05
ENSDARG00000006200	1456.9583962947	-1.14029701363029	0.230289965378523	-4.95157056346771	7.3616916233687e-07	8.19285035503936e-05
ENSDARG00000018491	457.809452218855	1.30394129754849	0.264265135564111	4.93421614154679	8.04732861408979e-07	8.89848837134928e-05
ENSDARG00000055099	205.937119461721	-1.69892592105566	0.344805738184347	-4.92719735466624	8.34174882178663e-07	9.16529727234518e-05
ENSDARG00000002795	1071.95739246208	0.984354208029666	0.200256292664418	4.91547204301445	8.85687897375393e-07	9.66969381628198e-05
ENSDARG00000090552	45.3827092918433	2.15937734019141	0.439815842153288	4.90973069460015	9.12015527741619e-07	9.89450808398926e-05
ENSDARG00000104431	136.358616170671	1.62080572139177	0.330416963881866	4.90533446694117	9.32682700855835e-07	0.000100084117318414
ENSDARG00000004415	4562.13798343341	-0.831274525545615	0.169473803782536	-4.90503255955877	9.341184283052e-07	0.000100084117318414
ENSDARG00000060457	54.0278507149838	8.23371512650129	1.67960587372706	4.90217095289778	9.47832949506478e-07	0.000100926656660412
ENSDARG00000042934	125.508425684703	4.71240492696251	0.961671381311931	4.9002237339472	9.57275794566861e-07	0.000101306794210297
ENSDARG00000055876	30.482241910737	3.97778524305112	0.813263517263176	4.89113941375031	1.00253920615015e-06	0.000105450007963964
ENSDARG00000058000	351.959031291043	-1.61209197627248	0.329983593188839	-4.88537008974845	1.03234755791992e-06	0.000107927244691628
ENSDARG00000042874	124.456016709282	1.82545668231473	0.373767387181856	4.8839378311692	1.03987873709763e-06	0.000108059688041772
ENSDARG00000001950	332.335872759117	3.74172208983924	0.766515638359086	4.88146869103585	1.05298643135111e-06	0.000108766562519801
ENSDARG00000021611	322.529192214548	-1.2529002928301	0.256831700538661	-4.87829302302775	1.07007873372421e-06	0.000109874155694896
ENSDARG00000043081	28.7703771024534	3.25741564622975	0.669183292794383	4.86774801658212	1.1287712673395e-06	0.00011521481870773
ENSDARG00000078430	724.81836231404	-0.943742011203535	0.19398296856436	-4.86507665177016	1.14412457531062e-06	0.000116094993671225
ENSDARG00000100133	29.8684672529566	4.16504739513749	0.857119204828566	4.85935605184643	1.17768172120915e-06	0.000118801226262327
ENSDARG00000078694	271.426754601199	-1.38613218166996	0.285620905985135	-4.85304875316831	1.21577787146203e-06	0.000121931210946047
ENSDARG00000001857	329.403741548088	-1.13587981426305	0.234340151944064	-4.84714123823806	1.25253258512629e-06	0.000124891254875309
ENSDARG00000061052	1651.80932175959	-1.60137204847979	0.330519297360754	-4.84501831290029	1.2660000106541e-06	0.000125508621745881
ENSDARG00000035809	271.337357797443	4.10606330515	0.848941991092774	4.83668301041935	1.32023717645842e-06	0.000129905655386397
ENSDARG00000045958	28.5387246209152	2.94011688254693	0.607976598283497	4.83590468917353	1.32541422307281e-06	0.000129905655386397
ENSDARG00000076310	43.137357674959	-2.05690900405845	0.425496156881635	-4.83414237894197	1.33720858239346e-06	0.000130321175402752
ENSDARG00000091150	1827.70200372833	-1.55802353544036	0.32276199765395	-4.82715916608868	1.3849443159874e-06	0.000133664459930767
ENSDARG00000073741	84.375006304276	-2.13729646688352	0.442792112754945	-4.82686209920448	1.38701091754246e-06	0.000133664459930767
ENSDARG00000080009	1751.04744789176	-0.996971917816401	0.206609668375049	-4.82538850024503	1.39730620434269e-06	0.000133908511249508
ENSDARG00000026473	49.4500475767647	1.91588373226036	0.397984455405232	4.81396623973564	1.47963815021143e-06	0.000141015238072636
ENSDARG00000100965	1098.51656182518	-1.2919819304604	0.268649379227107	-4.80917519399216	1.51554337115348e-06	0.000143643533804382
ENSDARG00000070809	665.693068630984	-1.36670210025227	0.285078093272931	-4.79413231848651	1.6338041581617e-06	0.000154006129662783
ENSDARG00000060529	72.7139187790826	2.12147548539139	0.44289055397502	4.79006713137316	1.66725524289921e-06	0.000156305179021801
ENSDARG00000032405	32.0724958073479	3.2181322883147	0.672634873509256	4.78436729205718	1.71526779805067e-06	0.000159937132520941
ENSDARG00000024548	274.067528524215	8.32864237526756	1.74148023873564	4.78250754158106	1.73121890015738e-06	0.000160556591546853
ENSDARG00000101959	377.629163473716	-1.0662124057016	0.223169770301125	-4.77758436665931	1.77413621012561e-06	0.000162622552447316
ENSDARG00000031044	36.6925388328127	3.3377671353668	0.698665064838864	4.77734941010196	1.7762097758063e-06	0.000162622552447316
ENSDARG00000079738	875.914029507429	-1.23127142950052	0.25776505092354	-4.77671982717993	1.7817775311619e-06	0.000162622552447316
ENSDARG00000105243	1783.67951644008	0.942109739339526	0.197443198590365	4.77154820254973	1.82815216270304e-06	0.000165976972666461
ENSDARG00000030560	619.825592531075	-1.32239567109213	0.277230467217587	-4.77002287794809	1.84204997195911e-06	0.000166363151917773
ENSDARG00000092039	122.561403674986	-1.37380541816168	0.288295028691662	-4.76527612840315	1.88595192427973e-06	0.000169008329057724
ENSDARG00000030110	20.8341334047741	5.61661947034844	1.17893407582404	4.76415058782876	1.89650837471979e-06	0.000169008329057724
ENSDARG00000011410	35.7152878048919	-2.65908954135464	0.558198126912408	-4.763702013948	1.90073135288107e-06	0.000169008329057724
ENSDARG00000011615	18.6847418464231	7.1201139427829	1.49664848146679	4.7573722426824	1.96129304770346e-06	0.000173499000373768
ENSDARG00000060797	14.1233125431843	7.1814715629724	1.51466607384949	4.74129029953174	2.12361387994872e-06	0.000186899690964875
ENSDARG00000063126	61.0098361665709	-2.21231424992021	0.466911564732147	-4.73818687954183	2.15638906240719e-06	0.000188820869677787
ENSDARG00000100752	46.6563672358756	-2.39779902364687	0.506325362664911	-4.7356881571697	2.18313053942085e-06	0.00019019697881318
ENSDARG00000087303	25.9702846620451	3.79403223540915	0.801754680920417	4.73216100347999	2.22142099114822e-06	0.000192560362298024
ENSDARG00000040123	191.586624107673	-1.16713261649687	0.246910617724207	-4.72694381170973	2.27924301473294e-06	0.000196584710020716
ENSDARG00000092947	311.203139530221	5.71299079902061	1.20954020633507	4.7232748188926	2.32076899800276e-06	0.000199170473709192
ENSDARG00000040606	1083.01996630115	-1.68474668048737	0.357340747741171	-4.71467833191996	2.42092894342831e-06	0.000206737743931378
ENSDARG00000063299	535.672761866835	-1.23763931452986	0.262856350366366	-4.70842463119059	2.49638635957202e-06	0.00021162377747165
ENSDARG00000011602	587.563784813835	-1.44911067509014	0.30780331762135	-4.70791116316942	2.50268119444734e-06	0.00021162377747165
ENSDARG00000017500	116.282226798141	-1.68468132027345	0.358570725261167	-4.69832365440989	2.62305530616394e-06	0.000220720507469893
ENSDARG00000007275	281.999565406457	1.25495020519877	0.267303678429418	4.69484824366209	2.66804721579391e-06	0.000223416575108956
ENSDARG00000086990	155.475614055257	-1.29776105437915	0.276952948504212	-4.68585390185658	2.78795093567017e-06	0.000232057696471534
ENSDARG00000000241	379.363385658435	0.937562951779558	0.200124202525079	4.68490537351206	2.80089303109202e-06	0.000232057696471534
ENSDARG00000035327	3483.18489963867	6.64282338776373	1.41815702968286	4.68412400652785	2.81159759782903e-06	0.000232057696471534
ENSDARG00000099195	450.175617473739	1.50228655116212	0.321190816444116	4.67724005248296	2.90761808358657e-06	0.00023884005686604
ENSDARG00000099672	18.5188680212499	4.16387055571469	0.891390002540987	4.67121074259886	2.99429536455081e-06	0.000244794289281997
ENSDARG00000032327	316.677919814323	-1.34259850482654	0.28784450013375	-4.66431877003971	3.09641078781881e-06	0.000251948519291861
ENSDARG00000054978	286.64513737761	-1.32213812252333	0.283606660553665	-4.66187260885273	3.13345135069722e-06	0.000253765426288859
ENSDARG00000038074	350.670014293774	0.884876713766728	0.189899224355965	4.65971736729178	3.16643859881922e-06	0.000254069391557223
ENSDARG00000014479	192.894751493169	-1.3418080587005	0.287960005831262	-4.65970284598054	3.16666198172771e-06	0.000254069391557223
ENSDARG00000060354	330.651796180724	-1.61783132819989	0.347435979816213	-4.65648758961489	3.21649658994279e-06	0.000256872991557931
ENSDARG00000016691	23.2385899214445	4.05205427777613	0.87048264862417	4.65495123214754	3.24057399752578e-06	0.000257603232522211
ENSDARG00000088140	112.202721179492	2.3770247065058	0.510774036079595	4.65376964880687	3.2592089727906e-06	0.000257896122846963
ENSDARG00000075849	1962.20928864211	-1.27170685557154	0.27361665184361	-4.64776850020956	3.3554518101149e-06	0.000264074491210756
ENSDARG00000012823	77.0083437099791	-1.61264802563201	0.347029619393707	-4.64700398902394	3.36790655457196e-06	0.000264074491210756
ENSDARG00000045898	60.5331495077103	1.65825764262961	0.35693463640137	4.64583000223301	3.38711846476108e-06	0.000264379156186102
ENSDARG00000078399	100.95289161478	-2.80272358012208	0.603527223086444	-4.64390581387352	3.41883466773649e-06	0.000265652693776822
ENSDARG00000014181	480.165035076853	-0.917380839256177	0.197782938666606	-4.63832141154786	3.5125025655249e-06	0.000271621095456448
ENSDARG00000058179	70.207908712471	2.13487203927003	0.460353557856533	4.63746180046978	3.52713770331851e-06	0.000271621095456448
ENSDARG00000001910	445.367430114102	-1.30166071153462	0.281004794219185	-4.6321654943699	3.61860705718681e-06	0.000277426541050989
ENSDARG00000062363	9.446639079	6.77965757488274	1.46426499393733	4.63007556893962	3.65532305703533e-06	0.000279001428025927
ENSDARG00000044074	22.5295498155092	2.79896310239283	0.604843244843029	4.62758429767902	3.69955664186767e-06	0.000280663334384833
ENSDARG00000044001	31.8873745986818	2.80699534845586	0.606674330840723	4.62685695728374	3.71256736138063e-06	0.000280663334384833
ENSDARG00000088463	22.9665938309516	-3.43502698148636	0.742529729487276	-4.62611373669614	3.72590745357256e-06	0.000280663334384833
ENSDARG00000018105	21.7917410922828	6.13862303364038	1.32785811825029	4.62295101356853	3.78319087562554e-06	0.000283739315671916
ENSDARG00000015990	2711.7036090135	-1.19831403643122	0.259553633973919	-4.61682627241364	3.89653198746033e-06	0.000290974791271388
ENSDARG00000039051	70.0711256865851	5.80051357963216	1.25769620870541	4.61201484069258	3.98784514932658e-06	0.000296510038042601
ENSDARG00000099860	88.7810980804578	10.091162408675	2.1900039112874	4.60782848681895	4.06896074775318e-06	0.000301242802140525
ENSDARG00000059866	237.259029284359	-1.02601663828388	0.223522661084123	-4.59021306075868	4.42793787923097e-06	0.000326418497507411
ENSDARG00000074229	1961.83365639697	-1.13802998327624	0.24822617506502	-4.58464939476326	4.54748847362853e-06	0.000332955496132376
ENSDARG00000057583	951.177957269738	-1.49507431999813	0.326129637399837	-4.5842945520623	4.55521722244873e-06	0.000332955496132376
ENSDARG00000075433	20.1727091075732	6.84152604889992	1.49740920107293	4.56890878191332	4.9027008609963e-06	0.000356842151275047
ENSDARG00000015355	190.752938609656	1.90849783507069	0.418707402915426	4.55807043721216	5.16257250003045e-06	0.000374178048846745
ENSDARG00000079741	413.811487229742	-1.23964076656146	0.272574093686617	-4.54790383706345	5.4182881510982e-06	0.000390326852724606
ENSDARG00000077664	66.9899128072757	1.70462574733014	0.374855190710929	4.54742468444212	5.43063447269017e-06	0.000390326852724606
ENSDARG00000111237	11.4356571666908	-4.98611732625768	1.09680320286881	-4.54604555604502	5.46632096822494e-06	0.000391261563078341
ENSDARG00000089009	596.989416474058	-0.947007872939438	0.208481977700182	-4.54239682195135	5.56182202202727e-06	0.000396452189586655
ENSDARG00000063385	367.420641467635	-1.77944971797753	0.392114390985466	-4.53808826935781	5.6766500054354e-06	0.000402972068287081
ENSDARG00000092269	139.786878430715	-1.69906139785695	0.375271978848943	-4.52754666913423	5.9672425101073e-06	0.000421864480735045
ENSDARG00000022085	249.887116970864	-1.30721513440397	0.28893269812427	-4.52428936873645	6.05987682231701e-06	0.000426664796673341
ENSDARG00000076321	33.078561674455	3.1281413727381	0.691875025913636	4.52125204057962	6.14749403702048e-06	0.000431074276986192
ENSDARG00000077095	2286.3948199484	-1.02228728287383	0.226229051039529	-4.51881523693085	6.21866316763258e-06	0.00043429935077596
ENSDARG00000061736	692.233756481839	-1.23609697131872	0.273778949487343	-4.51494526380985	6.33331216639398e-06	0.000440522721251194
ENSDARG00000103337	103.989904634368	-1.6923063552063	0.375121206625691	-4.51135879634483	6.44136568937845e-06	0.00044573988856367
ENSDARG00000031894	4060.74143485387	-0.686988840351565	0.15230048733824	-4.51074617263601	6.45999838498073e-06	0.00044573988856367
ENSDARG00000037960	14.9482898874151	4.23296747556964	0.938695794021654	4.50941348893697	6.50070966989102e-06	0.000446761919544303
ENSDARG00000007171	406.082037855521	0.945871466518227	0.209916094598371	4.505950190851	6.60765870511291e-06	0.000452110713346014
ENSDARG00000032929	238.813913685439	6.7882183441052	1.50675087919458	4.50520284264495	6.63095712907487e-06	0.000452110713346014
ENSDARG00000058693	36.9156630913798	2.26009231193032	0.503164764033836	4.49175394121662	7.06390081976363e-06	0.000479733421814656
ENSDARG00000074656	34.1220108330817	7.13021873664367	1.58816498760338	4.48959572355485	7.13584750949987e-06	0.000482605677828792
ENSDARG00000077069	12.2135376901949	6.48668817608787	1.44507905998745	4.48881196586173	7.16214803038672e-06	0.000482605677828792
ENSDARG00000052917	7.87417412019496	6.86595754961812	1.53087040486455	4.48500247166617	7.29130894182443e-06	0.000489397195511562
ENSDARG00000028533	1363.91927463236	-1.23271705407235	0.275457931194675	-4.47515542110548	7.63557491844882e-06	0.000510518090477683
ENSDARG00000113800	141.269101965676	-1.39271185117055	0.311275827237702	-4.47420496326243	7.66961460310541e-06	0.000510814100013777
ENSDARG00000059801	80.4405174580346	-1.62601210910239	0.364064896829763	-4.4662699514881	7.95951644287035e-06	0.000528083302459667
ENSDARG00000067984	139.57327683962	1.30345290025733	0.292116113930963	4.46210543717346	8.11582729345453e-06	0.000536390884337512
ENSDARG00000051981	17.6948316445244	-4.52891483481348	1.01569804004556	-4.45891855281153	8.23742125664116e-06	0.000542349300294122
ENSDARG00000062020	1748.60297273124	-0.980922777555314	0.220086532435464	-4.45698683468036	8.31197057220166e-06	0.000544275483107966
ENSDARG00000012593	67.1841246471486	2.5752732641622	0.577954257045647	4.45584271206226	8.35642844173597e-06	0.000544275483107966
ENSDARG00000062152	642.049288614257	-1.02355379420519	0.229716975224539	-4.45571683679325	8.36133350861513e-06	0.000544275483107966
ENSDARG00000028581	266.806808858967	0.930914630544648	0.209101131947586	4.45198274095424	8.50810059582636e-06	0.000551747125105281
ENSDARG00000056490	3795.51997641228	-0.9400447875548	0.211254923944119	-4.44981243515754	8.59453158695702e-06	0.000555264681179807
ENSDARG00000007344	30.2425714404525	4.38298920578118	0.985400313316868	4.44792755446565	8.67027597809822e-06	0.0005570109883452
ENSDARG00000000966	1422.34935133768	-1.07188786051964	0.241007193569195	-4.44753471730665	8.68614236897732e-06	0.0005570109883452
ENSDARG00000061108	1911.59352290126	-1.00045047988272	0.22505772051094	-4.44530619794531	8.77667705497228e-06	0.000560732145178785
ENSDARG00000024141	28.6211212877342	8.4251709005442	1.89637065710115	4.44278699894205	8.88010653973462e-06	0.000565246633986798
ENSDARG00000103443	17.057986683546	4.48919179783223	1.01071095087796	4.44161784725167	8.92850255704021e-06	0.000566237754076999
ENSDARG00000091408	218.864629769079	-1.3500991742176	0.304082745019066	-4.43990721713902	8.9997669883782e-06	0.000568666595419502
ENSDARG00000027744	305.202961958886	-1.12266345049589	0.253084956500269	-4.43591537806278	9.16818605560844e-06	0.000577194195106736
ENSDARG00000052242	627.615737743463	-1.09487739521937	0.246995413206004	-4.43278432181326	9.30239098300271e-06	0.000583513616206534
ENSDARG00000092067	551.074147663568	-1.00756399061109	0.227669990728509	-4.42554588501999	9.61987051912088e-06	0.000599611143672308
ENSDARG00000030547	190.504996679771	-1.16616575291492	0.263519351791871	-4.4253514779285	9.62853836505678e-06	0.000599611143672308
ENSDARG00000027355	75.7655640033372	6.2223615765909	1.40786742967166	4.41970703025787	9.88347975845116e-06	0.000613273474220441
ENSDARG00000079161	654.28236568031	-1.69003662292143	0.383306827955004	-4.40909605481857	1.03802980393256e-05	0.00064179262071099
ENSDARG00000053803	24.0480391588354	6.47455625005703	1.46931400527134	4.4065163925674	1.05046361982992e-05	0.00064716062293093
ENSDARG00000051886	1782.06090227912	-2.32712703043299	0.528357530658147	-4.40445511874168	1.06050092986229e-05	0.000651019254096958
ENSDARG00000007413	1454.21546977013	-1.07318772750076	0.243811176928499	-4.40171669330602	1.07397733254149e-05	0.000656954219373783
ENSDARG00000098237	17.7985643150623	3.09646029243486	0.703974193581529	4.39854233389061	1.08980370681516e-05	0.000664279644613478
ENSDARG00000060016	998.863675469211	-0.966839044071553	0.220346781303083	-4.38780652185559	1.14499561156463e-05	0.000694224983752799
ENSDARG00000060127	24.2925314301538	3.65798292140766	0.833788653543034	4.38718241830675	1.14828480232587e-05	0.000694224983752799
ENSDARG00000105142	24.635638147947	2.66541694541859	0.60761771758936	4.38666758433785	1.15100490059884e-05	0.000694224983752799
ENSDARG00000043313	2953.87431022811	-1.05718140594763	0.241102191079538	-4.38478556007344	1.1610009100088e-05	0.000697588310303622
ENSDARG00000070981	1182.48957954505	-0.889509347900851	0.202894458264399	-4.38409878470756	1.1646691789417e-05	0.000697588310303622
ENSDARG00000059059	548.699384092299	-1.20037509262087	0.273947097857874	-4.3817770000383	1.17715260766034e-05	0.000702625691423561
ENSDARG00000002635	58.0808782704414	-1.70122509934991	0.388595592160208	-4.37788058761237	1.1983897516144e-05	0.000712835283287876
ENSDARG00000058868	1965.53539309561	-1.20655643735875	0.275952175431888	-4.37233892238897	1.22922503747874e-05	0.000728664326340491
ENSDARG00000103648	872.079107740621	-1.01918147797776	0.233253370517987	-4.36941800975676	1.24578101768667e-05	0.000735949402571747
ENSDARG00000100056	1077.83149799394	-0.885700984244552	0.203044574886133	-4.36210120236531	1.28819253721512e-05	0.000758406869179552
ENSDARG00000099148	170.041501585152	1.1932443960815	0.274246983085854	4.35098458570081	1.35527580702042e-05	0.000793736513332807
ENSDARG00000005476	179.349692138776	-1.08146547557697	0.248589886403895	-4.35040013582798	1.35889332480572e-05	0.000793736513332807
ENSDARG00000068507	264.342532624178	8.00433468258583	1.84011989124771	4.34989846077824	1.36200584316818e-05	0.000793736513332807
ENSDARG00000035326	18.9400800651838	3.40519335440487	0.784296254759364	4.34171823942936	1.41372757732514e-05	0.000821104400971672
ENSDARG00000035290	169.966311474698	1.49899586239284	0.345774471788966	4.33518372434306	1.4563843262523e-05	0.000843041262679601
ENSDARG00000069981	1271.98827023615	-0.776461255000186	0.179183437219213	-4.33333162400643	1.46869617576374e-05	0.000847324716786774
ENSDARG00000015059	325.379100002217	-0.898999747122729	0.207712787217932	-4.32809052906069	1.50407649299472e-05	0.000864843983471964
ENSDARG00000070047	52.8341009135002	1.91059571882	0.441915653821951	4.32343978380496	1.53615080489707e-05	0.00088035220546427
ENSDARG00000045636	95.4015829638099	-1.46613494392857	0.340413003483319	-4.30692990257762	1.6553603914669e-05	0.000945528700423973
ENSDARG00000035858	71.261685712105	1.87913105264718	0.436410646215519	4.3058781194792	1.66324619467683e-05	0.000946233703979549
ENSDARG00000037091	41.5594540728873	1.95343514645856	0.453727571533975	4.3053040392814	1.66756548411468e-05	0.000946233703979549
ENSDARG00000029768	576.74214645181	-0.819760742909078	0.190462889090106	-4.30404446149748	1.67707983846885e-05	0.000948512367658613
ENSDARG00000056027	362.133408535339	0.813139842828854	0.189336506513987	4.29468071319244	1.74944929428437e-05	0.000983318166353894
ENSDARG00000005023	36.2370163653138	1.93927784207113	0.451561064545783	4.29460818111458	1.75002131635157e-05	0.000983318166353894
ENSDARG00000070050	17.8234565625138	3.64171811012122	0.848917502288089	4.28983746984328	1.78803923722486e-05	0.0010014180792899
ENSDARG00000104068	136.940226142434	1.99171731395202	0.466225467404476	4.27200454115069	1.93723630403463e-05	0.00108146686875719
ENSDARG00000061249	63.2291933153511	6.62739727698097	1.55206859471992	4.27004147853202	1.95436617739973e-05	0.00108751021161759
ENSDARG00000040374	8.89464063255412	6.8568186435876	1.60707145717387	4.26665448694217	1.98426105603377e-05	0.00109882241639812
ENSDARG00000040912	28.0487217152247	2.77854176093719	0.651335666936163	4.26591372465023	1.99085709275029e-05	0.00109882241639812
ENSDARG00000101710	2334.89562717658	-1.02104331018195	0.239367800025328	-4.26558338286902	1.9938053120731e-05	0.00109882241639812
ENSDARG00000074635	1026.91920759075	-1.12103911963982	0.263118259242486	-4.26059036293139	2.03887626742267e-05	0.00111939109050584
ENSDARG00000053248	803.922774473833	0.986730862183088	0.231660102834568	4.25939059039324	2.04985003542163e-05	0.00111939109050584
ENSDARG00000052746	1403.85998723301	0.832065419358208	0.19535219013577	4.25930939796438	2.05059469333244e-05	0.00111939109050584
ENSDARG00000109820	395.632563329194	-0.902351290678653	0.212019151679976	-4.25598953457125	2.08126442179035e-05	0.00113254925160516
ENSDARG00000061131	64.51684776317	-1.59735251580808	0.375890888273457	-4.24951113644983	2.14237558534132e-05	0.00116213769959553
ENSDARG00000104181	136.346240347914	4.04220648346342	0.952019160170476	4.24592975916534	2.17688824357359e-05	0.00117715743578823
ENSDARG00000056819	93.4614322639159	1.90865056963239	0.449666421271566	4.24459216731173	2.18991344342664e-05	0.00117828019491199
ENSDARG00000041864	37.4360958791736	3.8605003245554	0.909569789518301	4.24431458590976	2.19262575401014e-05	0.00117828019491199
ENSDARG00000040627	34.7919892950388	-2.47216223483248	0.582726586089252	-4.24240508987836	2.2113707097379e-05	0.00118273629615315
ENSDARG00000068640	462.454787245658	-3.11694736319016	0.73476958465294	-4.24207456091478	2.21463086178242e-05	0.00118273629615315
ENSDARG00000014196	1065.31471575301	6.4839588856159	1.53016364482747	4.23742840024602	2.26094486164615e-05	0.00120374379208013
ENSDARG00000051785	45.590156841086	-2.01300897689776	0.475198483077764	-4.23614352440671	2.27391461165525e-05	0.00120692390926317
ENSDARG00000039041	24.869689302908	2.73897995275006	0.646769888000096	4.23486003842784	2.28694100298625e-05	0.00121011448777647
ENSDARG00000076791	500.504832668843	-1.21221307839276	0.286518371338666	-4.23083892571731	2.32821351867403e-05	0.00122818603049318
ENSDARG00000117133	12.5419344847257	5.02779007860441	1.18936540983988	4.22728796130138	2.3652488890432e-05	0.0012439190041462
ENSDARG00000093957	33.1230602600625	3.10944519801638	0.736665731194083	4.22097169224391	2.43251485543981e-05	0.00127274405808105
ENSDARG00000070844	90.5607577912137	2.18733378554518	0.518304483692133	4.22017145204639	2.44116589084383e-05	0.00127274405808105
ENSDARG00000058371	74.3455974783246	5.00199908272197	1.18528631719492	4.22007662634598	2.44219294623088e-05	0.00127274405808105
ENSDARG00000010583	246.786672448892	-1.03464211175054	0.245579329522696	-4.2130667664964	2.51926553885351e-05	0.00130337960667424
ENSDARG00000104701	168.925517988437	-1.50913711790373	0.358259192317901	-4.21241701612669	2.52652546930463e-05	0.00130337960667424
ENSDARG00000117668	79.3781537370813	-1.5951580264479	0.378712218582942	-4.2120585187788	2.53053962356595e-05	0.00130337960667424
ENSDARG00000090564	139.048501518909	-1.6013657688001	0.380191347680962	-4.21199950647981	2.53120097528041e-05	0.00130337960667424
ENSDARG00000029069	1030.21118895832	6.8590672261599	1.62964306422918	4.20893837228352	2.56573350597746e-05	0.00131722925530093
ENSDARG00000098639	156.41558818166	-1.12704063396153	0.267946205358321	-4.20621979868814	2.59677688982568e-05	0.00132921072253689
ENSDARG00000100908	957.345617632645	-0.829398785636464	0.197237576608869	-4.20507491471161	2.60995692872661e-05	0.00133200464557793
ENSDARG00000015123	10.9881184624318	4.76077097488602	1.13538099441443	4.1931043396947	2.75162802150084e-05	0.00140016470120618
ENSDARG00000021097	356.802994965319	0.85923043896245	0.205224467347159	4.18678362316795	2.82935317756167e-05	0.0014354806562629
ENSDARG00000112959	19.1768383602112	5.74435950182174	1.37513420183444	4.17730829046266	2.94979098140685e-05	0.00148786676255209
ENSDARG00000077353	3040.56649823782	-0.974600600121965	0.233308564011056	-4.17730315324293	2.94985758140762e-05	0.00148786676255209
ENSDARG00000079639	1879.14757355669	-1.19397875386197	0.285946251898416	-4.17553559780925	2.97285758411601e-05	0.00149509601533531
ENSDARG00000067848	20.1959179992765	4.30683312521375	1.0330206487799	4.1691646050837	3.05718141188429e-05	0.00153057817047484
ENSDARG00000017624	3921.37576918439	6.0211613605062	1.44431551942141	4.16886842212861	3.06115634094969e-05	0.00153057817047484
ENSDARG00000042708	3892.75461463795	0.639477990990748	0.153420073429281	4.16815072954268	3.07080852742027e-05	0.00153096667913294
ENSDARG00000056499	12.0099885443978	4.75972735312883	1.14224329828743	4.16699958779806	3.08635055693451e-05	0.0015342808964588
ENSDARG00000040152	62.711040559517	-1.49499820033985	0.358895262811881	-4.16555567946705	3.10595104424771e-05	0.00153958780210555
ENSDARG00000014490	107.62122416452	1.28220450949744	0.307997782600415	4.1630316253313	3.14049850426274e-05	0.00154269196519382
ENSDARG00000059294	6.54311636080054	6.57798215559801	1.58018105341576	4.16280282653616	3.14364812469364e-05	0.00154269196519382
ENSDARG00000054172	263.494277587478	0.978377699788031	0.235083386227244	4.16183259689087	3.15703758560331e-05	0.00154269196519382
ENSDARG00000009978	276.719808983049	4.33342577974346	1.04141021213867	4.16111319942237	3.16700045235367e-05	0.00154269196519382
ENSDARG00000073707	208.830482262004	-1.19528736617739	0.287278400614592	-4.16072828176515	3.17234340090296e-05	0.00154269196519382
ENSDARG00000019530	738.324056128071	-1.32190751304039	0.317724958848126	-4.16054035488056	3.17495507874812e-05	0.00154269196519382
ENSDARG00000061909	142.046460935621	-1.23469262070168	0.296798383795634	-4.16003822160922	3.18194340507208e-05	0.00154269196519382
ENSDARG00000003081	320.046767122428	5.88387709830766	1.41442482283292	4.15990797342129	3.18375849048696e-05	0.00154269196519382
ENSDARG00000093125	982.669092738594	-1.1708913510691	0.281665303533684	-4.15703083191102	3.22410492858225e-05	0.00155367720921178
ENSDARG00000023988	383.863997825713	-2.70083013847571	0.649705480439132	-4.15700685893897	3.22444313563951e-05	0.00155367720921178
ENSDARG00000040076	11.4010302744116	5.41842270387434	1.3047018245347	4.15299695453919	3.28149107677175e-05	0.00157676103271066
ENSDARG00000100279	179.342620007989	-1.48248041842723	0.357161375511185	-4.15072995030729	3.31416612592984e-05	0.00158803793534138
ENSDARG00000004537	984.973983738801	-0.972907988444504	0.234488985759888	-4.14905623516467	3.33848798404787e-05	0.00159292411434202
ENSDARG00000102610	123.620222630795	-1.10631214990183	0.266661013291802	-4.14875851645856	3.34283205444529e-05	0.00159292411434202
ENSDARG00000004082	11.3376767955486	6.98474468108255	1.68435824692494	4.146828439754	3.37112467476039e-05	0.00160198073387374
ENSDARG00000057918	235.794880433823	-1.12993091562478	0.272607234720162	-4.14490435950711	3.39955568807184e-05	0.00161105317635273
ENSDARG00000099745	308.028214694924	-0.932736448757155	0.225230515293199	-4.14125256314822	3.4541436142343e-05	0.00163243773549429
ENSDARG00000055158	561.873250334151	-0.892644387144649	0.215855181550474	-4.13538549657618	3.54359272073009e-05	0.00166985865032335
ENSDARG00000017441	2715.23928010238	6.85382803434512	1.65759721142322	4.13479703459466	3.55268478068794e-05	0.00166985865032335
ENSDARG00000060030	1017.98234353839	-0.970968615826231	0.235119223982726	-4.12968620506151	3.63258694434907e-05	0.00170277513016363
ENSDARG00000032317	6055.22514038257	-0.66857872395813	0.16200399073785	-4.12692749674299	3.67642240271565e-05	0.00171865274923699
ENSDARG00000040442	117.206556787143	1.91767324847042	0.465112420592623	4.123031687752	3.73918236203594e-05	0.00174326745257081
ENSDARG00000059629	410.008641725013	1.18103222740981	0.286536037501207	4.12175807870184	3.75991937249619e-05	0.00174821048990726
ENSDARG00000008209	350.582728405205	-1.45358584049465	0.353197186474816	-4.11550798295584	3.8632762527502e-05	0.00179143858494465
ENSDARG00000012944	158.491245376741	6.27286008323782	1.52460767441753	4.11440935822019	3.88172048378511e-05	0.001795165639284
ENSDARG00000039757	123.734992734286	1.10901152979693	0.269707941093579	4.11189794894523	3.92419761602944e-05	0.00180995745659112
ENSDARG00000002216	260.975633863822	-1.85807412814498	0.452181366302103	-4.10913466722464	3.97144446734531e-05	0.00182686445497884
ENSDARG00000060767	952.784984557359	-1.1300187512119	0.275131360746478	-4.10719718808486	4.00489309191344e-05	0.00183667326760472
ENSDARG00000099387	163.390043929343	1.01527296424061	0.247236683772055	4.10648188913852	4.0173094429471e-05	0.00183667326760472
ENSDARG00000032831	16.5488966940122	4.08039549635524	0.993750441282075	4.10605653778726	4.02471011683816e-05	0.00183667326760472
ENSDARG00000060687	1144.38028364813	-0.98859324197195	0.241049602832287	-4.10120253406837	4.1100861869372e-05	0.00187068566555849
ENSDARG00000054378	546.701588145814	-1.66014120517207	0.405031783802746	-4.09879241966003	4.15311295789277e-05	0.0018852946979908
ENSDARG00000012987	1522.487490771	0.677327669049094	0.16531501537007	4.09719387880675	4.18188640869309e-05	0.00189337376771537
ENSDARG00000025147	205.099134389491	1.11396870214919	0.272653520843609	4.08565676578277	4.39523126030328e-05	0.00198475757173381
ENSDARG00000033683	2170.37925518427	6.04740474201026	1.48085881066381	4.08371459754455	4.43214607733353e-05	0.00199620156224552
ENSDARG00000010785	50.9825344951154	2.89325967967587	0.709310582647077	4.07897435969235	4.52348250612736e-05	0.0020320331570494
ENSDARG00000002235	10.6819017298472	6.13926406868201	1.50641372911058	4.07541696550175	4.5931970125615e-05	0.00205799086926457
ENSDARG00000054191	720.479614968716	0.947805273883154	0.232938385480362	4.06890977598477	4.72336319892804e-05	0.00211082940884738
ENSDARG00000054201	918.226868398078	-1.0473058411877	0.257632874626441	-4.0651094807146	4.80099200509841e-05	0.00213997705653611
ENSDARG00000099197	12468.9118041743	6.31568719686349	1.55409451593527	4.06390160450611	4.82591762087425e-05	0.00214178843300122
ENSDARG00000017780	95.3043869288911	-1.49480714241853	0.36784298996401	-4.06370974356417	4.82988811847812e-05	0.00214178843300122
ENSDARG00000039576	96.7815739167004	1.246722519692	0.307060790657129	4.06018142864786	4.90345990197975e-05	0.00216883803356797
ENSDARG00000032802	701.397262247744	-1.05707764365326	0.260491196570348	-4.05801676820887	4.94912151177053e-05	0.00218343596107523
ENSDARG00000010784	610.377336426314	-0.922003316187965	0.227806321506641	-4.04731225231205	5.18091078057261e-05	0.00227986507563463
ENSDARG00000089706	6.70504909074731	6.6329610714568	1.63926254185364	4.046307959893	5.20317725089557e-05	0.00228383734295034
ENSDARG00000019861	7.66097323737265	6.81590582722379	1.6851489972539	4.04469031422795	5.23923334707018e-05	0.00229382678266397
ENSDARG00000077938	15.5646429140005	3.95171711730994	0.977631489463139	4.04213362591256	5.29670322263007e-05	0.00231305077291641
ENSDARG00000016664	873.017368005624	-0.888536366878215	0.219850526488244	-4.04154759631985	5.30996003521679e-05	0.00231305077291641
ENSDARG00000063553	308.883804326551	-1.0799190408649	0.267246321031064	-4.04091265577935	5.32435876484644e-05	0.0023134808235164
ENSDARG00000014569	1795.4009147193	-0.814099864440747	0.201641630394439	-4.03736005728704	5.40560709084601e-05	0.00234288247027874
ENSDARG00000063555	311.701525835187	-0.854717163525007	0.211977402553198	-4.03211452367195	5.5277236635438e-05	0.00238980534326142
ENSDARG00000039325	94.1248960141043	-1.39663358480209	0.346650033535736	-4.02894403487232	5.60279532424926e-05	0.00241620548358249
ENSDARG00000010472	20.5840457519861	3.04386367374854	0.755951480939596	4.02653311819063	5.66052698981791e-05	0.00243501472754012
ENSDARG00000074763	67.0024697310818	1.52558960958588	0.379245051723771	4.0227014239254	5.75344136688303e-05	0.00246882745220727
ENSDARG00000023272	1210.33466190319	-0.661568451080797	0.164547407023429	-4.02053403969227	5.80663578720934e-05	0.00248547065333402
ENSDARG00000113481	112.910912219839	-1.67097772940542	0.415914417804296	-4.01759991448933	5.87939090248204e-05	0.0025103834917776
ENSDARG00000018192	1816.75878412804	-0.738268963724053	0.183790906945863	-4.01689602599065	5.89697260057168e-05	0.00251167351505831
ENSDARG00000087074	65.4768265000422	-1.69779898698005	0.42280931067735	-4.01551939397961	5.93150206726564e-05	0.00251535515298931
ENSDARG00000077769	274.073627946173	1.00889659312583	0.251257491390505	4.01538910359414	5.93477998415448e-05	0.00251535515298931
ENSDARG00000093317	419.386773072223	0.909426640515088	0.226699240150781	4.01159986204724	6.03086564063679e-05	0.002549814517181
ENSDARG00000039522	172.946948039591	1.30261487155392	0.324871281516952	4.00963380164446	6.08129858405981e-05	0.00256485086980517
ENSDARG00000055618	1234.11500087603	6.56061405683594	1.63664724945695	4.00856938415579	6.10876913959678e-05	0.0025701528697084
ENSDARG00000100003	2053.71075935554	0.781557712868063	0.195165038758017	4.00459896834857	6.21227792015357e-05	0.00260734292269219
ENSDARG00000105296	682.482629495099	-1.04730364234997	0.261720667041955	-4.00160848658575	6.29133376374247e-05	0.00263411425787761
ENSDARG00000053254	3074.59761106817	6.81158342992514	1.70268936201727	4.00048510425594	6.32127663406996e-05	0.00264024266192995
ENSDARG00000020072	18.3478765515014	3.6518325567613	0.913069765620226	3.99951098400537	6.3473502001297e-05	0.00264472925005404
ENSDARG00000037789	2328.47658632861	6.28798462541035	1.57268803818097	3.99824025665209	6.38151587437996e-05	0.00265255780320613
ENSDARG00000098946	43.1756896157589	1.75961506413953	0.440319593849873	3.99622249092887	6.43612484394545e-05	0.00266882580668411
ENSDARG00000027497	59.6332402975922	-1.79127319695224	0.448423804843275	-3.99459880944165	6.48038915435003e-05	0.00268073652068437
ENSDARG00000045870	260.657299711526	-0.950461382900623	0.238158229053355	-3.99088197237009	6.58280360841825e-05	0.00271170883892744
ENSDARG00000094887	28.0208648394594	2.24579656645409	0.562751687455642	3.99074159441079	6.58670146962666e-05	0.00271170883892744
ENSDARG00000024478	784.542234965607	0.73735932814666	0.184937972357884	3.98706289868776	6.68962952167251e-05	0.00274752641068692
ENSDARG00000038716	63.6909511467605	7.52649556564401	1.88800791527232	3.98647458242166	6.70623082529284e-05	0.00274780241653923
ENSDARG00000112593	174.326797320976	-1.28662435986617	0.322857922499928	-3.98511007536591	6.74488513422437e-05	0.00275709167216518
ENSDARG00000075295	81.009929343571	-1.72169462970469	0.432165526962819	-3.98387775583223	6.77997587728201e-05	0.00275957264578042
ENSDARG00000059209	51.6714714088556	-2.33669410002999	0.586552935231559	-3.98377360281645	6.78294957571535e-05	0.00275957264578042
ENSDARG00000070145	483.29831271517	-0.800380585265292	0.201062627550849	-3.98075263918887	6.86974082851479e-05	0.00278830657157365
ENSDARG00000008247	922.314022435895	-0.847727983389603	0.213009961936963	-3.97975745209736	6.8985615632105e-05	0.00279343161890566
ENSDARG00000040890	272.728051564935	1.25773823554886	0.316204105462463	3.97761513472243	6.96099199005314e-05	0.00281211034726971
ENSDARG00000045066	33.6268598660935	2.2712551263273	0.571235242221066	3.97604166979659	7.00718524159312e-05	0.00282415760321218
ENSDARG00000045909	55.6126555196538	-2.22466297549165	0.559923519469066	-3.97315507946715	7.09268376611301e-05	0.00285167628893191
ENSDARG00000020834	142.809523804025	-1.77861818290945	0.447718753049295	-3.97262381974341	7.10852640139549e-05	0.00285167628893191
ENSDARG00000074332	1219.94349637211	-1.16419306291166	0.293123759771506	-3.97167757338798	7.13682724913654e-05	0.00285638677604653
ENSDARG00000031138	136.996262189326	-1.39418058299657	0.351253666626943	-3.96915595610647	7.21276651254475e-05	0.00287649879874803
ENSDARG00000030092	19.4815936096908	2.89640437414197	0.729774558258582	3.96890291853074	7.22042886874143e-05	0.00287649879874803
ENSDARG00000078904	2461.88546144536	-0.997761995966642	0.251728732621205	-3.96363969093687	7.38156370935167e-05	0.00293391645129761
ENSDARG00000020241	194.233993440486	0.954396218377593	0.241011369974524	3.95996345931097	7.49612325535151e-05	0.00297260060126008
ENSDARG00000070686	212.171033199144	0.919437261715879	0.232251964366971	3.95879218598607	7.53297452413016e-05	0.00298036262709278
ENSDARG00000061764	18.5184010346044	2.94627758897438	0.744534222670759	3.95720908356049	7.58305531974961e-05	0.00299331131042748
ENSDARG00000087697	104.539866036455	1.56217803698348	0.395120005794335	3.95367993033643	7.69583419565821e-05	0.00303089360445443
ENSDARG00000015445	43.5701167120144	9.33182580625833	2.36080794428757	3.95281023551216	7.72386904413942e-05	0.00303500549000923
ENSDARG00000005593	275.899931097935	-1.18473733287109	0.299771032948297	-3.95214080966733	7.74551390656708e-05	0.00303518633465324
ENSDARG00000009754	372.785227349099	-0.771336879349617	0.195190729206586	-3.95170858003839	7.75951984685264e-05	0.00303518633465324
ENSDARG00000110961	384.02138279774	-1.07459964781923	0.272086217237845	-3.94948211169354	7.8320463433668e-05	0.00305662442133659
ENSDARG00000001431	90.9235246466139	6.04188199271289	1.53037170611147	3.94798333541121	7.88122891769733e-05	0.00306887582009659
ENSDARG00000030402	10.2150327284055	4.50695076975146	1.14310248067352	3.94273553417182	8.05574719352617e-05	0.00312976664613348
ENSDARG00000014891	1675.99756004161	-0.670664839113178	0.170135687923101	-3.94194097252724	8.08248702678701e-05	0.00313309890364216
ENSDARG00000058504	1231.33856467226	0.72119642363073	0.183762471922877	3.9246121152169	8.68695950441917e-05	0.00335986662446705
ENSDARG00000079366	817.481546458552	-0.697180716942198	0.177739972626301	-3.92247566284949	8.76437486410536e-05	0.00338222519923529
ENSDARG00000033735	8.28806743050471	5.96174204083703	1.52054528102377	3.92079217583249	8.82583549116388e-05	0.00339834067461109
ENSDARG00000098465	25.3231793206411	3.31596787983013	0.846012382512763	3.91952641400034	8.87231375702359e-05	0.0034086283364957
ENSDARG00000098822	406.422616175705	-0.960879898150836	0.245377936199788	-3.91591808551394	9.00608252874573e-05	0.0034523316360192
ENSDARG00000036427	21.4415907178583	2.34689659138019	0.599839000189552	3.91254418375358	9.13288215370081e-05	0.00349317554659288
ENSDARG00000006065	81.6301866622201	-1.27829789253483	0.326783746658857	-3.91175480911936	9.16279127198458e-05	0.0034968617133127
ENSDARG00000103744	24.0168258628924	2.81475534682812	0.719969770038419	3.90954657259835	9.24695271089395e-05	0.00352119060183048
ENSDARG00000098526	527.002384143989	0.949580916866871	0.242927915283542	3.90889995395767	9.27173483310738e-05	0.00352285079011238
ENSDARG00000078966	350.404450255515	-1.19324701058195	0.305443549065795	-3.90660406556797	9.36023409644977e-05	0.00354390183992345
ENSDARG00000075045	40.4535455227836	2.88552355968089	0.738666099855523	3.90639770830863	9.3682274724933e-05	0.00354390183992345
ENSDARG00000005559	750.904145449727	-1.16884955391934	0.299456015526902	-3.90324285809625	9.49123804629114e-05	0.00358257891244031
ENSDARG00000027589	77.2539774195538	1.28511660739478	0.329467432167876	3.90058768157688	9.59594631002611e-05	0.00361419375213866
ENSDARG00000053358	2608.06395232414	-0.583296655312886	0.149712052167095	-3.8961235710126	9.77445327127762e-05	0.00367174173455554
ENSDARG00000038473	1007.13548404191	0.794314709959421	0.203894933506408	3.89570597120531	9.7913112921481e-05	0.00367174173455554
ENSDARG00000019717	370.256488778211	0.996491234461996	0.255909961840967	3.89391341897529	9.86398685273883e-05	0.00369097121930032
ENSDARG00000074498	1139.15041693279	-0.932153674239691	0.23954101059638	-3.89141580357755	9.96609733012404e-05	0.0037211077693645
ENSDARG00000006395	999.58138691225	-0.958381187317128	0.246447908735205	-3.88877792567051	0.000100750252276385	0.00374139609601401
ENSDARG00000045003	13.1666352261423	3.90045653135569	1.00310501218586	3.8883830545879	0.000100914273239324	0.00374139609601401
ENSDARG00000006128	1678.3989925288	-0.889383068833428	0.228744755535916	-3.88810255671101	0.000101030939113232	0.00374139609601401
ENSDARG00000071877	7.98688519385524	6.13116150853834	1.57694316746561	3.88800410505095	0.000101071917724204	0.00374139609601401
ENSDARG00000099194	615.314499816586	-1.22735643230959	0.316051748209782	-3.88340339599996	0.000103004466952772	0.00380191205387958
ENSDARG00000043094	107.854288762606	-1.23200112302348	0.317275344159464	-3.88306606770009	0.000103147527026994	0.00380191205387958
ENSDARG00000102226	228.805124856828	0.876479606384384	0.22575007596945	3.88252186680546	0.000103378716608767	0.00380230887313697
ENSDARG00000044144	288.491474941735	-0.806496674859344	0.207784311381302	-3.88141274717972	0.000103851412105405	0.00381156778471964
ENSDARG00000053450	5.14695656358919	-6.45997133621647	1.6647143191438	-3.88052848583593	0.00010422973595663	0.00381598821572758
ENSDARG00000061600	122.497330503488	1.14529528731337	0.29524560119001	3.87912735260804	0.000104831863549504	0.00381598821572758
ENSDARG00000018257	417.09099588996	-0.816818269757084	0.21058028319902	-3.87889244590438	0.000104933133880824	0.00381598821572758
ENSDARG00000022456	3255.28011053902	0.721389146173786	0.185997956176353	3.87847888763791	0.000105111646838498	0.00381598821572758
ENSDARG00000062592	150.189726030521	5.0688173215486	1.30699695194012	3.87821663548978	0.000105224996764618	0.00381598821572758
ENSDARG00000059939	451.417578270784	-0.807564028741893	0.208239972834846	-3.87804520788315	0.000105299153083265	0.00381598821572758
ENSDARG00000024492	55.4875537030779	4.47954901070137	1.15533974828512	3.87725689984301	0.000105640795412672	0.00382034323033247
ENSDARG00000024561	335.397847280118	-1.14660909310453	0.295831313252799	-3.87588818944502	0.000106236462501097	0.00383072124542579
ENSDARG00000036424	18.0810935272317	-2.30987710626683	0.596008421265127	-3.87557796811618	0.000106371911684577	0.00383072124542579
ENSDARG00000091628	174.906836613747	-1.07649242934817	0.277920244722946	-3.87338615947645	0.000107333554842874	0.00385578315003746
ENSDARG00000055389	1250.30527729329	-1.05434178606895	0.272244960386335	-3.87276879091816	0.000107605898787291	0.00385578315003746
ENSDARG00000037607	346.184373557369	-0.823069867311306	0.212543955249666	-3.87246895045537	0.000107738404540177	0.00385578315003746
ENSDARG00000078011	296.918881093127	-1.17364613181892	0.303658059160285	-3.86502546668591	0.000111077609277687	0.00396705747420312
ENSDARG00000036670	308.717072363589	-1.20462965581041	0.311845350613617	-3.86290721808122	0.000112045571906109	0.00399335974252143
ENSDARG00000014053	1145.77469755113	-0.613150554313702	0.158788736553768	-3.86142347134351	0.000112728323008622	0.00400940942659533
ENSDARG00000036028	1957.74912264736	-1.32956658945861	0.344458523551155	-3.8598742622235	0.000113445383579373	0.00402661083692221
ENSDARG00000033599	378.030034962153	0.847173837282387	0.219596560365964	3.85786478563484	0.000114381892292356	0.00404572894403196
ENSDARG00000018404	181.94521286864	4.01614050344586	1.04106781825967	3.85771266098642	0.000114453085489136	0.00404572894403196
ENSDARG00000037116	72.3368105473368	1.99744891196658	0.51785376894359	3.8571678565579	0.000114708392888414	0.00404646171232136
ENSDARG00000033498	1887.01658191612	-1.10163358669095	0.285796880770707	-3.85460325431189	0.000115917454359996	0.00407934823033036
ENSDARG00000035719	139.459931097948	1.29992999582173	0.337277132996512	3.85418953331524	0.000116113622092302	0.00407934823033036
ENSDARG00000088087	2842.23841497265	-0.823289537408256	0.213759154505306	-3.85148200699784	0.000117405157616282	0.00411633936764402
ENSDARG00000041533	178.98743593073	1.11175659813598	0.288866854699049	3.84868177172575	0.000118755160332752	0.00415522619825551
ENSDARG00000037402	29.2383981628539	8.72081391072391	2.26729452608441	3.84635247445538	0.000119889260647064	0.00418641649020619
ENSDARG00000101128	15.2036854405314	5.31466754718617	1.38251648826385	3.84419830960588	0.000120947173837273	0.00421482575493528
ENSDARG00000056532	16.7364517844734	2.68573936082047	0.698885974778451	3.84288633302715	0.00012159579332809	0.00422345913238156
ENSDARG00000061205	386.968949160741	-0.737605326366965	0.191949394361159	-3.84270723448669	0.000121684590654703	0.00422345913238156
ENSDARG00000087749	190.707577785521	-1.15824053352394	0.301539302579443	-3.84109309670767	0.00012248764564211	0.00424279495447069
ENSDARG00000104682	257.67771744938	1.0643105949424	0.277167039042209	3.83996090812343	0.0001230539030003	0.00425386738828691
ENSDARG00000024785	1578.07653004078	-0.663993004786871	0.172955642222702	-3.83909421082601	0.000123489043163892	0.00425905105783942
ENSDARG00000012874	15.0422446727734	2.85159468521385	0.742858193930931	3.83867972179759	0.000123697656810293	0.00425905105783942
ENSDARG00000031911	52.1581975687532	1.53256356493065	0.39956386187875	3.83559103099198	0.000125262698944903	0.00430434573067645
ENSDARG00000042725	92.4581422019023	3.54293280791689	0.925123076874334	3.82968806689724	0.00012830579506818	0.00440014903563839
ENSDARG00000074311	914.441984795927	-0.705140640295815	0.184202176031857	-3.82807986032622	0.000129146855993358	0.0044202048926298
ENSDARG00000004939	519.864929055919	-0.810062035031458	0.211736575191499	-3.82580116023329	0.000130347472511118	0.00443760409841238
ENSDARG00000031683	2289.37680203714	1.15529986985921	0.3019790545117	3.82576159703303	0.000130368410428591	0.00443760409841238
ENSDARG00000104839	575.043095524968	-1.09660295706412	0.286644799769304	-3.82565097272542	0.000130426972631599	0.00443760409841238
ENSDARG00000101334	8.77308982949219	4.59615830462753	1.20211648820412	3.82338845671595	0.000131630153509366	0.00446650849520817
ENSDARG00000058232	2235.08388659621	-0.771748854216807	0.201865672943684	-3.82308117553055	0.00013179436661223	0.00446650849520817
ENSDARG00000093768	826.59941862892	-0.826420710630798	0.21641039520148	-3.81876623746004	0.000134120781629144	0.00453643820216223
ENSDARG00000059333	169.584981525238	-1.12997056921983	0.296120620102183	-3.81591315332891	0.000135680223395302	0.00458020323594707
ENSDARG00000078381	188.794869486157	-1.09940293988303	0.288382751912065	-3.81230476716676	0.000137676968329181	0.00463853067124681
ENSDARG00000002589	445.238297588391	6.67400688061616	1.7546606355528	3.80358842353214	0.000142615054634229	0.00479553546284687
ENSDARG00000091326	168.292390958383	-1.28113655037922	0.33713164941346	-3.800107621483	0.000144633261175865	0.00485393726708886
ENSDARG00000039304	30.1947034485492	2.19128096350849	0.577176937166279	3.79654976213508	0.000146723920829736	0.0049145390957533
ENSDARG00000000103	787.664728720872	-0.999669203414691	0.263611592121259	-3.7922050216777	0.000149315560080634	0.00499165389804446
ENSDARG00000052091	1068.06167139578	-1.04960520132286	0.276940410473487	-3.79000377564382	0.000150644994927118	0.00501979694243642
ENSDARG00000006598	8.44927062376558	6.18940184385219	1.63325239023301	3.78961750239298	0.000150879429535237	0.00501979694243642
ENSDARG00000024865	918.071155180975	-1.2837530312009	0.338777517057295	-3.7893690300109	0.000151030412355044	0.00501979694243642
ENSDARG00000074131	664.630999931532	-1.0548665692881	0.278417706201301	-3.78879125067358	0.000151382046749461	0.00502180828159271
ENSDARG00000052063	48.2010019369532	2.2174610446583	0.585348507531938	3.78827487577955	0.000151696962684276	0.00502259617332777
ENSDARG00000075542	11761.354472458	-1.01352624166158	0.267638144216533	-3.78692747488785	0.000152521593965449	0.00504022508793869
ENSDARG00000063416	192.159862634266	-1.0763226730389	0.284409565687927	-3.78441094425042	0.000154073064144076	0.00507605387397973
ENSDARG00000097523	22.0489495931794	2.0605278445958	0.5445059829626	3.78421525028005	0.000154194332171906	0.00507605387397973
ENSDARG00000055349	972.193324888175	-0.668233307879199	0.176705364609354	-3.78162434036157	0.000155808364653031	0.00511941769574245
ENSDARG00000061951	313.445913765556	-1.44583391108638	0.382588160050471	-3.77908691919699	0.000157404477853118	0.00516202897902337
ENSDARG00000000086	609.151728490761	-0.859823916352483	0.22757545998533	-3.77819258898964	0.00015797069646271	0.00517076757871299
ENSDARG00000062506	735.400027993923	-0.891886078032435	0.236152392631795	-3.77673953709649	0.000158894742174805	0.00519116345173368
ENSDARG00000109502	254.976155414087	-0.955330844033818	0.253099246816469	-3.77453056873994	0.000160309250778851	0.00522747556887557
ENSDARG00000070601	147.617363791921	-1.50187994803988	0.397999120466053	-3.77357604780933	0.000160924135505266	0.0052376251650299
ENSDARG00000100940	266.400337617717	-0.947726163972051	0.251194633555782	-3.77287583956921	0.000161376607088819	0.00524068361628132
ENSDARG00000097445	206.978285380991	0.993595337770619	0.263379105815689	3.77249111957245	0.000161625720803575	0.00524068361628132
ENSDARG00000075622	9.64402488312011	6.11878807870177	1.62218334610443	3.77194605862257	0.000161979277964145	0.00524229370521859
ENSDARG00000063007	2492.12165188664	-0.89222741319395	0.236658206736244	-3.77010975236679	0.000163175772589169	0.00527112748532428
ENSDARG00000099411	43.8399986367863	1.79851026310682	0.477289447865436	3.76817520510924	0.000164445270906706	0.00530220733297322
ENSDARG00000014159	1060.01414380478	-0.744872098155364	0.197768279910814	-3.76638811082986	0.000165626258615704	0.00533032268865837
ENSDARG00000030367	151.835561830367	1.15332693803629	0.30652006727206	3.76264741261663	0.000168124149922534	0.00538464962875664
ENSDARG00000058032	47.2340078368827	1.6309260968544	0.433485159104977	3.76235740162775	0.000168319280820617	0.00538464962875664
ENSDARG00000059768	1364.89261590097	-0.838874328098989	0.222966911952991	-3.76232652975816	0.000168340065180884	0.00538464962875664
ENSDARG00000005673	40.2480421149187	2.05018098825776	0.544971645475771	3.76199570248817	0.000168562944900208	0.00538464962875664
ENSDARG00000067673	115.025322832337	-1.26851829373609	0.337332686204982	-3.76043693840348	0.00016961683102846	0.00540830006514036
ENSDARG00000037998	126.412001488312	1.21438776351127	0.323053697539711	3.75908950357082	0.000170532828057317	0.00541989253810276
ENSDARG00000069922	8.38035953008542	6.74214224570236	1.79361042410541	3.75897806741679	0.000170608791199409	0.00541989253810276
ENSDARG00000005834	373.027991264846	-0.88884582611055	0.236598490485695	-3.75676879546402	0.000172121380966998	0.00545789305456015
ENSDARG00000074337	641.932662158927	-0.882087919864347	0.234926330329693	-3.75474268306339	0.000173519649158601	0.00547783487732546
ENSDARG00000101131	465.454908990276	-0.749633232230828	0.199666690918715	-3.75442307768804	0.000173741189502409	0.00547783487732546
ENSDARG00000060482	64.3669976614578	-1.82135847042046	0.485124606002769	-3.75441370708388	0.000173747688921271	0.00547783487732546
ENSDARG00000016154	462.644057456224	1.37519292204009	0.366366243592738	3.7536016106571	0.000174311825633663	0.00547783487732546
ENSDARG00000044895	21.0861440379424	3.057629057624	0.814593576112024	3.75356392106327	0.000174338049139228	0.00547783487732546
ENSDARG00000018025	217.520562505975	-1.43057912864896	0.381379705408071	-3.75106254570694	0.000176086763310702	0.00552272121292655
ENSDARG00000104609	520.027261998618	-1.17403551661883	0.313061442190222	-3.7501760306383	0.00017671047607895	0.0055322245233428
ENSDARG00000103404	405.255328809597	0.89509927534865	0.238745338010143	3.74918012141716	0.00017741363135177	0.00554417597974281
ENSDARG00000070702	15.8253317773649	2.85124844591735	0.761452727585195	3.74448516976169	0.000180764053258351	0.0056386616974802
ENSDARG00000026784	3274.6900376566	-0.776044244921263	0.207467249913629	-3.74056264419728	0.000183608775380619	0.00571706024425214
ENSDARG00000042535	820.367585593139	6.07520325045344	1.6246691817659	3.73934787379307	0.000184498260186588	0.00573440538417772
ENSDARG00000018984	81.784691051641	1.57883464363014	0.4223958481608	3.73780814964141	0.000185631505767616	0.00575925085340175
ENSDARG00000016212	96.9499980306893	-1.23872976350577	0.331532692232556	-3.73637289029964	0.000186693754196383	0.00578180836604598
ENSDARG00000058115	127.157039976719	1.24408796552174	0.333106549445218	3.73480487727948	0.000187860784505377	0.00580752425218236
ENSDARG00000025903	6.2525679326589	6.51392395605359	1.74484302477672	3.73324354314748	0.000189029654550046	0.00583232973508916
ENSDARG00000005236	669.434083810061	-1.12428134178664	0.301187288204865	-3.7328313173095	0.000189339400095648	0.00583232973508916
ENSDARG00000044039	5.4062554007019	6.32485939741487	1.69603609383367	3.72920094118891	0.00019208793113282	0.0058908234863042
ENSDARG00000020405	60.3935379926689	1.31175100976573	0.351752104297471	3.72919164871975	0.000192095014261595	0.0058908234863042
ENSDARG00000061904	48.5823562549938	-1.72486881568761	0.462558850497651	-3.72897159752079	0.000192262818712421	0.0058908234863042
ENSDARG00000006468	5.31532238423821	6.2471789334064	1.6756917258927	3.72811946068322	0.000192913933242907	0.00589438238768729
ENSDARG00000086327	433.010837625474	-0.872346006561057	0.234003982060149	-3.72791094784373	0.000193073572382055	0.00589438238768729
ENSDARG00000042670	1005.98552179239	-0.709394731660654	0.190315600222821	-3.72746496256795	0.000193415439194887	0.00589438238768729
ENSDARG00000076312	7.98926175410597	6.05907380238463	1.62570898209389	3.72703470862333	0.00019374578630833	0.00589438238768729
ENSDARG00000099491	15.271263145113	2.66186302496821	0.71471474108887	3.72437123783518	0.000195802617395564	0.0059464703346364
ENSDARG00000061723	14.7855180338736	-2.73346381915653	0.734234134724022	-3.72287760794989	0.000196965015291075	0.00597125925091573
ENSDARG00000102883	645.351565778163	-1.16070695424271	0.311842776741653	-3.72209023524794	0.000197580384664363	0.00597706156320719
ENSDARG00000012840	589.738057221391	0.826811416430798	0.222156818270066	3.72174675019734	0.000197849400150221	0.00597706156320719
ENSDARG00000045930	175.231489864355	-1.04237375971327	0.280235565527746	-3.71963407910143	0.000199511614739496	0.00601674012981873
ENSDARG00000059858	24.4301442852278	2.34090039050971	0.629642564371806	3.71782424341852	0.000200945988640462	0.00604942112399296
ENSDARG00000092503	1161.19274149195	-0.83432810442486	0.224443846307005	-3.71731334208035	0.000201352650365293	0.00605110316864338
ENSDARG00000098155	26.0163460910108	-2.50014276517409	0.672663262412012	-3.71678208827574	0.000201776331910505	0.00605328995731516
ENSDARG00000063570	620.028826008138	-0.794504857849431	0.21409547705605	-3.71098385063703	0.00020645527620948	0.00618290540731517
ENSDARG00000075707	30.4658818930019	2.56145477043366	0.690342477201818	3.71041165077378	0.000206922502425793	0.00618615800146435
ENSDARG00000093412	108.67755733837	1.15676046170266	0.312010663876224	3.70743886549195	0.000209365936987848	0.0062483778772325
ENSDARG00000063075	659.082441263868	-0.837666419001534	0.226005381609637	-3.70640032124711	0.000210225920579896	0.0062632074784166
ENSDARG00000038789	469.351285849954	0.675966449597635	0.182427319564092	3.70540142349758	0.000211056203274245	0.00627095505849587
ENSDARG00000078748	5477.85137180656	-0.845279306815914	0.228158544146895	-3.70478918497876	0.000211566616406787	0.00627095505849587
ENSDARG00000102141	39.9538834433974	-1.72109817481747	0.464561849376222	-3.70477725867594	0.000211576570669252	0.00627095505849587
ENSDARG00000071331	33.2920183048744	2.68722472298272	0.726274625260184	3.70001185435886	0.000215589396180107	0.00637893153363095
ENSDARG00000074747	372.949489873191	-0.981185118281325	0.265320143506037	-3.69811769779553	0.000217204177218756	0.0064157055770951
ENSDARG00000097224	17.1304909145631	5.74468639410061	1.55387704798266	3.69700189700254	0.000218160712794764	0.00642014877761906
ENSDARG00000053468	260.903386522139	0.899301836403302	0.243272656891683	3.69668275873566	0.000218435024982447	0.00642014877761906
ENSDARG00000036687	1952.9808889899	-0.776460761191685	0.210046149235752	-3.69661983338814	0.000218489150058419	0.00642014877761906
ENSDARG00000102750	10.4976365651621	5.07179839122282	1.37216244538138	3.69620842509878	0.000218843332245798	0.00642014877761906
ENSDARG00000112909	256.0409795583	-1.1572388451825	0.313443328560208	-3.69201938512535	0.0002224805025321	0.00651577023544774
ENSDARG00000002768	1871.32295634713	6.01099135124687	1.62876934742391	3.69051109707704	0.000223803924587047	0.00654341982902807
ENSDARG00000003375	15.0870681148198	2.59807033416483	0.704863764398682	3.68591842195383	0.000227879343801782	0.00662446488264071
ENSDARG00000070560	116.593929299238	1.22923956788937	0.333501104178442	3.68586356233369	0.000227928443126734	0.00662446488264071
ENSDARG00000043102	9.73375340727574	3.84955106125807	1.044465600347	3.6856657222403	0.000228105592367056	0.00662446488264071
ENSDARG00000060771	154.003744073761	-1.15550354311111	0.313513453390993	-3.68565855982597	0.000228112008132671	0.00662446488264071
ENSDARG00000098883	17.7774215823634	7.48609745843802	2.03163757359307	3.6847602917672	0.000228917979827247	0.00663669773448742
ENSDARG00000104587	40.3453249004014	5.24475548954275	1.42413033823017	3.68277772669363	0.000230706306613288	0.00667732179375709
ENSDARG00000037060	505.927120126694	-1.05038097233922	0.285314694610707	-3.68148220957353	0.000231881971900701	0.00670010722828657
ENSDARG00000008982	59.5421494957924	5.6352597286343	1.53205871631305	3.67822699523929	0.000234860897318124	0.00676477401991202
ENSDARG00000002988	14.8470281181801	3.68759041407834	1.00255849078633	3.6781798248859	0.000234904326836365	0.00676477401991202
ENSDARG00000093535	169.036325221826	-0.994213396555839	0.27036598831587	-3.67728723109319	0.00023572755548767	0.0067771672202705
ENSDARG00000034470	333.417676152495	6.3413804635141	1.72597411412877	3.67408781603603	0.000238700633771556	0.00685122451340988
ENSDARG00000100055	1086.75618735625	-0.692384071745764	0.188617549406677	-3.67083590007269	0.000241758525585284	0.00692746605705341
ENSDARG00000015822	15.1771551555465	2.99396213953882	0.816065827216116	3.66877528710186	0.000243715174126974	0.00697195149865723
ENSDARG00000070835	1231.03963284108	6.59081773128764	1.79686432203027	3.66795514301308	0.000244498064472995	0.00698276756979993
ENSDARG00000017299	61.2565166062947	2.24265161574496	0.611581644398504	3.6669701196651	0.000245441462894792	0.00699812435526474
ENSDARG00000005482	1661.31114139652	-0.70222727225888	0.1917017879359	-3.66312322811349	0.000249158598839554	0.00709238585805661
ENSDARG00000093244	6.880641001577	6.17581473576898	1.68692465520844	3.66099026219157	0.000251242308799172	0.00713576697904811
ENSDARG00000070157	12.9110255106682	6.14230279566774	1.67789586835077	3.66071751622174	0.000251509931783261	0.00713576697904811
ENSDARG00000020893	2315.10540449576	1.12377145378935	0.307095430697259	3.6593558270725	0.000252850048370652	0.00715745610490872
ENSDARG00000056464	10.6243291600729	6.12723374585858	1.67452012469903	3.65909830254198	0.000253104244869236	0.00715745610490872
ENSDARG00000110991	266.967166725978	-0.874171369198746	0.238998730928669	-3.65764021341037	0.000254548016639273	0.00718650292475854
ENSDARG00000062511	135.196986054004	-1.23639453456805	0.338192420998807	-3.65589072314665	0.000256290520582745	0.00722387496740581
ENSDARG00000099375	512.560117925991	-0.819703787049486	0.224262449644328	-3.65510939682281	0.000257072334525465	0.00723409097971333
ENSDARG00000043130	17.8884944063657	2.64650733405917	0.72424187108261	3.65417609741774	0.000258009147465663	0.0072486283286363
ENSDARG00000068457	688.691385659018	6.62258026285822	1.81418398652555	3.65044577178829	0.000261785577126895	0.00734276618770558
ENSDARG00000059354	204.873754555491	0.999256755200919	0.273996982399607	3.64696262874738	0.000265358500165287	0.00742001550106593
ENSDARG00000019845	21.3024086217442	2.35263522714935	0.645101522206724	3.6469224550914	0.000265399974733778	0.00742001550106593
ENSDARG00000039929	34.5664535347963	6.72651586637533	1.84526421758001	3.64528602586619	0.00026709456977449	0.00745363152629869
ENSDARG00000008305	11.6513747181474	4.66156215488921	1.27891744379377	3.64492812066211	0.000267466545784284	0.00745363152629869
ENSDARG00000008861	2010.26507202453	-0.835235385771506	0.229224692261426	-3.64374089689665	0.000268703924561632	0.00747603661078733
ENSDARG00000075041	1324.16361884088	-0.583225943024044	0.160121356196759	-3.64239947048269	0.000270108476294622	0.00750301323040616
ENSDARG00000016706	35.0353928312963	1.7674120380458	0.485308409445144	3.64183270606518	0.00027070397726496	0.00750746560742854
ENSDARG00000075754	357.06227165542	-0.773868779685124	0.212588067635602	-3.64022679302779	0.000272398004867489	0.00754232035949308
ENSDARG00000079745	19.9798119977381	2.27448626729163	0.625120252068952	3.63847797246017	0.000274254080164769	0.007581543081478
ENSDARG00000105285	268.120052280422	-1.0022135885096	0.27567122041115	-3.63553941907626	0.000277399569952117	0.00764607649882178
ENSDARG00000063252	151.297277010725	-1.08811386541942	0.299321038965573	-3.63527358176975	0.000277685789235643	0.00764607649882178
ENSDARG00000075774	512.064053788483	-0.804929590830061	0.221435152569629	-3.63505785549092	0.00027791825882674	0.00764607649882178
ENSDARG00000055290	9.54166198214954	4.05488667709569	1.11600514184262	3.63339426053246	0.000279717107280149	0.00768331226207416
ENSDARG00000045947	19.9688157963854	3.8170105249415	1.05065727135786	3.63297397638377	0.000280173284613951	0.00768360756691679
ENSDARG00000078459	1778.3381330963	-0.906623942423041	0.249598309703087	-3.63233205986662	0.000280871367902589	0.00769052554971374
ENSDARG00000090890	5.44437727822707	6.33834613906198	1.74527654419877	3.63171450400246	0.000281544496971359	0.00769673941799673
ENSDARG00000059279	3593.05290631403	-0.675784708454761	0.186167086773004	-3.62999024246834	0.000283431933963818	0.00771670747243571
ENSDARG00000052408	302.356683806973	0.739990502693694	0.203864071635442	3.62982303236332	0.000283615597224861	0.00771670747243571
ENSDARG00000095796	11.2221033416122	3.89332946338555	1.07259520856961	3.62982179323513	0.000283616958697058	0.00771670747243571
ENSDARG00000031768	779.215991597397	-0.925148152914708	0.254976914203824	-3.62836045688106	0.000285226847548659	0.00774828837829033
ENSDARG00000105001	11.3344247362653	5.7219314459709	1.57720725278707	3.62788811417126	0.000285749034634667	0.0077502686280629
ENSDARG00000026801	1729.33095741418	-0.688905628394062	0.189971164736409	-3.62636945112138	0.000287434031775408	0.0077837316297108
ENSDARG00000009534	256.36748511201	0.8466482144292	0.233633032632017	3.62383779764015	0.000290263677913052	0.00784803831347986
ENSDARG00000052748	83.3574585143457	1.36223689730351	0.377034289694503	3.61303185025236	0.000302637512650604	0.00815513359685418
ENSDARG00000003142	347.421049627999	-0.90370734954773	0.250130204177887	-3.61294771464318	0.000302735765695141	0.00815513359685418
ENSDARG00000103712	202.318634448756	0.848773356603307	0.234942379544768	3.61268732464496	0.000303040036845422	0.00815513359685418
ENSDARG00000073699	18.2734920534571	3.15351009271253	0.873259810263134	3.61119343367274	0.000304791221496062	0.0081894837551512
ENSDARG00000112452	1472.22637964009	-0.989750762227592	0.274110088010164	-3.61077831688884	0.000305279513895043	0.00818984699018585
ENSDARG00000009544	47.6352927228965	2.50354781257922	0.693662315569114	3.60917373826946	0.000307173839581494	0.00822787070307574
ENSDARG00000041925	105.155056675239	6.03654965285641	1.67366428404526	3.6067864448096	0.000310012598313042	0.00829103460604647
ENSDARG00000004018	27.7170251169379	1.9890283914253	0.551531791865646	3.6063712387224	0.000310508825338331	0.0082914508314028
ENSDARG00000014081	302.379472595903	-1.02843624168693	0.285206766930895	-3.60593211989291	0.000311034440395506	0.00829264929957106
ENSDARG00000032103	499.733160294166	-0.716807149493795	0.198864747179275	-3.60449581769061	0.000312759485112427	0.00832577333053914
ENSDARG00000090444	5.94657729285946	6.27980636842442	1.74322782232044	3.60240141191946	0.000315290992748248	0.0083802305468525
ENSDARG00000103057	8984.43409758503	-0.995714613243614	0.276463615015299	-3.60161178239861	0.000316250387241203	0.00839130294023119
ENSDARG00000041381	155.167618125724	-1.12198084344452	0.31155242965954	-3.60125852547709	0.00031668047617916	0.00839130294023119
ENSDARG00000012192	145.671320667215	0.876556764165967	0.243437042691222	3.60075342057864	0.000317296390689552	0.00839472812790609
ENSDARG00000062593	97.849330726897	1.08204194110846	0.300600127253584	3.59960573202172	0.00031870002956488	0.00841565934834086
ENSDARG00000018907	645.11681866225	-1.0179267270115	0.282811668429415	-3.59930950750554	0.00031906325877188	0.00841565934834086
ENSDARG00000034768	320.190749501318	-1.49858838127806	0.416696088974099	-3.59635816349408	0.0003227034083407	0.00849832742058192
ENSDARG00000042816	21.5463480926915	2.71862003327562	0.756018166874112	3.59597183294712	0.000323182770313144	0.00849832742058192
ENSDARG00000042467	269.48384105738	-0.904983726686402	0.251726262918445	-3.59511048308695	0.000324253940485727	0.00851351670225083
ENSDARG00000061752	290.578050112569	-0.751518398102727	0.209245056475848	-3.5915706242239	0.000328691075209374	0.0086004983830711
ENSDARG00000074686	1463.52083802432	-1.07968232469185	0.30063098862107	-3.59138733383448	0.000328922365834494	0.0086004983830711
ENSDARG00000019601	18.624133350495	2.77883974536284	0.773774978712115	3.59127630359409	0.000329062546830547	0.0086004983830711
ENSDARG00000017338	3947.7186389712	-0.738866782109433	0.205788922406302	-3.59041086113781	0.000330157127224921	0.00861605210987881
ENSDARG00000060849	531.36683571602	-0.807990117355335	0.225066205270779	-3.59001084317939	0.000330664206050633	0.00861625008213509
ENSDARG00000098312	834.701903773405	1.30677798039347	0.364132338348829	3.58874464794613	0.000332274094587011	0.00864514047002405
ENSDARG00000058381	5.32078829187474	6.23176563657825	1.73700840301554	3.58764276888906	0.000333681030795815	0.00866867135727079
ENSDARG00000092809	68.2825621063375	1.7512725327706	0.488226811793884	3.58700606043312	0.000334496552280088	0.00867679026591205
ENSDARG00000061030	367.896277414663	-0.708688021477713	0.197838729856865	-3.58215007744158	0.000340777916274441	0.00882645503863981
ENSDARG00000002510	28.3693047268156	-1.86734795143066	0.521511719896534	-3.58064426970334	0.000342748030736448	0.00886417320870125
ENSDARG00000102640	1740.1731923562	0.620491875649896	0.173400538611354	3.57837340425233	0.000345739263872101	0.00892814715837387
ENSDARG00000045695	496.949174981221	-1.09026781794981	0.304722089754206	-3.57790870635351	0.000346354376164985	0.00893066216568907
ENSDARG00000055514	240.566418031969	8.50258247590903	2.37729794637867	3.57657418955877	0.000348126548120896	0.0089629596344559
ENSDARG00000007362	22.3032544071687	1.9769051096418	0.553680738036806	3.57047838913692	0.000356329853417307	0.00914934742250983
ENSDARG00000004386	1002.74808456198	0.641195838752044	0.179604347715251	3.57004630961725	0.000356918124014093	0.00914934742250983
ENSDARG00000040864	477.035854859547	-0.715316285352088	0.200367715652163	-3.57001766988188	0.000356957148715891	0.00914934742250983
ENSDARG00000012577	1212.7061464915	-0.694970464304506	0.19471715191441	-3.56912813006831	0.000358171230376307	0.00915503694057869
ENSDARG00000095906	240.790717960663	-0.885241439512228	0.248043518743786	-3.56889566796796	0.000358489140332986	0.00915503694057869
ENSDARG00000068233	6.20755701516789	5.51927032977437	1.54658182492964	3.56868950663213	0.000358771302714852	0.00915503694057869
ENSDARG00000002168	894.833785756902	0.887272590757392	0.248805123122767	3.56613473075307	0.000362285169236542	0.00923104751747466
ENSDARG00000103025	145.588399777196	1.51887891049592	0.426216321288129	3.56363385124601	0.000365756053686735	0.00930574030397666
ENSDARG00000087421	901.746861991	-0.698134897166034	0.195972891523947	-3.56240545178017	0.000367472270288419	0.00933563573265866
ENSDARG00000069100	340.79264417588	0.941957234943184	0.26474737865662	3.55794735238875	0.000373764201907262	0.00948151835720627
ENSDARG00000004588	6554.6680304423	-0.739541659508794	0.207991087974045	-3.55564109362743	0.000377058524510851	0.00955019244727353
ENSDARG00000117369	25.4127802511099	-1.87312618155162	0.526857761114559	-3.55527871049874	0.000377578623132785	0.00955019244727353
ENSDARG00000028793	118.427565323639	-0.986255967932076	0.277451898653568	-3.55469172392847	0.000378422499573901	0.00955752286625153
ENSDARG00000052142	123.893362469477	-1.67717229941247	0.471907136136279	-3.55403038221513	0.000379375383941384	0.0095675809546621
ENSDARG00000039270	146.15217838396	1.02476741517978	0.288593899822436	3.5508977002296	0.000383919611675678	0.00966804861519044
ENSDARG00000068784	4.79907997847649	6.1558272393406	1.73386090468056	3.55035817620832	0.000384707354757239	0.0096737636582542
ENSDARG00000076815	4401.93181096986	-0.860044875576285	0.242322894619019	-3.54916887621556	0.000386449154575059	0.00970341763670999
ENSDARG00000079610	113.492314141156	-1.88507690415292	0.531254952167138	-3.54834697815646	0.000387657176117454	0.00971503679412674
ENSDARG00000003290	102.34265748914	-1.08014117681257	0.304452529084876	-3.54781476133326	0.000388441307120973	0.00971503679412674
ENSDARG00000013224	2375.17488725547	-0.957060586195168	0.269768841848515	-3.54770617554341	0.00038860147176507	0.00971503679412674
ENSDARG00000030665	289.763530010996	-0.848905732410098	0.239582260842077	-3.54327457060631	0.000395191016147214	0.0098654776100426
ENSDARG00000010478	65.4638486248161	2.41873128228447	0.683312039785764	3.53971705670927	0.000400556226969472	0.0099757964431636
ENSDARG00000044142	6.30253867196771	5.50590971747611	1.55552700471004	3.53957835563416	0.000400766778847094	0.0099757964431636
ENSDARG00000104474	5.58214367778189	6.36912754178845	1.80003717753145	3.53833110854021	0.000402664783540914	0.0100085987263412
ENSDARG00000088717	9.02839177055584	4.5511600013449	1.28751062298519	3.53485238886239	0.000408003009859172	0.01010732956821
ENSDARG00000042667	18.77079875899	3.35366036653875	0.948764061502629	3.53476749659689	0.00040813410276177	0.01010732956821
ENSDARG00000003169	1295.28104153165	-0.72466827168889	0.205021364619599	-3.53459881136513	0.000408394707770574	0.01010732956821
ENSDARG00000103296	382.873719264551	-0.802719455151715	0.227164162559259	-3.53365357505418	0.000409857899346914	0.0101290096901637
ENSDARG00000020574	2484.58064484159	6.97199589521695	1.97383621619626	3.53220588314696	0.000412108369595296	0.0101641996860901
ENSDARG00000104985	52.265593227101	1.36595766206966	0.386739900732249	3.53198017448773	0.000412460277116702	0.0101641996860901
ENSDARG00000040265	320.728116806814	0.926245360086222	0.262382253626998	3.53013722263004	0.000415344185176864	0.0102206664683322
ENSDARG00000086879	27.4018429195192	1.86366757630528	0.528323307468645	3.52751345617264	0.000419482439086861	0.0102952985615033
ENSDARG00000060678	209.013532470598	-1.23913543250182	0.351318972515188	-3.52709511709689	0.000420145799554511	0.0102952985615033
ENSDARG00000059581	250.789133519564	-0.872165160059016	0.247276730529574	-3.52708141276037	0.00042016754708976	0.0102952985615033
ENSDARG00000036252	30.260967999784	1.89860747002546	0.538482812946645	3.5258459961536	0.000422132365385683	0.0103100068119535
ENSDARG00000020890	60.6184419953788	5.36753707498155	1.52244694963741	3.52559875814384	0.000422526603977899	0.0103100068119535
ENSDARG00000019579	471.540914209257	-0.686691061804198	0.194774077003414	-3.52557728609933	0.000422560858901513	0.0103100068119535
ENSDARG00000056656	147.56874247956	1.1374260332168	0.32288687412234	3.52267659163449	0.000427212326433828	0.0104087749025191
ENSDARG00000061100	814.649553017946	-0.998071650030558	0.283399011658366	-3.521789452229	0.000428644435782046	0.0104217229816748
ENSDARG00000057940	1151.31104109381	-0.979644685867164	0.278181763098694	-3.52159924128314	0.000428952076347193	0.0104217229816748
ENSDARG00000053129	101.063304196963	1.13283901587787	0.32177842608743	3.52055614682529	0.000430642809266209	0.0104353906100578
ENSDARG00000016788	300.352784035293	-1.25469240147369	0.356395490597475	-3.52050582730517	0.000430724528368761	0.0104353906100578
ENSDARG00000090268	241.342795635029	4.74706229825532	1.34868714675618	3.51976535823953	0.000431928728397255	0.0104498885902562
ENSDARG00000040920	28.9670455406915	2.55376179560421	0.726121600060881	3.51698915910241	0.000436471608018189	0.0105450073365739
ENSDARG00000079175	9.35774945309806	4.18386631892007	1.19045590663472	3.51450758957328	0.000440570082226562	0.010629138347424
ENSDARG00000003216	10.4922203934905	3.54204857102168	1.00842815943646	3.51244512350895	0.000444003685643115	0.0106853230854382
ENSDARG00000100398	274.277631910873	-0.781773234435921	0.222598080140002	-3.51203942973915	0.000444682019589281	0.0106853230854382
ENSDARG00000100712	5.03101281176745	6.22045065649095	1.77120171175602	3.51199449232906	0.000444757215962008	0.0106853230854382
ENSDARG00000093549	27.7106873643834	2.30838381006029	0.657710144535694	3.50972815188958	0.000448565044648503	0.0107618178305795
ENSDARG00000100166	204.359909885299	-1.21114997705409	0.345606181582768	-3.50442220537665	0.000457599243081056	0.010963315198817
ENSDARG00000090054	849.2194668969	-1.11524494500894	0.318329198159798	-3.5034327716589	0.000459302577856491	0.0109888619528772
ENSDARG00000026611	137.142936059985	1.38303790216254	0.395012940123849	3.50124707744741	0.000463086296107316	0.0110640423931457
ENSDARG00000089042	655.980687769879	-0.896521545329709	0.256213487284346	-3.49911924946694	0.000466797761161604	0.0111372909820715
ENSDARG00000023963	75.699660260966	3.42426238878816	0.980206734744028	3.49340834684469	0.000476896655982908	0.0113625239167198
ENSDARG00000098800	208.245681685372	0.788276708081241	0.225722618639407	3.49223623592865	0.000478994409698067	0.0113966620367986
ENSDARG00000026519	524.527672091853	-0.73188600744159	0.209606216598943	-3.49171899248566	0.000479922866506309	0.0113966620367986
ENSDARG00000037503	1566.65291535814	-0.633600083090111	0.181472583849182	-3.49143694133259	0.000480429857917125	0.0113966620367986
ENSDARG00000034307	10.0585906626008	5.92750096032674	1.69787190476027	3.49113554662633	0.000480972171755906	0.0113966620367986
ENSDARG00000074781	146.372210025273	-0.904752458193494	0.259216991550425	-3.49032851890612	0.000482427107745108	0.0114154562532279
ENSDARG00000035329	80.5149720488612	1.24895467625749	0.357905684365438	3.48961955849311	0.000483708630696065	0.0114301012048043
ENSDARG00000100198	173.529912810944	-1.2495591057451	0.358178278606392	-3.48865126776227	0.000485464051324057	0.0114506823704282
ENSDARG00000010565	4.69417324487493	5.8772981549585	1.68480845064525	3.48840733360971	0.000485907217110345	0.0114506823704282
ENSDARG00000021265	57.845444291766	6.28097066140267	1.80115991779532	3.487181010052	0.000488140854223742	0.011487625832687
ENSDARG00000038694	11.137326875083	4.22051388426624	1.21068529374711	3.48605364752026	0.000490202686785314	0.0115204309905268
ENSDARG00000070107	777.153251744882	-1.29821238487963	0.372453519819043	-3.4855688449672	0.000491091836575542	0.0115256247359566
ENSDARG00000078095	178.400160082383	-1.15172957910373	0.330479725743765	-3.4850234050264	0.000492093995849355	0.0115334530277193
ENSDARG00000061140	11.4965656727433	3.52382872086222	1.01128701707847	3.48449911978726	0.000493059083967875	0.0115403923995195
ENSDARG00000060494	954.911868050135	-0.763592571313711	0.219169794086301	-3.48402285313567	0.000493937310535937	0.011545282664966
ENSDARG00000102831	735.857013651179	-0.713508848894957	0.204872443885043	-3.48269799180664	0.000496388007896024	0.0115868648663145
ENSDARG00000031222	2002.23087710855	-0.873686632717782	0.250975405323013	-3.48116434593788	0.000499239066900076	0.0116376674378734
ENSDARG00000003705	1002.22445487528	0.683509024971456	0.196470804927238	3.47893431405541	0.00050341196357713	0.011704288840101
ENSDARG00000051861	14.1100382779599	3.58832799187591	1.03145123610281	3.47891191195222	0.000503454047498839	0.011704288840101
ENSDARG00000056874	5.11130922068786	6.24753234093804	1.79737772009346	3.47591509068732	0.000509113447592861	0.0117980327761341
ENSDARG00000007407	7.58163213531133	4.82486401629377	1.38820269210722	3.47561926203288	0.000509675314864868	0.0117980327761341
ENSDARG00000071424	1004.69852593019	-0.706308044435275	0.203249797307258	-3.47507379487091	0.000510712836310825	0.0117980327761341
ENSDARG00000089617	26.4878928700581	-2.00155252944128	0.575985968626953	-3.47500223696876	0.000510849091056684	0.0117980327761341
ENSDARG00000075121	8.52259039569011	3.87131615569129	1.11405669672346	3.47497229456737	0.000510906115001286	0.0117980327761341
ENSDARG00000100553	1324.71928032186	-0.621851666512847	0.17902727598841	-3.473502364819	0.000513712836346031	0.0118469872018303
ENSDARG00000024116	9.02312827172192	3.934973995013	1.1332466956718	3.47230131801118	0.000516016808155964	0.0118842322305612
ENSDARG00000100508	278.059775000376	-0.733245816487358	0.211313892845685	-3.4699366265654	0.000520581178563364	0.0119733671069574
ENSDARG00000017798	2424.21171585077	-0.890435848385714	0.256675835799192	-3.46910664813161	0.000522192119571261	0.0119944261818965
ENSDARG00000044375	1581.32755032197	-0.800162448742053	0.230749150701748	-3.46767234595932	0.000524986975222773	0.0120425868651501
ENSDARG00000005232	246.823927217132	-0.825464385650966	0.238207040226576	-3.46532321154659	0.000529594588334238	0.0121321469439118
ENSDARG00000009899	207.489782997672	-0.826810756420093	0.238665891677653	-3.46430212800077	0.000531609076899432	0.0121621440006833
ENSDARG00000028618	30.2315714954146	1.95794441794557	0.565452044310767	3.46261798439888	0.000534947319936647	0.0122223063164333
ENSDARG00000099221	1208.20111637123	-0.806071218387582	0.232825571103685	-3.46212494858915	0.00053592828589638	0.0122285223964452
ENSDARG00000117588	21.163515862434	-2.3958773178636	0.692230928664658	-3.46109545045227	0.000537982027418546	0.0122591677317964
ENSDARG00000086173	71.5339051430563	1.92149533317148	0.555901248259436	3.45654077803892	0.000547156414964336	0.0124517785727372
ENSDARG00000053684	100.699744768691	1.2729366374881	0.368509316229313	3.4542861779266	0.000551751548033505	0.0125398079098524
ENSDARG00000077860	865.190313154527	-1.27726911699243	0.36989285203501	-3.45307866849922	0.000554227347508111	0.0125676619142255
ENSDARG00000079977	266.33768847505	-0.91251624629247	0.264277298339196	-3.45287412890557	0.000554647745771919	0.0125676619142255
ENSDARG00000100789	104.911802070336	-1.43532199174539	0.415760612324453	-3.45227986778431	0.000555870839711015	0.0125676619142255
ENSDARG00000079553	4.88353972176043	6.17951722759731	1.78998670331598	3.45226990577621	0.0005558913646698	0.0125676619142255
ENSDARG00000078701	752.633960318622	-0.979872004440271	0.284141879999293	-3.4485307285315	0.00056364533260646	0.0127178177079691
ENSDARG00000037177	943.713481430976	-2.07540732562112	0.601888270917135	-3.4481604409049	0.000564418658399499	0.0127178177079691
ENSDARG00000098832	3135.73578981933	-0.671351952258542	0.194707394176658	-3.44800440218221	0.000564744832713293	0.0127178177079691
ENSDARG00000105215	6.33235381607139	6.24496068287007	1.8131502120008	3.44425996342508	0.000572624837493288	0.0128672106819312
ENSDARG00000099156	401.38780290844	-0.753124992952249	0.218668267812853	-3.44414395597998	0.000572870597317285	0.0128672106819312
ENSDARG00000069302	18.3137883612779	2.55568545887282	0.742412632215884	3.44240567572894	0.000576564896342464	0.0129333478048212
ENSDARG00000057610	99.0203126722758	0.93760612423163	0.272521178104195	3.44048903191351	0.00058066397112405	0.0130083811712855
ENSDARG00000103388	1071.02601512376	-0.831474918840443	0.242052905598592	-3.43509579769027	0.000592344391180516	0.0132528414369182
ENSDARG00000054942	12.4666814823154	4.72464397712026	1.37564362151915	3.4344970624752	0.000593654506293696	0.0132649484890755
ENSDARG00000007923	372.265709388313	0.723968462111845	0.211029374025937	3.43065255940561	0.000602131280729075	0.013436952901134
ENSDARG00000021805	118.268845545015	-0.929209502307555	0.270884779145707	-3.4302757993196	0.000602968034925582	0.0134382410884577
ENSDARG00000113707	112.27260286032	-1.49318468610838	0.435353911646938	-3.4298180082032	0.000603986208962033	0.0134435640059291
ENSDARG00000036239	33.1395654882628	2.13251021852051	0.621853198548107	3.42928238288306	0.000605179525444941	0.0134527665127902
ENSDARG00000099510	143.608714279934	1.08321013715557	0.315935507313766	3.42857992242004	0.000606747858901507	0.0134702709987786
ENSDARG00000097501	82.396952409793	1.11507758090143	0.325368967420857	3.42711718865034	0.000610025746384199	0.0135246973098302
ENSDARG00000102934	71.1636156028035	-1.23134205977101	0.359328427999685	-3.42678720585973	0.000610767490107695	0.0135246973098302
ENSDARG00000000729	411.095226673293	-0.871308913935973	0.254506867445311	-3.42351828334534	0.000618160932668467	0.013670866780168
ENSDARG00000056036	168.3884957532	-1.15425343889055	0.33751626959529	-3.41984533152905	0.000626567493043401	0.0138390387387947
ENSDARG00000011418	72.6489094467717	1.21735235129595	0.356121438353949	3.41836300819952	0.000629990224545165	0.0138968431884963
ENSDARG00000105178	297.957065298555	-1.06014103474426	0.31028029242948	-3.41672049630805	0.000633803147305886	0.013963096157122
ENSDARG00000009001	540.535511697125	0.791034500631637	0.231572850439419	3.41592073134056	0.000635667480695594	0.0139863061760191
ENSDARG00000002710	2297.00260055	-0.880467860657111	0.257791827143376	-3.41542193332383	0.00063683281111706	0.0139940968048016
ENSDARG00000042518	452.660329209874	-0.651827739241703	0.190902677904801	-3.41445047495224	0.000639108113241893	0.0140262276761102
ENSDARG00000055838	67.0955518005336	-1.37730495473454	0.403442526962392	-3.41388143958093	0.000640444389448781	0.0140376946861391
ENSDARG00000086288	592.751420910074	-0.669639292657426	0.19631406630163	-3.41106119022846	0.000647105675192599	0.0141587981409644
ENSDARG00000005606	349.32269007639	-0.972965030959127	0.28525602578687	-3.41084830118919	0.000647611114969328	0.0141587981409644
ENSDARG00000020447	528.563256729762	0.886670861636324	0.26012934475144	3.40857684658207	0.000653026893888567	0.0142417190110129
ENSDARG00000005220	25.1718615679692	2.26514006046996	0.664543585671313	3.40856508032012	0.00065305505725862	0.0142417190110129
ENSDARG00000076697	288.763770858546	-1.02248200915926	0.300016945788574	-3.40808085513881	0.000654215064298602	0.0142490023474127
ENSDARG00000074667	1614.13716680201	0.617481287409852	0.181238684944277	3.40700600205581	0.000656796826820008	0.0142871945304479
ENSDARG00000054610	11.9452524825133	3.48350994756754	1.02274209414971	3.40604925473775	0.000659102869964671	0.014319300386512
ENSDARG00000020884	155.828621244122	-1.08981580483518	0.320045860449032	-3.40518637955867	0.000661189108420407	0.0143302221339993
ENSDARG00000056795	32.4236750936745	2.75578029156371	0.809296772005227	3.40515418680789	0.000661267061951505	0.0143302221339993
ENSDARG00000018069	189.154860607609	0.840859185452069	0.247245144796234	3.40091283145342	0.000671612402213415	0.0145361529964635
ENSDARG00000007788	96.0775030876468	-1.48084592187566	0.435664181474577	-3.39905364003875	0.000676194532946252	0.0146169870843645
ENSDARG00000099236	90.4727998022308	1.13112880060632	0.332887163493164	3.39793456959042	0.00067896656812071	0.0146585397998526
ENSDARG00000098595	187.082297481024	-1.06198837840544	0.312611534116686	-3.39715033677883	0.00068091547275116	0.0146822398811969
ENSDARG00000042872	33.3647964370372	-2.27926609181081	0.671049502975429	-3.39656922731418	0.000682362946438963	0.0146942178719129
ENSDARG00000094695	13.8250484835589	3.1079466298736	0.915115837712194	3.39623302514743	0.000683201691111503	0.0146942178719129
ENSDARG00000093608	6.20670437110432	5.49815337984437	1.61905499796155	3.39590278697557	0.000684026489921511	0.0146942178719129
ENSDARG00000104530	2134.9652701374	-0.69431208923933	0.204582936803796	-3.3937927575319	0.000689318362046731	0.0147809280492191
ENSDARG00000077403	7.56005143082995	5.81526324575254	1.71360597414013	3.39358250000883	0.000689847759333482	0.0147809280492191
ENSDARG00000080020	8.21908110832021	4.73389121878765	1.39517591363226	3.39304253501856	0.000691209043043466	0.0147809280492191
ENSDARG00000028118	1014.63312658738	-0.782851475493293	0.230730144586877	-3.39293106626787	0.000691490373085204	0.0147809280492191
ENSDARG00000062674	1625.41085140494	-0.538271083748164	0.158738177302712	-3.39093652764884	0.000696542306281196	0.0148560668937756
ENSDARG00000087663	103.371680783334	-2.86121332303845	0.843852157902575	-3.390657114808	0.000697252759301578	0.0148560668937756
ENSDARG00000000631	151.840912023911	-0.951189283469781	0.280570811200227	-3.39019329701753	0.000698433579151315	0.0148560668937756
ENSDARG00000056209	24.8103688018883	2.8907046473966	0.852668281667255	3.39018667581289	0.000698450449324754	0.0148560668937756
ENSDARG00000103953	1100.66854051596	-0.651765360464708	0.192323151984551	-3.38890743906414	0.000701716931519058	0.014907163877714
ENSDARG00000056122	5057.52001603766	0.629100943889229	0.185685725829744	3.38798763921172	0.00070407437261349	0.0149388473894006
ENSDARG00000013841	172.230370843121	-1.11119197218476	0.328342368845179	-3.38424789981555	0.000713735295489081	0.0151252258564946
ENSDARG00000096403	48.3715222341007	-2.34919795858576	0.694330693748538	-3.38339926455355	0.000715944665536141	0.0151393264067984
ENSDARG00000056979	2860.98093759601	-0.64546991230775	0.190780135992655	-3.38331823147773	0.000716155962199855	0.0151393264067984
ENSDARG00000104508	48.1533783780195	1.39531986188966	0.412607909749084	3.38170895157629	0.00072036423695726	0.0152004568692485
ENSDARG00000037813	65.9247049312538	-1.31319273328974	0.388341741371387	-3.38153897299924	0.000720810070669289	0.0152004568692485
ENSDARG00000033320	16.3977126255308	3.73024989317827	1.10392603530451	3.37907592889529	0.000727299180466388	0.0153185724823507
ENSDARG00000038737	905.495973935669	-0.628821874123121	0.186115649022144	-3.3786620170145	0.000728394979771905	0.0153229431720309
ENSDARG00000013613	72.5338359634045	1.14740510313892	0.339824694468331	3.37646181050522	0.000734245642892901	0.0154125561277465
ENSDARG00000005172	299.864499153323	1.42282597613936	0.421404719947439	3.376388324072	0.000734441805043919	0.0154125561277465
ENSDARG00000101029	167.610296219359	-1.18611852967259	0.351351853681961	-3.37587098870481	0.00073582414043115	0.0154219431800112
ENSDARG00000009020	12.0791066944705	-3.5228985378753	1.04372325829273	-3.37531861045033	0.000737302778897637	0.0154219431800112
ENSDARG00000031709	35.9031426496164	-1.51685224417548	0.449408613882592	-3.37521844779718	0.000737571195565751	0.0154219431800112
ENSDARG00000077226	11663.2581180279	-0.682131159394551	0.20228038656677	-3.37220612918588	0.000745686166618452	0.0155727437943926
ENSDARG00000040503	545.915109164838	0.852697762548347	0.252933578107428	3.37123196108893	0.000748328198492929	0.0156090222781173
ENSDARG00000012519	3516.93866939929	-0.67721868873059	0.200949711533703	-3.37009037515841	0.000751435344420223	0.0156451630925941
ENSDARG00000104138	15.5053759069114	2.91756586492509	0.86576471765096	3.36992927228681	0.000751874794420901	0.0156451630925941
ENSDARG00000040946	688.936937589262	-0.766986052645	0.227766201362793	-3.36742698458285	0.000758731148702134	0.015768810018207
ENSDARG00000016548	585.548191905778	-1.33118407711926	0.395447017003299	-3.36627669417508	0.000761902422325051	0.0158156640013323
ENSDARG00000100947	10.2410762755167	3.07804591934745	0.914959413493625	3.36413383364671	0.000767842987638971	0.015906524893238
ENSDARG00000058771	302.47605298575	-0.790784087961958	0.235070257901826	-3.36403292794369	0.000768123781801001	0.015906524893238
ENSDARG00000074677	13.4879091193954	2.66896767223316	0.793572119133946	3.36323266390192	0.000770354085702977	0.0159335827078853
ENSDARG00000055226	8.51107402386392	3.5061694475467	1.04284420061402	3.36212201734669	0.000773459376407004	0.0159786517880489
ENSDARG00000071196	27.2517636356697	2.92312836444362	0.869551187576523	3.36165185696601	0.000774777409738376	0.015986734830128
ENSDARG00000034753	1006.77701637642	0.661930941202959	0.196947159600972	3.36095703306447	0.000776729076003919	0.016007857301156
ENSDARG00000105452	819.336332862626	-0.803386302787826	0.239062228769421	-3.36057396822274	0.000777807003928085	0.0160109436966103
ENSDARG00000011956	9.37639379163955	4.00566450693415	1.19228599986508	3.35965071080885	0.000780410719861017	0.0160453932271782
ENSDARG00000086685	14.102969504884	3.43518470964881	1.02267469054256	3.3590199712739	0.000782194143388297	0.0160629154445811
ENSDARG00000101034	9.09401809913965	4.86759629014902	1.452656477623	3.35082406964786	0.000805714727932541	0.0165262533374986
ENSDARG00000011926	140.462476203511	0.896569035470778	0.26762038332633	3.35015227288395	0.000807671466726609	0.0165467135404204
ENSDARG00000116727	19.7676740632568	-2.84012190187583	0.847897518348642	-3.34960515913199	0.000809268298948974	0.0165597605656818
ENSDARG00000074030	3153.20768052166	-0.84013590769902	0.251097593290434	-3.34585408282775	0.000820295509627263	0.0167655184135904
ENSDARG00000074563	105.214988927777	-1.52754878386332	0.456599825945969	-3.34548700429	0.000821382082767826	0.0167678590860888
ENSDARG00000076290	3241.75633072874	0.586234865380792	0.175276576906655	3.34462753510411	0.000823931385453499	0.0167825079660368
ENSDARG00000105176	9.24482459576033	3.50371822704737	1.04757806956963	3.34458913261402	0.000824045463607719	0.0167825079660368
ENSDARG00000027200	691.877275494045	0.842305492870143	0.251980971755231	3.34273452079683	0.000829572233788574	0.0168751427274209
ENSDARG00000097897	505.66971897312	-0.774569397547081	0.231823781068245	-3.34119905204661	0.000834173951427945	0.0169339141952374
ENSDARG00000068710	15.4449003926844	2.67967825224108	0.802030992160881	3.34111559083437	0.000834424757446483	0.0169339141952374
ENSDARG00000090421	27.5699807878917	-1.91946698807799	0.574612823283865	-3.34045275409692	0.000836419107284577	0.0169544413638766
ENSDARG00000038010	8.66784046495265	4.36621942282767	1.30794135366683	3.3382379191444	0.000843115240647425	0.0170701149074743
ENSDARG00000041359	251.89831385678	0.772720204754074	0.231540962480848	3.33729374048875	0.000845984873394197	0.0171081348957209
ENSDARG00000013144	162.794174988363	1.06664842366191	0.319704810235381	3.3363540037968	0.000848849998351964	0.0171459747910672
ENSDARG00000104500	35.4339651195616	-1.70254678747204	0.510401951814936	-3.33569803449607	0.000850855287008869	0.0171663785975474
ENSDARG00000043133	4.37872982381541	6.02194743493275	1.80590857747916	3.33458044888335	0.00085428185175627	0.0172010081658345
ENSDARG00000079779	137.405020292583	-1.03982030185005	0.311838074492155	-3.33448795033592	0.000854566028876531	0.0172010081658345
ENSDARG00000025495	4946.12258129611	0.640618909373272	0.192190704059077	3.33324607196585	0.000858389868291477	0.0172578382611049
ENSDARG00000014717	333.193044524564	-1.24710006412894	0.3742156718633	-3.33257038092329	0.000860477032174469	0.0172755185033384
ENSDARG00000018476	2143.09077022461	-0.646524519511419	0.19401672416507	-3.33231334718008	0.000861272226833104	0.0172755185033384
ENSDARG00000093448	740.446421765171	0.672331533326603	0.201816654407885	3.33139767527697	0.000864110615562965	0.0173037353192566
ENSDARG00000036894	22.7853304651361	2.73712051326444	0.821658897586112	3.33121264956251	0.000864685208417346	0.0173037353192566
ENSDARG00000008107	93.1542108678901	-0.939751289595573	0.282179915560003	-3.33032663834554	0.000867441608134109	0.0173387806956123
ENSDARG00000009040	24.4433687916483	2.16007837124232	0.648871710187661	3.32897603228472	0.00087165905151795	0.0173919101565462
ENSDARG00000104130	226.899881032538	-1.10658490164832	0.332424572302228	-3.32883003799806	0.000872116074516662	0.0173919101565462
ENSDARG00000022995	889.067857460721	0.648107709954558	0.194836389789882	3.32642023727446	0.000879691927060699	0.0175227318034608
ENSDARG00000104295	773.876333439676	-0.657647853627638	0.197796807990042	-3.32486585759638	0.000884610855179744	0.0175869635050641
ENSDARG00000018049	1878.69441867641	-0.74920945376426	0.225342605586581	-3.3247572149706	0.000884955612892499	0.0175869635050641
ENSDARG00000069476	13.4008558789744	3.39506557299827	1.02147696265689	3.32368295822121	0.0008883712834972	0.0176345277794323
ENSDARG00000102914	297.709179908001	-0.665252171938292	0.200202617588411	-3.32289447536574	0.000890886089395385	0.0176589509309703
ENSDARG00000021184	11.562285938942	5.11991695638912	1.54091108828849	3.32265566475733	0.000891649058601458	0.0176589509309703
ENSDARG00000091253	36.252940353068	6.4353312962238	1.93929731742903	3.31838302378269	0.000905402365898289	0.0179107692795246
ENSDARG00000103350	590.260215757293	-0.962974550613179	0.290268214020321	-3.3175335916931	0.000908159945333256	0.017920522552644
ENSDARG00000114762	38.4219036395451	-1.83288504254091	0.552516202478539	-3.31734170748069	0.00090878395121362	0.017920522552644
ENSDARG00000010029	54.9391203550141	-1.1976121648144	0.36102324632112	-3.31727160790405	0.000909012013539916	0.017920522552644
ENSDARG00000088083	291.994975661716	-1.35783347712385	0.409447759248584	-3.31625572848593	0.000912323040496996	0.0179652653522525
ENSDARG00000077811	7654.39144495291	-0.503435912389863	0.151874177190119	-3.31482232005545	0.00091701392143046	0.0180370469152513
ENSDARG00000053773	5.67737680520936	5.84328721665774	1.76416121215233	3.31221839387838	0.000925592588444899	0.0181850480076019
ENSDARG00000112772	126.86592149374	1.19642368283946	0.361440579328185	3.31015317943344	0.000932449273580957	0.0182989191914352
ENSDARG00000115988	680.021570966669	-2.60285296094239	0.786825709712096	-3.30804259293305	0.000939505195368545	0.0184164370683039
ENSDARG00000013755	155.5210223572	7.4511545775283	2.25281840759036	3.30748122104441	0.000941390233312714	0.0184286179431692
ENSDARG00000036371	378.183499842376	5.76618812056118	1.74357466941514	3.30710707244639	0.000942648536904634	0.0184286179431692
ENSDARG00000003751	295.716390247145	-0.892996533765077	0.270040039864348	-3.30690416952117	0.000943331573554692	0.0184286179431692
ENSDARG00000019000	1989.07345751681	-0.771995716766237	0.233490081318769	-3.3063319538284	0.000945260306506255	0.0184454075647431
ENSDARG00000087784	17.0293622453565	2.86795121942692	0.867596247491391	3.30562888869039	0.000947635087271129	0.0184671093637564
ENSDARG00000098424	89.2467573178565	-1.17697399626483	0.356079431875453	-3.30536922637111	0.00094851355920511	0.0184671093637564
ENSDARG00000077157	5.27705784312464	5.87555535113826	1.77775708768007	3.30503834964636	0.000949634051934734	0.0184680804914027
ENSDARG00000104549	92.1509599029495	-1.1415867979665	0.345518228979077	-3.30398428279634	0.00095321176124883	0.0185167825242594
ENSDARG00000009031	428.282454863776	-0.753616235018944	0.228139188758505	-3.30331776456293	0.00095548049369991	0.0185204670046696
ENSDARG00000093126	56.7241712973866	1.41620362253409	0.428724182342679	3.30329773980914	0.000955548732414837	0.0185204670046696
ENSDARG00000068275	13.9100345662962	2.87193321697057	0.869584307905607	3.30265069282083	0.000957756117068629	0.0185281364229416
ENSDARG00000077544	98.4846056933954	1.08586729261703	0.328796408001482	3.30255217572856	0.000958092619667475	0.0185281364229416
ENSDARG00000098925	583.387838805965	-1.05561521146948	0.319828926427108	-3.30056203252793	0.000964913799825002	0.0186391523482433
ENSDARG00000042236	5099.75409886983	-0.818172887661844	0.247924284898254	-3.30009175179276	0.000966532235040718	0.0186495313808192
ENSDARG00000113977	8.98335745322405	3.83291894894894	1.16158010066007	3.29974570567357	0.000967724731467309	0.0186516777852638
ENSDARG00000041747	5.60128607291218	5.91591545848538	1.7931898170641	3.29910163563788	0.000969947865685561	0.0186736614766472
ENSDARG00000070625	47.5245198647485	-1.25862835741861	0.381658917015868	-3.29778318101311	0.000974513528933763	0.0187406447871877
ENSDARG00000042401	121.390894900248	0.993444792291911	0.301539910864843	3.29457148621761	0.000985718689424589	0.0189350193681227
ENSDARG00000069467	26.1720934044046	-1.70455955259007	0.517952238082347	-3.29095894807016	0.000998464829720319	0.0191585298250006
ENSDARG00000030270	293.055053983929	5.99743923980123	1.82276992881766	3.29028866725461	0.00100084650243431	0.0191828912966576
ENSDARG00000007449	449.495068826035	0.623936693556472	0.189674397581473	3.28951456555156	0.00100360362016632	0.0191977427422293
ENSDARG00000055133	744.0754794452	-1.9328188938257	0.587581839585622	-3.28944627558397	0.00100384718570962	0.0191977427422293
ENSDARG00000089637	156.884782165133	0.866818991864924	0.263618197043495	3.28816068688121	0.00100844263799618	0.0192642696627177
ENSDARG00000058158	4.75103598935773	5.81963248869348	1.77029442838284	3.28738112451142	0.00101123873027984	0.0192927051116466
ENSDARG00000070425	447.242683560269	-1.28035069015428	0.389516077083381	-3.28702912532209	0.00101250361223772	0.0192927051116466
ENSDARG00000037393	22.5430582937703	1.88727274974843	0.574195617668382	3.28681148318759	0.00101328642499431	0.0192927051116466
ENSDARG00000077897	369.364758115881	-0.754489971367569	0.229573871519107	-3.28648014852497	0.00101447924142903	0.0192941200823051
ENSDARG00000013292	155.8992423275	1.11677144625174	0.339986572112289	3.28475162802281	0.00102072307972414	0.0193795391849938
ENSDARG00000031678	14.423677361609	2.74662521634236	0.836209133035372	3.28461518516586	0.00102121745618315	0.0193795391849938
ENSDARG00000031299	12.9723304354576	2.59392577842137	0.790280221699022	3.28228608941357	0.00102969077442875	0.0195188635812043
ENSDARG00000077581	273.858564426373	-0.941403502725712	0.286877507870658	-3.28155214995159	0.00103237431990992	0.0195482513923668
ENSDARG00000003420	191.516311715631	0.905046823689362	0.275862338376451	3.28079153180492	0.00103516224050538	0.0195795489569274
ENSDARG00000055679	221.07110209229	0.989178228368846	0.301596327313122	3.27980860105722	0.00103877533080586	0.0196263685174163
ENSDARG00000099768	111.978700931531	-1.26416179083034	0.385623696134923	-3.27822642514176	0.00104461566534443	0.0197151205986777
ENSDARG00000013963	18.5472669653656	3.35993478531269	1.02515363962848	3.27749388523885	0.00104732998974023	0.0197447457082175
ENSDARG00000014550	287.075514083424	-0.779460059060654	0.237883484504691	-3.27664638292821	0.00105047843314237	0.0197824814101593
ENSDARG00000117464	683.4869751174	-0.961218897317354	0.293435340121799	-3.27574346334143	0.00105384238317713	0.0198241887784138
ENSDARG00000052690	465.903085225095	-1.09028051640393	0.332932163457242	-3.27478278182021	0.00105743247475337	0.0198700546726531
ENSDARG00000090570	25.4037609425373	3.31538388596187	1.01269763230797	3.27381419704321	0.00106106355336287	0.0199165900930463
ENSDARG00000098105	91.8371478240457	1.02049762151005	0.311758823011243	3.27335602454866	0.00106278518889949	0.0199172765596371
ENSDARG00000113399	321.885448303586	-0.928466467337676	0.283657974056974	-3.27319008190896	0.00106340937457541	0.0199172765596371
ENSDARG00000071445	87.242817066346	5.77818806817797	1.76715607329268	3.26976669209057	0.00107636220695894	0.0201380130911516
ENSDARG00000036588	51.0190808672009	1.2034859546432	0.368226742139399	3.26832849686838	0.00108184721019268	0.0202187046325284
ENSDARG00000030913	250.918384419968	-0.795807108712049	0.243530093743392	-3.26779781701473	0.00108387764363639	0.0202347287367184
ENSDARG00000006585	122.582558501487	-1.52321801360448	0.466446245021539	-3.26558103932028	0.00109239742474459	0.0203596814451987
ENSDARG00000004451	10.0865933289343	3.11029948070722	0.952489387722047	3.26544266088438	0.00109293130540603	0.0203596814451987
ENSDARG00000100223	15.7186864695928	3.09913341116892	0.949510223081439	3.26392842945	0.00109878918093913	0.0204301044779378
ENSDARG00000019949	45.3100824673268	2.14168818724961	0.656183952196699	3.26385334490414	0.00109908040321891	0.0204301044779378
ENSDARG00000052482	357.126486133883	-0.657504289576319	0.201611664575833	-3.26124131239941	0.00110925595325902	0.0205970561826891
ENSDARG00000025847	1910.16140861066	-0.724423732491746	0.222192694750394	-3.26034000940286	0.00111278727628827	0.0206404091569599
ENSDARG00000056059	189.056465476756	-0.968829372406773	0.297220338297762	-3.25963350272544	0.00111556264796621	0.0206625136567507
ENSDARG00000090228	13.3394336148734	2.5679535532525	0.787854267379546	3.25942710419489	0.00111637465090386	0.0206625136567507
ENSDARG00000045561	6.58764484356764	4.62966718006386	1.42095326581349	3.25814176401742	0.00112144368358846	0.0207340873975358
ENSDARG00000006040	287.399042913976	0.704609265267201	0.216362459848645	3.25661515292489	0.00112749186694462	0.0208235917610222
ENSDARG00000007523	409.854991648246	-1.03224780150057	0.317125313277801	-3.25501547268895	0.00113386188326178	0.0209188422313001
ENSDARG00000102471	216.225452502913	-0.831513776168951	0.255744684539797	-3.25134333745872	0.00114861057656712	0.021168303895067
ENSDARG00000019392	13.1934452936699	2.75120523879701	0.846304820283497	3.25084434456536	0.00115062835075959	0.0211707429637229
ENSDARG00000101914	47.7262699937251	1.3407484163905	0.412475251959443	3.25049420546163	0.00115204616134889	0.0211707429637229
ENSDARG00000010625	8.39007970336834	3.80312862870503	1.17004914189318	3.25040076739976	0.00115242479089483	0.0211707429637229
ENSDARG00000067796	59.2395339112642	-1.31844177784763	0.405743601575649	-3.24944564184782	0.00115630175109371	0.0212193672408155
ENSDARG00000007179	222.055613530018	-0.826678481288974	0.25446314419516	-3.24871597379522	0.0011592716725885	0.021251260735549
ENSDARG00000103739	849.29007711315	-0.791028393058536	0.243538166076326	-3.248067462291	0.00116191718342923	0.0212638065245503
ENSDARG00000035458	44.1095031600147	5.65364068155566	1.74068292588453	3.24794400949429	0.00116242142334208	0.0212638065245503
ENSDARG00000051953	496.060306667973	-0.604651547809275	0.186258969175363	-3.24629493272883	0.00116917645847986	0.0213647181237051
ENSDARG00000075349	168.488802232045	-1.12588114104456	0.347047954637759	-3.24416590272008	0.00117795115316904	0.021502282954673
ENSDARG00000062790	1968.86853995061	-0.639004905766431	0.197032141905751	-3.24315058236586	0.00118215714073374	0.021549775031117
ENSDARG00000051800	761.051050018792	-1.00248517926758	0.309131429744284	-3.24290927032832	0.0011831588201188	0.021549775031117
ENSDARG00000061120	6.98562261372602	5.61370164867565	1.73121632758943	3.24263441790216	0.00118430067997095	0.021549775031117
ENSDARG00000098103	120.963979194371	-1.63993039729196	0.505803949453596	-3.2422253702517	0.00118600193215493	0.0215564112310343
ENSDARG00000087869	386.370434069828	-0.848341957759317	0.261676760888824	-3.24194611274535	0.00118716467649174	0.0215564112310343
ENSDARG00000025667	18.2023921814329	-1.98544438246978	0.612606155891688	-3.24098013605468	0.00119119484072478	0.0216068464800237
ENSDARG00000076144	3.92782659459123	5.86590346246148	1.810650325778	3.23966664294556	0.00119669516395091	0.0216838146829341
ENSDARG00000034211	6.1337307778911	5.12568448075158	1.58241834432943	3.23914627198263	0.00119888072726206	0.0217006217683845
ENSDARG00000070346	95.4856808634873	1.17312423961922	0.362358286930207	3.23747043170332	0.00120594435839747	0.0218055976754259
ENSDARG00000041887	1107.61739876118	-0.663327054614845	0.204913183265097	-3.23711263494793	0.00120745743575923	0.0218100950438185
ENSDARG00000012366	5.8175185134698	5.52197296161174	1.70721559009422	3.23449070735524	0.0012185988611763	0.021988316271225
ENSDARG00000038658	27.436152010942	5.61396577235627	1.73663887399536	3.23266158348777	0.00122642754961776	0.0221003662013016
ENSDARG00000057027	11.9775576093719	3.21525594197399	0.994683299779902	3.2324418663563	0.00122737106207808	0.0221003662013016
ENSDARG00000061201	5.88709252486124	5.28814896085814	1.63623210965191	3.23190635953424	0.00122967345191137	0.0221187351881868
ENSDARG00000069956	4.74500882475269	5.94425690082311	1.8406769927841	3.22938621177209	0.00124056237723911	0.0222913552160153
ENSDARG00000037079	186.499471445475	-0.923933573842154	0.286243959522979	-3.22778365483022	0.0012475328638774	0.0223932798146568
ENSDARG00000052558	92.8683022917336	0.995834806664342	0.308553266609161	3.22743238990158	0.00124906555124486	0.0223936549992969
ENSDARG00000010250	9.62505085098075	3.27456023969068	1.01468034518409	3.22718406366352	0.0012501501312651	0.0223936549992969
ENSDARG00000088741	98.5089170733744	-0.99982113022079	0.309988918220077	-3.22534475090805	0.00125821055589823	0.0225146598436146
ENSDARG00000058548	10.5083136307245	3.38879837284527	1.05103825697155	3.22423884227556	0.00126308005281164	0.0225783740010371
ENSDARG00000014259	214.83085756386	0.835112615863061	0.259049781784802	3.22375340411137	0.0012652230066012	0.0225799704189283
ENSDARG00000001452	5.91370080929971	5.1776156802374	1.60614809555877	3.22362283686932	0.00126579996475651	0.0225799704189283
ENSDARG00000036168	10.2488452930576	3.31502073435866	1.02844607078742	3.22332967038373	0.00126709631104479	0.0225799704189283
ENSDARG00000054632	10.0509860539697	3.30122244070162	1.02431734210233	3.22285126397073	0.00126921439792171	0.0225943739568106
ENSDARG00000090617	249.627948431554	-0.962849195177268	0.298798307965765	-3.22240511243988	0.00127119262525025	0.0226062606036771
ENSDARG00000092143	7.74514094794268	5.20188578302852	1.61452420058117	3.22193113064272	0.00127329736947598	0.0226203703640172
ENSDARG00000052016	4.72905174801112	-5.12721326372642	1.59169103863066	-3.22123649583238	0.00127638774915792	0.0226519430791916
ENSDARG00000025428	28.7651361919878	2.17400065453084	0.675147226312673	3.22003937778753	0.00128172989366235	0.0227233717016192
ENSDARG00000037865	32.2315859733024	1.51058478759184	0.4695389695205	3.21716595564894	0.00129463688702118	0.0229095413382956
ENSDARG00000089586	9.49963203762702	3.81866793069702	1.18698686897632	3.21711050939452	0.00129488711912106	0.0229095413382956
ENSDARG00000070092	31.7636587019227	-1.81008457580063	0.562772382172029	-3.21637065560073	0.0012982303961211	0.0229451581281649
ENSDARG00000063049	63.2924024532876	1.28931505858165	0.401075515258489	3.21464414937099	0.0013060632036381	0.0230491661103097
ENSDARG00000053026	151.21971120774	-1.40977604746655	0.438569803663822	-3.21448498206955	0.00130678750468886	0.0230491661103097
ENSDARG00000029204	24.5433600965937	2.27217948499138	0.707062948385547	3.2135462481516	0.00131106681936523	0.0231010241410114
ENSDARG00000099117	24.7878933552646	7.55052688614141	2.34985915246915	3.21318274680743	0.00131272734798394	0.0231065174993057
ENSDARG00000044601	1027.07388494074	0.615032457704404	0.19142644269675	3.21289185046768	0.00131405760387356	0.0231065174993057
ENSDARG00000093313	3300.87818019765	-0.973637539111916	0.303086137977836	-3.21241197505086	0.00131625477153089	0.0231215833084602
ENSDARG00000069461	33.5120232074496	1.71111495412108	0.532716433578211	3.21205588239068	0.00131788737550224	0.0231267113198511
ENSDARG00000115646	61.6244770361126	-1.13694084244518	0.354013252476285	-3.21157706524374	0.00132008558901531	0.0231417443196281
ENSDARG00000026225	624.979587467809	-0.824919908520983	0.256936742736019	-3.21059533851302	0.00132460320634161	0.0231973657963378
ENSDARG00000014179	18.9380784341145	3.20545597927464	0.99873958989688	3.20950126709767	0.00132965460576381	0.0232461669079521
ENSDARG00000067520	10.2417151650727	3.09929079409666	0.965689180503744	3.2094082202308	0.00133008502829847	0.0232461669079521
ENSDARG00000101785	4.24067098681866	5.97453862585305	1.86195139748634	3.20875111666113	0.00133312836435812	0.0232757735679935
ENSDARG00000006008	32.4894774201351	6.48635365411376	2.02165774244287	3.20843311799948	0.00133460346198147	0.0232779673601419
ENSDARG00000040944	6.24424172655531	5.22520743434231	1.63036373672359	3.20493354743218	0.00135093666336786	0.0235219155389461
ENSDARG00000016457	20.3611164930544	2.06236268195394	0.643535259669779	3.20473921353153	0.00135184904069923	0.0235219155389461
ENSDARG00000061602	61.5807622897552	1.28118055850236	0.39979893610084	3.20456220068382	0.00135268059215272	0.0235219155389461
ENSDARG00000078986	393.628854721196	0.741138965537214	0.231358393512925	3.20342371972691	0.00135804010916902	0.0235913312015765
ENSDARG00000105463	118.700985331623	-1.43065807032031	0.446714616552541	-3.20262202602909	0.00136182591113775	0.0236332967476118
ENSDARG00000040338	6.25324560853624	5.2192883398713	1.63020672105257	3.20161134932715	0.00136661245580768	0.0236925275001835
ENSDARG00000070477	105.029100300364	-1.18649158624806	0.370739475155931	-3.20033788079627	0.00137266567127093	0.0237735771379754
ENSDARG00000061836	353.306036448399	-0.875229013455103	0.27352859671067	-3.19977151924957	0.00137536571070645	0.023796447853246
ENSDARG00000063177	307.196238724781	0.866180503642159	0.27074448156907	3.19925450972188	0.00137783474793449	0.0238053760707226
ENSDARG00000099849	872.756311648412	-0.622054471928424	0.194447579501921	-3.19908570485588	0.00137864177940011	0.0238053760707226
ENSDARG00000015349	48.8180153823123	1.3190021792245	0.412364587504543	3.19863106385189	0.00138081752051855	0.023819102228945
ENSDARG00000078657	361.562588268577	0.90136205753136	0.281833480992326	3.19820787210127	0.00138284560259628	0.0238302563883975
ENSDARG00000015537	1014.56948467071	-0.55154048623497	0.172474853053639	-3.19780232578857	0.00138479169892323	0.0238389693297819
ENSDARG00000016875	97.3991792441207	1.1963406949957	0.374145631057067	3.19752683364418	0.00138611514421862	0.0238389693297819
ENSDARG00000101445	135.570904308451	-1.09967429684025	0.343952060121658	-3.19717316550244	0.00138781585148955	0.0238444456555725
ENSDARG00000070726	10.4954512444898	-2.83839547861244	0.88818954699704	-3.19570916839658	0.00139487636032029	0.0239357983011413
ENSDARG00000012311	4.65084236711015	5.57699843228347	1.74529366690521	3.19544987645129	0.00139613031093581	0.0239357983011413
ENSDARG00000029621	15.5078315511672	2.13606939172512	0.668569424213693	3.19498516438643	0.00139838028621083	0.0239357983011413
ENSDARG00000008859	194.329822808064	-1.32561970404252	0.414914489487209	-3.19492265907814	0.00139868317029278	0.0239357983011413
ENSDARG00000100560	186.573277605568	-0.914809622355128	0.286516194227877	-3.19287230803976	0.00140865222720558	0.0240500706942573
ENSDARG00000076945	5.09128874389847	5.91883341781546	1.85386329872254	3.19270219217027	0.00140948228764385	0.0240500706942573
ENSDARG00000024877	224.274394954033	0.974735471728336	0.305302288731334	3.19268969708282	0.00140954327373299	0.0240500706942573
ENSDARG00000016531	148.10752949835	-0.86130565022522	0.269833946433399	-3.19198403910907	0.00141299140410162	0.0240850807517322
ENSDARG00000055678	436.740860738255	-0.917763362814925	0.287598551205236	-3.19112651635019	0.00141719207438177	0.0241328364097586
ENSDARG00000101849	174.496231226006	0.982078717877751	0.307847233762455	3.19014956176464	0.00142199182341443	0.0241906893036479
ENSDARG00000102153	1624.15138973243	-0.485570059120788	0.152226526883804	-3.18978609747452	0.00142378133437116	0.0241972689831553
ENSDARG00000103713	9.12995545538805	4.29590215936843	1.34704121934287	3.18913935051231	0.0014269707180608	0.0242276032347921
ENSDARG00000116076	1142.21507335512	-2.72041507850193	0.853214907242762	-3.18842891211687	0.0014304817814798	0.0242633340516485
ENSDARG00000002632	92.9875753032811	0.939922739133674	0.295043461207569	3.18570943848988	0.00144399542932364	0.0244684883652582
ENSDARG00000097892	89.6869433269088	-1.36015002836585	0.427043448381415	-3.18503897793328	0.00144734512423228	0.0245011809548644
ENSDARG00000003165	229.781502148995	1.07838337218191	0.338690467269586	3.18397910893533	0.00145265495914017	0.0245669588678117
ENSDARG00000099458	863.128330597087	-0.701916495815874	0.220495056243413	-3.18336613878999	0.00145573406526184	0.0245949193200458
ENSDARG00000068851	7.82888092411298	4.8039250764632	1.50933389484471	3.18281136657139	0.00145852601274035	0.0246179781993846
ENSDARG00000029596	8.96833714054324	3.06164530455194	0.962508294410676	3.18090277489663	0.00146816893044177	0.0247565142229917
ENSDARG00000043701	7.81204330828459	4.69239610104321	1.47572405598043	3.17972461181146	0.00147415074151684	0.0248303153820604
ENSDARG00000073944	10545.7087020106	-0.861447824441507	0.270946620163445	-3.17940051779147	0.00147580017732394	0.0248303153820604
ENSDARG00000054010	1595.28643103484	-0.720469301735285	0.226620278425173	-3.1791916713807	0.00147686397576776	0.0248303153820604
ENSDARG00000061414	96.6652701626634	-1.12236742464787	0.353135058345569	-3.17829509736626	0.00148143887672325	0.0248599009842637
ENSDARG00000078322	31.4786806166768	2.34367519241774	0.737403168818622	3.17828196503752	0.00148150598329409	0.0248599009842637
ENSDARG00000015016	624.031092819136	-0.779227438262939	0.245204234381255	-3.1778710519793	0.00148360717616946	0.0248709657812664
ENSDARG00000061854	600.310534318888	0.664864980905899	0.20950720952297	3.17347065248848	0.00150628128980814	0.0252026863982062
ENSDARG00000062936	114.29443810593	0.940510755562469	0.296367259349992	3.17346375448235	0.00150631708269859	0.0252026863982062
ENSDARG00000043182	9.61399342103211	4.40030640939335	1.38677784623043	3.17304348447328	0.0015084992898749	0.0252147410371532
ENSDARG00000002445	473.07617909558	-1.09282626625252	0.344601450552193	-3.17127587391568	0.00151770933968118	0.0253441298252666
ENSDARG00000009342	162.683871274775	0.87692327580698	0.276597885075668	3.17039038663322	0.00152234257625667	0.0253969143524444
ENSDARG00000086842	207.948089265181	0.88441393245176	0.279166447747076	3.16805239164355	0.00153463862044008	0.025577310340668
ENSDARG00000017219	7455.42039645308	-0.614519887065156	0.194018263780788	-3.16733010125002	0.00153845576326994	0.0256161794559908
ENSDARG00000002607	134.962062221957	-0.854100728791308	0.269769950219372	-3.16603360788245	0.0015453293825057	0.0257058166328094
ENSDARG00000010658	1179.65632376271	2.2584633397595	0.713801329418445	3.16399430300801	0.00155619841642983	0.0258616788857558
ENSDARG00000012667	2982.5449257944	-0.699535936230822	0.221126559378486	-3.16350934142415	0.0015587934919506	0.0258659123969171
ENSDARG00000055022	742.309243899995	-0.771021546754888	0.243732966648378	-3.16338637877906	0.00155945210972718	0.0258659123969171
ENSDARG00000068629	64.1268090869185	1.25501689089542	0.397116884786283	3.16032115222408	0.00157595324717701	0.0261120001585143
ENSDARG00000116713	15.2280966286718	2.71848944466348	0.860262604436983	3.16006929819139	0.00157731618348823	0.0261120001585143
ENSDARG00000059006	845.712985421936	-0.713530473278657	0.22582474097907	-3.15966474791524	0.00157950772444101	0.0261166008779765
ENSDARG00000055713	72.1585088368605	-1.36296227947993	0.431391000128384	-3.1594592355295	0.00158062210531058	0.0261166008779765
ENSDARG00000074560	48.6120784358815	1.31462519327319	0.416252650605636	3.15823861147897	0.0015872558102847	0.0262011126578096
ENSDARG00000015495	6.72983222121995	3.54029746807494	1.12116483615175	3.15769577667682	0.00159021417128823	0.0262248512951454
ENSDARG00000033285	14.2979475460398	2.52194363175262	0.798798883147353	3.15716970186023	0.00159308603569738	0.0262471194993121
ENSDARG00000021309	35.3188558314051	1.50737524426512	0.477527518063222	3.15662487971123	0.00159606527474649	0.0262711125852834
ENSDARG00000063726	463.38877836374	-0.658513614886967	0.208671038673824	-3.15574992616152	0.00160086049801913	0.0263249223935462
ENSDARG00000100446	138.519381868737	1.03574380290027	0.32837626609076	3.15413721956994	0.00160973377614835	0.0264243689701288
ENSDARG00000024365	10.9918124960799	2.88068336810899	0.913315609990939	3.15409409036332	0.00160997169783219	0.0264243689701288
ENSDARG00000012468	145.643679207664	1.00932226675317	0.320051588649052	3.15362367365072	0.0016125688479374	0.0264418370978328
ENSDARG00000019702	2504.87687779972	0.673796639031243	0.213729434756763	3.15256829176601	0.00161840960183583	0.0265124080072822
ENSDARG00000089314	101.300866767355	-1.07387497664777	0.340986448355142	-3.14931863664365	0.00163651652521283	0.0267701585435683
ENSDARG00000035285	869.150429797492	-0.958813940492945	0.30448182498392	-3.14900221234414	0.00163828955003639	0.0267701585435683
ENSDARG00000057571	48.6774765060956	5.45938441655918	1.73373712097739	3.1489113029324	0.00163879927084105	0.0267701585435683
ENSDARG00000002748	94.5733862300397	-1.22926271415211	0.390740908779247	-3.14597905295499	0.00165531860697557	0.0270097276744038
ENSDARG00000098224	500.369485303519	0.640458247059298	0.203610434976087	3.14550797523967	0.00165798674452625	0.0270097276744038
ENSDARG00000079198	112.535115823401	0.972331327262489	0.309120471099687	3.14547698443733	0.00165816241201123	0.0270097276744038
ENSDARG00000034344	1009.4304917867	-0.562908163643978	0.179019581133988	-3.14439437338795	0.00166430981620208	0.0270842871032885
ENSDARG00000017842	429.629300850668	0.74359479264153	0.236535027811502	3.14369841761497	0.00166827273598256	0.0271231900996222
ENSDARG00000039499	7.72485920827647	4.58423039662983	1.45958293584845	3.14078103000363	0.00168497961237099	0.0273690191274949
ENSDARG00000013763	173.437829961567	-1.51133996515517	0.48156415450069	-3.13839797050967	0.00169874063392862	0.0275665813125764
ENSDARG00000005108	15.5477503637702	2.88358639373085	0.919107656001353	3.13737610050612	0.00170467304709939	0.0276368515624666
ENSDARG00000006757	12.419143023195	3.14432550400728	1.00279676626856	3.13555608651136	0.00171528625823556	0.0277581483046383
ENSDARG00000103907	193.925380511487	-0.876892348412331	0.279662196225505	-3.13554123598905	0.00171537310682576	0.0277581483046383
ENSDARG00000101364	8.32900569073151	3.83260438628708	1.22275040826546	3.13441268175395	0.00172198494367083	0.0278237961167959
ENSDARG00000012915	90.761476663945	1.03080919574884	0.328880365027516	3.13429838130529	0.00172265589870945	0.0278237961167959
ENSDARG00000078527	54.6887931781802	-2.01748277796927	0.643769034130696	-3.13386116915913	0.00172522459691685	0.0278392182383682
ENSDARG00000114910	5.63640730958984	-4.61717342763177	1.47428816556232	-3.13179847433062	0.00173739086778562	0.0280093387563569
ENSDARG00000058566	65.7594257887771	1.14267814117749	0.364935095429697	3.13118183339431	0.00174104325285783	0.0280213037822308
ENSDARG00000104169	864.837689523325	-0.746670599373607	0.238467217402222	-3.13112472023439	0.00174138189301748	0.0280213037822308
ENSDARG00000099313	71.6492552446773	1.36396415270689	0.435731760724084	3.13028398581803	0.00174637385915944	0.0280711315326231
ENSDARG00000060004	584.159497778086	0.738787423160665	0.236045198934639	3.12985575006436	0.00174892161751355	0.0280711315326231
ENSDARG00000008816	13.6178618295721	2.94686311815249	0.941586146318748	3.12967977457361	0.00174996956163363	0.0280711315326231
ENSDARG00000070734	44.656927517657	-1.55391348039292	0.496535887936807	-3.12950889984952	0.00175098768284652	0.0280711315326231
ENSDARG00000117758	129.359967327011	-1.20609466482537	0.385545606153054	-3.12828014527179	0.00175832501368604	0.0281625872665591
ENSDARG00000078317	238.536221480001	-0.687576203096408	0.219867541580256	-3.12722923153907	0.00176462280912894	0.0282372388288258
ENSDARG00000062577	683.29575820484	-0.622170530572047	0.198992099648896	-3.12660920543987	0.00176834815038913	0.0282529482814138
ENSDARG00000035253	12.1324891182307	3.47225604958106	1.11060774272735	3.12644682365903	0.00176932499291486	0.0282529482814138
ENSDARG00000005586	560.209384075662	-0.754728653597173	0.241427048647947	-3.1261147324786	0.00177132430368668	0.0282529482814138
ENSDARG00000098057	1011.43348238863	-0.901761096717918	0.288473390684766	-3.12597669607362	0.00177215594437622	0.0282529482814138
ENSDARG00000037030	418.808896139078	-0.777329853511516	0.248716792789061	-3.12536135897657	0.00177586759093228	0.0282859796339629
ENSDARG00000030954	15.4153485435153	2.31608740301276	0.741255943737134	3.12454479803011	0.00178080403166782	0.0283384405408393
ENSDARG00000009014	17.2133040802461	2.41110471982631	0.771763771569128	3.12414861729532	0.00178320364602019	0.0283504727132243
ENSDARG00000056929	3229.08986249282	-1.03610171196391	0.331823912746689	-3.12244438138145	0.00179355990780758	0.0284888659389326
ENSDARG00000002084	14.4162247104933	2.62140143180067	0.839633110936418	3.12207962937181	0.00179578359424877	0.0284948867703675
ENSDARG00000010169	12.2738836604525	2.61414650409441	0.837373495365898	3.12184051508836	0.00179724271340057	0.0284948867703675
ENSDARG00000098798	75.0733985297501	1.10541719584586	0.35448053771606	3.11841435066686	0.0018182698114901	0.0287732167479489
ENSDARG00000078348	1772.57863587197	-0.796911565542099	0.255550708168246	-3.11840875438874	0.00181830434120916	0.0287732167479489
ENSDARG00000010591	1881.54026231972	-0.668600849176507	0.214421173589109	-3.11816616794447	0.00181980170852245	0.0287732167479489
ENSDARG00000070537	3780.78240962478	-0.644825279018004	0.206891646771079	-3.11672940440891	0.00182869340059496	0.028887327069838
ENSDARG00000021806	58.9643223981081	1.25114300709378	0.401502213162028	3.11615469623545	0.00183226125935335	0.0289172065176993
ENSDARG00000076221	8.98548695289313	3.44453992514781	1.10575397731121	3.11510516428227	0.00183879339342804	0.0289808776776103
ENSDARG00000018569	5.0592079794781	5.14411413694241	1.65141857117109	3.11496686954084	0.00183965571344831	0.0289808776776103
ENSDARG00000063295	19.4360699955784	2.94094261141204	0.944376586629531	3.11416298651391	0.0018446755898181	0.0290127442634449
ENSDARG00000052000	13.0227228508545	7.54762422089049	2.42369022150679	3.11410433310169	0.00184504234533328	0.0290127442634449
ENSDARG00000006350	40.2262421376394	1.71351037702265	0.550374512281551	3.11335343259151	0.00184974359443735	0.0290601794208053
ENSDARG00000045262	21.3815210590447	3.2328062880547	1.03860049781577	3.11265620886324	0.00185411863443982	0.0290610530637538
ENSDARG00000043021	179.091695928665	0.918609171567632	0.295121540637009	3.11264697786833	0.00185417662213228	0.0290610530637538
ENSDARG00000005318	129.153805602313	0.941410818639486	0.302457490359142	3.11253927790528	0.00185485329989524	0.0290610530637538
ENSDARG00000018060	60.3436139891551	1.06788230652991	0.343269746795519	3.11091296713088	0.00186509901186325	0.0291950616648286
ENSDARG00000100582	72.210605251534	5.95571815014126	1.91472581399068	3.11048094020747	0.00186782949578733	0.0292112953783603
ENSDARG00000079688	2426.45956182313	-0.606419162776194	0.195040176383957	-3.10920126314075	0.00187593883538046	0.0293115443028198
ENSDARG00000052061	33.9613280502547	2.50994409976737	0.807536889716	3.10814791464212	0.00188263817939496	0.0293657164945623
ENSDARG00000100244	10686.7154873659	-0.457568678797519	0.147217739759632	-3.10810829961531	0.00188289056100638	0.0293657164945623
ENSDARG00000022712	94.9937515089997	1.09631912284244	0.352757628723378	3.10785376012986	0.00188451293678148	0.0293657164945623
ENSDARG00000087529	137.541612404705	-1.10286079023978	0.35497890126161	-3.10683476206661	0.0018910206620623	0.0294405292604465
ENSDARG00000039878	357.808979402848	-0.859592926235744	0.27670482919472	-3.10653387849201	0.00189294616719828	0.0294439327179173
ENSDARG00000087517	92.2581282965038	-1.20239890621691	0.387105532529049	-3.10612689609824	0.00189555351723903	0.0294579262814173
ENSDARG00000030532	75.3222392166855	-1.29479177256597	0.416993181525339	-3.1050670129178	0.00190235919210975	0.0295370801655204
ENSDARG00000040110	411.212879784627	-0.777205634130419	0.250331914075825	-3.10470056125167	0.00190471745117615	0.0295471007489106
ENSDARG00000079932	506.757314696259	0.801080763502414	0.2581183603017	3.10354041675329	0.00191220114854443	0.0296365407119419
ENSDARG00000016238	161.318501998625	0.925137993694492	0.29813999095889	3.10303220550529	0.00191548794372067	0.0296608321626405
ENSDARG00000052429	7.30594151957161	3.33423027584845	1.07460818260037	3.10274044980764	0.00191737718195456	0.0296634586445885
ENSDARG00000067544	13.0962562027681	2.39575880159843	0.772354899554319	3.10188852686878	0.00192290353101416	0.0297222992025039
ENSDARG00000008238	21.4299080151972	2.14120500356445	0.690356031477279	3.10159527248936	0.00192480922777156	0.0297251201244936
ENSDARG00000009783	117.440072200549	0.955613131114376	0.308156754289854	3.10106177395521	0.00192828058541174	0.0297520931112277
ENSDARG00000040159	22.9682062687231	2.64309916732281	0.852401237973654	3.10076880414444	0.00193018931986403	0.0297549291936144
ENSDARG00000098694	72.834137296333	-1.11570813589102	0.359875914299586	-3.10025787100114	0.00193352226390377	0.0297796955824465
ENSDARG00000038687	135.490343883995	1.12799807886843	0.363984357538804	3.09902899810242	0.00194156015834973	0.0298768177801363
ENSDARG00000001129	731.865879190032	-0.69213470454818	0.22344929935447	-3.09750223673876	0.00195158923540807	0.03000437995614
ENSDARG00000095268	20.790044015578	2.82173619048615	0.911071332665379	3.09716274600699	0.00195382575533682	0.0300120162774356
ENSDARG00000062868	77.9156101948406	-1.02980623152909	0.332703545975735	-3.09526677423568	0.00196635949031316	0.0301776701137919
ENSDARG00000012341	9.13337703806968	4.45817473271426	1.44107645226538	3.09364206576687	0.00197715865931282	0.0303164327761299
ENSDARG00000087238	412.966954530681	-0.728473720324304	0.235670336927944	-3.09107089937684	0.00199436007385932	0.0305530295506868
ENSDARG00000077428	174.747773647895	-0.768010585690855	0.248531000270365	-3.09020035671756	0.00200021516397534	0.0306155382241123
ENSDARG00000089260	98.4029923019309	-0.903060857908816	0.292311233925573	-3.08938129329217	0.0020057384155401	0.0306728614078605
ENSDARG00000024219	67.191031280987	-1.09693632867546	0.3551563656438	-3.08860106361045	0.0020110128103976	0.030726280761168
ENSDARG00000098272	787.022135002609	-0.63947808242611	0.207154493170324	-3.08696216354972	0.00202213333603254	0.0308688495987268
ENSDARG00000101199	13.6233485728796	2.9168464112233	0.945083479540611	3.08633731767392	0.00202638797749606	0.0309064479326323
ENSDARG00000026165	65.2268242382911	3.63593064557046	1.17855977387467	3.08506257057872	0.00203509334885688	0.031003528431896
ENSDARG00000103226	151.259419453008	1.02085195478136	0.330921197658145	3.08487930663161	0.00203634769352685	0.031003528431896
ENSDARG00000110698	61.114949833722	5.94092353661794	1.92696433891704	3.08304799244845	0.00204892108837763	0.0311674504184428
ENSDARG00000104768	254.723533557188	-0.835476827670947	0.27103538931398	-3.08253778145219	0.00205243674778568	0.0311934219377119
ENSDARG00000100084	112.326745309782	-0.976013987133182	0.316731020133327	-3.08152320136604	0.0020594442627151	0.0312556944154888
ENSDARG00000056023	478.442649060235	0.953346070560711	0.309385301391406	3.08142004895903	0.00206015794495135	0.0312556944154888
ENSDARG00000101521	540.14571682979	-0.596854530848953	0.193806448725615	-3.07964226563979	0.00207249362895558	0.0314152153774022
ENSDARG00000036558	74.9500170482745	1.13733934703589	0.369382373974482	3.07902982700105	0.00207675888533943	0.0314522307042188
ENSDARG00000044098	200.775829585222	1.04937940743179	0.340907724678847	3.07819193132206	0.00208260735498146	0.0315131376082721
ENSDARG00000023532	235.162512473933	-1.13211294772536	0.367969554888904	-3.07664841475042	0.00209342058739673	0.0316489966105115
ENSDARG00000074390	5.22043575750456	5.2352385043	1.70212289743087	3.07571122637614	0.00210001123829786	0.0317208352544992
ENSDARG00000069013	797.969118815281	0.647344777533564	0.210633292656084	3.07332601304643	0.00211687087029466	0.0319364630491314
ENSDARG00000114870	41.7601189330695	5.30561468333262	1.72647705850502	3.07308727746827	0.00211856516355296	0.0319364630491314
ENSDARG00000005576	692.804485716933	-1.00825436578974	0.328110855075387	-3.07290767798001	0.00211984059079742	0.0319364630491314
ENSDARG00000073961	5.86571981106347	4.48684776355858	1.46065936906615	3.07179610700554	0.00212775009889334	0.0320005559089278
ENSDARG00000015374	185.609915502145	0.810675605373892	0.263909977359687	3.07178839346801	0.0021278050798574	0.0320005559089278
ENSDARG00000015002	182.945157691012	-0.96555196775182	0.314437111858444	-3.07073157505181	0.00213535025476417	0.0320860556573884
ENSDARG00000045129	18.3244058246866	2.21107627182327	0.720220485231078	3.06999914215694	0.00214059385769174	0.0321027992715427
ENSDARG00000034541	11.1353191247213	2.61794475109441	0.852790708797423	3.06985609023126	0.00214161936615487	0.0321027992715427
ENSDARG00000099517	11.0130017788019	3.32095556731374	1.08188720857468	3.06959500120986	0.00214349221859099	0.0321027992715427
ENSDARG00000117174	26.0779819353644	-2.46739928087823	0.803834357961617	-3.06953697169044	0.0021439086817865	0.0321027992715427
ENSDARG00000062821	374.14632161972	-1.09746303087505	0.357734440406204	-3.0678148562629	0.00215630169011034	0.0322579644971563
ENSDARG00000098036	53.6822683391658	1.3309125071046	0.4338642707269	3.06757803511862	0.00215801107418657	0.0322579644971563
ENSDARG00000103199	6.6438670719468	5.42696209832897	1.76973146862263	3.06654551526551	0.00216547836760935	0.0323415600357241
ENSDARG00000058820	10.4668856994947	3.12755389518778	1.02106178121573	3.06304080000324	0.00219100185115788	0.0326944480384719
ENSDARG00000029928	14.1185809006717	2.48059565369	0.810345757570309	3.06115708080914	0.00220483390058417	0.0328385390582416
ENSDARG00000068461	17.6279063801895	2.28733024869891	0.747253514677776	3.06098292449683	0.0022061167543745	0.0328385390582416
ENSDARG00000077053	529.634875193876	-0.856739176007169	0.27989334867978	-3.06094867937482	0.0022063690880291	0.0328385390582416
ENSDARG00000076585	101.138739785998	-1.01368019996909	0.331300079690264	-3.05970406320695	0.00221555795739782	0.0329468747975107
ENSDARG00000101891	2422.35857972293	-0.708653492674427	0.231715095789501	-3.05829661317447	0.00222599125788962	0.033046730697689
ENSDARG00000075211	5175.04152701348	-0.788180581467762	0.2577200992905	-3.05828138215689	0.0022261044098965	0.033046730697689
ENSDARG00000117361	24.1873156387465	5.73127348229371	1.87501974730997	3.05664699826024	0.00223827700509698	0.0331796326127563
ENSDARG00000062244	512.769489674569	-0.807772358679321	0.264274725022943	-3.05656304669013	0.0022389039049999	0.0331796326127563
ENSDARG00000053362	18.8522166798862	2.15080297592368	0.704092955649902	3.05471452123593	0.00225274842094787	0.0333561461470823
ENSDARG00000021794	218.236403878153	-0.730703763497125	0.239438281352971	-3.05174159857901	0.00227517869859165	0.0336593761155283
ENSDARG00000063180	153.879374137089	-0.753717540983747	0.247082258076134	-3.05047212556841	0.0022848188788212	0.0337538129417123
ENSDARG00000104478	10.0552153343935	3.50796602120666	1.15000731681742	3.05038582790478	0.00228547556614029	0.0337538129417123
ENSDARG00000063292	324.858819217661	0.625066278203133	0.205012264178462	3.04892139359534	0.00229664566123281	0.0338644793380185
ENSDARG00000111110	131.652888804403	-1.31802134100602	0.432295647149925	-3.04888876327018	0.00229689512031778	0.0338644793380185
ENSDARG00000036107	939.05304456446	-0.861227998512913	0.282581832438165	-3.04771184715623	0.00230590926147748	0.0339683473616452
ENSDARG00000101458	892.198673411673	-0.853129141565111	0.28004028984239	-3.04645143041832	0.00231559886616034	0.034081979898691
ENSDARG00000088900	302.295591666828	-1.1924685322274	0.391885664612567	-3.04289908998412	0.00234310891136531	0.0344311995152939
ENSDARG00000054030	648.152597136332	0.719645184917756	0.236501935023791	3.04287229127899	0.00234331757860609	0.0344311995152939
ENSDARG00000101722	289.737649671111	-0.709687867292213	0.233426140374408	-3.04031016472233	0.00236334625735637	0.0346959344165084
ENSDARG00000009733	268.665909131972	-0.838122246508571	0.275708432573477	-3.03988615322895	0.00236667591957457	0.0346992877824034
ENSDARG00000015575	9.47554081244924	2.93584442303516	0.965811731609646	3.03976885654744	0.00236759778086312	0.0346992877824034
ENSDARG00000087950	928.987959088958	-0.731905069948048	0.240873808302745	-3.03854152971313	0.00237726335774125	0.0348113692029173
ENSDARG00000011020	1844.83595501996	-0.605642166946964	0.19941360414266	-3.03711559474993	0.00238853839454742	0.0349468085716225
ENSDARG00000058467	1354.090381946	-0.706330879208149	0.232624841131644	-3.03635190365775	0.00239459710083367	0.035005762702865
ENSDARG00000076401	505.376127561971	-0.871238448074614	0.286971589907469	-3.0359745658291	0.00239759588217182	0.0350199229191057
ENSDARG00000040534	13.2771831580668	2.84245314922399	0.936416149028647	3.03545934376771	0.00240169600945657	0.0350501321177038
ENSDARG00000016464	199.678256473485	-0.789343944730628	0.260293617560241	-3.03251363644345	0.0024252613932796	0.0353641242891574
ENSDARG00000061272	66.2887064123761	1.08895142359715	0.359194296900058	3.03165009298613	0.00243220966467143	0.0354271798313469
ENSDARG00000040513	7.18748752797307	3.58201503242629	1.18161147941129	3.03146600624678	0.00243369322319687	0.0354271798313469
ENSDARG00000059409	96.1788738304355	-1.42401475297637	0.469986827890852	-3.02990353871593	0.0024463185642134	0.0355741936118671
ENSDARG00000077229	91.4357603681797	-1.17520040707626	0.387892524712068	-3.02970625161855	0.00244791697491515	0.0355741936118671
ENSDARG00000036893	5.72934347301055	4.5248419788187	1.49375700762531	3.02916870395944	0.00245227701152504	0.0356075576168409
ENSDARG00000045248	8662.16646196318	-0.761528277527925	0.251645824772594	-3.02619079102981	0.00247655978803019	0.0359208726511313
ENSDARG00000056379	9.3926200777057	3.35137812698466	1.10752285293698	3.02601261734448	0.0024780196205708	0.0359208726511313
ENSDARG00000045857	172.308494768894	-0.833586497268638	0.275539499126469	-3.02528856991945	0.00248396007101307	0.0359767516582497
ENSDARG00000099448	3.4791550356613	5.68936347083555	1.88083465541136	3.02491420735292	0.00248703663764781	0.0359910922813966
ENSDARG00000057698	1137.39641282201	0.516277701060909	0.170695523082916	3.02455326148259	0.00249000624462441	0.0360038622965391
ENSDARG00000008697	6.98903125067606	3.6548701483679	1.20854793197578	3.02418303127852	0.00249305560646695	0.0360177631587562
ENSDARG00000034718	8.08955558161636	3.23590665355814	1.07044905727161	3.02294315789852	0.00250329258812168	0.0361353951005013
ENSDARG00000017007	251.320066225362	-0.693892484458323	0.22956372935823	-3.02265730914101	0.00250565813894293	0.0361393000809076
ENSDARG00000002593	4.90510427545296	5.19082985930779	1.71779516817743	3.02179791599672	0.00251278239651681	0.0362117763909065
ENSDARG00000062727	170.581541502299	-1.18941955287696	0.393733562988181	-3.02087417656254	0.00252046073529093	0.0362921099196733
ENSDARG00000088505	61.8110275301472	-1.06819833400767	0.35366629062613	-3.02035665348975	0.00252477188276739	0.0363047021224702
ENSDARG00000005799	14.1914510402576	2.5407130551895	0.841222178518754	3.02026399216347	0.00252554449547619	0.0363047021224702
ENSDARG00000070055	20.4474623577537	1.92653160817901	0.637943879876289	3.01990765794729	0.00252851763536178	0.0363171766944136
ENSDARG00000063031	948.997655569214	-0.667855782827186	0.221203675840023	-3.01918935248701	0.0025345206821892	0.0363731129515505
ENSDARG00000080612	10.3790581589167	-2.93825505784009	0.973347273332379	-3.0187119626694	0.00253851754826424	0.0364001892830908
ENSDARG00000059600	305.362078452972	-0.684856633979046	0.2269057591749	-3.01824262402769	0.00254245262622977	0.0364263353841059
ENSDARG00000026482	579.307857988218	-0.661110285965033	0.219088100892434	-3.01755450557134	0.00254823210749206	0.0364788413728116
ENSDARG00000025641	69.2134097095268	1.1477241024093	0.380400310934225	3.01714817106905	0.00255165053574858	0.0364974890063541
ENSDARG00000101626	427.389834983069	0.623825483191627	0.206831564646258	3.01610387301643	0.00256045529989883	0.0365766160344359
ENSDARG00000078468	3.48752408514652	5.43070909113412	1.80063939918198	3.01598926114871	0.00256142331417963	0.0365766160344359
ENSDARG00000040087	436.969041997839	-0.688759468895428	0.228556833002504	-3.01351510627504	0.00258240184341586	0.0368456838700775
ENSDARG00000078911	245.948293722656	-0.851487174072088	0.282638614682192	-3.01263567623103	0.00258989635730456	0.0369220761681848
ENSDARG00000079312	269.418647294279	-0.938275061706797	0.31149287506927	-3.01218787588044	0.00259372015407376	0.0369460550435776
ENSDARG00000071560	10.4823910296206	2.88741078247916	0.958945441446673	3.01102717389552	0.00260365550719821	0.037056978134628
ENSDARG00000091699	7.45907377963262	3.60994469980939	1.19977044524973	3.00886283213786	0.00262227478185556	0.0372912118606829
ENSDARG00000029695	31.9118097852853	1.61315118371453	0.536287738957357	3.00799564586503	0.00262976905732103	0.0373669820747839
ENSDARG00000061981	124.303277003942	1.091201497213	0.362956950098387	3.00642127645498	0.00264342491017336	0.0375301067493749
ENSDARG00000054543	59.3116991551984	-1.50598438243937	0.501217417310095	-3.0046529318985	0.00265884054373515	0.0376755798691913
ENSDARG00000041481	255.799192604844	-0.648765888045237	0.215932269212236	-3.00448789063378	0.00266028348346293	0.0376755798691913
ENSDARG00000045676	572.703683964575	0.591281746871203	0.196801495038931	3.00445759700269	0.00266054841546249	0.0376755798691913
ENSDARG00000020235	111.883273330202	0.823852942768452	0.274229605278558	3.00424508116691	0.00266240764408952	0.0376755798691913
ENSDARG00000051756	150.997218597319	-0.835879235557299	0.278276139249546	-3.00377616928097	0.00266651419580208	0.0377027621947426
ENSDARG00000016089	196.006339396695	-1.21553464187125	0.404705595522765	-3.00350342401648	0.00266890545699054	0.0377056667756649
ENSDARG00000044588	16.9830565597402	2.56448250807846	0.854010227394468	3.00287095612723	0.00267445808640002	0.0377531931181673
ENSDARG00000018264	8.47265334468407	3.79078855720167	1.2626418468739	3.00226748114445	0.00267976601889481	0.0377971903728008
ENSDARG00000077791	522.50457142609	-0.82160919597777	0.273688750157597	-3.00198380643949	0.00268226443671668	0.0378015208605904
ENSDARG00000033361	55.1445038040115	1.11819959160019	0.372590678116183	3.00114752535895	0.00268964223630005	0.0378745539397354
ENSDARG00000043442	3.96290279327264	5.58312446512707	1.86085730556627	3.00029693218638	0.00269716531832478	0.0379495120237378
ENSDARG00000099974	81.239816915381	5.43285055834831	1.81097012942214	2.99996696250416	0.00270008891211932	0.0379596851948315
ENSDARG00000017813	283.248001990499	0.688744670699657	0.229623794462314	2.99944817266181	0.00270469134414341	0.0379934248261188
ENSDARG00000019383	628.491398505239	-0.74832508413367	0.249697112989761	-2.99693126273492	0.00272712196825573	0.0382448397693212
ENSDARG00000054683	696.691863798923	-0.632639261950034	0.211100922421669	-2.99685692839538	0.00272778701001687	0.0382448397693212
ENSDARG00000105400	14.3820870479647	-2.19727807258819	0.733233918598011	-2.99669452933864	0.00272924044962518	0.0382448397693212
ENSDARG00000034700	113.72146762957	0.902931296746595	0.301505264373288	2.99474471407137	0.00274674624161386	0.0384589063862331
ENSDARG00000031560	339.159560589935	-0.868836380421978	0.29018146530196	-2.99411397457062	0.00275243105426699	0.0385072471095746
ENSDARG00000059308	380.576055701765	0.747158581445169	0.249571681763748	2.99376345971997	0.00275559486504229	0.0385202685753481
ENSDARG00000013804	299.253272093018	0.786722432498637	0.262842420145545	2.99313342215842	0.00276129005205187	0.0385675002134872
ENSDARG00000026766	847.921476708833	-0.627836654107651	0.209775681624519	-2.99289531200964	0.00276344523268812	0.0385675002134872
ENSDARG00000016782	1899.6350303927	-0.66712212113125	0.223109182387664	-2.99011503691538	0.00278872399881323	0.0388888350683333
ENSDARG00000097208	4.93734153759462	5.063865464972	1.69404265582681	2.9892195734	0.002796910569522	0.0389714921843736
ENSDARG00000069708	50.6124131053588	1.42189115072112	0.475754441217582	2.98870809714802	0.00280159646711334	0.0390052776898346
ENSDARG00000086764	95.4661335756332	-1.43817284688162	0.481351199532795	-2.9877828252584	0.00281009158040286	0.0390919998080237
ENSDARG00000001999	65.9045551760122	-1.26581730092053	0.423761791628204	-2.98709634971318	0.00281640944809466	0.0391483182752884
ENSDARG00000009480	1925.1258167206	-0.521644720884489	0.17472658038051	-2.98549150191391	0.00283123004644162	0.0393220043200955
ENSDARG00000079717	431.981270245374	1.06870070430157	0.357993670185534	2.98525028039659	0.0028334638475292	0.0393220043200955
ENSDARG00000070227	51.6486606454952	-1.53689589765449	0.514897326545304	-2.98485895812719	0.00283709106057254	0.0393406919572961
ENSDARG00000102048	41.0430686730652	2.25395882260702	0.755216024827121	2.98452197584523	0.00284021798667495	0.039352417887665
ENSDARG00000097637	106.627372683833	-0.898618917408034	0.301171493462124	-2.98374493242351	0.00284744032553879	0.03942082312644
ENSDARG00000070568	269.124555436702	-0.889018727960348	0.298001466182972	-2.98326964409797	0.00285186622034095	0.0394504348844277
ENSDARG00000023713	60.0210162682415	3.25279997326339	1.09055722364941	2.98269536226473	0.00285722232368819	0.0394928566375171
ENSDARG00000002663	9.593129897374	2.69008551001608	0.902156175307498	2.98184015544666	0.00286521552806126	0.0395676574178917
ENSDARG00000078557	372.311324103684	2.09124425615601	0.701380653877742	2.98161097628526	0.00286736102039318	0.0395676574178917
ENSDARG00000000001	36.4959708910233	1.28035589651619	0.429450610644405	2.98138101281302	0.00286951532926275	0.0395676574178917
ENSDARG00000027582	14.2138857894946	2.44643237664454	0.820698850674362	2.98091361360422	0.00287389850184911	0.0395964450134961
ENSDARG00000068582	1064.98493664493	-0.527859296109705	0.177175615699012	-2.97929991114826	0.00288907848747065	0.0397738259448273
ENSDARG00000044167	19.3225395568468	2.40727028451165	0.808285111022973	2.97824400286798	0.00289905091893066	0.039879288956582
ENSDARG00000033832	10.3602756136433	3.79754084139275	1.27621722659765	2.97562261521643	0.00292394435183083	0.0401896733618182
ENSDARG00000073721	691.930035204058	-0.77802489399538	0.26150500888472	-2.9751816124423	0.00292815135689131	0.0402154545432923
ENSDARG00000002060	21.6050809761106	-1.79431765161384	0.60368067796722	-2.97229597882089	0.00295581585507614	0.0405359131904508
ENSDARG00000071772	3.06946141339655	-5.29433349101238	1.78124980978153	-2.97225771586845	0.00295618427788911	0.0405359131904508
ENSDARG00000103369	428.683864493232	0.690050661636661	0.232241152028401	2.97126782058106	0.00296573026777451	0.0406345092288406
ENSDARG00000016343	9.35698934121384	4.400799528039	1.48139696104315	2.9707091642338	0.00297113004100771	0.0406761850852246
ENSDARG00000076966	368.745777234768	-0.57009678743473	0.191971291124009	-2.96969814651328	0.00298092499005901	0.0407475312174125
ENSDARG00000104996	343.461945733926	0.792775872308455	0.266956339074272	2.96968363837163	0.00298106576210867	0.0407475312174125
ENSDARG00000069453	27.3790688391558	1.73628342975629	0.585107336559124	2.96746138916487	0.00300269993165712	0.0410107472851033
ENSDARG00000020122	13.2111929913349	3.99770663571804	1.34756616479093	2.96661250495131	0.00301100177480588	0.041062587551898
ENSDARG00000099281	153.92990849026	0.701331011301707	0.236410100015382	2.96658650056015	0.00301125642047252	0.041062587551898
ENSDARG00000069737	2235.51220539061	-0.543772685773057	0.183335985083746	-2.96598993113473	0.00301710367065233	0.0411098248963292
ENSDARG00000002401	66.3720910773009	1.37784877835107	0.46494588770799	2.96346051180999	0.00304201089619883	0.0414164861558247
ENSDARG00000018303	27.9970450547425	1.96814315787442	0.664586961298493	2.96145316186913	0.00306191061083273	0.0416260298617927
ENSDARG00000103949	127.538205397228	1.05338912932643	0.35570391405149	2.96142124872415	0.00306222793591971	0.0416260298617927
ENSDARG00000099080	337.007198214831	-0.674506556683131	0.227807806591157	-2.96085795643367	0.0030678339139655	0.0416693976503187
ENSDARG00000054616	65.4869364112076	3.8102875300213	1.28772632306598	2.95892649064539	0.00308712731911989	0.0418984628283384
ENSDARG00000079631	433.131092953879	-0.809707640974272	0.273755127696673	-2.95778072829907	0.0030986245536535	0.0420214414705369
ENSDARG00000077948	684.459275087704	-0.784387083299138	0.26526634990863	-2.95697921568008	0.00310669058369968	0.0420418817456393
ENSDARG00000023217	17.4948949487498	1.86129003316845	0.629464409508061	2.9569424498886	0.00310706103540152	0.0420418817456393
ENSDARG00000012405	520.425715666814	2.88030901976075	0.974096057941179	2.95690450267141	0.00310744343337334	0.0420418817456393
ENSDARG00000063719	424.58067248585	-0.834904727448221	0.282461074046136	-2.9558222500841	0.00311836748244286	0.0421566136928992
ENSDARG00000038882	816.234565370504	-0.802169528852617	0.271444303505895	-2.9551901384263	0.00312476408114471	0.042210008143889
ENSDARG00000097613	4.24352964363492	5.87806520029559	1.98958682033435	2.95441502739135	0.0031326240762122	0.042283071451221
ENSDARG00000086670	40.8671247793515	-1.34984930431169	0.456974884021626	-2.95388073067011	0.00313805258915043	0.0423232268669624
ENSDARG00000055797	12.4173321570462	2.8318220948426	0.958806698373386	2.95348593167609	0.00314206929789312	0.0423442932723878
ENSDARG00000071224	2268.48558736126	0.675293366730516	0.228741666227211	2.95220970393623	0.0031550858004667	0.0424865183903595
ENSDARG00000074849	610.287696868079	0.605704364873825	0.205240081266647	2.95119920600156	0.00316542691729505	0.0425925228731198
ENSDARG00000117245	3.86035975715838	-5.03795552988093	1.70730707471266	-2.95081980535272	0.00316931755434383	0.0426116350837343
ENSDARG00000013928	134.70324225007	0.890163667186907	0.301751850160154	2.94998578041677	0.00317788555021853	0.0426869690346216
ENSDARG00000042559	4.34971765122919	5.81407023330491	1.97100962668509	2.9497929155644	0.00317986986721674	0.0426869690346216
ENSDARG00000091660	31.1514193038905	1.68373768362574	0.570895198675241	2.94929382403783	0.00318501008362321	0.0427227246831262
ENSDARG00000013777	8.87975223324346	3.06046184386242	1.03783909004737	2.94887894781719	0.00318928871702075	0.0427468767432851
ENSDARG00000019231	1948.99784514866	-0.675879433220327	0.229349386221998	-2.94694241111294	0.00320932966570506	0.0429820937371214
ENSDARG00000040380	34.2892210769307	-1.55065050622684	0.526268326700388	-2.94650167519895	0.00321390678200649	0.0430100015435314
ENSDARG00000057032	43.3746890687403	1.3544153790476	0.459870223262642	2.94521217190021	0.00322733267366267	0.0431561927292101
ENSDARG00000014047	28.5613500737552	1.99837095219801	0.678653942854672	2.94460965450538	0.00323362339130065	0.043206819132406
ENSDARG00000073899	123.930426307755	0.869541061958928	0.29545968636715	2.94301084743724	0.00325037029043315	0.0433969717569441
ENSDARG00000076564	45.2736879590546	1.59292982834803	0.541386271475668	2.94231662728748	0.00325766655850526	0.0434607487503603
ENSDARG00000075549	25.3913302455557	2.54386344627984	0.864891949115341	2.94125000109186	0.00326890590086867	0.0435769913369278
ENSDARG00000027418	420.07913174071	0.660617081095225	0.224753582282735	2.93929500204443	0.0032895980354944	0.0438189699708713
ENSDARG00000101687	147.485740765068	-0.842533488324491	0.287012621139069	-2.93552766070259	0.00332980922532936	0.0443203774204717
ENSDARG00000045951	839.080082325555	0.624514690429819	0.212938007341505	2.93284744337931	0.00335868883477829	0.0446529245794528
ENSDARG00000010270	299.615795943553	-0.752912998370898	0.256727781350311	-2.93272895676035	0.0033599707886452	0.0446529245794528
ENSDARG00000038822	4.59875745930365	5.73891795089381	1.95736887314894	2.93195525361618	0.00336835275043854	0.0446999529769551
ENSDARG00000102594	64.788283926871	1.22037494811148	0.416236901883393	2.93192396587019	0.00336869210840821	0.0446999529769551
ENSDARG00000059475	235.559531041206	-0.836143401833754	0.285213918457647	-2.93163603780408	0.0033718165399577	0.0447070217634668
ENSDARG00000079374	646.80607426435	-0.672446067841591	0.229398544782936	-2.93134408711216	0.00337498731676005	0.0447146937128348
ENSDARG00000035598	599.437904983402	-0.626553956169929	0.213794842931169	-2.93063175696734	0.00338273508783484	0.044772202101199
ENSDARG00000023396	199.225896450224	0.632493800308647	0.215833719646159	2.93046796091717	0.00338451892985296	0.044772202101199
ENSDARG00000021633	29.7266373390303	2.20379276575196	0.752307395741878	2.92937804177602	0.00339641066241391	0.0448950834686896
ENSDARG00000034497	797.385389232736	0.561964521021355	0.191881099195537	2.92871222531763	0.00340369386102033	0.0449569058978566
ENSDARG00000031751	41.377803507071	1.69530185766461	0.579000894723005	2.92797795843761	0.00341174230588504	0.0450287335704032
ENSDARG00000010032	7.46923082393993	3.59771417414354	1.2292748643419	2.92669628128254	0.00342583254977827	0.0451719166123822
ENSDARG00000027088	34.3328263528242	4.47733190123477	1.52991927421955	2.92651512840032	0.00342782833887585	0.0451719166123822
ENSDARG00000031494	1214.41701327732	-0.7422628590614	0.253844267988906	-2.92408753186359	0.00345467586109573	0.0454909607663369
ENSDARG00000090963	319.703448000436	0.704744540558738	0.241140795328176	2.9225438176051	0.00347184766579765	0.0456822061289164
ENSDARG00000006010	545.225188596999	0.577141778258602	0.197729028284543	2.91885204345446	0.00351322929917626	0.0461914675387123
ENSDARG00000057323	368.089687523032	-0.906622912421713	0.310660532106292	-2.91837172322718	0.00351864614707875	0.046227453188963
ENSDARG00000006837	718.912999580947	-1.11209361073814	0.381183489631107	-2.9174758114901	0.0035287701713796	0.0462600741054177
ENSDARG00000032816	121.473588627843	1.16826974118961	0.40044184305125	2.91745171355655	0.00352904284965335	0.0462600741054177
ENSDARG00000043249	19.2299242283543	2.00494883139269	0.687228792211636	2.91744009289887	0.00352917434914375	0.0462600741054177
ENSDARG00000068732	812.670904805112	1.15033514946717	0.394483990321273	2.91605027755453	0.00354493370458661	0.0464258486269806
ENSDARG00000087979	353.68707777938	0.798922004175213	0.27400548310974	2.91571539046626	0.00354874060666897	0.0464258486269806
ENSDARG00000100954	87.8677655124146	-0.873911307451618	0.299734925298476	-2.91561387643224	0.00354989532399927	0.0464258486269806
ENSDARG00000028401	373.354522201107	0.612361356665405	0.210091431315088	2.91473742090417	0.00355987918931031	0.0465211484966688
ENSDARG00000103699	69.9038985206897	-1.11392953195997	0.382278986081008	-2.91391777345543	0.00356923905080231	0.0465754666925833
ENSDARG00000112435	66.4483165376322	-1.31942382441678	0.452822893501313	-2.91377455369967	0.00357087682664106	0.0465754666925833
ENSDARG00000012002	154.445050400102	0.900793004567883	0.309161540182617	2.91366450055786	0.00357213579329204	0.0465754666925833
ENSDARG00000000767	4.38706062412022	4.80074761094034	1.6484605544143	2.91226113848144	0.00358822516943768	0.0467479657743983
ENSDARG00000005462	329.606082639743	-0.878106068424144	0.301543445180919	-2.91203832302606	0.00359078577687408	0.0467479657743983
ENSDARG00000110940	350.27379187701	-0.749389448108205	0.25743015854515	-2.91103984219771	0.00360228079799239	0.0468622502001272
ENSDARG00000100007	155.543594514786	-0.736574925017157	0.253106855236166	-2.91013423690117	0.00361273552269986	0.0469628393116598
ENSDARG00000053279	140.66662193535	0.770019309385988	0.264625389327703	2.90984667549198	0.00361606103214896	0.0469706722925976
ENSDARG00000035810	65.9996161798392	1.30575152230295	0.448777358680851	2.90957530955018	0.003619201801823	0.0469760956218561
ENSDARG00000005251	265.728938368037	0.693786489064192	0.238473341775583	2.90928320917767	0.00362258532271367	0.0469846592607599
ENSDARG00000088899	416.206151045402	-0.571973816690325	0.196625394668837	-2.90895190651066	0.00362642642184669	0.0469991403282159
ENSDARG00000109648	14.1700780177351	7.71528733248732	2.65301793373831	2.90811729328037	0.00363611929146944	0.047089382716102
ENSDARG00000061159	715.335385524297	-0.639638607017615	0.220004214560415	-2.90739251652819	0.00364455567053958	0.0471632297950546
ENSDARG00000059400	106.947540064229	0.947277739667558	0.326032586314615	2.90546951265004	0.00366702571210183	0.0474184359323512
ENSDARG00000075629	24.3234973420888	-1.85530649145935	0.638739914183314	-2.90463528309722	0.00367681269036605	0.0475093774597861
ENSDARG00000007429	77.5984305065379	-1.11157586929384	0.382729408233945	-2.90433879754121	0.00368029670302753	0.0475188009934318
ENSDARG00000071709	250.883279342242	-0.897594725348752	0.309098644843294	-2.903910257529	0.00368533779731784	0.0475482999279975
ENSDARG00000021539	880.649989896982	-0.546808566356385	0.188360118632485	-2.90299544471661	0.00369612013229586	0.0476517730060565
ENSDARG00000109737	31.3688360333606	-1.35995281080844	0.468653992998929	-2.9018270005683	0.00370993357147843	0.0477941404839454
ENSDARG00000017929	658.050104752484	-0.668998638833752	0.230567882681358	-2.90152570710943	0.0037135030895061	0.0478044240999853
ENSDARG00000104992	4.82734405673359	5.14501319595181	1.77423846676978	2.89984311146119	0.00373349479394751	0.0480259397431727
ENSDARG00000055455	8643.30422775887	-0.577522195749147	0.199216298649838	-2.89897061466972	0.00374389980768537	0.0481238984221853
ENSDARG00000007347	864.150955173935	0.660103204768078	0.227775170951346	2.89804723671607	0.00375494031010388	0.0482137673169498
ENSDARG00000075183	295.98859001728	-0.733525014453226	0.25312133603569	-2.89791854745029	0.00375648134921626	0.0482137673169498
ENSDARG00000062123	2013.07338163181	-0.484042450855511	0.167052791553819	-2.8975418270671	0.00376099583728158	0.0482358202179237
ENSDARG00000070607	305.12721099258	0.759666435919055	0.262294905821303	2.896230231923	0.0037767520411788	0.0483107645605057
ENSDARG00000028539	301.971818704309	-0.619225888410207	0.213805966587342	-2.89620490154678	0.00377705692480375	0.0483107645605057
ENSDARG00000028396	24.776995618654	-2.22291836656171	0.767538256304952	-2.89616621491049	0.00377752261134894	0.0483107645605057
ENSDARG00000010408	864.849310077205	-0.730429372081733	0.252209367530056	-2.89612308708037	0.00377804181983317	0.0483107645605057
ENSDARG00000105159	5.14224171349206	5.02007914567981	1.73369238953562	2.8955996899914	0.00378434807843515	0.0483555587800047
ENSDARG00000005891	16.9269165748417	2.15610246301766	0.74501517318831	2.89403832379758	0.00380321739872238	0.0485606958756189
ENSDARG00000110040	5.14259661574189	-4.97665611802729	1.71986328559189	-2.8936347206892	0.00380810888294164	0.0485815015561655
ENSDARG00000069056	510.568073131496	-0.529202303482316	0.182897324306884	-2.89343928615579	0.00381047951336185	0.0485815015561655
ENSDARG00000043465	789.923225760436	0.591179281233069	0.204350755824932	2.89296351680507	0.00381625622570212	0.0486192170556585
ENSDARG00000020611	55.0877810700819	-1.14136980772679	0.394708828973286	-2.89167539194834	0.00383193638358474	0.0487829539607651
ENSDARG00000103732	103.017053747754	1.05157627780234	0.363690968578888	2.89140058085948	0.00383528918627195	0.0487896301350967
ENSDARG00000035835	497.744345933211	0.604267872721341	0.209037400528736	2.89071654733993	0.00384364623968066	0.0488444395656039
ENSDARG00000062479	343.774391969311	0.696963676608043	0.241115132521441	2.8905845490476	0.00384526080754145	0.0488444395656039
ENSDARG00000007576	179.452277605665	8.301465597636	2.87395825142129	2.8885129397863	0.003870681029402	0.0491311609692306
ENSDARG00000025703	10.6087805640988	2.73393005407488	0.946932833584856	2.88714252702051	0.00388758083257201	0.049309389236667
ENSDARG00000105728	13.5080462137006	2.40172655115758	0.83239052149592	2.88533625640204	0.00390995798142332	0.0495567782362617
ENSDARG00000054253	85.8230165956202	-0.875338008086314	0.303440978236232	-2.88470599183494	0.00391779356224139	0.0496196321208986
ENSDARG00000098644	149.143006916532	-0.900013655787804	0.312053672662624	-2.88416299705227	0.00392455562017952	0.0496688073720446
ENSDARG00000043835	100.839987354333	-0.936654214040031	0.324829503303405	-2.88352567890102	0.00393250583278985	0.0497329366683468
ENSDARG00000020187	52.2134976792191	1.23717553193609	0.429202425139988	2.88249893166978	0.00394534473822989	0.0498587521864217
ENSDARG00000117321	67.086929316504	-1.45701905063052	0.505786285031557	-2.88070098725515	0.00396791876003218	0.0501073196270535
ENSDARG00000032849	92.8414740883752	1.51255422416732	0.525206930162862	2.87992053665073	0.00397775413169227	0.0501947759851438
ENSDARG00000051975	6.90657029788313	3.41786046295725	1.18691755921888	2.87961066580443	0.00398166531241432	0.0502074025139964
ENSDARG00000099439	486.484772697058	0.792534038483571	0.275267392411891	2.87914246413058	0.00398758156442826	0.0502452753735483
ENSDARG00000034940	7.15974438812469	-3.56564375115612	1.23864402285542	-2.87866706282271	0.00399359695754527	0.0502843412537634
ENSDARG00000035751	1915.83795022915	-0.534665591847592	0.185847233280933	-2.87690907423612	0.00401591293918624	0.0505284450772886
ENSDARG00000015164	2342.32989692805	-1.0579800000943	0.367781814670444	-2.87665120430798	0.00401919585497001	0.0505328924914233
ENSDARG00000089769	3530.25203731234	0.492735279925792	0.171323079717511	2.87605896846033	0.0040267447742328	0.0505909303390502
ENSDARG00000095580	71.6533025507712	-1.12966527798148	0.392939800658436	-2.87490673148543	0.00404146862627434	0.0507389620110862
ENSDARG00000098196	4.52573582546437	4.67565401921668	1.62670829662643	2.87430391110277	0.00404919121905602	0.0507989443845209
ENSDARG00000024276	927.744212722521	-0.824741193410951	0.2870226014777	-2.87343640941471	0.00406032809193088	0.0508719647727418
ENSDARG00000076411	3.18750037721873	5.3186757530892	1.85100999992601	2.87339115039994	0.004060909883598	0.0508719647727418
ENSDARG00000045064	50.2578921221734	-1.35813470121961	0.472756675986575	-2.87279856680053	0.00406853436021204	0.050930491809621
ENSDARG00000025309	639.847164719268	-0.4941621819959	0.172039933845914	-2.87236905379476	0.00407406880831979	0.050953502233624
ENSDARG00000039669	27.1825803078442	1.99427917711165	0.694351707667656	2.87214556411257	0.00407695126483221	0.050953502233624
ENSDARG00000061419	36.42265139438	1.43072944166138	0.498170280961018	2.87196867485023	0.00407923400490637	0.050953502233624
ENSDARG00000068480	468.989231413083	-0.982581011726884	0.34218326782997	-2.87150513804529	0.00408522140975377	0.0509913670899078
ENSDARG00000019185	410.670639984327	0.736281768273002	0.256440480577826	2.8711604603687	0.00408967870605124	0.0510100923205957
ENSDARG00000040764	118.202347182205	1.39678119839869	0.486569925539055	2.87066899346736	0.00409604188209595	0.0510525451345052
ENSDARG00000023104	260.751965491313	-0.783206428674309	0.272885098102052	-2.87009600055701	0.00410347194444765	0.0511082245788606
ENSDARG00000010423	41.8113850019207	1.98263121701753	0.691108780842727	2.86876866851546	0.00412073061123692	0.0512861493822776
ENSDARG00000091548	19.6546298275618	-1.77334870260799	0.618687621938366	-2.86630706632215	0.00415291210229505	0.0516292829440499
ENSDARG00000027611	17.1738891626628	2.37903274023031	0.830029593815791	2.86620231128565	0.00415428665080239	0.0516292829440499
ENSDARG00000057729	104.546965746416	-1.30686292152011	0.45604348874009	-2.86565416191025	0.00416148595398864	0.0516717709427873
ENSDARG00000068989	226.168998706168	-0.729465558888915	0.254569573562145	-2.86548603857734	0.00416369632524489	0.0516717709427873
ENSDARG00000088332	5.53431754283671	4.11749933022084	1.43739543046689	2.86455573946232	0.00417594653088173	0.0517865403721853
ENSDARG00000036383	211.535735425599	-0.717954135169025	0.250707927337303	-2.86370735378897	0.00418714659430488	0.0518881312871833
ENSDARG00000014292	262.873103338776	-0.75764941296461	0.2647322223744	-2.86194633267233	0.00421048195670738	0.0521311820596662
ENSDARG00000032705	2777.89901130661	-0.851485250924357	0.297546596901214	-2.86168707621634	0.00421392731875275	0.0521311820596662
ENSDARG00000041060	5.83507797425305	4.31857475703275	1.50917627957974	2.86154428443265	0.00421582602743387	0.0521311820596662
ENSDARG00000113899	116.016449210715	0.869197142950838	0.303843325788621	2.86067545072727	0.00422739568310119	0.0522368019580913
ENSDARG00000086950	28.4258709760779	-1.56555347845178	0.54789784921456	-2.85738204794212	0.00427151359146064	0.0527441728365755
ENSDARG00000099729	840.596980655449	-0.74977605139975	0.262471384298726	-2.8566011239778	0.00428203577931373	0.0528362783928196
ENSDARG00000024433	63.2491802490136	5.10780151115757	1.78862338482486	2.85571661116223	0.00429398210963142	0.0529458122881643
ENSDARG00000115013	15.2062352202837	-1.95456803108353	0.684733689528903	-2.85449374110433	0.00431054810613251	0.0531103757250194
ENSDARG00000074161	483.22408065012	-0.978706590330035	0.342891207149235	-2.85427730406653	0.00431348616757984	0.0531103757250194
ENSDARG00000114516	85.695910482678	3.48782259895584	1.22220432836807	2.85371481511027	0.00432113026283748	0.0531665456732857
ENSDARG00000012833	99.2412682359597	-0.980600985328393	0.343908702106383	-2.85134100801281	0.00435352522414298	0.0535269494771678
ENSDARG00000009567	163.397630846987	-1.03913524017378	0.364555778570979	-2.85041494678011	0.00436622261641571	0.0536448291546801
ENSDARG00000056877	1425.77308418595	-0.574142971373312	0.201468855369154	-2.84978524507574	0.0043748757343322	0.05367028551228
ENSDARG00000005186	800.562440756761	-0.740046500677045	0.259692367637702	-2.84970446921061	0.0043759868493102	0.05367028551228
ENSDARG00000091943	13.9689379117881	-2.16833167707575	0.760928892026382	-2.84958515808409	0.00437762850526249	0.05367028551228
ENSDARG00000071288	86.299272428225	-1.03956439016149	0.36486398628497	-2.84918333745759	0.00438316144452115	0.0536999537769815
ENSDARG00000016745	138.900759305765	0.726461505735501	0.255223891179389	2.84636952433616	0.00442208468515628	0.0541383682178466
ENSDARG00000075933	221.883184444048	0.60764785467142	0.21353698273949	2.84563285888859	0.00443232652491607	0.0542182228714644
ENSDARG00000057141	674.742074765882	-0.870991097674667	0.306124072616506	-2.84522249501689	0.00443804112102609	0.0542182228714644
ENSDARG00000027529	8.32155899636013	3.11378309301282	1.09440540638927	2.84518248432819	0.00443859865417364	0.0542182228714644
ENSDARG00000032221	195.56669060099	-0.713841893906176	0.250911270964497	-2.84499732181095	0.0044411796473843	0.0542182228714644
ENSDARG00000008966	313.402634245583	-0.822725304818537	0.289242138465801	-2.8444171695813	0.00444927523863922	0.0542786406411078
ENSDARG00000059177	77.6114552681135	1.24808657982357	0.438908547086153	2.84361420644329	0.00446050205268818	0.0543771451652799
ENSDARG00000053583	748.52777160179	0.510166648073678	0.17950142931486	2.84213139706428	0.00448130178691645	0.054592129819427
ENSDARG00000088116	4.54332385663219	4.78188736396583	1.6829421234418	2.84138551014835	0.00449179771372125	0.0546813765431838
ENSDARG00000070012	42.0426676030776	-1.98152191750764	0.697684105546205	-2.84014198081285	0.00450934586542087	0.0548562878550846
ENSDARG00000023309	90.169819310908	0.992652287424727	0.349790183439385	2.83785061565841	0.00454184336847732	0.0551786416223378
ENSDARG00000061778	777.338747151801	-0.633528376035497	0.22324453006623	-2.83782261472453	0.00454224180311419	0.0551786416223378
ENSDARG00000098897	1677.90242035945	-0.633434322679135	0.223387534080429	-2.83558491876754	0.00457418528059617	0.055527583455513
ENSDARG00000100529	400.527138588243	-0.584669302152701	0.206235846088142	-2.83495480171193	0.00458321694597984	0.0555980958636795
ENSDARG00000056395	113.431698988848	0.924676391438535	0.32621825145506	2.83453297696901	0.00458927211425109	0.0556324272458407
ENSDARG00000015557	123.975343493313	1.18270894096483	0.417497377621037	2.83285358031248	0.00461345126081978	0.0558862600064194
ENSDARG00000074166	779.702558375272	-0.518593263812179	0.183118380749089	-2.83201097394347	0.00462562611219013	0.0559944213580911
ENSDARG00000012972	82.1017818313554	4.49952243031795	1.58934750046237	2.83105011900101	0.00463954504175277	0.0560747984451769
ENSDARG00000012495	172.498986191506	-0.892004513557255	0.315084363742337	-2.83100215752598	0.00464024080365996	0.0560747984451769
ENSDARG00000079352	385.811713315752	-0.64242954209645	0.226957781836595	-2.83061253462103	0.00464589644173739	0.0560747984451769
ENSDARG00000079716	519.612706069835	-0.570082560400647	0.201414503128627	-2.83039479057067	0.00464905986091632	0.0560747984451769
ENSDARG00000117448	18.5218100463071	2.01512916440632	0.711974274124702	2.83033985586587	0.00464985826882422	0.0560747984451769
ENSDARG00000053713	405.639961007022	-0.849707766878024	0.30022799231824	-2.83020833706051	0.00465177023623467	0.0560747984451769
ENSDARG00000088247	19.6651146228359	1.90272255412837	0.672414988914523	2.82968492002228	0.0046593865181251	0.0561273864788115
ENSDARG00000053087	309.709563105805	0.628176636518097	0.222048995815531	2.82900012319785	0.00466936809837559	0.0562083738290153
ENSDARG00000102674	1288.81666653545	-0.63425153015041	0.224247541732097	-2.82835443925684	0.00467879729893712	0.0562826034913984
ENSDARG00000040555	326.505906518107	0.628172321032985	0.222120032871347	2.82807594124941	0.00468286964390805	0.0562923354407065
ENSDARG00000036942	7.95610384350923	3.43955089223695	1.21635848543489	2.82774439725078	0.00468772183921641	0.0563061125318588
ENSDARG00000097017	470.100303622224	-0.782149734017074	0.276627330899417	-2.82744923097085	0.00469204547065319	0.0563061125318588
ENSDARG00000074715	128.875248120994	-1.1922463505518	0.42168646212795	-2.8273289698118	0.00469380810555438	0.0563061125318588
ENSDARG00000009735	241.199196197465	-0.728105553110066	0.257605150123164	-2.82644020417275	0.00470685309645453	0.0564233606072555
ENSDARG00000062199	253.726553754595	-0.737632856286898	0.261041686314475	-2.82572820724992	0.00471732720559125	0.0565096488169785
ENSDARG00000019532	23.0065674638968	2.48948109375906	0.881247756797788	2.82495027596456	0.00472879538401678	0.0566077171230322
ENSDARG00000040628	9.66502149424851	7.1634309209796	2.53604204642013	2.82464990321887	0.0047332301954172	0.0566215123931669
ENSDARG00000012076	20.8434302760653	4.59160298072057	1.62619656424814	2.82352274114136	0.00474990561170007	0.0567816159402815
ENSDARG00000094324	8.92692976455677	3.11765455144389	1.10434796817341	2.82307265580475	0.00475657908834858	0.0567900739630513
ENSDARG00000043802	5.06636674117325	4.20040291037474	1.48790535602732	2.8230309766407	0.00475719750009329	0.0567900739630513
ENSDARG00000086302	1148.9992835911	-0.552339476390247	0.195744556766293	-2.82173607028933	0.0047764468716393	0.0569804346720456
ENSDARG00000102546	457.067301206655	-0.73269558504935	0.259691575003157	-2.82140683632283	0.0047813523106326	0.0569995351474861
ENSDARG00000043009	195.800707249531	-1.24227637791651	0.440470241321439	-2.82034122030492	0.00479726078849818	0.0571496882607691
ENSDARG00000056892	135.226799930068	-0.821024286652898	0.291230444561219	-2.81915679485327	0.00481499915523327	0.0572279064146184
ENSDARG00000087554	1231.57982066417	0.538054175502451	0.190857581100602	2.8191396558612	0.0048152562697751	0.0572279064146184
ENSDARG00000012397	17.4912346323475	1.86956863253703	0.663184813585905	2.81907636338669	0.00481620587408177	0.0572279064146184
ENSDARG00000096257	355.324077913933	6.17579262118937	2.1908279289115	2.81893093459776	0.00481838844698258	0.0572279064146184
ENSDARG00000061445	90.7987250892771	-0.925269428257412	0.328249873142427	-2.81879599647534	0.00482041437799656	0.0572279064146184
ENSDARG00000033901	173.776230029774	-0.767203837566111	0.272286530919426	-2.81763418475202	0.00483788947406327	0.057372325477048
ENSDARG00000077982	7.87003818817206	4.11224906359574	1.45951487383157	2.81754515649445	0.00483923093154231	0.057372325477048
ENSDARG00000026723	917.724532006801	-0.717090954163278	0.254574864715344	-2.81681757924177	0.00485020651975563	0.0574629549902367
ENSDARG00000011582	515.98735699142	-0.636326235476786	0.225982112169234	-2.81582568358442	0.00486520566301398	0.0576010965593625
ENSDARG00000041226	572.996394630458	-0.586293936485132	0.208232622533746	-2.8155719759526	0.00486904888573229	0.0576070598620589
ENSDARG00000074329	9.68034886493874	-2.58937342773454	0.919734955502581	-2.81534741312468	0.00487245290728151	0.0576078222416765
ENSDARG00000091511	8.55852471306391	2.95487705302634	1.05038220329715	2.81314462845141	0.0049059579954586	0.0579642297408636
ENSDARG00000018971	10.2073731874906	2.47049503194825	0.878305128431731	2.81279814039055	0.00491124712158546	0.0579870040022924
ENSDARG00000017429	80.3778870691366	-0.930396466841609	0.33086557105542	-2.81200749861571	0.00492333555412189	0.0580899714833123
ENSDARG00000036305	185.163971347822	0.713691316696538	0.25383888744308	2.81159173003614	0.00492970319446321	0.0581253452525567
ENSDARG00000016233	9.67786678638301	2.36106243672987	0.839846815634743	2.81130129063526	0.00493415579307344	0.0581381061683858
ENSDARG00000026842	623.920108345172	-0.699938094085013	0.249055841529517	-2.8103661001746	0.00494851750938812	0.0582675269876758
ENSDARG00000100440	48.3152425484931	1.1125252196295	0.395917497973688	2.80999254976966	0.00495426468029007	0.0582908668767375
ENSDARG00000061214	287.099800256236	-0.581366169241678	0.206906738382647	-2.80979814280634	0.00495725807003907	0.0582908668767375
ENSDARG00000044254	34.4201260754711	2.0826696054406	0.741293248087122	2.80950839740528	0.00496172247318901	0.0583036189799118
ENSDARG00000071475	4.62741143244684	4.34721871765452	1.54784635794468	2.80855958043989	0.00497636732467567	0.0584358994898947
ENSDARG00000030236	394.245680381322	-0.582918309567546	0.207591714108169	-2.80800373980151	0.00498496478996715	0.0584585063902336
ENSDARG00000042534	427.867982901017	-0.680994853122984	0.242519800345494	-2.80799692294336	0.00498507031304542	0.0584585063902336
ENSDARG00000096616	36.407072914886	5.40427606093257	1.92534227386974	2.80691705276409	0.00500181193114263	0.0586149835680777
ENSDARG00000076371	20.1739469658656	-1.95434186442876	0.696379413926542	-2.80643256441081	0.00500933963728663	0.0586633460578373
ENSDARG00000070651	24.623124488788	1.55210244527959	0.55313736112264	2.80599821015428	0.00501609709513856	0.0587021606584869
ENSDARG00000053138	326.416725651987	-0.559306807801587	0.199346501092503	-2.80570165383565	0.00502071549778262	0.0587021606584869
ENSDARG00000074680	276.475164392795	-0.799726508012924	0.285050191470421	-2.80556383382015	0.00502286313808271	0.0587021606584869
ENSDARG00000055757	56.7997307487834	1.09309422334178	0.389823137914159	2.80407732899243	0.00504608009522076	0.0589335691554218
ENSDARG00000104901	415.1109153726	0.679515034570229	0.242390966719675	2.80338431652896	0.00505693702434637	0.0590204084370601
ENSDARG00000058089	554.268045282562	-0.51947948981122	0.185338497274837	-2.80286879115507	0.00506502708322517	0.0590748594899488
ENSDARG00000100741	471.292622007304	0.569323144453714	0.203221943446095	2.80148459757609	0.00508680692987835	0.0592887969867578
ENSDARG00000090195	61.0435072203591	1.09755678805736	0.391846575610599	2.8009860398731	0.00509467229059341	0.0593064576289472
ENSDARG00000111942	121.284944695177	-1.0228094854405	0.365164851404049	-2.80095272452379	0.00509519827281738	0.0593064576289472
ENSDARG00000040178	8.29128561989937	4.02920208473786	1.43932685589973	2.79936559803796	0.00512031274145156	0.059558593924504
ENSDARG00000016160	7.69554714751022	4.1421937684168	1.48023178107255	2.79834132828539	0.00513657998996967	0.0597056304492183
ENSDARG00000100739	26.6617209120987	-1.63220653321996	0.583319614127844	-2.79813415096691	0.00513987601258488	0.0597056304492183
ENSDARG00000037539	41.7099244363237	3.77236141254248	1.34844575361223	2.79756260304654	0.00514897878747313	0.0597711198411248
ENSDARG00000005162	552.617739571396	0.615031175356366	0.219909533108644	2.79674631045903	0.00516200475885572	0.0598801738463969
ENSDARG00000017571	295.523445679353	0.594902098824567	0.212727973787676	2.79653911158078	0.00516531586570658	0.0598801738463969
ENSDARG00000063535	5509.29082150633	-0.938387399973569	0.335704903068321	-2.79527463375354	0.00518556427045009	0.0600426005630445
ENSDARG00000074571	316.174022927721	0.794894316154673	0.28441495000356	2.79484013109973	0.00519253861162359	0.0600426005630445
ENSDARG00000101438	43.9710678961704	1.4032385574774	0.502102008721821	2.79472802956825	0.00519433936409066	0.0600426005630445
ENSDARG00000017661	105.862158168497	-0.822828753711769	0.29442325348799	-2.79471388201792	0.00519456666456174	0.0600426005630445
ENSDARG00000101777	512.297160339115	0.590862577929394	0.211431679185012	2.79457922392208	0.00519673058786234	0.0600426005630445
ENSDARG00000070074	599.501410324947	-0.636143177370208	0.227775938124887	-2.79284626202008	0.00522465165111735	0.0602983429197884
ENSDARG00000117637	229.291239531875	-0.673733069286468	0.241241729454538	-2.79277167681486	0.00522585638638166	0.0602983429197884
ENSDARG00000052928	1174.88823024956	0.536172468093327	0.19202693637813	2.79217321385331	0.00523553213108092	0.0603696051210868
ENSDARG00000096037	5.81030270199745	3.76651452901275	1.34913768442189	2.79179402703195	0.005241671067071	0.0604000173059283
ENSDARG00000097868	31.7769313081882	-1.45667921044853	0.522141902132605	-2.78981480800326	0.00527381978984834	0.060721501875152
ENSDARG00000070913	391.304722923403	-0.679334828736041	0.243520301252166	-2.78964351326335	0.00527661051077408	0.060721501875152
ENSDARG00000061259	3.92429939846395	5.24786223345642	1.88154600346314	2.78912246833046	0.00528510753720783	0.06077873667789
ENSDARG00000042249	418.526946505811	-0.930323163726217	0.333654568518452	-2.78828240793222	0.00529883299023529	0.0608959820663283
ENSDARG00000077912	340.635666288622	-0.682319074502427	0.244773393175867	-2.78755409503266	0.00531075868708986	0.0609924016992676
ENSDARG00000025091	252.999665989485	-0.754386037506601	0.270672346728356	-2.7870820444901	0.00531850118033753	0.0610406822094627
ENSDARG00000056515	200.177248138175	0.740807039157095	0.26584588644101	2.78660335532961	0.00532636296822703	0.0610902667565932
ENSDARG00000030349	76.4764570792954	10.1471315507948	3.64267578510839	2.78562577330578	0.00534245097275736	0.0612340726113385
ENSDARG00000029150	37209.1538298768	-0.650642393463851	0.233672266922669	-2.78442282446455	0.00536230804188597	0.0614208590455067
ENSDARG00000100872	9.9681839116674	2.83513248893735	1.01863625505038	2.78326289181326	0.00538151813299426	0.0615999919005647
ENSDARG00000116806	5.19513644233225	4.77278021108763	1.71529234957881	2.78248790199501	0.00539438764328355	0.0617063573253589
ENSDARG00000010420	967.255932001615	-0.890587662868162	0.320223859245216	-2.78114087116221	0.00541682262853975	0.0619219286562695
ENSDARG00000017006	200.769589934422	-0.640093704647554	0.230179826722425	-2.78084189115081	0.00542181359145959	0.0619379367236277
ENSDARG00000017354	86.5637878002023	1.23635876485351	0.444690643407572	2.78026709844747	0.00543142044304392	0.0620066198825332
ENSDARG00000116769	148.431782612178	-0.796142132888828	0.286393621842255	-2.77988779138155	0.00543776844090171	0.0620380328079064
ENSDARG00000062531	489.101707999475	-0.658550637577435	0.236946706248706	-2.77931965378831	0.00544728919389399	0.0621055773923802
ENSDARG00000016793	57.7243038493099	6.62951984353916	2.38602005124896	2.77848454796888	0.00546131107220401	0.0621772456590374
ENSDARG00000040251	5.32458202791419	3.79109400459919	1.36457899518794	2.77821512566742	0.00546584176472549	0.0621772456590374
ENSDARG00000074597	253.804024803815	-1.07300294778388	0.386224271811832	-2.77818621483905	0.00546632814007674	0.0621772456590374
ENSDARG00000078056	61.3860091558778	1.07270427887687	0.386130519856561	2.7780872625022	0.00546799313998607	0.0621772456590374
ENSDARG00000010132	577.101118748012	-0.528029217317199	0.190110064020595	-2.7774921861054	0.00547801572116848	0.06221692970138
ENSDARG00000041736	25.669987124142	1.54630170002598	0.55680325315809	2.77710608056909	0.00548452757507052	0.06221692970138
ENSDARG00000013020	59.9472255140235	-1.09454009528339	0.394136515707423	-2.77705833299621	0.00548533334589994	0.06221692970138
ENSDARG00000030154	272.606444348027	-0.671050911720743	0.241643887026418	-2.77702415723589	0.00548591014932168	0.06221692970138
ENSDARG00000019765	334.261495255338	-0.564096587285565	0.203240592355284	-2.77551143080448	0.00551149618548439	0.0624660375818698
ENSDARG00000097824	10.172927844337	3.67892910965395	1.32591152851031	2.77464146781144	0.00552625934540365	0.0625888745116382
ENSDARG00000005867	279.495601357246	-0.956145534235766	0.344625821003208	-2.77444543027107	0.00552959100033256	0.0625888745116382
ENSDARG00000079326	204.920767069139	-0.838685253274211	0.30257632143326	-2.77181389905688	0.00557448964800801	0.0630557025758283
ENSDARG00000017320	27.3189016916246	1.87955122622548	0.678245679943336	2.77119527894746	0.00558509205741824	0.0631342319727816
ENSDARG00000034883	62.1952868527321	-1.02058108754665	0.368368459392045	-2.77054416990807	0.00559627093842464	0.0632191707189424
ENSDARG00000070127	70.1656344572322	-1.28458804944972	0.463735334954239	-2.7700887825951	0.00560410146931571	0.0632661978702199
ENSDARG00000035853	62.655299174582	1.11856442594174	0.403895802997913	2.76943810170645	0.00561530728989551	0.0633102574065264
ENSDARG00000069600	1072.36032146111	-0.582876637179015	0.210467636742311	-2.76943593894518	0.00561534456997017	0.0633102574065264
ENSDARG00000058461	75.7086765712547	-0.976124074052498	0.352513362551164	-2.76904134069761	0.0056221500999977	0.0633455840790074
ENSDARG00000004105	6.46146181128304	5.08632532036786	1.83793527943159	2.76741263813211	0.00565031870489102	0.0636214083938447
ENSDARG00000115383	194.523298677015	-0.663952336063945	0.240039917233271	-2.76600801948584	0.00567471392684169	0.0638544130711149
ENSDARG00000103466	10.817643470774	7.32625134918519	2.64938315054071	2.7652668311452	0.00568762503940167	0.063957973878539
ENSDARG00000099650	51.5682503078223	-1.30500456118954	0.472238555457372	-2.76344348869527	0.00571949954360616	0.0642745062717956
ENSDARG00000101868	50.8692096956963	-1.09819498155932	0.39752429623987	-2.76258581411752	0.00573454849955001	0.0644016677195558
ENSDARG00000101457	789.198917748482	0.590932409641849	0.214034921827295	2.76091585707996	0.00576395244186014	0.0646808765901245
ENSDARG00000052039	12.1426544729768	7.49238404607099	2.71389605872188	2.76074834258743	0.00576690946061516	0.0646808765901245
ENSDARG00000031915	791.160451221528	0.579784459726992	0.210089074900437	2.75970780490017	0.00578530801879826	0.0648450703861403
ENSDARG00000102787	408.752084649562	-0.634099740884905	0.229797619477358	-2.7593834188843	0.0057910545528412	0.06484866416758
ENSDARG00000013335	17.2873474992859	5.56928791795201	2.01839518857814	2.75926535569841	0.00579314733230382	0.06484866416758
ENSDARG00000021405	65.9494049868501	-1.31700611698912	0.477438398657011	-2.75848386031315	0.00580701726676514	0.0649617690348241
ENSDARG00000069289	573.778951788453	-0.5329496492092	0.193291131668716	-2.75723797883613	0.00582919101818331	0.0651675599894116
ENSDARG00000005423	484.62990392978	0.713005609749549	0.258642344985408	2.75672419297688	0.00583835740263402	0.0652277624322778
ENSDARG00000091385	155.954454244171	-0.845408754816243	0.306700992636053	-2.75645914136133	0.00584309123187467	0.0652383972490862
ENSDARG00000057110	535.321460319081	0.595540686109801	0.216075788899368	2.75616573769475	0.00584833546437515	0.0652415592310195
ENSDARG00000029761	455.37732844326	-0.853221259953628	0.309587526855829	-2.75599365587801	0.00585141319049135	0.0652415592310195
ENSDARG00000067741	10.0617001470654	2.63257679046622	0.955282811671211	2.75580881211573	0.00585472079360105	0.0652415592310195
ENSDARG00000036876	19.6014437438562	1.79878844921891	0.652841111500178	2.75532348918013	0.00586341320874366	0.0652962413497922
ENSDARG00000018820	11.178770575474	3.2729273444707	1.18802699365973	2.75492674992881	0.00587052767879605	0.0653332919091818
ENSDARG00000099555	21.953126250579	1.63776215299482	0.594673022315321	2.75405490334554	0.00588618928841686	0.0654226676296581
ENSDARG00000097537	218.553948375611	-0.681677705799423	0.247529138216741	-2.75392913622368	0.00588845163952715	0.0654226676296581
ENSDARG00000104487	31.8390809376301	1.35697227632595	0.492755212407889	2.75384662030259	0.00588993639587589	0.0654226676296581
ENSDARG00000090656	144.045769395354	-0.948550406508914	0.344482354443015	-2.75355295931661	0.00589522314432989	0.065439253049994
ENSDARG00000006356	126.414903831263	1.15003476851901	0.417773501050829	2.75277097668071	0.00590932196198396	0.0654986114007316
ENSDARG00000079552	520.419888540697	-0.636406904877418	0.231197372231161	-2.75265630718809	0.00591139195755374	0.0654986114007316
ENSDARG00000103862	898.783578057237	0.527366810841349	0.191598378502741	2.75245967613346	0.00591494303144711	0.0654986114007316
ENSDARG00000062198	306.114106733615	-0.77449838226158	0.281388713112208	-2.75241452898197	0.00591575864129506	0.0654986114007316
ENSDARG00000103787	667.447719030746	-0.663110150147933	0.241027195165886	-2.751183947071	0.00593802889723277	0.0657030137763088
ENSDARG00000045094	119.888228240706	-0.89149579055556	0.324221725811969	-2.74964852624522	0.00596592185733295	0.0659553287865082
ENSDARG00000096712	7.38235380722184	4.36175690331636	1.58637719635647	2.74950806991822	0.00596847931801387	0.0659553287865082
ENSDARG00000055592	6.92065645017901	4.29582398938861	1.56274575498539	2.74889499823263	0.00597965383686687	0.0660365100422238
ENSDARG00000071551	118.526165366295	0.797694407906999	0.290268628454187	2.74812477033803	0.00599371957548849	0.0661494962745851
ENSDARG00000026630	224.921500183946	-0.885061728826937	0.322119145263671	-2.74762224425521	0.00600291266309871	0.0661997681999918
ENSDARG00000056961	21.1357254590818	-1.53544496184129	0.558862601209672	-2.74744625694719	0.00600613513361215	0.0661997681999918
ENSDARG00000011934	38.7009658017267	1.57737191213049	0.574164600899792	2.7472468864478	0.00600978765224274	0.0661997681999918
ENSDARG00000037318	1866.88012162222	0.496782975722077	0.180905331273381	2.74609361827678	0.0060309551176244	0.0663905397441104
ENSDARG00000099123	31.4200780535009	-1.42571439585627	0.519235779992029	-2.74579382006023	0.00603646870156284	0.0664088552946167
ENSDARG00000004577	493.016788843751	0.554739192849358	0.202055402561807	2.74548062469978	0.00604223352165451	0.0664286639287626
ENSDARG00000038121	676.403997421213	-0.612567462083327	0.223134971132547	-2.74527770781143	0.00604597115177724	0.0664286639287626
ENSDARG00000075249	235.536204501206	-0.830343025981618	0.302574909614546	-2.74425604898768	0.00606482127038789	0.0665933589523814
ENSDARG00000095300	34.1317712063465	1.37759117292201	0.502271401225236	2.74272269844854	0.00609321172063799	0.0668463230816117
ENSDARG00000041051	10.0512066506669	3.11026622053331	1.13406023870253	2.74259348347467	0.00609560963521015	0.0668463230816117
ENSDARG00000059738	634.203172441092	-0.748028107706456	0.272888871440434	-2.74114552109808	0.00612253846958987	0.067098976239152
ENSDARG00000092243	49.7759941724044	1.19764072588373	0.436947719263455	2.74092453875843	0.00612665765295023	0.0671014885799311
ENSDARG00000103144	88.2446852153639	-1.02913358899096	0.375538159800892	-2.74042347530435	0.00613600688734454	0.0671612428976481
ENSDARG00000100402	71.4371302892574	-0.925035746247458	0.337612077001297	-2.73993677733247	0.00614510037849114	0.0671857857606457
ENSDARG00000063573	264.579529191384	0.666086644492366	0.243107378156627	2.73988658650757	0.00614603883653907	0.0671857857606457
ENSDARG00000069989	971.581853375413	-0.586866337511822	0.214221760434673	-2.73952719051988	0.00615276252293718	0.0672166900067551
ENSDARG00000027813	228.64067087711	-0.694686130444856	0.253740241142099	-2.73778462303826	0.0061854570027535	0.0675310970237328
ENSDARG00000098646	279.743052656722	-0.978081766264754	0.357665436728836	-2.73462757601117	0.00624508897136103	0.068139016290941
ENSDARG00000013072	120.140455160456	0.94890664535811	0.347221693097855	2.73285530316992	0.00627879094694156	0.068463428466967
ENSDARG00000075819	525.920205155799	-0.558443999433031	0.204421751834877	-2.73182278510223	0.00629850095307129	0.0685903096888615
ENSDARG00000100494	2431.56120288417	-0.423276974166759	0.15495054209299	-2.73169082501653	0.00630102398298718	0.0685903096888615
ENSDARG00000026871	149.501149862638	1.00405890518781	0.36757428813542	2.73158090105014	0.0063031263846047	0.0685903096888615
ENSDARG00000076060	249.179005815588	-0.678942927381385	0.248582779066998	-2.73125487585926	0.00630936564398502	0.0685903096888615
ENSDARG00000105444	141.906299624951	-0.901789104369424	0.330180009007476	-2.73120443324298	0.00631033147858023	0.0685903096888615
ENSDARG00000062146	485.767827900946	-0.53253249719202	0.19499556193143	-2.73099803871066	0.0063142847412123	0.0685903096888615
ENSDARG00000078901	91.0152242740431	-0.819187225416638	0.300083604719318	-2.72986331986668	0.00633605888783226	0.06878352159541
ENSDARG00000035918	16.7737630179386	2.32945919462216	0.853614678758061	2.72893525918666	0.00635391767662843	0.0689340125294594
ENSDARG00000038066	2003.06686019046	0.558040159254243	0.204571623409714	2.72784734242737	0.00637491026281096	0.0691182916615267
ENSDARG00000069423	88.5229235817997	0.952683096110921	0.349423309417377	2.72644403059261	0.00640208092230665	0.0693692813503705
ENSDARG00000059020	109.13769429381	-0.866232060366143	0.317796402234319	-2.72574533341459	0.00641564778288878	0.069472645483259
ENSDARG00000011170	1079.21856508078	-0.532873138999156	0.195565123541112	-2.72478614463756	0.006434314836348	0.0696310733544561
ENSDARG00000059911	179.510496333247	0.730802491100936	0.268266933082002	2.72416165013356	0.00644649455632778	0.0697191417533883
ENSDARG00000042533	240.906468138088	0.645617347355446	0.237034587451586	2.72372633165745	0.00645499697912189	0.0697673545675768
ENSDARG00000055570	259.756267327153	0.763291362413796	0.280706998556286	2.7191746780077	0.0065445036929898	0.0706265802460184
ENSDARG00000012574	809.985775598529	-0.724357672860036	0.266393898050175	-2.71912261565242	0.00654553390653533	0.0706265802460184
ENSDARG00000032617	18.7222757515844	1.88773063914467	0.694313258105654	2.71884573296945	0.00655101533144394	0.0706265802460184
ENSDARG00000098860	41.1224054375926	-1.24003843914271	0.456155236217253	-2.71845709681193	0.00655871609516081	0.0706265802460184
ENSDARG00000019426	340.992060184296	-0.616314664918031	0.226715267346467	-2.7184524100716	0.00655880901183515	0.0706265802460184
ENSDARG00000029296	271.402324021896	-0.63538397981571	0.233731123653645	-2.71843976053979	0.00655905980023892	0.0706265802460184
ENSDARG00000095170	68.4232467154724	-1.38090405480959	0.508237982706026	-2.71704221604454	0.00658682055075182	0.0707337959454274
ENSDARG00000109755	84.4476514358508	-1.05162590577071	0.38705449910562	-2.71699698156393	0.00658772084875049	0.0707337959454274
ENSDARG00000042072	101.999693262177	-0.956144891679243	0.351918275137517	-2.71695151752382	0.00658862582715111	0.0707337959454274
ENSDARG00000004658	20.4018740876784	5.15423748502699	1.89714002760376	2.71684609993561	0.00659072463307457	0.0707337959454274
ENSDARG00000115868	154.010912818667	-0.919671917682648	0.338536531943374	-2.71661056017576	0.00659541627205076	0.0707337959454274
ENSDARG00000009499	716.317375664194	-0.804212366840307	0.296064444816799	-2.71634227250065	0.00660076386436878	0.0707337959454274
ENSDARG00000110151	107.669776935587	-1.05098073475302	0.38694746130037	-2.7160812251387	0.00660597088266291	0.0707337959454274
ENSDARG00000094300	149.115835001575	0.912799075356836	0.336093581457712	2.71590749040141	0.00660943835403573	0.0707337959454274
ENSDARG00000088136	49.221428634408	1.28007023822435	0.471326961403461	2.71588587763515	0.00660986982520694	0.0707337959454274
ENSDARG00000054438	65.6785545130956	1.10879888113543	0.408265311019082	2.71587825663593	0.00661002197472632	0.0707337959454274
ENSDARG00000075461	432.836331176748	-0.594677680639287	0.219057172999226	-2.7147144852517	0.00663329309269846	0.0709388132976122
ENSDARG00000078214	106.723230366073	-0.862930100534063	0.318120203037642	-2.71259131703734	0.0066759384538089	0.0713295932803712
ENSDARG00000112895	26.0544237497123	-2.10738485565525	0.776920707296264	-2.71248382989956	0.00667810395059707	0.0713295932803712
ENSDARG00000102277	63.1660428514341	-1.10608649953279	0.408245050854831	-2.70936903513402	0.00674113129660946	0.0719582393975948
ENSDARG00000058696	1057.99586201898	-0.535879401624307	0.197843398927346	-2.70860389848588	0.00675669527872753	0.0720797733816016
ENSDARG00000074121	339.699485800698	-0.687051467495068	0.253730020055426	-2.70780519918371	0.00677297641915221	0.072208802985399
ENSDARG00000029003	161.414061186794	0.71448465176123	0.263886244711842	2.70754791535812	0.00677822854201994	0.0722201620443755
ENSDARG00000086980	650.364013685376	-0.655703282983517	0.242242424236987	-2.70680614697795	0.006793391297017	0.0723233232297703
ENSDARG00000006494	484.251408091152	-0.480218733418794	0.177420875035235	-2.70666421481365	0.00679629605538885	0.0723233232297703
ENSDARG00000098080	134.724609822102	-0.973035374298907	0.3595771404102	-2.70605459843438	0.00680878505217143	0.0724115549629822
ENSDARG00000102995	24.0079564401126	2.00364526814658	0.740603640222699	2.70542184689247	0.00682176981947143	0.0725049472494653
ENSDARG00000091509	118.435675659942	-0.851103504130317	0.31465275605981	-2.704897661753	0.00683254353061084	0.0725747388565499
ENSDARG00000078973	11.778912986174	2.31314004257204	0.855317946514913	2.70442126462701	0.00684234830162963	0.0726341588942222
ENSDARG00000019998	223.415957161367	0.637104899638203	0.235596938021792	2.70421553432615	0.00684658636218123	0.0726344494142843
ENSDARG00000003977	3.20228810683353	4.84821707618946	1.79329757671516	2.70352067562043	0.00686091794848103	0.0727417545244608
ENSDARG00000059227	3.27078006422908	5.23527049458747	1.93672999909464	2.70314937912604	0.00686858705001451	0.0727783333002152
ENSDARG00000061923	966.097818669641	-0.852246078528533	0.315412811291903	-2.7020021001614	0.00689233270293507	0.0729770434269502
ENSDARG00000061802	329.55084546224	-0.655427667556075	0.242586138328274	-2.70183478772861	0.00689580178469152	0.0729770434269502
ENSDARG00000013598	6.06954996070144	3.79691806744537	1.40549516780279	2.70148069835137	0.00690314870161724	0.0730100031286924
ENSDARG00000014803	2.89524699357255	5.42574647930916	2.00990144214557	2.69950872492393	0.00694419349054375	0.0733991039901223
ENSDARG00000104647	523.164795069134	0.538121428026814	0.199360995185963	2.69923124894545	0.0069499864533392	0.0734153498592168
ENSDARG00000038428	47.6161933572886	1.44333182640529	0.534811337322533	2.69876819296903	0.00695966350140396	0.0734725798036831
ENSDARG00000105083	45.9414387848246	-1.32199845281107	0.489902238379282	-2.69849441224145	0.00696539072419767	0.0734880672736452
ENSDARG00000093219	19.0515122012426	1.75722608186836	0.651319730837108	2.69794695089289	0.006976855772915	0.0735398991710781
ENSDARG00000011076	3.71522960227489	4.78522204198427	1.77371504349262	2.69785276927103	0.0069788298517713	0.0735398991710781
ENSDARG00000086996	3.73548861907082	4.76395156576057	1.76602361594369	2.69755824483407	0.00698500642204852	0.073560049316445
ENSDARG00000077162	173.330422605466	-0.878296609630115	0.325704187986892	-2.69660827838499	0.00700496195589108	0.0737106899390665
ENSDARG00000055100	10.0119104235462	2.59426202354972	0.96209539876952	2.69647066898738	0.00700785689855473	0.0737106899390665
ENSDARG00000012499	1611.89024834852	-0.698739206427587	0.259188903642786	-2.69586852140318	0.00702053715370139	0.0737990651440274
ENSDARG00000036281	65.6374660850786	-1.02615368403091	0.380714556822411	-2.69533608747609	0.00703176651215046	0.0738435262460184
ENSDARG00000075054	47.3433445828723	-1.81993867498714	0.675236251821787	-2.69526209541764	0.00703332832592511	0.0738435262460184
ENSDARG00000052950	635.634367560989	-0.55105257901981	0.204496490194444	-2.69467988666135	0.00704562837787242	0.0738941169691468
ENSDARG00000091029	757.198751247591	0.584003025603741	0.21672858415084	2.6946285276209	0.00704671434285487	0.0738941169691468
ENSDARG00000017673	12868.5936068968	-0.604703967798054	0.224498262028871	-2.69357972900604	0.00706892364060656	0.0740630282897771
ENSDARG00000092870	136.507046648085	0.776275416705761	0.288209631336849	2.6934402334337	0.00707188232143892	0.0740630282897771
ENSDARG00000070340	189.88868888084	0.821186155617422	0.304904130111333	2.69326019072806	0.00707570264472769	0.0740630282897771
ENSDARG00000115282	112.526943010027	0.86528193235687	0.321482347493243	2.69153793078812	0.00711234100163019	0.0744013840376718
ENSDARG00000055763	447.3801093716	0.600029090619828	0.223002973810545	2.6906775293929	0.00713070840341733	0.0745483151266357
ENSDARG00000062173	479.405546378477	-0.761971808171106	0.283282786660486	-2.68979212310676	0.00714965404218701	0.0746452740994304
ENSDARG00000111804	13.1781479661619	2.08460841025986	0.775013435400632	2.68977067369451	0.00715011356986945	0.0746452740994304
ENSDARG00000059596	619.934894737449	-0.642497559562796	0.238878856064412	-2.68963762698843	0.00715296452674542	0.0746452740994304
ENSDARG00000045999	17.35949655314	-2.93363107139431	1.09090168322134	-2.68918007600058	0.00716277683011214	0.0746617694298616
ENSDARG00000010630	104.149712272877	0.852280150129685	0.316931704171179	2.68916027936844	0.00716320164674904	0.0746617694298616
ENSDARG00000060875	16.0783897325955	-1.88674917995712	0.702233614299955	-2.68678277646676	0.00721438532315262	0.0751498471161731
ENSDARG00000037935	52.395039001026	1.36136205999886	0.506755013407176	2.68643037361529	0.00722199983759199	0.0751837641511538
ENSDARG00000091652	194.935541301796	-0.843265560126133	0.314048910939416	-2.68514085147969	0.00724992460151019	0.0754289501664962
ENSDARG00000034427	1043.43446903831	0.500583627798566	0.186442808659442	2.68491786515046	0.00725476321300531	0.0754337947102722
ENSDARG00000041417	486.484131389092	-0.628785564639835	0.234272564557595	-2.68399146877162	0.00727489626087995	0.075597566566373
ENSDARG00000013892	299.036904411715	-0.5467125354597	0.203710050999035	-2.68377791266808	0.00727954450584176	0.0756003267464
ENSDARG00000071173	5.10425863769161	5.23636570659855	1.95139094798436	2.68340165870264	0.00728774050371098	0.0756194860130751
ENSDARG00000020164	856.210926416132	-0.75679882112925	0.282041297841487	-2.68329080500327	0.00729015682549239	0.0756194860130751
ENSDARG00000006215	187.707161553431	0.81735706393627	0.304656493938833	2.68288081888178	0.00729909970171643	0.0756667487107022
ENSDARG00000001873	585.56449280802	0.668047190915953	0.249026838098763	2.68263130197642	0.00730454713910103	0.0756777406303259
ENSDARG00000056910	7.51246959448664	3.11842764193999	1.16288965508775	2.68161955719236	0.00732667289001401	0.0758614089752351
ENSDARG00000071059	68.7243276731215	-0.938228905435998	0.349955802483045	-2.68099256757274	0.00734041462612773	0.0759580997604699
ENSDARG00000011989	1117.83876118585	-0.906439109018624	0.33848544301952	-2.67792641518811	0.00740794910358738	0.0765055062531598
ENSDARG00000058601	128.639921529828	0.885316191672868	0.330617886339111	2.67776254175435	0.00741157418777916	0.0765055062531598
ENSDARG00000018109	45.4508104093424	-1.26155715949966	0.471167208250824	-2.67751477056968	0.00741705821625634	0.0765055062531598
ENSDARG00000053269	4.43984429738005	4.42710904135286	1.65348644183428	2.67743897339834	0.00741873659521713	0.0765055062531598
ENSDARG00000011876	11.2753594479952	2.96359343639057	1.1070456462236	2.67702912386685	0.00742781780764424	0.0765055062531598
ENSDARG00000030844	934.727239598299	-0.526261329747172	0.196589437199012	-2.67695628638697	0.00742943274203883	0.0765055062531598
ENSDARG00000015064	23.4312241082163	-1.5552302291499	0.581001627659075	-2.67680873015126	0.00743270528724815	0.0765055062531598
ENSDARG00000062231	327.560449965907	-0.551231783039233	0.205936207640816	-2.67671134354706	0.00743486586393275	0.0765055062531598
ENSDARG00000054177	124.384530874162	-0.919343776308218	0.343497112143861	-2.67642359660708	0.00744125298334739	0.0765055062531598
ENSDARG00000006409	42.9477606605002	1.02574180507469	0.383264277426977	2.67633031693156	0.00744332456849551	0.0765055062531598
ENSDARG00000079483	19.5571530453029	-1.88419577366889	0.704033528023233	-2.67628699297786	0.00744428689674078	0.0765055062531598
ENSDARG00000031228	41.2400496761379	1.31630385481372	0.491858178959871	2.67618576069487	0.00744653594197422	0.0765055062531598
ENSDARG00000090230	288.357941139322	-0.686806651913011	0.25670435847377	-2.67547717536393	0.00746229542442284	0.0766217833757702
ENSDARG00000039677	6.22665013723878	3.44801073441577	1.28959646966703	2.67371291370396	0.0075016639903264	0.0769801926431471
ENSDARG00000027930	15.3103573331113	2.12816236313194	0.796040527267063	2.67343469363083	0.007507889296688	0.0769885806289015
ENSDARG00000005713	18.306786810221	1.70839611010541	0.639064250146408	2.67327754558954	0.00751140760570674	0.0769885806289015
ENSDARG00000041332	1661.36807596715	0.455904146822037	0.170563037239796	2.67293637707141	0.00751905094667469	0.0770211572625525
ENSDARG00000102855	1465.41529519009	-0.583884467849079	0.218474238272757	-2.67255522877769	0.00752759821846176	0.0770629491207509
ENSDARG00000092166	2.83551303769767	5.08505539432057	1.90285978860314	2.67232269281039	0.00753281712848722	0.0770706378804298
ENSDARG00000055429	249.959036481259	-0.900475866609302	0.337001928342364	-2.67201992296762	0.00753961719126069	0.0770944852099863
ENSDARG00000116871	1640.41693591697	-0.697275242923701	0.261010328086554	-2.67144694248451	0.00755250111894714	0.0771201073906728
ENSDARG00000069241	120.564975919822	0.986423728587406	0.369265442901495	2.6713134076035	0.00755550659313994	0.0771201073906728
ENSDARG00000032242	5.92772553078043	4.25906412201519	1.59444433568487	2.6711902238881	0.00755828004410838	0.0771201073906728
ENSDARG00000092394	336.934419357707	0.938825144916843	0.351473313717049	2.67111359035536	0.00756000588971754	0.0771201073906728
ENSDARG00000032708	380.08410426431	0.573343816381216	0.214682891695682	2.67065443292959	0.00757035386759243	0.0771800261323696
ENSDARG00000042151	917.076581567548	-0.582808228492337	0.218320678171816	-2.66950539624869	0.00759630524820327	0.0773988573724196
ENSDARG00000077588	6.50783434357326	3.08050760288377	1.15416323529432	2.66903979323013	0.00760684373525911	0.0774604807752182
ENSDARG00000097372	22.8831348385886	1.47626637386382	0.553451476647351	2.66738176001736	0.00764447827885789	0.0777536541871608
ENSDARG00000040008	295.901065967574	-0.688594473807521	0.258154428047755	-2.66737424964929	0.00764464913051738	0.0777536541871608
ENSDARG00000103665	321.286222592738	-0.842469784516112	0.31587436356936	-2.66710401881386	0.00765079882809446	0.0777703475454505
ENSDARG00000077407	18.7687869027325	2.16954743377709	0.814043419620428	2.66514952579398	0.00769540979620334	0.078177749696412
ENSDARG00000025301	98.0859199742795	1.33658404826673	0.501656059415091	2.66434347434202	0.00771387557887815	0.0783192193853138
ENSDARG00000006566	2096.36931526497	-0.460033528470772	0.172784226933997	-2.66247409635663	0.00775685396676629	0.078709253486305
ENSDARG00000099675	3079.77926238334	-0.601798684612138	0.226097339822185	-2.6616796335836	0.00777518413644996	0.0788488691086196
ENSDARG00000114133	116.894177412459	-1.08888163527521	0.409130283771593	-2.66145450108774	0.00778038553807535	0.0788514150925575
ENSDARG00000043643	227.995099383097	-0.766762138567471	0.288118540083884	-2.6612731632759	0.00778457738565945	0.0788514150925575
ENSDARG00000070228	164.810090686955	-0.88926528333773	0.334204360317476	-2.6608428522386	0.00779453265630158	0.0789043141838267
ENSDARG00000100263	107.5620281592	-0.779524470369716	0.292990763239423	-2.66057694703745	0.00780069008911028	0.0789043141838267
ENSDARG00000078888	9.83711322570904	3.05988429618239	1.15033378290811	2.65999689972316	0.00781413707726257	0.0789043141838267
ENSDARG00000016348	170.549152161063	-0.591111184168302	0.222222960425026	-2.65999149249805	0.007814262528283	0.0789043141838267
ENSDARG00000040988	2561.52307401427	0.501550123368358	0.188558763201056	2.65991415542733	0.0078160569943934	0.0789043141838267
ENSDARG00000113111	18.0722037257656	-1.68365257243132	0.632992768110897	-2.65982908060073	0.00781803142749342	0.0789043141838267
ENSDARG00000076729	72.4257413982465	-0.890140386448796	0.334681274979031	-2.65966593591042	0.0078218189712663	0.0789043141838267
ENSDARG00000018206	500.854577356025	0.648145889729187	0.2437217268036	2.65936852749894	0.00782872779249398	0.0789278517945769
ENSDARG00000103691	612.730514266431	-0.606037527110215	0.228053412452302	-2.65743678462592	0.00787373556365056	0.0793192322826137
ENSDARG00000009549	1581.06256332448	-0.665738351214338	0.250554825364276	-2.65705659528383	0.0078826208624928	0.0793192322826137
ENSDARG00000052113	36.9513912839704	1.21686233635232	0.457991703670458	2.6569527932495	0.00788504835114493	0.0793192322826137
ENSDARG00000044431	436.577923227234	-0.907666297048062	0.341624186116029	-2.65691462705683	0.00788594106461928	0.0793192322826137
ENSDARG00000021975	519.903996278888	0.498047850729162	0.187481733066978	2.65651401116093	0.00789531699965331	0.0793672600489625
ENSDARG00000090971	174.918089228819	-1.06427637156249	0.40071604453198	-2.65593650687364	0.00790885036690793	0.079407950497783
ENSDARG00000016939	2.95239427163283	5.45236809474672	2.05301162273846	2.65579017398544	0.00791228286290925	0.079407950497783
ENSDARG00000061311	157.12811014581	-0.862717022986618	0.324848469573312	-2.65575215459625	0.00791317489308342	0.079407950497783
ENSDARG00000098011	14.3889317386378	2.84515571560978	1.07185898629451	2.65441233594139	0.00794466797143636	0.079677629364696
ENSDARG00000077852	939.512362640725	-0.684756575027801	0.25801326567297	-2.65395879255187	0.00795535412812504	0.0797116258912941
ENSDARG00000061948	7.63116884483555	3.64928168022618	1.37507603940663	2.6538762771264	0.00795729969767006	0.0797116258912941
ENSDARG00000103609	36.7737271865252	-1.28966272819908	0.486188788734845	-2.65259660049963	0.00798752683019439	0.0799679848060669
ENSDARG00000000853	553.660147574506	-0.719159286957723	0.271135857562895	-2.65239460918923	0.00799230743405596	0.0799694334324045
ENSDARG00000074245	1612.28225904009	-0.625779619168303	0.236067550236067	-2.65084980355209	0.00802895373392225	0.0802895373392225
ENSDARG00000008818	329.796133766608	-0.58312674552556	0.220007472372841	-2.65048609138762	0.00803760366362961	0.0803294688282797
ENSDARG00000086450	425.648513725864	-0.53191065477715	0.200726785465956	-2.64992364393423	0.00805099641368597	0.0804167273515246
ENSDARG00000026359	9.40183807181997	3.72035965856188	1.40439670135905	2.64908031680909	0.00807111478483769	0.0805710243278068
ENSDARG00000070954	150.042568017804	0.650368229618084	0.245570902240308	2.64839288240125	0.00808754747078613	0.0806883712383232
ENSDARG00000026513	284.570974755024	0.852034176485489	0.321960248920518	2.64639557008117	0.00813546202324141	0.0811194912722048
ENSDARG00000017988	9.65755882913089	2.36750996800378	0.894792259693232	2.64587667400638	0.00814795159639318	0.0811970912985455
ENSDARG00000040566	11.225797352224	2.49593367232302	0.943548025250476	2.64526405177992	0.00816271920160285	0.0812770183864782
ENSDARG00000101282	368.715405476431	-0.840964868337287	0.317949711078813	-2.6449618887335	0.00817001183064614	0.0812770183864782
ENSDARG00000059244	480.80697158707	0.495765094414195	0.18743779908535	2.64495793715785	0.00817010723954512	0.0812770183864782
ENSDARG00000020107	71.5257638106093	0.929673627177408	0.351528217009236	2.64466288108241	0.00817723404466002	0.0813010301270232
ENSDARG00000016256	125.092265333237	-0.860255142807334	0.325475565845254	-2.64307134876091	0.0082157720603336	0.0816070355126341
ENSDARG00000058372	43.1136849786717	1.21202741088237	0.458579964649281	2.64300123056906	0.00821747366292437	0.0816070355126341
ENSDARG00000044975	15.255427197786	6.74808075614183	2.55348652360547	2.64269291956696	0.00822495938408427	0.0816343782367397
ENSDARG00000000563	128.714761608074	3.44024364775966	1.30211195600494	2.64204904339778	0.00824061223351291	0.0817427032939032
ENSDARG00000099814	357.110237237038	0.670980272275981	0.253981020062827	2.64185202543876	0.00824540713053021	0.0817432603457736
ENSDARG00000044281	545.51103133546	-0.545368861759344	0.206506389801772	-2.6409297178787	0.00826788687679773	0.0819190399912469
ENSDARG00000054941	256.040592595478	-0.613215306041504	0.232373225035415	-2.63892410990141	0.00831695968695577	0.0823579532720936
ENSDARG00000053547	474.311894312072	-0.564404726037467	0.213919355720492	-2.63839952273847	0.00832983809639386	0.0824204334706594
ENSDARG00000040266	82.4445659516079	0.834964204101056	0.316480757833796	2.63827794718423	0.00833282527378725	0.0824204334706594
ENSDARG00000070391	7.01854364795125	3.15420925986251	1.19569923683709	2.63796209170975	0.00834059049390283	0.0824499633351425
ENSDARG00000046098	42.484461358205	1.67083264377659	0.633545066457341	2.63727512411951	0.00835750175808262	0.0825698197748712
ENSDARG00000019763	9.16753561285883	3.05405472546371	1.15818947201642	2.63692150486101	0.00836621885021812	0.0826086291735905
ENSDARG00000075970	11.7301419550042	2.175561252436	0.825205346572675	2.63638773242534	0.00837939231452769	0.0826913715249444
ENSDARG00000067995	174.182783462334	5.47645598625617	2.07811744489872	2.63529667185056	0.00840637734786935	0.0829102397088315
ENSDARG00000098349	506.333132354416	-0.541898330933983	0.205649862338521	-2.63505321507077	0.00841240932356655	0.082922320475156
ENSDARG00000114063	3.4667972088266	5.10845431765562	1.93890366902254	2.63471280150341	0.00842085002738038	0.0829581170601437
ENSDARG00000017744	566.370910809674	-0.756103789860102	0.28703374531216	-2.63419825093322	0.00843362291274882	0.0830365269662769
ENSDARG00000060729	1144.37912181768	-0.494758496923523	0.187924703518752	-2.63274858312682	0.00846970179655539	0.0832814025374819
ENSDARG00000104664	2865.96373541691	-0.443794358658324	0.168576706843341	-2.63259596754814	0.00847350806462743	0.0832814025374819
ENSDARG00000027353	696.101414027696	-0.622471463645573	0.236448010288787	-2.63259336750313	0.00847357292360511	0.0832814025374819
ENSDARG00000061242	4.80359352651429	3.4951918821083	1.32774668210856	2.63242373655017	0.00847780538294598	0.0832814025374819
ENSDARG00000013095	150.911292941406	-0.745564425777031	0.283268573241738	-2.6320054400838	0.0084882503715287	0.0833090394871716
ENSDARG00000115657	23.7737013090826	1.89166834362546	0.718739647143572	2.63192430130071	0.00849027776338827	0.0833090394871716
ENSDARG00000075021	127.258184390334	-1.0037615771624	0.381568827377847	-2.6306173490646	0.0085229939238485	0.0835825157398446
ENSDARG00000042027	5.30999715400366	4.25402691002951	1.61786214461229	2.62941247756864	0.00855325456756578	0.0838316143696077
ENSDARG00000011703	52.7337843243192	-1.18338757245845	0.450241482010366	-2.6283397237734	0.0085802778394437	0.0840125031754136
ENSDARG00000037361	353.276899276977	0.565337114793987	0.215122662541343	2.62797563081174	0.00858946687986916	0.0840125031754136
ENSDARG00000019137	281.339645351066	0.880777574163983	0.335160696306542	2.62792619740357	0.00859071516675363	0.0840125031754136
ENSDARG00000103394	1285.64680286787	-0.488903682780169	0.186042969273018	-2.62790733071296	0.00859119162906839	0.0840125031754136
ENSDARG00000102634	717.378122666278	-0.510846276555761	0.194429570145355	-2.62741040971214	0.00860374945687065	0.0840876363348548
ENSDARG00000006747	557.481326426996	-0.497438182483415	0.189356058021127	-2.62699903917473	0.008614157727221	0.0841416878791405
ENSDARG00000033170	8.7848247036134	3.19630165161629	1.21683397890804	2.62673602728005	0.00862081820622083	0.0841590911473171
ENSDARG00000014165	847.158883220909	0.613574613620911	0.233717842463023	2.625279298982	0.00865779162908796	0.0844382631955991
ENSDARG00000021945	885.735832406865	-0.514130857901016	0.19584676018091	-2.62516907313706	0.00866059504609738	0.0844382631955991
ENSDARG00000098654	60.8790771318165	-1.03988061947655	0.396140273354778	-2.62503130689074	0.00866410004963539	0.0844382631955991
ENSDARG00000060697	1653.42647585039	-0.583945617057989	0.222494604031422	-2.62453833251399	0.00867665252932232	0.0845076388495694
ENSDARG00000100024	25.0654069818335	-1.84041908392845	0.701281116301247	-2.62436709209474	0.00868101658211229	0.0845076388495694
ENSDARG00000099306	35.2704137276618	1.47181733986051	0.560892386060111	2.62406368216018	0.00868875378533346	0.084509245049991
ENSDARG00000056019	283.911450849652	-0.698702179521964	0.266276087580312	-2.62397643690489	0.00869097975180777	0.084509245049991
ENSDARG00000096603	50.2277059190871	1.24887894368923	0.476047415525563	2.62343393317333	0.00870483257751976	0.0845818901165286
ENSDARG00000055357	346.085181935696	-0.693645010548754	0.264416966125845	-2.62329993688311	0.00870825720851912	0.0845818901165286
ENSDARG00000043497	63.915048867518	0.912655348269018	0.348102194598358	2.62180291429085	0.0087465995452088	0.0849064953037995
ENSDARG00000035066	1761.80062726412	-0.457476678532101	0.174558003369515	-2.62077171886348	0.00877309860696139	0.0850730405254895
ENSDARG00000053449	86.9252540338461	1.61519370733969	0.616328033360324	2.62067214196535	0.00877566127039827	0.0850730405254895
ENSDARG00000063264	295.729234489496	-0.786267139541879	0.300049219763719	-2.62046053697805	0.00878110925617282	0.0850730405254895
ENSDARG00000104760	3.97129534471235	-4.42592515170786	1.68904693196973	-2.62036836747126	0.00878348319860271	0.0850730405254895
ENSDARG00000039066	9.04648890341995	6.66135147520502	2.54250395632793	2.61999650329978	0.00879306685645613	0.0851180714219238
ENSDARG00000009689	643.277802011877	-0.680448327727385	0.259774373443128	-2.61938203799134	0.00880892328928488	0.0852237390578599
ENSDARG00000074372	38.541045176073	-1.1897091088692	0.454377174541148	-2.61832938696936	0.00883614659244969	0.0854391977128683
ENSDARG00000018881	11.9576533874387	3.48240110900388	1.33054075174578	2.61728256307422	0.00886329370938238	0.0856536787041155
ENSDARG00000006206	11.7199149971066	-2.2357038806994	0.85433831595999	-2.61688354476671	0.00887366098354714	0.0857058521647191
ENSDARG00000055026	98.8262079202935	1.06692565836008	0.407776635069347	2.61644627622826	0.00888503451186557	0.0857212448059118
ENSDARG00000027600	13.9027355912129	1.7821436218344	0.681150189468166	2.61637396478723	0.00888691661539438	0.0857212448059118
ENSDARG00000038446	943.730495228664	-0.613518612868145	0.234503117734307	-2.61624927973565	0.00889016272218993	0.0857212448059118
ENSDARG00000098481	3.02430983306054	5.48792350863341	2.0985943222824	2.61504734400731	0.0089215088140064	0.085941340343883
ENSDARG00000079571	36.5160040734097	1.48535043356362	0.568013363589498	2.61499205613247	0.00892295307570403	0.085941340343883
ENSDARG00000003403	142.220234484977	-0.818629509391725	0.313082726627452	-2.6147386609605	0.00892957508243808	0.0859571262120853
ENSDARG00000020212	125.582297987195	0.761881494212248	0.291421407700082	2.61436350961677	0.00893938701762221	0.0860035839676426
ENSDARG00000043361	311.860445650991	0.71917664434963	0.275224986846226	2.61304997264456	0.00897381798448215	0.0862034463192579
ENSDARG00000033444	29.3767652919196	-1.67500363030919	0.641025557322177	-2.61300600448188	0.00897497254158517	0.0862034463192579
ENSDARG00000033706	43.818566592813	1.57920478194883	0.604373547460428	2.61296145171249	0.00897614258514857	0.0862034463192579
ENSDARG00000042793	42.642770881176	1.02945628184285	0.394003666999649	2.61280888495834	0.00898015032091051	0.0862034463192579
ENSDARG00000016496	635.831878587494	-0.72204142787211	0.276418189225111	-2.61213428065724	0.0089978904840098	0.0863257012509283
ENSDARG00000077237	205.140425961798	-0.976083337482756	0.373887360401596	-2.61063475490141	0.00903743586178776	0.0866569030660583
ENSDARG00000004757	16188.8104674074	-0.453089838311636	0.173571449135863	-2.61039382091568	0.00904380420418549	0.0866697902901109
ENSDARG00000068382	3.93281572392862	4.84382010201458	1.85573518818839	2.61018928392646	0.00904921364917933	0.0866734788719286
ENSDARG00000021220	316.956560481951	0.621684733793333	0.238222529178119	2.60968068779297	0.00906267715355982	0.086754262430026
ENSDARG00000000690	8.75672234114539	2.22736252577326	0.853759580908208	2.60888729752684	0.00908371541097507	0.0869074269768829
ENSDARG00000033450	445.100577467059	-0.587234641210697	0.225180569209104	-2.60783887025966	0.00911158333647752	0.0871257275799541
ENSDARG00000070187	428.301744626666	-0.554662763993784	0.212731761328862	-2.60733404607284	0.00912502911731255	0.0872059569383055
ENSDARG00000062662	3.40701452858931	4.6855370225352	1.79765631020703	2.60646987743479	0.00914808700341728	0.0873779074246667
ENSDARG00000099923	2.64714314883987	5.29467058855731	2.03167875249186	2.60605697729691	0.00915912242153264	0.0874348986006852
ENSDARG00000069099	523.712282822032	0.786797055221409	0.302016767745134	2.60514361866614	0.00918357561942277	0.087619844820267
ENSDARG00000103735	14.812064145291	2.49350449582155	0.957219308117948	2.60494588301211	0.00918887722989915	0.0876219636350251
ENSDARG00000071197	85.438336384796	-0.799349425310915	0.30694506543304	-2.60421005362372	0.0092086300024519	0.0877536224437117
ENSDARG00000008765	18.7883208499143	1.70342039453059	0.654149599854969	2.60402268060433	0.0092136659364755	0.0877536224437117
ENSDARG00000003822	41.7054270627054	1.24795991915317	0.479272401494893	2.60386351323522	0.00921794573147858	0.0877536224437117
ENSDARG00000055416	7.21706151096177	3.4826197649922	1.33795910924036	2.60293438038588	0.00924296428143949	0.0879306117453929
ENSDARG00000076126	4.50210270447493	4.80946228936729	1.84780704833005	2.60279464444831	0.00924673215687784	0.0879306117453929
ENSDARG00000000551	941.388868943457	-0.969483241178377	0.372521554878205	-2.60248897945072	0.00925497896467925	0.087960543879183
ENSDARG00000060330	116.622219652112	-1.00221254296955	0.385227372171604	-2.60161300927262	0.00927864891181944	0.0881369458859501
ENSDARG00000041581	252.923477349249	-0.663248060024582	0.255000366286449	-2.60096904833281	0.00929608407972614	0.0882270724615855
ENSDARG00000058133	92.8271017021832	0.934204246401299	0.359187086266745	2.60088483723361	0.00929836624551667	0.0882270724615855
ENSDARG00000102845	127.030722864741	-0.752758968008113	0.289490022003927	-2.60029331165653	0.00931441099863891	0.0883307255231012
ENSDARG00000016532	412.433714000254	-0.594089487758532	0.228488917911558	-2.60008009661321	0.00932020037432506	0.0883370639874216
ENSDARG00000037140	6.47037590097018	2.79615437601287	1.07560410134719	2.59961297331489	0.00933289528199194	0.0884088103318841
ENSDARG00000100882	31.0383723184308	1.32074647229575	0.508199741801242	2.59887277316307	0.00935304313327812	0.088551039543934
ENSDARG00000018980	24.2885597419232	1.60572424513472	0.618022751618792	2.59816364515519	0.00937238160341911	0.0886854540093141
ENSDARG00000098935	270.79431997935	-0.631823611201283	0.243247322147101	-2.59745351202344	0.00939178322258241	0.0888203183056725
ENSDARG00000074204	36.4897947552011	1.44227122560254	0.555312514799442	2.59722442258201	0.00939804983738915	0.0888308820246372
ENSDARG00000078752	19.247197068366	-1.56961464254815	0.604410416987319	-2.59693512625393	0.00940596870731495	0.0888570428264966
ENSDARG00000041065	81.6196205744952	2.72456377031719	1.04945395357834	2.59617276301377	0.00942686529188556	0.0889814199608193
ENSDARG00000078688	157.036842776521	-0.753434075907343	0.290220064452234	-2.59607852175689	0.00942945134425378	0.0889814199608193
ENSDARG00000015674	18.6729044809129	1.72656713475957	0.665567966010205	2.59412595397221	0.00948317386765699	0.0894118021252368
ENSDARG00000069538	100.48155137286	-0.701442171122986	0.270447258491439	-2.5936375729436	0.00949665368156602	0.0894118021252368
ENSDARG00000051746	105.922049639867	0.91802007153752	0.353952645380825	2.59362398760942	0.00949702889478763	0.0894118021252368
ENSDARG00000061587	482.388219852713	-0.589376214126182	0.227248810953657	-2.59352826381289	0.0094996730642544	0.0894118021252368
ENSDARG00000102824	920.630613076021	-0.683406658773388	0.263509402962373	-2.59348110955636	0.00950097584322081	0.0894118021252368
ENSDARG00000041199	43.5917415819335	1.03172172661199	0.397870584110166	2.59310883442018	0.00951126666561994	0.0894490903309075
ENSDARG00000089021	15.2768873860621	1.76196924878074	0.679519705356749	2.59296269834545	0.00951530902940379	0.0894490903309075
ENSDARG00000078992	1560.00070163772	-0.417035128929847	0.160947978861608	-2.59111752679068	0.00956648146510167	0.089812688726773
ENSDARG00000013711	7.2501525828887	2.5819189377831	0.996484878521667	2.59102671142737	0.0095690063860555	0.089812688726773
ENSDARG00000042005	165.234468100742	0.701801372144739	0.270860666986759	2.59100510957188	0.00956960706549616	0.089812688726773
ENSDARG00000078185	64.6646370057069	-0.858523085450229	0.331507970560815	-2.58975096133543	0.00960453866199319	0.0900915127348464
ENSDARG00000054154	183.198051160307	-0.792268360583454	0.306073425530089	-2.58849117400939	0.00963974173111733	0.090372578729225
ENSDARG00000043304	145.45747872101	-0.732928439790772	0.283191987081394	-2.58809737995912	0.0096507693519422	0.0904268176648576
ENSDARG00000025757	8.89698443534075	2.29608356792884	0.887501298910362	2.58713262814137	0.00967783334157007	0.0906082180164928
ENSDARG00000089262	35.7612062575068	-1.1631140633597	0.449593841033846	-2.58703291104947	0.00968063453938529	0.0906082180164928
ENSDARG00000046071	207.80996878476	-0.700414969152743	0.270896795707879	-2.58554172751469	0.00972261035055225	0.0909070509802184
ENSDARG00000015343	293.210817521214	0.587945804517875	0.227399063807549	2.58552429668515	0.00972310197440596	0.0909070509802184
ENSDARG00000022410	195.667235221578	-0.720103819147292	0.278549638141245	-2.58519028763608	0.00973252673748341	0.0909458755263212
ENSDARG00000030608	22.9412619682028	1.52190708305838	0.588881833645079	2.58440148108837	0.00975481689060369	0.0911048139485185
ENSDARG00000099931	307.681963216422	-0.772199507073167	0.298887728237787	-2.5835771566333	0.00977815931785194	0.0912734027234556
ENSDARG00000089795	227.238701444234	-0.598261010693855	0.231695555251457	-2.58209964383895	0.00982012270363614	0.0916155309019596
ENSDARG00000102865	51.5957816059218	1.20311857053595	0.466086258337091	2.58132169531977	0.0098422819344513	0.0917726288482621
ENSDARG00000039974	70.1799634975744	-0.909606412850251	0.35244815951558	-2.58082327369918	0.00985650247543253	0.0917885418118918
ENSDARG00000044341	48.7903176396158	-1.42329796192864	0.551495701883115	-2.58079610968628	0.00985727802169552	0.0917885418118918
ENSDARG00000036074	10.1113186972514	2.94054432498023	1.13946255803437	2.5806414649138	0.0098616942438733	0.0917885418118918
ENSDARG00000032340	16.3395476347377	1.62227272466339	0.628662097391164	2.58051619684968	0.0098652728416955	0.0917885418118918
ENSDARG00000067805	111.782232504095	0.853690755941992	0.330849137965892	2.58030219208248	0.00987138910380865	0.0917959364100804
ENSDARG00000056475	388.577208199213	0.508564135257286	0.197176775898538	2.5792293891598	0.00990210078901016	0.0920260046068644
ENSDARG00000013025	145.118662580393	-0.722419544680636	0.280109031417492	-2.57906551968293	0.00990679945246071	0.0920260046068644
ENSDARG00000017522	113.457585021018	-0.813901972718323	0.315742870547011	-2.57773666055633	0.0099449755280416	0.0922962116825347
ENSDARG00000042021	3.00445384127411	5.25750116262653	2.03962475248552	2.57768060336571	0.00994658884161345	0.0922962116825347
ENSDARG00000001014	20.2662873142132	-1.93974181486322	0.752888464706514	-2.5763999659888	0.00998350885979563	0.0925701302250216
ENSDARG00000012586	30.0907316234489	-1.14086957685404	0.442835230538782	-2.57628458211418	0.00998684129558059	0.0925701302250216
ENSDARG00000101063	27.9617002125562	1.33816672288805	0.519465820428737	2.57604383245774	0.00999379764809643	0.0925848600588955
ENSDARG00000061124	316.347194428821	0.641266661405457	0.248986774561911	2.57550491400098	0.01000938509926	0.0925849578656342
ENSDARG00000068745	932.378514765391	-0.644119485046327	0.250097409707609	-2.57547443533851	0.0100102672978966	0.0925849578656342
ENSDARG00000041414	7.6820938873325	2.95047806551685	1.14565304914619	2.57536788097908	0.0100133520362806	0.0925849578656342
ENSDARG00000095774	30.398394965263	1.32889939642197	0.51605320070854	2.57512092667459	0.0100205045946698	0.0925849578656342
ENSDARG00000045885	260.551114646101	-0.95838286446902	0.372174004189646	-2.57509351453968	0.010021298815164	0.0925849578656342
ENSDARG00000016088	18.4980456676117	2.13228340989387	0.828093451413498	2.57493089246656	0.0100260116691597	0.0925849578656342
ENSDARG00000008886	26.8226597937133	1.20322899171955	0.467349908611389	2.57457842517748	0.0100362330912301	0.0926071548357821
ENSDARG00000075048	162.676822493401	-0.625635431339974	0.243014496988301	-2.57447781549465	0.0100391524372703	0.0926071548357821
ENSDARG00000045190	2.94057857050679	5.25750655780438	2.0427871499132	2.57369278929906	0.0100619571749472	0.0927679108860711
ENSDARG00000038176	10.3527045662867	2.01462228893849	0.782963586091761	2.57307277723434	0.0100800009039342	0.0928846237141372
ENSDARG00000007099	2133.68602835879	0.412044689945681	0.160182148786326	2.57235087097829	0.0101010462826085	0.0929794699914641
ENSDARG00000099749	413.026299145999	0.673814251006873	0.261945019851272	2.57234992056521	0.0101010740153046	0.0929794699914641
ENSDARG00000099430	302.414433290588	-0.594238208399075	0.231150201290899	-2.5707881934796	0.0101467363195109	0.0933193087944383
ENSDARG00000070539	135.243634935314	0.884849763104502	0.344203447344034	2.57071731829602	0.0101488129448328	0.0933193087944383
ENSDARG00000100149	543.644136129796	-0.547430041157774	0.212976738153767	-2.57037480197736	0.0101588539221655	0.0933618700891605
ENSDARG00000075281	188.783214089197	-0.714926182540625	0.278265740611883	-2.56922099345957	0.0101927433073795	0.0936234409224157
ENSDARG00000021812	882.47957160918	-0.595706243659268	0.231898324581421	-2.56882512943776	0.0102043936980314	0.0936805701389259
ENSDARG00000102762	4.30602843173938	4.80103531028229	1.86925764418371	2.56841817671361	0.0102163827885098	0.0937299699981275
ENSDARG00000022303	169.821484628026	0.698679143100769	0.272042322019919	2.568273707977	0.0102206419458828	0.0937299699981275
ENSDARG00000104451	679.540727231214	0.65532853103579	0.25519299885141	2.56797221704881	0.0102295354471918	0.0937616824994999
ENSDARG00000076121	28.4637316166603	1.29119943172671	0.502848936836925	2.56776804550638	0.0102355620934882	0.0937670983073138
ENSDARG00000100011	310.428352029613	-0.666220912019343	0.259490732205007	-2.56741698001377	0.0102459320809689	0.0938122762190623
ENSDARG00000104835	453.818555890322	-0.46345283825573	0.180531917416333	-2.56715180832506	0.0102537710833707	0.0938342446621454
ENSDARG00000105117	138.807217311244	-0.888378783064303	0.34608685398264	-2.56692437993864	0.0102604985710681	0.0938460235158666
ENSDARG00000061761	28.4885818717279	1.37610177942164	0.536134424377931	2.56671035630348	0.0102668331250821	0.0938541978842958
ENSDARG00000045352	78.8671782531506	0.98414368655763	0.383593082831962	2.56559289154009	0.0102999638021837	0.0940808604738451
ENSDARG00000098691	97.4783261581155	-0.963895928295143	0.37576305068704	-2.56516953046014	0.010312540475097	0.0940808604738451
ENSDARG00000074262	7.4251632012776	2.74719964112365	1.0709796568094	2.56512775350742	0.0103137822722995	0.0940808604738451
ENSDARG00000010145	15.9828861765902	1.70514707942312	0.664769813883473	2.56501881374838	0.0103170210734142	0.0940808604738451
ENSDARG00000070923	6.92544870360626	3.32921249419628	1.29796101098271	2.56495570053809	0.0103188978560298	0.0940808604738451
ENSDARG00000069122	953.320184862838	0.476337791904402	0.185733985500914	2.56462375811162	0.0103287737519698	0.0941211554260327
ENSDARG00000051921	243.936504321558	0.597847636053879	0.233140498639636	2.56432339959078	0.0103377172172615	0.0941529155215215
ENSDARG00000095623	247.234144145295	0.74004615645956	0.288631219554647	2.56398513508496	0.0103477976205599	0.0941949915328009
ENSDARG00000062302	52.6217807090384	-1.07874677536077	0.420864334949351	-2.56316985256208	0.0103721292888879	0.0943225002643235
ENSDARG00000103271	42.953688300236	1.09421229016273	0.426925891686112	2.56300288052622	0.0103771187561407	0.0943225002643235
ENSDARG00000097546	61.5452300582296	0.983678105978658	0.383804525957151	2.56296640464443	0.0103782090145905	0.0943225002643235
ENSDARG00000060537	420.427189897338	-0.721663202571073	0.281671490501421	-2.56207400076733	0.0104049146002578	0.0944835286489931
ENSDARG00000057789	5.66966791217493	4.02575159885075	1.57132648964768	2.56200835750779	0.0104068814164108	0.0944835286489931
ENSDARG00000062646	9070.24660307146	-0.516187667608638	0.201522728850567	-2.56143647196938	0.0104240303625439	0.0945894391130367
ENSDARG00000058062	51.7312110317422	0.938791754761863	0.367132525793808	2.55709229993181	0.0105551206597044	0.0957286179705056
ENSDARG00000058365	7.91658597570787	2.78927147976578	1.09105817819484	2.55648281229204	0.010573629456082	0.0958460893943322
ENSDARG00000005612	693.577129071927	0.503858666048038	0.197181052090814	2.55530975570604	0.0106093338637477	0.0961104142247169
ENSDARG00000032601	65.3919959348821	-0.90031526444088	0.352351964564583	-2.55515891774136	0.0106139327013383	0.0961104142247169
ENSDARG00000045524	13.2913749808305	2.75776506529256	1.07951984054458	2.55462193626878	0.0106303189052999	0.0961501496397345
ENSDARG00000100481	187.082110408717	-0.669881202124387	0.2622238859129	-2.55461549504645	0.0106305155982455	0.0961501496397345
ENSDARG00000031795	751.385387391397	-0.887891649982705	0.347589294009697	-2.55442749614127	0.0106362578691442	0.0961501496397345
ENSDARG00000062478	3.24426974173759	4.45808711266458	1.74533670497296	2.55428485515845	0.0106406165601306	0.0961501496397345
ENSDARG00000007603	38.2743952928314	1.24729092113065	0.48845058429324	2.55356623830313	0.0106625995561706	0.0962983467769334
ENSDARG00000079012	1744.79349860586	-0.441442906253758	0.172910178383471	-2.5530186272479	0.0106793784684151	0.0963078357212563
ENSDARG00000060521	136.536824304221	-0.826622559609414	0.323797170633996	-2.55290235548039	0.0106829440789224	0.0963078357212563
ENSDARG00000100503	134.399183684306	-0.76711173497897	0.300497023362686	-2.55280976295429	0.0106857842947545	0.0963078357212563
ENSDARG00000001913	7.96224292159017	-2.53008680121046	0.991101350431158	-2.55280330322404	0.0106859824678542	0.0963078357212563
ENSDARG00000054929	286.299582096339	-0.743648042513402	0.291389025388434	-2.55207978928543	0.0107081992877625	0.0964576698244923
ENSDARG00000052893	53.6508480975795	-1.3465997433584	0.528027603440455	-2.55024497693757	0.0107647248045099	0.0969162332347577
ENSDARG00000102106	6.78263436719077	3.08371318300562	1.20940050678953	2.54978658078425	0.0107788880778995	0.0969931243316464
ENSDARG00000019299	605.912770114923	-0.731960713053856	0.287203586002957	-2.54857790336337	0.0108163125913881	0.0972791408766656
ENSDARG00000012986	9.6583303639407	2.33897430786826	0.919141631028247	2.54473764315478	0.0109359869668882	0.0983042080139772
ENSDARG00000012747	862.504359622532	0.465330949356055	0.182885919331682	2.54437821706837	0.0109472477897902	0.0983541793613962
ENSDARG00000039082	8.68302640571643	2.89782571917245	1.13914926841021	2.54385074856489	0.0109637920398736	0.0984515422633109
ENSDARG00000035515	173.436461589398	0.664481318553349	0.261246548893442	2.54350276154033	0.0109747189454714	0.0984983880381799
ENSDARG00000039453	4.10388207374424	4.46976965601042	1.75777427792752	2.54285758537806	0.0109950032912399	0.0986291246874094
ENSDARG00000075569	391.388768667409	-0.580082615725361	0.228220928141704	-2.54175907726212	0.011029617054197	0.098884816049839
ENSDARG00000037186	11.6269400454945	2.45263492253269	0.965000453713319	2.54158939832096	0.0110349722258516	0.098884816049839
ENSDARG00000021149	15.6394671310262	1.96363495312487	0.772925033661756	2.54052445917308	0.0110686351374754	0.0991349720256749
ENSDARG00000018010	26.4403226363615	1.59597433933147	0.628343353100819	2.53997170727673	0.0110861436607232	0.0992402585093283
ENSDARG00000088885	26.3494592089458	8.60992564385217	3.39006264837753	2.53975413934396	0.0110930419121276	0.0992505046598551
ENSDARG00000055283	2197.96336326929	-0.547048280641741	0.215426216774677	-2.53937653843645	0.0111050232523981	0.0993061954918962
ENSDARG00000077313	5.02299434717075	3.25163948966717	1.28067626241911	2.53900192037998	0.0111169213045105	0.0993610841983455
ENSDARG00000031075	94.4977199832474	-0.899977810856496	0.354501638414078	-2.53871269786706	0.0111261148970754	0.0993917565896173
ENSDARG00000008433	25.0774292475733	1.65968277593122	0.653826872099355	2.53841322031043	0.0111356415857856	0.0994253713016568
ENSDARG00000012896	349.753680120956	0.634912708161085	0.250171228718936	2.53791257856594	0.011151583695476	0.09951620214535
ENSDARG00000067605	156.868199235371	0.660633150420593	0.260327474531521	2.53770045443514	0.0111583445502366	0.099525048341045
ENSDARG00000089924	140.691735717442	0.750038649529115	0.295579605968109	2.53751826710954	0.0111641541602207	0.0995254053042929
ENSDARG00000010681	26.8190207744554	-1.23296491824076	0.485974699241038	-2.53709693151992	0.0111776000491286	0.0995938020906348
ENSDARG00000040358	320.765599157951	-0.574703994695985	0.22655218597941	-2.53674001074621	0.0111890015482247	0.0996439218930695
ENSDARG00000031761	6.18840977297373	2.96869595894883	1.17037539062222	2.53653313521105	0.0111956147203611	0.0996513694149788
ENSDARG00000012388	63.3665971219538	1.48270313545977	0.584584932580274	2.53633484687218	0.0112019566443399	0.0996552955891368
ENSDARG00000009922	786.524741764687	-0.531200272927367	0.209450766615353	-2.53615816982371	0.0112076100546623	0.0996552955891368
ENSDARG00000071868	193.722099023336	-0.665304902245602	0.262356718549999	-2.53587903493621	0.0112165471320528	0.0996833786851676
ENSDARG00000069113	664.422000481117	-0.781238462363063	0.30811909890246	-2.53550807186534	0.0112284340718132	0.0997376352928827
ENSDARG00000091996	64.7488256331103	9.90499103846822	3.90719025866796	2.53506749933519	0.0112425660713867	0.0998117677464854
ENSDARG00000088214	53.8521559858225	1.01260272716106	0.399788511006808	2.53284599052378	0.0113140650567064	0.10039486740133
ENSDARG00000005945	710.247046451712	-0.487669264803876	0.192553305221895	-2.53264551466356	0.0113205371654019	0.100400650952793
ENSDARG00000104891	94.0088138606096	0.932023507764588	0.368065418935161	2.53222242519006	0.0113342068620533	0.100470230406176
ENSDARG00000078691	484.70673241507	-0.541540618758752	0.213948804281557	-2.53116917655722	0.011368300189399	0.100692954375741
ENSDARG00000104702	237.717969988984	0.627813334971675	0.248041124453224	2.53108566716754	0.0113710072535619	0.100692954375741
ENSDARG00000038787	155.949830450854	0.63545716809772	0.251135974938905	2.53033110151706	0.0113954934267506	0.100805515333105
ENSDARG00000029472	452.228497668214	-0.665422658240395	0.262985615283503	-2.53026256787109	0.0113977197076148	0.100805515333105
ENSDARG00000099260	28.0111845451533	-1.36029487206876	0.537634038292013	-2.5301502047568	0.0114013706020581	0.100805515333105
ENSDARG00000042054	111.940658631747	-0.71256806006503	0.281650334455438	-2.52997413066368	0.0114070936771142	0.100805515333105
ENSDARG00000039601	314.216436672668	0.613128916194418	0.2423682185174	2.52974139903743	0.0114146622496068	0.100820749516497
ENSDARG00000053862	38.8250332524278	6.39696257926194	2.52897114117768	2.52947235146504	0.0114234173935337	0.10084644321313
ENSDARG00000061248	294.359041547466	-0.672652978660161	0.266005341809168	-2.52871981474237	0.0114479375397016	0.101011213585603
ENSDARG00000019902	101.39500390335	-1.16830166584884	0.462133710961991	-2.52805981934723	0.0114694808226043	0.101149562469286
ENSDARG00000037528	17.6813307639227	1.87831489329501	0.743197590341811	2.52734255022427	0.0114929344047294	0.101280888365073
ENSDARG00000058454	3845.5911700532	0.724720077458519	0.286769167307543	2.52718967057326	0.0114979388304917	0.101280888365073
ENSDARG00000089368	24.1973957006051	1.69700113512919	0.671530179829036	2.527066074024	0.0115019861047639	0.101280888365073
ENSDARG00000095339	10.1820001238385	2.39690341613076	0.948851255584009	2.52611081244287	0.011533309631911	0.101480971758783
ENSDARG00000062532	357.250820942279	-0.511895745238572	0.202649573493209	-2.52601442191403	0.0115364745286361	0.101480971758783
ENSDARG00000041300	11.581623621273	2.09287884278218	0.828752067088497	2.52533770459809	0.0115587156434235	0.101597400174288
ENSDARG00000104519	3.81107941897097	3.74846834726319	1.48439296163571	2.52525338245515	0.0115614896546161	0.101597400174288
ENSDARG00000001634	131.959064607798	-0.796545073547266	0.315504836610222	-2.52466834456591	0.0115807523752751	0.101714856656566
ENSDARG00000062208	73.4283777661363	-1.0255502421607	0.406374566222804	-2.52365754996197	0.0116141005026779	0.101955844107478
ENSDARG00000073872	378.341868389268	0.538419052555283	0.213538480467604	2.52141464796536	0.0116884027670111	0.102555924583388
ENSDARG00000087262	12.9828156558081	1.93552174633155	0.768003690041678	2.52019849829955	0.0117288671123006	0.102858646511024
ENSDARG00000011941	647.89569123012	-0.533241422938883	0.211608920190111	-2.51993830156033	0.011737540629008	0.102882406428043
ENSDARG00000104541	130.035799948433	0.738961439621533	0.293359067853762	2.51896573379454	0.0117700110443808	0.103114621897191
ENSDARG00000009823	3908.71392794652	-0.367396062522238	0.145918642543132	-2.51781442123572	0.0118085520431255	0.103399757738027
ENSDARG00000045680	558.099768402484	-0.564168740345302	0.224101383958092	-2.51747102307412	0.0118200691885356	0.103448094115799
ENSDARG00000020328	342.850023443306	-0.576581290184926	0.229063421951741	-2.51712510566789	0.0118316808969804	0.103497208657664
ENSDARG00000044083	1459.90396954003	0.496077108118881	0.197094988034865	2.51694430723488	0.011837753938653	0.103497848678035
ENSDARG00000074772	6.77746278901851	3.52256580269811	1.39975085445779	2.51656628140629	0.0118504608061645	0.103556458412532
ENSDARG00000102068	116.788845262602	0.762760624878862	0.303177808208438	2.51588541188495	0.0118733779022011	0.103639617595871
ENSDARG00000077614	171.761560169542	0.672168251907093	0.267172078015252	2.51586264889822	0.0118741447502617	0.103639617595871
ENSDARG00000095754	114.599870407909	0.730386011909632	0.290339809001871	2.51562475852192	0.0118821615189365	0.103639617595871
ENSDARG00000078179	53.7101189657749	1.33103128244369	0.52911718343419	2.51556994200177	0.0118840094843266	0.103639617595871
ENSDARG00000011235	2203.34620067772	-0.671670194240594	0.267169829633182	-2.51401962251045	0.0119363792322146	0.104000528069522
ENSDARG00000007396	6.34472091515799	3.41723477242836	1.35936598918968	2.51384454194369	0.0119423062883068	0.104000528069522
ENSDARG00000009021	16.3176469291449	2.65365434617604	1.05563049767542	2.51380985299269	0.0119434809336651	0.104000528069522
ENSDARG00000019304	283.083919144523	-0.577773193841546	0.229861222909427	-2.51357400142785	0.0119514701106742	0.104017587996533
ENSDARG00000114759	11.3537364564654	-1.80098897139424	0.716649375298998	-2.51306850109628	0.0119686092644785	0.104114225825645
ENSDARG00000012204	76.9854154257265	-1.14376705838374	0.455431997674892	-2.51138932754614	0.0120256987083855	0.104558116290146
ENSDARG00000079679	191.632893266642	-0.575382290584569	0.229155265595467	-2.51088400298994	0.0120429261910224	0.104655152037852
ENSDARG00000087186	118.047368300905	-0.883583802859642	0.351971098139066	-2.51038737990508	0.0120598783342865	0.104749698522881
ENSDARG00000042563	71.6378035687489	-1.08612258941988	0.432759563438076	-2.5097598786521	0.0120813282258467	0.104883196726651
ENSDARG00000038559	6595.18465989502	-0.790041552791362	0.314821790095848	-2.509488153761	0.0120906270916582	0.10491112541806
ENSDARG00000070080	1651.14703527511	-0.436196806606766	0.173936171268474	-2.50779813897068	0.0121486046852737	0.105361202021604
ENSDARG00000103937	2908.37424004767	-0.383058043979321	0.152785338270256	-2.50716494341718	0.012170390437787	0.105497103041118
ENSDARG00000104613	360.877546009131	-0.973063940710461	0.388160546119088	-2.50685946946273	0.012180912961611	0.105535283067699
ENSDARG00000038113	223.378096092496	0.604338050962016	0.241134158065775	2.50623161732718	0.0122025656179024	0.105669807685148
ENSDARG00000104014	151.528411636744	-0.725165544893863	0.289394888011986	-2.50579942816346	0.0122174902821001	0.105713138268455
ENSDARG00000008388	20.9367653854413	1.60634935734295	0.641069940345548	2.50573183399786	0.0122198259540464	0.105713138268455
ENSDARG00000059466	14.2000607388373	-2.26684713647521	0.904751779003576	-2.50549066504378	0.0122281626130366	0.105732233120241
ENSDARG00000002601	101.941033861454	-0.693407895095854	0.276855812517004	-2.50458131542124	0.0122596420902482	0.10594357385877
ENSDARG00000104801	6.14849617416678	3.23901518679747	1.29331433242022	2.50442997932003	0.012264887941795	0.10594357385877
ENSDARG00000056913	12.8047206013533	2.33368171758766	0.932033222269598	2.50386108759611	0.0122846255609432	0.106005877210623
ENSDARG00000075437	331.941549118798	-0.57339681901712	0.229011200755463	-2.50379377570004	0.0122869627985624	0.106005877210623
[truncated: 30,058 more rows]
