# Supplementary material for: Neuro-Transcriptomic Responses to Polypharmacological Agents in Danio rerio: Implications for Translational Drug Repurposing in Neurodevelopmental Disorders
Source: Brain Sci. 2026 Mar 18;16(3):323. doi: 10.3390/brainsci16030323 (PMC13025160; doi:10.3390/brainsci16030323)
Supplement: Supplementary file 1 [file brainsci-16-00323-s001.zip › Supplementary_Table_S16.csv]

	baseMean	log2FoldChange	lfcSE	stat	pvalue	padj
ENSDARG00000037618	229.413867097179	-3.84235073309435	0.465312765963593	-8.25756569377035	1.48673380047058e-16	1.99995430839302e-12
ENSDARG00000062420	360.126283933357	-1.75025713445916	0.268896281439714	-6.50904179517844	7.56316796362561e-11	5.08698677233459e-07
ENSDARG00000039943	184.851331247679	-2.30026930936767	0.362235291467299	-6.35020762347593	2.15024518325417e-10	7.88995063514936e-07
ENSDARG00000113800	141.269101965676	-2.00107356642069	0.316145800163991	-6.3295908577077	2.458121164034e-10	7.88995063514936e-07
ENSDARG00000111123	24.3875522806816	-5.01098059212785	0.795103620466367	-6.30229879872596	2.93263107164338e-10	7.88995063514936e-07
ENSDARG00000112593	174.326797320976	-2.05235387589094	0.327761650959978	-6.26172668425308	3.80737836958345e-10	8.53614230460609e-07
ENSDARG00000100279	179.342620007989	-2.21956163729301	0.361633740977094	-6.13759554430958	8.37798326089747e-10	1.61000901179418e-06
ENSDARG00000030547	190.504996679771	-1.61546427393589	0.266167316199127	-6.0693562868828	1.28423953796006e-09	2.15944878307984e-06
ENSDARG00000099755	398.124606246904	1.20981254928687	0.203129997119948	5.95585372145937	2.58717664812741e-09	3.86696669673443e-06
ENSDARG00000113399	321.885448303586	-1.6975279791179	0.286307318884581	-5.92904151291438	3.04708053252037e-09	4.0989327323464e-06
ENSDARG00000116179	23.0864881009366	-5.73138132852502	0.978440661651667	-5.85766879194299	4.69409630966848e-09	5.67177541446858e-06
ENSDARG00000078317	238.536221480001	-1.3036528642363	0.223029601594289	-5.84520106262738	5.05956772031095e-09	5.67177541446858e-06
ENSDARG00000104114	241.688661007464	1.49390713638797	0.256837033940247	5.81655656689884	6.00722202513092e-09	6.2160885140047e-06
ENSDARG00000001910	445.367430114102	-1.61686509158946	0.28172082584818	-5.73924588898087	9.50990592875844e-09	9.13766103954704e-06
ENSDARG00000038066	2003.06686019046	1.16543829229518	0.204250167959567	5.70593553943069	1.15705784322627e-08	1.03764947380532e-05
ENSDARG00000098595	187.082297481024	-1.80131772240827	0.316734576800934	-5.68715212782211	1.2917537884685e-08	1.07629092773048e-05
ENSDARG00000087732	60.1804007370518	-2.4264408579837	0.42731596926475	-5.67832946229155	1.36016546026005e-08	1.07629092773048e-05
ENSDARG00000055120	26.547988816187	-7.92840563291087	1.39872781797813	-5.66829767093032	1.44223245578207e-08	1.07782838862114e-05
ENSDARG00000031768	779.215991597397	-1.42032525467797	0.255676203139495	-5.55517188239473	2.77338719068478e-08	1.96355813100483e-05
ENSDARG00000113481	112.910912219839	-2.33462398848498	0.421698075215035	-5.5362453036915	3.09024678949034e-08	2.0784999906112e-05
ENSDARG00000100741	471.292622007304	1.09239983420926	0.202018869110812	5.40741485692635	6.39409220076712e-08	4.09587277546283e-05
ENSDARG00000053364	595.064355341075	-1.66418692176601	0.309448245905981	-5.37791680445214	7.53526192626063e-08	4.60747015600264e-05
ENSDARG00000109820	395.632563329194	-1.1376588591596	0.212632695788943	-5.35034772022468	8.77853942672939e-08	5.13430053775495e-05
ENSDARG00000070656	1550.44598402986	1.07004813547602	0.200907359872211	5.3260773331382	1.00356417754261e-07	5.62497721512633e-05
ENSDARG00000012485	458.471342670695	1.03435379736602	0.196159612626767	5.27302120714362	1.34196049519248e-07	7.22082103253168e-05
ENSDARG00000107408	201.084149344359	-1.19335735924397	0.226989438550588	-5.25732548115016	1.46165489792007e-07	7.56237757185416e-05
ENSDARG00000002403	1111.57007027914	1.1376159339395	0.2166923016029	5.24991393567937	1.52170289196707e-07	7.58146196397814e-05
ENSDARG00000000551	941.388868943457	-1.94947204922119	0.373490527913484	-5.21960238218617	1.79307670957842e-07	8.61445282044602e-05
ENSDARG00000013719	193.033251732817	1.19272188367638	0.228952668846018	5.20946923085899	1.89381609817805e-07	8.78469453541073e-05
ENSDARG00000117174	26.0779819353644	-4.85803587379558	0.93399871537202	-5.20133035928275	1.97867028667361e-07	8.87235756544449e-05
ENSDARG00000087554	1231.57982066417	0.972527854531353	0.190439790449718	5.10674713637709	3.2775186773042e-07	0.000142223165313213
ENSDARG00000093535	169.036325221826	-1.37745727663443	0.272596884218696	-5.05309252004999	4.34713182944461e-07	0.000182742554280278
ENSDARG00000004415	4562.13798343341	-0.852846181434929	0.169458601640649	-5.03277008766696	4.83442791972495e-07	0.000197068861745879
ENSDARG00000097794	266.124934456652	-1.32270452986076	0.26579769290744	-4.97635820458897	6.47916988158858e-07	0.000253626879704356
ENSDARG00000098832	3135.73578981933	-0.968739876991971	0.194816284875361	-4.97258161765968	6.60671416615006e-07	0.000253626879704356
ENSDARG00000056027	362.133408535339	0.937469287981899	0.188809866634672	4.96514988698025	6.86480307784577e-07	0.000253626879704356
ENSDARG00000027738	574.10318006589	1.14821980042672	0.231484082968577	4.9602537924069	7.04011398069883e-07	0.000253626879704356
ENSDARG00000010029	54.9391203550141	-1.84212012451927	0.371631357845169	-4.95684792370709	7.16460112159196e-07	0.000253626879704356
ENSDARG00000038074	350.670014293774	0.93669846280629	0.189567451651049	4.94124099178451	7.76268879985312e-07	0.000267753050604164
ENSDARG00000068168	1255.61523509742	1.38983502826431	0.285812052747825	4.8627586377212	1.15760970611132e-06	0.000389304144165235
ENSDARG00000092269	139.786878430715	-1.81079488894147	0.375629730691636	-4.8206910715169	1.43061756716404e-06	0.000469382134475382
ENSDARG00000081270	994.344708338945	-2.70380343092902	0.564614317450532	-4.78876172169671	1.67813596281869e-06	0.000534640489894244
ENSDARG00000033901	173.776230029774	-1.31792310516871	0.275422156637734	-4.78510197312189	1.70900543156798e-06	0.000534640489894244
ENSDARG00000014550	287.075514083424	-1.1420219644604	0.239174400072426	-4.77485033563197	1.79840951042323e-06	0.000549822834868484
ENSDARG00000006031	283.549853556579	-1.45538527388582	0.305862191602195	-4.75830394813458	1.95226379357994e-06	0.000583596723360831
ENSDARG00000041062	61.6133376752488	-1.91857139545486	0.404538975055166	-4.7426119947855	2.10980121910556e-06	0.000616979260856695
ENSDARG00000040606	1083.01996630115	-1.68356024793134	0.357275972982652	-4.71221233792031	2.45041849716569e-06	0.000701341055827084
ENSDARG00000078654	1210.0497027364	0.8040742153909	0.170851980175698	4.70626219587281	2.52299982668151e-06	0.000707070701427493
ENSDARG00000113707	112.27260286032	-2.06508858779017	0.43960499937865	-4.69760032463011	2.63235895064707e-06	0.000722663114369476
ENSDARG00000012381	23.560135168528	6.91796730544924	1.47767277039222	4.68166392726651	2.84555714747023e-06	0.00076556869495539
ENSDARG00000002216	260.975633863822	-2.11600049565892	0.452917435212847	-4.6719342890046	2.98376424985073e-06	0.000787011699784157
ENSDARG00000016350	136.656945604647	-1.27910021988643	0.274231650400611	-4.66430558988309	3.09660923591014e-06	0.000797984084139095
ENSDARG00000100024	25.0654069818335	-3.56291576439541	0.764380525352409	-4.66118071591734	3.14400508915938e-06	0.000797984084139095
ENSDARG00000090642	124.695148415796	-1.7337949713678	0.372362649756388	-4.65620000422198	3.2209904635789e-06	0.000802384513260432
ENSDARG00000054058	854.785539940975	-1.7021116669774	0.366909333017445	-4.63905252281076	3.50010101325098e-06	0.000856061069640949
ENSDARG00000059939	451.417578270784	-0.964840180204539	0.208524683289161	-4.62698307454853	3.71030822711842e-06	0.000891269040557088
ENSDARG00000063180	153.879374137089	-1.15129928361363	0.249644216270404	-4.61176029156066	3.99273276401074e-06	0.000942284932306536
ENSDARG00000100918	376.495989479898	1.19468082881966	0.259324901346829	4.60688820323451	4.08739611084184e-06	0.000947994008328352
ENSDARG00000093233	108.432829348183	1.73960909723165	0.378613823008353	4.59467930518023	4.33415307764398e-06	0.000988186901702828
ENSDARG00000015536	572.593890614031	-1.12655107470079	0.245742148704423	-4.58428104678043	4.55551162638288e-06	0.00102134570663504
ENSDARG00000099802	144.429345504057	-1.69014254886773	0.369026170938075	-4.58000727853892	4.649597488271e-06	0.00102535058052822
ENSDARG00000105444	141.906299624951	-1.52807799171035	0.334104400374368	-4.57365419311485	4.79290654693574e-06	0.00103990611079644
ENSDARG00000038559	6595.18465989502	-1.43866037614175	0.314911680629912	-4.56845669637922	4.9132855074861e-06	0.00104910343883656
ENSDARG00000056819	93.4614322639159	2.04312733823217	0.448869604832588	4.5517168376642	5.32099189356647e-06	0.001118405983629
ENSDARG00000003142	347.421049627999	-1.14025805947116	0.250729728489287	-4.54775772438917	5.42205018448085e-06	0.00112211413971748
ENSDARG00000074781	146.372210025273	-1.18190935189429	0.260900485613253	-4.53011556922245	5.89514303652306e-06	0.00120153733526225
ENSDARG00000102594	64.788283926871	1.86185901177249	0.411480614723195	4.52477940674063	6.04585322608643e-06	0.00120543189494547
ENSDARG00000054543	59.3116991551984	-2.31636086789693	0.512115737768834	-4.52311986737365	6.09347077433038e-06	0.00120543189494547
ENSDARG00000098155	26.0163460910108	-3.12248340770679	0.694002478776159	-4.49923956066143	6.81969721861192e-06	0.00131838659578661
ENSDARG00000040008	295.901065967574	-1.16837727804645	0.259756455927758	-4.49797204798403	6.8604714321337e-06	0.00131838659578661
ENSDARG00000114670	676.660396482508	1.25262005138695	0.278862153804031	4.49189692577366	7.05915884952334e-06	0.00133746204005335
ENSDARG00000032553	49.3376195197836	-2.67993968958543	0.597464787989526	-4.48551905226658	7.27366463070935e-06	0.0013589630085042
ENSDARG00000104251	561.790135139412	-1.00407011083183	0.224605585984246	-4.47037016658282	7.80843336801141e-06	0.00142831551726887
ENSDARG00000114133	116.894177412459	-1.85214996852202	0.414440427761917	-4.46903787481375	7.85722184640918e-06	0.00142831551726887
ENSDARG00000008859	194.329822808064	-1.86243361731361	0.417133949898745	-4.4648334612076	8.01310564774258e-06	0.00143635716945113
ENSDARG00000111536	64.1788240315167	-1.81170105848204	0.406017371954116	-4.46212695225952	8.11501225678605e-06	0.00143635716945113
ENSDARG00000053803	24.0480391588354	6.54703904525165	1.46873523326255	4.4576033154107	8.28810942257533e-06	0.00144794347990238
ENSDARG00000042708	3892.75461463795	0.682504111904729	0.153385041359668	4.4496132468638	8.60250603432487e-06	0.00148360142530434
ENSDARG00000024619	178.096387823415	-1.14580607226376	0.257813479962911	-4.44432181136764	8.81695474019484e-06	0.00150133766031773
ENSDARG00000051923	742.583117670594	0.976307072748674	0.220342929420414	4.43085274084689	9.38611728563783e-06	0.00156860541985871
ENSDARG00000114895	206.744627442827	-1.50045899986662	0.338841880177504	-4.42819818813601	9.50235680940544e-06	0.00156860541985871
ENSDARG00000039325	94.1248960141043	-1.53818812019899	0.347467698081986	-4.42685213241332	9.56182310648338e-06	0.00156860541985871
ENSDARG00000015891	58.6678920252348	-1.62272393281019	0.368353966758594	-4.40533855815285	1.05618788523685e-05	0.00168811981541414
ENSDARG00000099420	177.195149017907	1.97771574330896	0.448936318339771	4.40533693202374	1.05619580876195e-05	0.00168811981541414
ENSDARG00000090223	401.653992750403	0.813835063718137	0.184828310999134	4.40319483156424	1.06668290447667e-05	0.00168811981541414
ENSDARG00000067607	122.211033160356	-1.83336411096652	0.417378361081778	-4.3925710624162	1.12017998161939e-05	0.00173905593523307
ENSDARG00000101131	465.454908990276	-0.877719633271836	0.199859144155051	-4.39169114319284	1.12472395454414e-05	0.00173905593523307
ENSDARG00000089795	227.238701444234	-1.02448366099854	0.233628687677355	-4.38509359096073	1.15935921142727e-05	0.0017722386491045
ENSDARG00000028793	118.427565323639	-1.21961642441929	0.279023226452106	-4.37102115091712	1.23666811405958e-05	0.00183999166038051
ENSDARG00000004713	691.6902955634	0.79205860477472	0.181220327372642	4.37069404000147	1.2385223637954e-05	0.00183999166038051
ENSDARG00000102142	216.893148259553	-1.00087092357085	0.229052965948581	-4.36960473061731	1.24471633284735e-05	0.00183999166038051
ENSDARG00000104472	171.274382005136	-1.71581159164451	0.396925456693811	-4.32275522446043	1.54092663834244e-05	0.0022531027324981
ENSDARG00000103648	872.079107740621	-1.00419815167206	0.233137272322803	-4.30732564410225	1.65240253333448e-05	0.00239012030950703
ENSDARG00000015537	1014.56948467071	-0.742428344242946	0.172669268307664	-4.29971326988008	1.71019229734442e-05	0.00244158270415404
ENSDARG00000059629	410.008641725013	1.23074642437001	0.28636031224649	4.29789454661098	1.72428157073025e-05	0.00244158270415404
ENSDARG00000087517	92.2581282965038	-1.67568211817561	0.391129069513364	-4.28421779097235	1.83383211399716e-05	0.00256965724973852
ENSDARG00000089879	36.1756646614979	-2.28200127932486	0.533025428219165	-4.28122404394292	1.85868110504135e-05	0.00257196808869595
ENSDARG00000103379	2138.01789710646	-0.952851816135615	0.222658550491871	-4.2794306081248	1.87372043333484e-05	0.00257196808869595
ENSDARG00000020289	221.966938686358	1.3042195474437	0.304945070887691	4.27689991396527	1.89513954015209e-05	0.00257509263577029
ENSDARG00000039007	187.050447186618	2.17543140739733	0.50908827563488	4.27319094057777	1.92695309447153e-05	0.00258721847143173
ENSDARG00000099387	163.390043929343	1.05357877574437	0.246758703248415	4.26967220152603	1.95760460294938e-05	0.00258721847143173
ENSDARG00000061600	122.497330503488	1.25628789200084	0.29435609514197	4.26791873086548	1.97305177597857e-05	0.00258721847143173
ENSDARG00000032653	257.093401439638	-1.05252240469285	0.246899534786086	-4.26295823361822	2.01738236806549e-05	0.00258721847143173
ENSDARG00000109755	84.4476514358508	-1.67510609532867	0.392957570434369	-4.26281670429974	2.01866098753256e-05	0.00258721847143173
ENSDARG00000019963	246.301823150795	-1.18974108897743	0.279103204581694	-4.26272815735151	2.01946134032361e-05	0.00258721847143173
ENSDARG00000009610	406.529084927466	0.931889105685394	0.218911994447631	4.25691204374973	2.0726985140775e-05	0.00263037173692175
ENSDARG00000117035	15.9190397415842	-3.18223732848851	0.747989543966317	-4.25438744987565	2.09622063937798e-05	0.00263536075148716
ENSDARG00000062821	374.14632161972	-1.51131502367703	0.358615557546194	-4.21430412561606	2.50549485425287e-05	0.00312073303513051
ENSDARG00000037121	29.4666474546282	-3.11028041949198	0.73926492652007	-4.20726089919205	2.58484659420743e-05	0.0031900326958971
ENSDARG00000036848	75.1770145121672	-2.20339933395357	0.524389497293488	-4.20183727043713	2.64757429531931e-05	0.00323774267460322
ENSDARG00000012649	377.956607279183	-0.920825089221633	0.21932003328006	-4.19854527400052	2.68635149611733e-05	0.00325556759691625
ENSDARG00000078185	64.6646370057069	-1.4190316916685	0.338739784690178	-4.18914977160533	2.80001560769705e-05	0.00334884482381875
ENSDARG00000105655	171.29299836622	-1.10338541620024	0.263542323413725	-4.18674845811417	2.82979138042989e-05	0.00334884482381875
ENSDARG00000043137	453.535977198906	0.786540114678836	0.187893725991515	4.18609035787792	2.83800408798199e-05	0.00334884482381875
ENSDARG00000103754	844.338783747679	0.894580408603845	0.213843048761054	4.18335042353161	2.87244106367751e-05	0.00336000671205129
ENSDARG00000088899	416.206151045402	-0.824560851100991	0.197249345937207	-4.18029701028	2.91128592434269e-05	0.00337608778053947
ENSDARG00000095556	724.194952411027	-1.20918241733771	0.289701974565113	-4.17388393418055	2.99450353052963e-05	0.00344291123869099
ENSDARG00000042872	33.3647964370372	-2.84356657089977	0.684096604167379	-4.15667400419375	3.22914248429896e-05	0.00368122243210081
ENSDARG00000078825	100.651294509113	1.2926703273434	0.311895455212942	4.14456288393445	3.40462521072211e-05	0.0038486570029104
ENSDARG00000104985	52.265593227101	1.57451688751179	0.384329710074691	4.09678681152648	4.18924370472084e-05	0.00465778883155246
ENSDARG00000103404	405.255328809597	0.976916680307275	0.238460567425553	4.09676405140765	4.18965543129533e-05	0.00465778883155246
ENSDARG00000099849	872.756311648412	-0.796691249617151	0.1946259312717	-4.09344861916145	4.25004288676614e-05	0.00468619482891624
ENSDARG00000068982	30.4038279103737	-3.77262905729108	0.924256851399051	-4.08179723156008	4.46887780679851e-05	0.00488742636236208
ENSDARG00000041361	492.60041623667	0.911920308095496	0.223807149492053	4.07458077262129	4.60973120823383e-05	0.00500081485590012
ENSDARG00000090268	241.342795635029	-7.28332509903587	1.79041418488869	-4.0679554264639	4.74274505717448e-05	0.00509036591404119
ENSDARG00000071331	33.2920183048744	2.9447613252233	0.724129632688404	4.06662176534687	4.76995669880962e-05	0.00509036591404119
ENSDARG00000059259	52.2545602768684	2.81469366569947	0.692442699557381	4.06487593485882	4.80580189624763e-05	0.00509036591404119
ENSDARG00000061047	19.4020849606675	-2.68950320651226	0.662237068478495	-4.06123929711676	4.88129064487226e-05	0.00512993138709544
ENSDARG00000017780	95.3043869288911	-1.48927333240707	0.367111247532169	-4.05673577810108	4.9763324044464e-05	0.00518159205448653
ENSDARG00000015064	23.4312241082163	-2.46969681602127	0.60900811919585	-4.05527732418792	5.00748563100839e-05	0.00518159205448653
ENSDARG00000052690	465.903085225095	-1.35010282015248	0.333343700354996	-4.05018249546843	5.11777052714889e-05	0.0052552861932219
ENSDARG00000097224	17.1304909145631	6.25166992050151	1.55057511663216	4.03183944682414	5.53419906224945e-05	0.00560992638802144
ENSDARG00000060312	185.888760189937	1.48757315041886	0.369146560370332	4.02976299962408	5.58331167876744e-05	0.00560992638802144
ENSDARG00000060457	54.0278507149838	6.77896524710257	1.68231090103473	4.02955556130147	5.58824067792799e-05	0.00560992638802144
ENSDARG00000030326	161.158116238855	-1.78463931522212	0.443211133581334	-4.02661210426164	5.65862669914317e-05	0.00563850713754622
ENSDARG00000019335	3983.31329562248	0.710204272144849	0.176538259038192	4.0229482040559	5.74741395983228e-05	0.00568486857262234
ENSDARG00000005453	1212.98207665584	-0.770998060895404	0.192422408227247	-4.00679976931206	6.15469967543891e-05	0.00604328613386892
ENSDARG00000086591	32.2340193397391	-2.17101229453619	0.542745572231161	-4.00005528485736	6.33276877324048e-05	0.00617307286504572
ENSDARG00000055518	55.541696818802	6.63691739059362	1.66588376286807	3.98402189788271	6.7758624769832e-05	0.00655747496693367
ENSDARG00000043646	291.301646293234	-1.13468100369644	0.28705190002303	-3.95287752356075	7.7216965538578e-05	0.00730870885846592
ENSDARG00000021483	865.841254570247	0.778524591818985	0.196969079960207	3.95252184747103	7.73318660984829e-05	0.00730870885846592
ENSDARG00000059983	77.4243295683375	1.42368533106492	0.36021187095778	3.95235539372823	7.73856942110017e-05	0.00730870885846592
ENSDARG00000061419	36.42265139438	1.94586449413115	0.492464805861722	3.95127625562246	7.77355280971438e-05	0.00730870885846592
ENSDARG00000062562	369.125674964017	-0.957244079167441	0.242356527950146	-3.94973507527864	7.82377397873248e-05	0.00730870885846592
ENSDARG00000076120	3307.16620233873	-0.78132223365644	0.198138255575073	-3.94331842373774	8.03618407852627e-05	0.00745536194650589
ENSDARG00000007344	30.2425714404525	3.8927315745743	0.98764390595391	3.94143228253358	8.09965028650844e-05	0.00746277367493915
ENSDARG00000033182	94.6012203031721	-1.8495299683349	0.469687219260564	-3.93779070941433	8.22352721119313e-05	0.00752536653367142
ENSDARG00000115646	61.6244770361126	-1.4053379567626	0.35704138335676	-3.93606461959723	8.28286787631998e-05	0.007528455315693
ENSDARG00000060797	14.1233125431843	5.99303893956876	1.52343279833892	3.93390436788763	8.35770471001259e-05	0.00754549286973754
ENSDARG00000053450	5.14695656358919	-6.53334066558137	1.66472115802685	-3.92458558845085	8.68791674074158e-05	NA
ENSDARG00000054378	546.701588145814	-1.58662603849903	0.404796518524767	-3.91956443766193	8.87091418106919e-05	0.00794871532842984
ENSDARG00000034344	1009.4304917867	-0.701863306573571	0.179130550119161	-3.91816642167782	8.9225097724718e-05	0.00794871532842984
ENSDARG00000070012	42.0426676030776	-2.78512539374168	0.711375369754117	-3.9151276698044	9.03563828509922e-05	0.00799653988231281
ENSDARG00000099129	240.354546125026	-1.00724609987226	0.257886540203772	-3.90577227906648	9.39249325615255e-05	0.00825802740403687
ENSDARG00000103996	200.543390758539	1.00813816271883	0.258315132721492	3.90274527124115	9.510778126867e-05	0.00827757587616968
ENSDARG00000003680	1985.54281393692	-0.727930802127626	0.186550441180871	-3.90205886150575	9.53779557542596e-05	0.00827757587616968
ENSDARG00000111237	11.4356571666908	-3.27831852428899	0.843497934295628	-3.88657564055161	0.000101668256676995	NA
ENSDARG00000078095	178.400160082383	-1.28514891332465	0.330857844256518	-3.88429331700612	0.000102627951885931	0.0088041895931116
ENSDARG00000095607	31.9358306359745	-1.96362656805843	0.505569012458829	-3.88399312392259	0.00010275481460887	0.0088041895931116
ENSDARG00000116076	1142.21507335512	-3.29990961419134	0.853619301339104	-3.86578608170487	0.000110731964807382	0.00942763538347406
ENSDARG00000115716	34.2638129511095	-3.34290459421534	0.866221888601265	-3.85917816001314	0.000113768977508071	0.00960047744853656
ENSDARG00000019579	471.540914209257	-0.751495867629348	0.19477501841159	-3.85827645535794	0.000114189443336742	0.00960047744853656
ENSDARG00000097637	106.627372683833	-1.16589311916183	0.303068355555574	-3.84696421711386	0.000119590427426122	0.00999211447041113
ENSDARG00000111235	650.321074947468	-0.749808814845888	0.195453648804617	-3.83624874455747	0.000124927878967477	0.0103736409127809
ENSDARG00000021097	356.802994965319	0.786938891883918	0.20524552196949	3.8341342813847	0.000126007295309287	0.0103777088628457
ENSDARG00000061836	353.306036448399	-1.04977162527973	0.2738675425892	-3.83313632332981	0.000126519792856578	0.0103777088628457
ENSDARG00000074897	144.806514892809	1.42339515789713	0.372382056412112	3.82240533180222	0.000132156221428699	0.0107743363070234
ENSDARG00000099186	86.2355072485751	-2.39721162737773	0.627818494143713	-3.81831954575869	0.000134363814761755	0.0108883255191272
ENSDARG00000016854	144.224439905203	-1.34555899531488	0.352557793188153	-3.81656290489878	0.000135323586591673	0.010900436448091
ENSDARG00000028431	725.117340900332	0.786971649471587	0.206500012877883	3.81100048616935	0.00013840549498878	0.0110823257058873
ENSDARG00000076919	202.194751532068	-0.888914475129014	0.233599513601068	-3.80529249152063	0.000141636716290351	0.0112611473100394
ENSDARG00000017006	200.769589934422	-0.879578365183402	0.2312177104078	-3.80411329059562	0.000142313042128063	0.0112611473100394
ENSDARG00000025436	12.9557727157327	5.32808215479175	1.40281780714615	3.79812840102954	0.000145792797661624	0.01142423716835
ENSDARG00000043483	1157.93736018922	-1.42706002861038	0.375774202560059	-3.7976530024897	0.000146072613214109	0.01142423716835
ENSDARG00000003081	320.046767122428	5.36722791814806	1.41458261946172	3.79421310873339	0.000148112424389057	0.0115022680143778
ENSDARG00000054036	51.6738079488859	-1.65466698367886	0.43623121404782	-3.79309625353281	0.000148780451568669	0.0115022680143778
ENSDARG00000098646	279.743052656722	-1.35844486859276	0.358676303817049	-3.78738392845061	0.000152241765481497	0.0117026070243263
ENSDARG00000104860	86.9745730284489	-1.28234880730506	0.339947954448996	-3.77219156792268	0.000161819936858576	0.012368191992168
ENSDARG00000074902	680.472855014464	-0.716301034392322	0.19012264701651	-3.76757343553143	0.000164842058175225	0.012497441758023
ENSDARG00000089314	101.300866767355	-1.28879771649936	0.342359589746492	-3.76445630587908	0.000166911849629424	0.012497441758023
ENSDARG00000053248	803.922774473833	0.872137911048846	0.231712395845096	3.76388111593256	0.000167296440999352	0.012497441758023
ENSDARG00000015164	2342.32989692805	-1.38437316840621	0.367881718123789	-3.76309313620304	0.000167824664218778	0.012497441758023
ENSDARG00000018491	457.809452218855	0.99573184260869	0.264639318507154	3.76259978383284	0.000168156181846726	0.012497441758023
ENSDARG00000006065	81.6301866622201	-1.22319652777852	0.325286276729776	-3.76036929708739	0.00016966270358796	0.0125401246629958
ENSDARG00000021242	54.4228105270826	1.68672473844652	0.449631913021697	3.75134568876816	0.000175887992969892	0.0129292091881474
ENSDARG00000037091	41.5594540728873	1.705891668029	0.45538239712984	3.74606414033744	0.000179630681259408	0.0131325648059867
ENSDARG00000093374	245.116625037029	-0.926252644037934	0.247585534857371	-3.74114200400087	0.000183185975166798	0.0133200958807771
ENSDARG00000046107	382.734413665181	-0.831227884364528	0.222305706454573	-3.73912077031809	0.000184664999742093	0.0133432611083069
ENSDARG00000028396	24.776995618654	-2.94611009100824	0.788150997289905	-3.73800211017759	0.000185488390369714	0.0133432611083069
ENSDARG00000062231	327.560449965907	-0.770447167991812	0.206549360342279	-3.73008740726712	0.000191413355112285	0.0136962364519705
ENSDARG00000115988	680.021570966669	-2.93446946583967	0.787159357652077	-3.72792298956153	0.000193064349767533	0.0137412784818669
ENSDARG00000045248	8662.16646196318	-0.937412404954514	0.251660671513725	-3.72490623710105	0.000195387831450462	0.0137626150039958
ENSDARG00000007171	406.082037855521	0.782740770821229	0.210138677019378	3.72487721881417	0.000195410308189355	0.0137626150039958
ENSDARG00000058903	54.4727865828332	1.56800949487888	0.421399529878598	3.72095691547309	0.00019846930019206	0.0139052553447062
ENSDARG00000074779	487.941503757301	0.839685854207391	0.225962503405935	3.71604067732831	0.000202369016574217	0.0141050156008102
ENSDARG00000102714	20.9981729714183	2.4622292440864	0.663654381181512	3.71010772158674	0.000207171077582908	0.0142353982781565
ENSDARG00000004358	151.57456716754	-1.64890870770345	0.444549272233817	-3.70916973818863	0.000207939997550405	0.0142353982781565
ENSDARG00000031164	49.9146733716049	2.95985767196781	0.798029510635959	3.7089576670029	0.000208114215861692	0.0142353982781565
ENSDARG00000086990	155.475614055257	-1.01735105186126	0.274391910811236	-3.70765686515129	0.000209185838858589	0.0142353982781565
ENSDARG00000079031	47.6612176046808	1.68202004878021	0.453852349301814	3.70609527827223	0.000210479146047216	0.0142353982781565
ENSDARG00000052748	83.3574585143457	1.39522141875357	0.376480130483857	3.70596296001176	0.000210589076520454	0.0142353982781565
ENSDARG00000016375	48.0575961806626	-2.10327943130474	0.568461905858808	-3.69994789382974	0.000215643738568448	0.0144337188307221
ENSDARG00000074560	48.6120784358815	1.53000846283134	0.413759336445691	3.69782220740817	0.000217457106364592	0.0144337188307221
ENSDARG00000093120	1053.33067021008	-1.02087823821629	0.276151338148314	-3.69680713865671	0.000218328076944743	0.0144337188307221
ENSDARG00000063133	210.961563605667	-0.870586968350977	0.235680605437577	-3.69392707021691	0.000220817157381526	0.0144337188307221
ENSDARG00000021794	218.236403878153	0.853801656200745	0.231146919608537	3.69376177561318	0.00022096081746668	0.0144337188307221
ENSDARG00000061249	63.2291933153511	5.73735143298055	1.55342396382356	3.69335839190917	0.000221311772882155	0.0144337188307221
ENSDARG00000063416	192.159862634266	-1.04832421389802	0.283889229613674	-3.69272274022025	0.000221865870336815	0.0144337188307221
ENSDARG00000077341	1999.16207774361	-0.984508673063491	0.266632516708375	-3.69238037887285	0.000222164846015747	0.0144337188307221
ENSDARG00000092039	122.561403674986	-1.05090433896729	0.284703681845808	-3.69122145577467	0.000223179714301978	0.0144337188307221
ENSDARG00000058566	65.7594257887771	1.33855389876656	0.362945088370434	3.68803420037025	0.00022599328020106	0.0145457493074864
ENSDARG00000105447	154.759208497206	-1.34673443047555	0.366641377303064	-3.67316542497696	0.000239564283579403	0.0152883326795565
ENSDARG00000055158	561.873250334151	-0.791394230266719	0.215467885277535	-3.67291037013408	0.000239803612502708	0.0152883326795565
ENSDARG00000077920	244.712863817482	-0.860013531636626	0.234278594306733	-3.67090102355079	0.0002416969286925	0.015310567594402
ENSDARG00000005586	560.209384075662	-0.886590948555051	0.241569466217523	-3.67012835867557	0.000242428701873895	0.015310567594402
ENSDARG00000097897	505.66971897312	-0.850011271831314	0.231851542415413	-3.66618769483246	0.000246193256375485	0.0154756620783319
ENSDARG00000058471	1746.46944821522	0.814606089862876	0.222370378600946	3.66328507865125	0.000249001149318103	0.0155793649331494
ENSDARG00000032831	16.5488966940122	3.65060292576371	0.997219174541599	3.66078292411677	0.000251445728085171	0.0156474985449923
ENSDARG00000040565	3190.22511015921	5.33626371554615	1.45807698781465	3.65979558016623	0.000252416531687729	0.0156474985449923
ENSDARG00000067815	60.354026775211	-1.4145719366473	0.387323155568642	-3.65217497665617	0.000260028602395823	0.016045434676278
ENSDARG00000011373	108.839012142118	-1.60992410533441	0.441333165540923	-3.64786567390918	0.000264427814197545	0.0162423879296136
ENSDARG00000056490	3795.51997641228	-0.769845493635405	0.211171725744321	-3.645589819953	0.000266779212792093	0.0162615689348815
ENSDARG00000034503	98.3005739438579	-1.60596340652536	0.440566313118131	-3.64522515386858	0.0002671578006697	0.0162615689348815
ENSDARG00000115875	345.050640306255	-1.17790241544318	0.32351231993038	-3.64098163463037	0.000271600512211581	0.016457522929145
ENSDARG00000078222	52.2670943006979	-2.12920214559319	0.585168311419985	-3.6386149147865	0.000274108312548222	0.0165350000914739
ENSDARG00000039051	70.0711256865851	4.5807746351758	1.25992988909344	3.63573773019372	0.000277186234222233	0.0165698390983241
ENSDARG00000101812	58.6917768511244	-1.42528842955331	0.392042243683841	-3.63554808828898	0.000277390240719937	0.0165698390983241
ENSDARG00000098315	30.1300225112316	2.3417320830373	0.644283701499803	3.63462877857391	0.000278381180212701	0.0165698390983241
ENSDARG00000059858	24.4301442852278	2.28681866296637	0.6295219795703	3.63262719520502	0.000280550206479065	0.0166253805178695
ENSDARG00000059891	9.00937164721789	-3.99905822897224	1.10172302084696	-3.629821791232	0.000283616960897969	NA
ENSDARG00000058260	159.21862531386	1.2955688437109	0.356937516428095	3.62967966123532	0.000283773164590618	0.016734752475542
ENSDARG00000061454	881.735861397418	-0.803165579029842	0.221416996325014	-3.62738900969864	0.000286301780711589	0.016734752475542
ENSDARG00000009982	606.050742746861	-0.677322598515612	0.186765642786325	-3.62659099613156	0.000287187643087758	0.016734752475542
ENSDARG00000055455	8643.30422775887	-0.722489463813623	0.199229107842793	-3.62642523292191	0.000287371976051903	0.016734752475542
ENSDARG00000096403	48.3715222341007	-2.51594859680346	0.696006005176759	-3.61483748428939	0.000300536088099914	0.0174259114531036
ENSDARG00000004246	192.355392999381	-1.05077846278597	0.291861964476726	-3.60025830933431	0.000317901207294693	0.0183536782855288
ENSDARG00000076571	141.231946533759	-0.929554583175157	0.258525076411228	-3.59560703386677	0.000323636027590301	0.0185928440790103
ENSDARG00000026473	49.4500475767647	1.44358857881171	0.401591860653852	3.59466592888943	0.00032480808493662	0.0185928440790103
ENSDARG00000099970	78434.3524729015	-0.767911787245282	0.214032848968565	-3.58782210742831	0.000333451662906358	0.0189667504374514
ENSDARG00000073869	322.295041805808	1.04035390401261	0.290043454685325	3.58688978222698	0.000334645687272682	0.0189667504374514
ENSDARG00000044098	200.775829585222	1.22005452024622	0.340274417246936	3.58550175507562	0.00033643074053982	0.0189667504374514
ENSDARG00000005454	496.415096526452	0.767533046181986	0.214091142405963	3.58507613886509	0.0003369798806535	0.0189667504374514
ENSDARG00000115383	194.523298677015	-0.862572642345016	0.240827084183196	-3.58170944630489	0.000341353314123679	0.0191221119826032
ENSDARG00000003941	391.047517533585	0.720611293095494	0.201244788702429	3.58076995554418	0.000342583183750176	0.0191221119826032
ENSDARG00000054941	256.040592595478	-0.834284706026427	0.233089546632188	-3.57924547917594	0.000344587671272821	0.0191254933948106
ENSDARG00000029689	32.4464412880861	-1.8094951497437	0.505648397845017	-3.5785639931926	0.000345487280325527	0.0191254933948106
ENSDARG00000105243	1783.67951644008	0.706672176086099	0.197537714710345	3.5774038244915	0.000347023839460698	0.0191318224935464
ENSDARG00000025847	1910.16140861066	-0.79408715056131	0.22219706426694	-3.57379676991286	0.000351842052427734	0.0193182828132974
ENSDARG00000043361	311.860445650991	0.980554858715425	0.274494055831709	3.57222620265627	0.000353959468389213	0.019355539710454
ENSDARG00000100055	1086.75618735625	-0.672878413722102	0.188508115686508	-3.56949307604936	0.000357672670225145	0.0194794038861079
ENSDARG00000099860	88.7810980804578	7.81866370140897	2.1924997536001	3.56609558955282	0.000362339253912204	0.0196539824339797
ENSDARG00000077764	4.84173639670079	5.89854562787481	1.65511624234562	3.56382559542489	0.000365488841979366	NA
ENSDARG00000001559	184.922714630353	-0.988188962833038	0.27766301091608	-3.55895068476264	0.000372339430278363	0.0201153012694962
ENSDARG00000055679	221.07110209229	1.0711644316993	0.301186866884033	3.5564778862411	0.000375860102493929	0.020205494545547
ENSDARG00000000241	379.363385658435	0.712894723447352	0.200531127592927	3.55503273733397	0.000377932030105012	0.020205494545547
ENSDARG00000100553	1324.71928032186	-0.636179707369179	0.17897226163778	-3.55462741291573	0.00037851506285146	0.020205494545547
ENSDARG00000061909	142.046460935621	-1.04700468325079	0.294900890219728	-3.55036121617225	0.000384702911967095	0.0204546386236418
ENSDARG00000033899	792.855416915652	-1.04375920662034	0.294125299524897	-3.5486889713545	0.000387154088209403	0.020503924388161
ENSDARG00000045006	560.850296735236	-0.70717744253015	0.199530732410563	-3.54420311090239	0.000393801743470807	0.020774200208507
ENSDARG00000077549	121.936918559872	1.22647690044979	0.346152668946373	3.54316753986896	0.00039535144848253	0.0207744831444805
ENSDARG00000040123	191.586624107673	-0.866006634881225	0.244555049526288	-3.54115213142689	0.000398383803665151	0.0208523693653837
ENSDARG00000071877	7.98688519385524	5.60284559583845	1.58255128687251	3.54038800657827	0.000399539165737621	NA
ENSDARG00000006040	287.399042913976	0.764204938384491	0.215973154223564	3.53842560262572	0.000402520693198276	0.020987241724431
ENSDARG00000088686	57.3969913811827	-1.61894010141164	0.457800661216348	-3.53634286396663	0.000405707776238258	0.0210514306290451
ENSDARG00000104541	130.035799948433	1.03069290183118	0.291567238199636	3.5350093110443	0.000407760789979584	0.0210514306290451
ENSDARG00000021265	57.845444291766	6.36420219217175	1.80095279031946	3.53379734681598	0.000409635030565479	0.0210514306290451
ENSDARG00000105314	55.8330290532797	-1.38932492181654	0.393180552969802	-3.53355452430845	0.000410011509426838	0.0210514306290451
ENSDARG00000061587	482.388219852713	-0.803624210562242	0.227620793089623	-3.53053954190303	0.000414713021361093	0.0212118614576024
ENSDARG00000054749	1231.88937640579	-0.71298072284943	0.202198918253861	-3.52613519897413	0.000421671646823578	0.021486087094965
ENSDARG00000063555	311.701525835187	-0.743923565754279	0.211230008805708	-3.52186495640659	0.000428522375078926	0.0216674621127141
ENSDARG00000029544	113.45286460303	-1.06088856515039	0.301256253842812	-3.52154868693261	0.000429033875864345	0.0216674621127141
ENSDARG00000105441	80.9269486639917	-1.23296843259614	0.350184273692976	-3.52091320262183	0.000430063364859846	0.0216674621127141
ENSDARG00000114910	5.63640730958984	-5.60415801553681	1.59182738184667	-3.52058148983181	0.000430601657603212	NA
ENSDARG00000099148	170.041501585152	0.967271962219779	0.274889799322881	3.51876266271939	0.000433564388915235	0.0217623438794318
ENSDARG00000102624	613.668680086825	0.832320481649161	0.237038434575386	3.51133132962223	0.000445868305416956	0.0222791101689201
ENSDARG00000062423	28.6802451566789	-2.49377523986019	0.710364936577648	-3.51055508436909	0.000447172148796344	0.0222791101689201
ENSDARG00000004988	618.348322802527	-0.600387747031179	0.171161604812702	-3.50772445542428	0.00045195690785502	0.0224344071013496
ENSDARG00000098644	149.143006916532	-1.09677048693941	0.312901139328831	-3.50516616619539	0.000456322380276321	0.0225678259539598
ENSDARG00000043009	195.800707249531	-1.54522005080154	0.441432667391563	-3.50046601655533	0.000464445451899206	0.022885422047429
ENSDARG00000076312	7.98926175410597	5.69884984146964	1.62914694534392	3.49805759250684	0.000468659916948945	NA
ENSDARG00000045951	839.080082325555	0.743888962069414	0.212736603998913	3.49676053902418	0.000470944365742785	0.023060359185362
ENSDARG00000087229	416.310251725778	0.748740367397498	0.214203019896051	3.49547064164104	0.00047322650953548	0.023060359185362
ENSDARG00000097868	31.7769313081882	-1.85152333979907	0.52974943596221	-3.49509261191766	0.000473897288716665	0.023060359185362
ENSDARG00000113671	189.372146778275	-1.62859783194331	0.466038690275111	-3.49455499280955	0.000474852772401522	0.023060359185362
ENSDARG00000071224	2268.48558736126	0.798418152839381	0.228671647678898	3.49154851921356	0.000480229235218968	0.0232375671660631
ENSDARG00000097478	535.987593695227	-0.816716609787409	0.234036625329	-3.48969572022883	0.000483570808021803	0.0233153925072018
ENSDARG00000027497	59.6332402975922	-1.54723461307283	0.443908606201628	-3.48548009986106	0.000491254761871849	0.0236012823453575
ENSDARG00000006598	8.44927062376558	5.6979137478707	1.63798420432163	3.47861336686729	0.000504015198580243	NA
ENSDARG00000061445	90.7987250892771	-1.14684433834003	0.329823328286571	-3.4771474301041	0.000506779072676773	0.0242604700556867
ENSDARG00000075433	20.1727091075732	5.235734995546	1.50674512535062	3.47486439972896	0.000511111645041931	0.0243811129400853
ENSDARG00000019717	370.256488778211	0.887061359197795	0.256001486999013	3.46506330723468	0.000530106675741097	0.0251978621981245
ENSDARG00000055302	49.715895288804	-1.4781256734306	0.42701646743934	-3.46151913600517	0.000537135932560258	0.0254420864957767
ENSDARG00000098769	81.2429662091519	-1.33314720879948	0.3855104087768	-3.45813544446041	0.000543927854848133	0.0256376154971063
ENSDARG00000005972	185.171171881976	0.873292336218005	0.252637519525847	3.45670088060163	0.000546831467088973	0.0256376154971063
ENSDARG00000003290	102.34265748914	-1.04886333509722	0.303492252530295	-3.45598059374687	0.000548294794337606	0.0256376154971063
ENSDARG00000093357	275.655951806184	-1.10440695439688	0.319590919110456	-3.45568940904474	0.000548887396905041	0.0256376154971063
ENSDARG00000009031	428.282454863776	-0.786698036345692	0.228050971222537	-3.44965878517577	0.000561295524773601	0.0260627719900212
ENSDARG00000018025	217.520562505975	-1.31293019143317	0.380627310810285	-3.44938514432447	0.000561864694997483	0.0260627719900212
ENSDARG00000057491	173.499152319087	0.898281835601474	0.260985266862177	3.44188714712331	0.000577671192904207	0.0266185999700237
ENSDARG00000088246	747.856620565568	0.573029164598467	0.166489940438722	3.44182455161233	0.000577804875947585	0.0266185999700237
ENSDARG00000015915	33.3606894217347	-1.91635728909199	0.557970016197869	-3.43451661103668	0.000593611688788336	0.0272534622443027
ENSDARG00000088346	71.0051073647838	1.14411617997321	0.333373834573857	3.43193154746445	0.00059929880464946	0.0274209779596753
ENSDARG00000100398	274.277631910873	-0.762185016829176	0.222212827975473	-3.42997757498186	0.000603631134678503	0.0275190024108184
ENSDARG00000105046	322.360117808765	0.843232971196911	0.245903312324457	3.42912408631694	0.000605532613262135	0.0275190024108184
ENSDARG00000069552	1248.10315413552	0.685426769681286	0.200006410766536	3.42702399915257	0.000610235135126	0.0275952131230241
ENSDARG00000058561	30.1260006609341	1.8782456942676	0.548145628707496	3.42654505645959	0.000611312333531162	0.0275952131230241
ENSDARG00000004218	417.172546462416	-0.951307871433902	0.278154326937255	-3.42007216608388	0.00062604525372566	0.0281043497003312
ENSDARG00000029944	114.645045189732	1.22052707822823	0.356904560544572	3.4197575855179	0.000626769618651455	0.0281043497003312
ENSDARG00000078529	122.920472513306	1.32845077713463	0.388655159615314	3.41807060647159	0.000630667440040018	0.0281851774199944
ENSDARG00000068247	153.958658708115	-0.876017929966318	0.256438278959626	-3.41609658870094	0.000635257102332273	0.0282962865581912
ENSDARG00000010472	20.5840457519861	2.58926694620058	0.760016909559547	3.40685439183338	0.000657161751200089	0.0291753791324871
ENSDARG00000099123	31.4200780535009	-1.79041078656634	0.526107373596987	-3.40312809973624	0.000666190384698992	0.0294163272097878
ENSDARG00000021805	118.268845545015	-0.91940655999976	0.270190261995415	-3.40281160841897	0.000666962518509165	0.0294163272097878
ENSDARG00000041300	11.581623621273	2.77349303177327	0.815449632278453	3.40118251574146	0.000670950145483303	NA
ENSDARG00000038615	623.645931062571	-0.68616811106895	0.201799357102477	-3.40024924222381	0.000673244549456683	0.0294405772377201
ENSDARG00000016999	176.823764211095	1.23076862959606	0.361978062665935	3.40011938991982	0.000673564361968506	0.0294405772377201
ENSDARG00000078087	24.1507180078798	-1.90283393952228	0.559671700619717	-3.3999109431749	0.00067407803963855	0.0294405772377201
ENSDARG00000015002	182.945157691012	-1.06897834770338	0.314639891334857	-3.39746604655961	0.000680130274785253	0.0296087781760881
ENSDARG00000055618	1234.11500087603	5.54494898744434	1.63672874214844	3.38782404478692	0.000704494434179486	0.0305705133180079
ENSDARG00000020893	2315.10540449576	1.03951184412729	0.307101079494216	3.38491758426682	0.000711996286669398	0.0307967011198609
ENSDARG00000046071	207.80996878476	-0.919088020133135	0.271663786342461	-3.38318195629699	0.000716511435295019	0.0308285963476939
ENSDARG00000036094	175.036947924224	-0.765618274911766	0.226376926243438	-3.3820508459791	0.000719468264137029	0.0308285963476939
ENSDARG00000053358	2608.06395232414	-0.506009901701097	0.149618666125159	-3.38199714518114	0.000719608924559612	0.0308285963476939
ENSDARG00000011170	1079.21856508078	-0.660999969260814	0.195645947024855	-3.37855181419546	0.00072868699152858	0.0311184044763253
ENSDARG00000033599	378.030034962153	0.741451397150382	0.219693708026516	3.37493232651384	0.000738338445659609	0.031409467933073
ENSDARG00000032614	909.350621907477	-0.563466588959577	0.166990198630222	-3.37424946842119	0.000740172564286659	0.031409467933073
ENSDARG00000020278	36.8178140966138	-1.65892107122477	0.492715796758085	-3.36689239951296	0.000760203436403134	0.0319394253379252
ENSDARG00000112959	19.1768383602112	4.65170364309686	1.38160891069834	3.36687437890482	0.000760253112707584	0.0319394253379252
ENSDARG00000077811	7654.39144495291	-0.511200537513231	0.151862027583133	-3.36621699083655	0.000762067355924647	0.0319394253379252
ENSDARG00000026519	524.527672091853	-0.704810830795903	0.209379768509866	-3.36618401964989	0.000762158454763157	0.0319394253379252
ENSDARG00000012823	77.0083437099791	-1.1441367026104	0.339996993834365	-3.36513770226976	0.000765054669508707	0.0319612279945066
ENSDARG00000076262	2963.56028373887	-0.517785960724947	0.154051239051617	-3.36112817990029	0.000776247924539851	0.0323284429749538
ENSDARG00000075928	251.089727306076	-0.76013084302279	0.226398309030459	-3.35749346484971	0.00078652602748515	0.032655395437439
ENSDARG00000079738	875.914029507429	-0.862896444991515	0.257177057802135	-3.35526213872236	0.000792898108883702	0.0328186626483187
ENSDARG00000086856	265.179667396647	-2.50231296581375	0.746330300958665	-3.35282242004581	0.00079992011815836	0.0329466792364755
ENSDARG00000043021	179.091695928665	0.987795799519661	0.294645657104628	3.35248721880498	0.000800889392679712	0.0329466792364755
ENSDARG00000105452	819.336332862626	-0.800349838541456	0.238967144441186	-3.34920451266654	0.000810439502322341	0.0332379030037809
ENSDARG00000100402	71.4371302892574	-1.13593323663402	0.33940453459753	-3.3468416619154	0.00081737883657031	0.0334206082356955
ENSDARG00000034497	797.385389232736	0.641308327550902	0.191694706415701	3.3454670686638	0.000821441131555865	0.0334849275808773
ENSDARG00000075754	357.06227165542	-0.709215008301251	0.21211900795031	-3.34347692436592	0.000827355745849335	0.033585862090613
ENSDARG00000057498	5.53036755730998	-5.37091910126156	1.60640833329021	-3.34343329149753	0.000827485862144153	NA
ENSDARG00000025859	325.325299316817	0.624692095666735	0.186868182172821	3.34295591899644	0.000828910661171835	0.033585862090613
ENSDARG00000027828	306.518346605533	0.863173774066454	0.258318821229943	3.34150554712426	0.000833253514879622	0.0336604392857678
ENSDARG00000098196	4.52573582546437	5.37906763495017	1.61035443048196	3.34030045382015	0.000836877974136584	NA
ENSDARG00000098639	156.41558818166	-0.886479450920949	0.265735376458445	-3.33594820055724	0.000850090015289819	0.0340853366267565
ENSDARG00000044161	21.4982815609792	-2.04923425893824	0.614304002104657	-3.3358634355586	0.00085034924454403	0.0340853366267565
ENSDARG00000105409	85.2730429449666	-1.7724062680947	0.531371893172528	-3.33552882805418	0.000851373260971616	0.0340853366267565
ENSDARG00000098465	25.3231793206411	2.83144242149875	0.849169787304377	3.33436547535086	0.000854942435493264	0.0341266636268706
ENSDARG00000060796	159.845893911708	-1.17385175113081	0.352331516453409	-3.33166831893688	0.000863270775939381	0.0343571552601673
ENSDARG00000071551	118.526165366295	0.962324870842938	0.288992840222501	3.32992634039662	0.000868689613587007	0.0344708338701251
ENSDARG00000109926	62.5445893609064	-1.47593980832027	0.44377845834202	-3.32584824832296	0.000881499064303946	0.034805512970584
ENSDARG00000024141	28.6211212877342	6.33231725200343	1.90411526579453	3.32559554862932	0.00088229853724124	0.034805512970584
ENSDARG00000035327	3483.18489963867	4.71378407245736	1.41823528685304	3.32369679146604	0.000888327222213573	0.034879970061522
ENSDARG00000004771	170.628888675227	1.06811951501621	0.321396604795957	3.32336900601151	0.000889371820629055	0.034879970061522
ENSDARG00000056395	113.431698988848	1.07905771285279	0.325103918184835	3.31911629634468	0.000903028127537519	0.0353125999175427
ENSDARG00000087663	103.371680783334	-2.79472036381237	0.842834277500169	-3.31585987710592	0.000913616250982069	0.0355508687978854
ENSDARG00000001431	90.9235246466139	5.07763177690427	1.53142839885003	3.31561813841061	0.000914406824566485	0.0355508687978854
ENSDARG00000063264	295.729234489496	-0.995302779585275	0.300521682773424	-3.31191669898799	0.000926591318431106	0.0358767980635089
ENSDARG00000054177	124.384530874162	-1.14094427786581	0.344602041924126	-3.31090399666587	0.000929951071334756	0.0358767980635089
ENSDARG00000100007	155.543594514786	-0.83879680956871	0.253363079117666	-3.31065130914026	0.000930791148094307	0.0358767980635089
ENSDARG00000005853	22.5701919704488	-1.82304905724059	0.55103801634645	-3.30839071563148	0.000938337986891323	0.03594366763786
ENSDARG00000027355	75.7655640033372	4.66495524293361	1.41041876924133	3.30749657099565	0.000941338642953124	0.03594366763786
ENSDARG00000095906	240.790717960663	-0.818212436883502	0.247413188793541	-3.30706879804324	0.00094277734581211	0.03594366763786
ENSDARG00000074676	296.384764577947	-0.725876904115215	0.219501141368495	-3.30693908737642	0.000943213996146639	0.03594366763786
ENSDARG00000041417	486.484131389092	-0.774422226771741	0.234467426507719	-3.30289899243742	0.000956908491264553	0.0363129025254999
ENSDARG00000045936	2572.73312957106	-0.803111991898528	0.243183714399276	-3.30249085092896	0.0009583021406893	0.0363129025254999
ENSDARG00000045930	175.231489864355	-0.920672531977881	0.279099804624401	-3.29872152084405	0.000971262124940212	0.0367006126536397
ENSDARG00000031894	4060.74143485387	-0.501624687045443	0.152194485236879	-3.29594522603563	0.000980911379311561	0.0368494056978661
ENSDARG00000061904	48.5823562549938	-1.50840857639992	0.457747282971119	-3.2952867936413	0.000983212803705786	0.0368494056978661
ENSDARG00000097875	28.2867654525978	-1.71112621491641	0.519273964732228	-3.29522820540171	0.000983417829730444	0.0368494056978661
ENSDARG00000079198	112.535115823401	1.01640420396774	0.308530862018583	3.29433560493057	0.000986546331284647	0.0368639479123363
ENSDARG00000062363	9.446639079	4.89976712913155	1.48962978590564	3.28925158149456	0.00100454188933025	NA
ENSDARG00000078430	724.81836231404	-0.634812591671123	0.193236954283926	-3.28515109350349	0.00101927696082539	0.0379814783297038
ENSDARG00000045094	119.888228240706	-1.06754308844301	0.325065084892258	-3.28409028855512	0.00102312139275162	0.0380194170588253
ENSDARG00000099221	1208.20111637123	-0.763983796440501	0.232721128607092	-3.28282954372549	0.00102770787228964	0.0380846454491467
ENSDARG00000101482	8.08318326368579	-5.01473616290523	1.52801075657913	-3.28187229135224	0.00103120297344164	NA
ENSDARG00000001953	146.034979533701	-1.65425794294867	0.504828212498923	-3.27687300747321	0.00104963567369985	0.0386253473936929
ENSDARG00000062510	2219.94079273628	-0.730989113874887	0.223083145560237	-3.27675635036939	0.00105006941384331	0.0386253473936929
ENSDARG00000016348	170.549152161063	-0.729790790817637	0.2227328490586	-3.27652968074607	0.00105091266325391	0.0386253473936929
ENSDARG00000052242	627.615737743463	-0.806618894491423	0.246322645069716	-3.27464368638591	0.00105795321472716	0.0387781652438957
ENSDARG00000038974	165.551623720304	-0.865273498601162	0.264348949965015	-3.27322464763213	0.00106327932922593	0.0388674824368129
ENSDARG00000098574	1761.21644887898	0.724322466487043	0.221495081132585	3.27015147597553	0.0010748990822791	0.039176624500079
ENSDARG00000082321	76.2365395755807	-1.13029019875428	0.345712454729531	-3.2694517749977	0.001077561036651	0.039176624500079
ENSDARG00000098751	104.24957675495	-1.10845483802529	0.339306690963725	-3.26682281117703	0.00108761730156633	0.0394356548266046
ENSDARG00000070625	47.5245198647485	-1.24118786393076	0.380118326603255	-3.2652670946493	0.00109360900836576	0.0395463128509037
ENSDARG00000097445	206.978285380991	0.859483703897794	0.263621255838442	3.26029743377188	0.00111295434528659	0.0401379674337674
ENSDARG00000059388	20.5492167070044	-2.38646909504017	0.732636920025807	-3.25736941424698	0.00112449984798633	0.0404459143184816
ENSDARG00000116594	12.1911948359906	-3.7633606078233	1.15606354654474	-3.25532330733141	0.00113263348932943	0.0405410781494071
ENSDARG00000059354	204.873754555491	0.892379469987258	0.274140683249237	3.25518802758636	0.00113317316266556	0.0405410781494071
ENSDARG00000024204	484.953141117794	0.742155205663007	0.228163514611576	3.25273393042901	0.00114300468946906	0.0407843476995696
ENSDARG00000117011	34.2728125221194	1.50037128505011	0.461682572388183	3.24978973602798	0.00115490364779446	0.0410999044183361
ENSDARG00000103777	59.2794118944135	1.2100084580022	0.372637347167257	3.24714757444614	0.00116567930649099	0.0412693846285633
ENSDARG00000010948	1411.75362746898	0.965004365566864	0.297187988147387	3.24711766307419	0.00116580182566563	0.0412693846285633
ENSDARG00000059690	198.698839155643	0.761956247452391	0.235065777816327	3.24145970770684	0.00118919243611835	0.0419869203429503
ENSDARG00000007278	332.845723730099	0.939827316492132	0.290504641226476	3.23515422171671	0.00121577043303293	0.0428129420553899
ENSDARG00000075564	342.767928059632	-1.30721803756552	0.404204282315259	-3.23405291521863	0.0012204684076463	0.0428191185914159
ENSDARG00000007219	11.9392183161343	-4.29093680299075	1.32697546933102	-3.23362179796284	0.00122231203829198	0.0428191185914159
ENSDARG00000027813	228.64067087711	-0.820646555298593	0.254030904048026	-3.23049889687219	0.00123574381272942	0.0431399639300256
ENSDARG00000008107	93.1542108678901	-0.907895208393855	0.281081758153188	-3.23000401861389	0.00123788478122137	0.0431399639300256
ENSDARG00000059279	3593.05290631403	-0.60048574907242	0.186111940219084	-3.22647621837455	0.00125324646274076	0.0435624584413146
ENSDARG00000056111	8.77568380833351	-4.86627904899276	1.50965169236825	-3.22344490029937	0.0012665866323409	NA
ENSDARG00000029069	1030.21118895832	5.24423913542133	1.62981734165964	3.21768519782783	0.00129229568265864	0.0447080604037626
ENSDARG00000073899	123.930426307755	0.948262019559869	0.294714460955585	3.21756189528405	0.00129285128583584	0.0447080604037626
ENSDARG00000057610	99.0203126722758	0.875566406858428	0.272492468330795	3.21317654106874	0.00131275571357058	0.0452799739973113
ENSDARG00000101626	427.389834983069	0.663225017763215	0.206599809296335	3.21019181974133	0.00132646421429772	0.0455525698538612
ENSDARG00000100019	222.74972568516	0.763568233361723	0.237873034690473	3.20998230991293	0.00132743141411787	0.0455525698538612
ENSDARG00000009783	117.440072200549	0.986053484045481	0.307660759915983	3.2050024329224	0.00135061338958692	0.0462301560221967
ENSDARG00000010681	26.8190207744554	-1.57926290210986	0.49331707526211	-3.20131408642356	0.0013680232373822	0.0467072299219932
ENSDARG00000089697	10.1439208994562	-3.98926355924845	1.24738493585015	-3.19810143973688	0.00138335609565288	NA
ENSDARG00000101127	1319.37198484725	0.509652164878191	0.159446022624171	3.19639308958799	0.00139157385915213	0.0473910165906697
ENSDARG00000097284	169.903069945978	0.8400280699627	0.262888571947032	3.1953768995784	0.0013964834186499	0.0474381185547435
ENSDARG00000103744	24.0168258628924	2.31296446085295	0.724126061049517	3.19414613734608	0.00140245103517707	0.047520834572297
ENSDARG00000043154	297.98168551741	-0.910961359567632	0.285300200146263	-3.19299236068049	0.00140806671571664	0.0475626451607124
ENSDARG00000004836	1205.85927704668	-0.783340563924401	0.24537352569972	-3.19244124520193	0.00141075642425842	0.0475626451607124
ENSDARG00000036965	171.780484590933	-1.21949060289263	0.38214328473038	-3.19118679202498	0.00141689643152787	0.0476502269922823
ENSDARG00000009001	540.535511697125	0.738344586811392	0.23155614091636	3.18862019331238	0.00142953566650274	0.0479553959745508
ENSDARG00000018105	21.7917410922828	4.27175020952102	1.34004124525773	3.18777517083023	0.00143371967569241	0.0479761121328713
ENSDARG00000079964	29.1944507242047	-2.32414753022853	0.729454961051366	-3.18614260554034	0.00144183508015355	0.0481279540898896
ENSDARG00000105001	11.3344247362653	5.0383347522636	1.58261918733941	3.18354206278371	0.00145484973907859	NA
ENSDARG00000045064	50.2578921221734	-1.50882689904143	0.474010524740666	-3.18310843386214	0.00145703037828889	0.0485147837840151
ENSDARG00000001558	938.776653419971	0.77481929497707	0.243498784218213	3.18202531263035	0.0014624903593642	0.0485763464547337
ENSDARG00000070346	95.4856808634873	1.15137437806858	0.362131530025747	3.17943697967067	0.0014756145243042	0.0488915433028081
ENSDARG00000036424	18.0810935272317	-1.81459924761761	0.570982194993426	-3.17803123027068	0.00148278778243029	0.0490085042979172
ENSDARG00000008030	13.8231279246292	-2.42820227965099	0.764656197191196	-3.17554776718019	0.00149553897110668	0.0492981470782758
ENSDARG00000094977	597.246208349933	0.805834678128094	0.253814178989551	3.1749001625369	0.00149888062407187	0.0492981470782758
ENSDARG00000077791	522.50457142609	-0.868372536373746	0.273655455210314	-3.17323305580139	0.00150751460067867	0.0494611863617793
ENSDARG00000105159	5.14224171349206	5.4721784787372	1.72490514217968	3.17245183223367	0.00151157631713923	NA
ENSDARG00000089262	35.7612062575068	-1.43929539178931	0.453886205411391	-3.17104898679343	0.00151889526783707	0.0495418744367252
ENSDARG00000042221	6.36896785356988	-5.45898975715458	1.72156973895023	-3.17093733332194	0.00151947918853997	NA
ENSDARG00000075942	114.420160626758	-1.017228565807	0.320811925502909	-3.17079411624858	0.00152022848198304	0.0495418744367252
ENSDARG00000009418	248.227389878615	-0.812950865977779	0.256399415623178	-3.1706424291253	0.00152102246077665	0.0495418744367252
ENSDARG00000004082	11.3376767955486	5.38618962015979	1.69886656182433	3.17046067136422	0.00152197434193171	NA
ENSDARG00000006566	2096.36931526497	-0.54751041835839	0.172801465526618	-3.16843619751623	0.00153261384331538	0.0497458122309505
ENSDARG00000020447	528.563256729762	0.824098220438476	0.260128351943223	3.16804459906911	0.00153467975586117	0.0497458122309505
ENSDARG00000039770	78.5271112199352	1.13082895014174	0.357192601762418	3.16588010099351	0.00154614509991126	0.0499969804903995
ENSDARG00000040668	9.58718089734232	3.32060364327708	1.0499085950113	3.1627549855817	0.00156283804283792	NA
ENSDARG00000117668	79.3781537370813	-1.17969439190386	0.373074835926738	-3.16208513225888	0.00156643762318481	0.0504992752810886
ENSDARG00000037760	1236.11303974522	0.733094985485024	0.23187654652144	3.16157453818745	0.00156918652003383	0.0504992752810886
ENSDARG00000030532	75.3222392166855	-1.31594257636392	0.416521565474256	-3.15936240868002	0.00158114739499219	0.0507093556472684
ENSDARG00000060926	23.9272348545546	-1.80623069193048	0.571777557960544	-3.15897444169209	0.00158325374456235	0.0507093556472684
ENSDARG00000003293	71.8284175836454	-1.31961160023283	0.418007842561146	-3.1569063205789	0.00159452563799373	0.0508785788220499
ENSDARG00000052893	53.6508480975795	-1.67753916155269	0.531435556582533	-3.15661822167175	0.00159610171445919	0.0508785788220499
ENSDARG00000086879	27.4018429195192	1.67204649844621	0.529811672930462	3.15592612219714	0.001599893782431	0.0508788916341887
ENSDARG00000113296	108.242762380128	-1.04955488407527	0.332747698854853	-3.15420628808946	0.00160935282800843	0.0510589958546448
ENSDARG00000078055	29.2397504725584	1.71465269111616	0.54397183557508	3.15209828704357	0.00162101698966457	0.0512031673617483
ENSDARG00000033683	2170.37925518427	4.66791769298213	1.48093387259624	3.15200953895312	0.00162150976034083	0.0512031673617483
ENSDARG00000006585	122.582558501487	-1.46711311247218	0.465685943415373	-3.15043460773642	0.00163027747486546	0.0513594674283141
ENSDARG00000043031	376.093198585886	0.642001422264999	0.2038907411718	3.14875221197044	0.00163969163057796	0.0515262211172659
ENSDARG00000057986	497.142399463421	0.783805358410599	0.24898344072768	3.14802203760959	0.00164379300219157	0.0515262211172659
ENSDARG00000041359	251.89831385678	0.728548874608535	0.231473380222353	3.14744129069482	0.00164706178117933	0.0515262211172659
ENSDARG00000003041	170.593048190806	-0.864321542892698	0.27498990744091	-3.14310278124815	0.00167167130842116	0.0520059591525092
ENSDARG00000098883	17.7774215823634	6.39862747820164	2.03629366513241	3.14229110848094	0.00167631279227075	0.0520059591525092
ENSDARG00000087993	44.3586124319059	-1.23224035132485	0.392180729586606	-3.1420216710386	0.00167785616718887	0.0520059591525092
ENSDARG00000053571	170.236795458653	-0.892956048977574	0.284198004505454	-3.14202082640041	0.00167786100744789	0.0520059591525092
ENSDARG00000100244	10686.7154873659	-0.462302782625096	0.147208401879202	-3.14046465231284	0.00168680061909462	0.0521310869389778
ENSDARG00000053468	260.903386522139	0.764527648751438	0.24348627124161	3.13992096906688	0.00168993418029392	0.0521310869389778
ENSDARG00000003403	142.220234484977	-0.984918961935792	0.313738474837489	-3.13929926014322	0.0016935240107295	0.0521310869389778
ENSDARG00000059945	911.323086666276	-0.587386277943748	0.18719212767429	-3.13787916853954	0.00170175013454169	0.0522647096115408
ENSDARG00000042141	17.2029706019719	-1.96266200378287	0.626035097412349	-3.13506704639298	0.00171814838208453	0.0525653044049344
ENSDARG00000101135	111.906098494082	-3.15429051237914	1.00619773389849	-3.13486147514754	0.00171935280539482	0.0525653044049344
ENSDARG00000086222	962.208987700328	-0.817851887654536	0.261045603304349	-3.13298472489888	0.00173038447192465	0.0526696004161856
ENSDARG00000114418	113.139148629987	-0.910499068795603	0.290643943225665	-3.13269582944195	0.0017320883884825	0.0526696004161856
ENSDARG00000097501	82.396952409793	1.01974880190428	0.325574718761098	3.13214983578796	0.00173531289431612	0.0526696004161856
ENSDARG00000098057	1011.43348238863	-0.903198342112965	0.288412161272287	-3.13162363933837	0.00173842570508374	0.0526696004161856
ENSDARG00000014196	1065.31471575301	4.77790093614242	1.53035711307323	3.12208235275722	0.00179576698192504	0.054284623462597
ENSDARG00000012366	5.8175185134698	5.33456651179363	1.70907237264794	3.12132276968971	0.00180040582549509	NA
ENSDARG00000012140	541.676569398197	0.672816186947243	0.215579790052629	3.1209613238003	0.00180261707380866	0.0543695176611528
ENSDARG00000102153	1624.15138973243	-0.474637044836781	0.152149917592894	-3.11953533952455	0.00181136531029811	0.0545111547072262
ENSDARG00000014181	480.165035076853	-0.613203885655147	0.196699309565999	-3.11746841922391	0.00182411488884093	0.0547216322474203
ENSDARG00000007099	2133.68602835879	0.499020808844912	0.160092191110749	3.11708400879901	0.00182649515901663	0.0547216322474203
ENSDARG00000077465	190.731125486261	-0.80902445752684	0.259668379143677	-3.11560637531149	0.00183567126430384	0.0548743329942562
ENSDARG00000057859	17.4009544590467	2.95192370045107	0.948466288645333	3.11231272612463	0.00185627746305921	0.0553672825567018
ENSDARG00000030020	140.608530558547	0.8677232903246	0.27887080818221	3.11156013775972	0.00186101564304278	0.0553858018367509
ENSDARG00000015263	8.39232687498694	-5.18311867148645	1.66765568217515	-3.10802687082626	0.00188340942964993	NA
ENSDARG00000097205	310.528742479173	0.695922804231438	0.224335988799017	3.10214517054112	0.00192123716862584	0.0570518375107171
ENSDARG00000042072	101.999693262177	-1.09281593686469	0.352514454496406	-3.10005993492058	0.00193481486973197	0.0573284793560232
ENSDARG00000071097	183.112505608178	0.812235920254973	0.262193473844396	3.0978494939085	0.00194930398310381	0.0576308509466207
ENSDARG00000068759	358.879822785737	0.757520742907317	0.244585725013337	3.0971584415485	0.00195385412763912	0.057638696765354
ENSDARG00000003705	1002.22445487528	0.607953861878466	0.196483169275991	3.09417780728333	0.0019735916725279	0.0580935561900335
ENSDARG00000015566	586.008794560793	-0.674630783841075	0.218127143272143	-3.09283280256131	0.00198255798557778	0.058175719487375
ENSDARG00000087941	24.8625645966611	-1.9155425718168	0.619423032965097	-3.09246261419655	0.00198503235538991	0.058175719487375
ENSDARG00000010132	577.101118748012	-0.587332062990619	0.190098577061096	-3.08961840783194	0.00200413802558959	0.0586079667831113
ENSDARG00000012192	145.671320667215	0.75273787215466	0.243752197532167	3.08812753187722	0.0020142201141708	0.0587068626500315
ENSDARG00000077544	98.4846056933954	1.01536537065353	0.328828295778784	3.08782846150382	0.00201624818200376	0.0587068626500315
ENSDARG00000116769	148.431782612178	-0.883720592074166	0.286541192390788	-3.08409616328021	0.00204171589177421	0.0593200047001008
ENSDARG00000016212	96.9499980306893	-1.01294053774944	0.328679892308683	-3.08184516744981	0.0020572181292956	0.0596369587500674
ENSDARG00000005834	373.027991264846	-0.726721502859571	0.235876201013622	-3.0809445791337	0.00206345051991482	0.0596369587500674
ENSDARG00000098919	396.950570110698	0.676072101161358	0.219462052382474	3.08058770899998	0.00206592497602821	0.0596369587500674
ENSDARG00000057053	83.9500052371027	-1.41698141707335	0.460118015016245	-3.07960429896083	0.00207275780957982	0.0596935466382185
ENSDARG00000024488	1794.43227474811	0.738052838583824	0.239703065377618	3.07902962117371	0.00207676032015212	0.0596935466382185
ENSDARG00000103099	125.864782195887	0.929773768958902	0.302209396976923	3.076587883301	0.00209384569289328	0.0600563161211095
ENSDARG00000078272	15.421425505314	-2.2460673487935	0.730497152847617	-3.07471061322813	0.0021070689165547	0.0602282068844899
ENSDARG00000099776	256.364039214953	-2.0181625987127	0.656426901000321	-3.07446662474869	0.00210879314916702	0.0602282068844899
ENSDARG00000012555	21.2799159205562	-1.88979413855992	0.614982007748067	-3.07292589823879	0.00211971116739384	0.0603253009250761
ENSDARG00000105484	6.98460184671601	-3.54269180675474	1.15309184407745	-3.07234139669865	0.00212386665351285	NA
ENSDARG00000031075	94.4977199832474	-1.0925320370321	0.355628583585984	-3.07211536827424	0.00212547559388976	0.0603253009250761
ENSDARG00000101128	15.2036854405314	4.27058567708048	1.3902406429887	3.07183198723042	0.00212749436703642	0.0603253009250761
ENSDARG00000076308	35.2056722452461	-1.47941847160172	0.481665842334313	-3.07146229101895	0.00213013068238263	0.0603253009250761
ENSDARG00000061030	367.896277414663	-0.604954353331688	0.197216716464399	-3.06745981870605	0.00215886482955362	0.0609442784542101
ENSDARG00000008363	303.116951578915	-0.776720214145019	0.253237783558669	-3.067157685674	0.00216104823243073	0.0609442784542101
ENSDARG00000078986	393.628854721196	0.709054489765746	0.231290345131197	3.06564672798401	0.00217199776929863	0.0611249246707221
ENSDARG00000037405	39.9171718520223	-1.23171731970708	0.402314561111593	-3.06157777711016	0.00220173782725783	0.0618325203596498
ENSDARG00000074084	744.573555045034	0.607902041724102	0.198847641842278	3.05712472168152	0.00223471271431578	0.0626278238186996
ENSDARG00000056023	478.442649060235	0.944960727153181	0.309315551890093	3.05500554814958	0.00225056358769614	0.0629409176334481
ENSDARG00000073866	94.6964887091541	0.932897054800393	0.30546131391674	3.05405958888356	0.00225767231950618	0.0630087303775874
ENSDARG00000053101	519.728857173134	0.737516615703884	0.241565269728568	3.05307388157489	0.00226510163364276	0.0630851908400877
ENSDARG00000038716	63.6909511467605	5.77070648948157	1.89068525288392	3.05217723609963	0.00227187913210089	0.0631432191839282
ENSDARG00000002479	76.1564591137702	1.07012854374767	0.351083880556007	3.04807085432952	0.00230315615412945	0.0638805290419575
ENSDARG00000079741	413.811487229742	-0.826357092654015	0.271274303403226	-3.04620482768582	0.00231749901041116	0.0640450202447444
ENSDARG00000099197	12468.9118041743	4.73392165006397	1.55411261300965	3.0460608905917	0.0023186087465946	0.0640450202447444
ENSDARG00000117361	24.1873156387465	5.70879598721942	1.87488943875848	3.04487073701779	0.00232780334108226	0.0640583475154532
ENSDARG00000077367	81.0742988903445	-1.01422557568017	0.333104620956334	-3.04476585394809	0.00232861521967415	0.0640583475154532
ENSDARG00000057918	235.794880433823	-0.82429047665122	0.270882470821801	-3.04298197720397	0.00234246362043489	0.0642181616923414
ENSDARG00000044298	810.987428469446	0.59610513637223	0.195907535079577	3.04278820174066	0.00234397244951975	0.0642181616923414
ENSDARG00000103505	497.151844638995	-0.871419475299656	0.286498485530284	-3.04161983155594	0.00235308881797944	0.0643368918281695
ENSDARG00000089075	70.9501507925964	-0.993661624745309	0.326923441713534	-3.039432166556	0.00237024573058755	0.0646063956000971
ENSDARG00000030239	93.2256821122825	-1.07951983655905	0.35520577735523	-3.03913929721774	0.00237255125085103	0.0646063956000971
ENSDARG00000074524	5.3803990543819	-4.82064049249472	1.58847200513121	-3.03476578556166	0.0024072254676726	NA
ENSDARG00000022280	1502.42217402513	-1.09392015903148	0.361092416853799	-3.02947419545063	0.0024497983061877	0.0664897473298786
ENSDARG00000004386	1002.74808456198	0.544179793350199	0.17964162725363	3.02925219321182	0.00245159936631131	0.0664897473298786
ENSDARG00000073847	271.501809221782	-0.61083124206006	0.202100441234562	-3.02241419330261	0.00250767166111853	0.0677439339692055
ENSDARG00000093456	735.086652489417	-0.604366819176206	0.199963560579102	-3.02238476563398	0.00250791548592509	0.0677439339692055
ENSDARG00000018681	70.2983325712359	1.02818173394392	0.340304276508379	3.02136001490596	0.00251641966162291	0.0678374294351731
ENSDARG00000101975	228.128372021086	0.740669531720843	0.245453496632661	3.01755543058859	0.00254822433024798	0.0684387176185526
ENSDARG00000075639	370.712493931026	0.755041091049325	0.250222805549994	3.01747512337947	0.00254889960800586	0.0684387176185526
ENSDARG00000069600	1072.36032146111	-0.634429786776652	0.210453879036686	-3.01457872708566	0.00257336415129134	0.0689579572971536
ENSDARG00000003421	50.0246603460036	-1.2092287299441	0.40150787228033	-3.0117186073498	0.00259773280748547	0.0694725680443231
ENSDARG00000035290	169.966311474698	1.04472370568671	0.346990216899168	3.01081602537023	0.00260546662825133	0.0695411450064225
ENSDARG00000098652	347.83364017096	-0.639213867320128	0.212431417649354	-3.00903639580863	0.00262077718117928	0.0698112765172746
ENSDARG00000012204	76.9854154257265	-1.37347144386295	0.456970126498401	-3.00560444593473	0.00265053549035811	0.070464433629046
ENSDARG00000053254	3074.59761106817	5.10985285878283	1.70275310006163	3.00093587179368	0.00269151241471604	0.0714126725892706
ENSDARG00000115660	4.60196889948034	-4.99383823067046	1.66451952026605	-3.00016801837943	0.00269830717456364	NA
ENSDARG00000092383	7.49971695747653	-5.21630709136175	1.73874532391116	-3.00004090284372	0.00269943353509739	NA
ENSDARG00000054172	263.494277587478	0.70716854407406	0.235725185186311	2.99997025568199	0.0027000597196405	0.0714984317885905
ENSDARG00000062991	302.322465611465	-0.700341739894182	0.233535057096059	-2.99887198351601	0.00270981139389373	0.0715918001974224
ENSDARG00000069142	1157.67070882197	-0.58091814992209	0.193744291757024	-2.99837556324303	0.00271422971310477	0.0715918001974224
ENSDARG00000068457	688.691385659018	5.43140038661119	1.81434197080174	2.99359242856026	0.00275713982902959	0.0722449127682002
ENSDARG00000019364	174.493124063044	0.758763098020223	0.253496543509283	2.99318912801049	0.00276078606936123	0.0722449127682002
ENSDARG00000034855	387.45956537027	0.721169019357413	0.24097513945643	2.99271128542205	0.00276511194516764	0.0722449127682002
ENSDARG00000036875	1289.10699513503	-0.732727523006963	0.244879338770105	-2.99219822581625	0.00276976353021292	0.0722449127682002
ENSDARG00000039093	131.864676276433	-0.857272996283202	0.286528605304113	-2.99192813706442	0.00277221512377374	0.0722449127682002
ENSDARG00000057830	70.6221542807794	1.34335594596447	0.449207137686429	2.99050445387671	0.00278517067603203	0.0722449127682002
ENSDARG00000035471	68.2610801869691	1.16290066726677	0.388886955883969	2.99033086523412	0.00278675411357722	0.0722449127682002
ENSDARG00000111043	33.5711464046505	-1.72547826183615	0.577052803312673	-2.99015662332934	0.00278834433684022	0.0722449127682002
ENSDARG00000103542	182.936643437566	-1.45186659844675	0.485592914315513	-2.98988423357307	0.00279083196959833	0.0722449127682002
ENSDARG00000069603	167.933552928802	-0.810582439710473	0.271170039776847	-2.98920352844851	0.00279705745677843	0.0722449127682002
ENSDARG00000102199	223.849724554823	-0.715846507404684	0.239556454310472	-2.98821632447826	0.00280610860958977	0.0722449127682002
ENSDARG00000040623	126.549687675904	-1.26654153309629	0.423870517369275	-2.98803875522412	0.00280773948389981	0.0722449127682002
ENSDARG00000075721	107.710386487084	0.963364798059306	0.322419614203888	2.98792243281485	0.00280880830937918	0.0722449127682002
ENSDARG00000102068	116.788845262602	0.902000245958666	0.302066643167574	2.98609683114952	0.00282563155113237	0.0725389229500624
ENSDARG00000014053	1145.77469755113	-0.47307061262925	0.158497765847553	-2.98471470622658	0.00283842921787283	0.0727286663596673
ENSDARG00000093768	826.59941862892	-0.644266914012978	0.216032101955561	-2.98227396845635	0.0028611583400042	0.0731716767865714
ENSDARG00000069654	34.0559229185095	-1.61031809139978	0.540190622909906	-2.98101822413225	0.00287291695551294	0.0733329770124478
ENSDARG00000002589	445.238297588391	5.22761636990075	1.7549796286084	2.97873336230458	0.00289442530745405	0.073622669262849
ENSDARG00000039062	348.758881685107	0.71589726115389	0.24034285368457	2.97865008332407	0.0028952120160606	0.073622669262849
ENSDARG00000024598	1354.33163100813	0.739572557955117	0.24834242873403	2.97803545582292	0.00290102423456171	0.073631279251555
ENSDARG00000113526	6.16519300727176	-3.83674453301642	1.28934337979518	-2.97573524100766	0.00292287082766309	NA
ENSDARG00000069432	221.575745711888	0.731507811201573	0.245841484436214	2.97552633510626	0.00292486235785961	0.0740965130657769
ENSDARG00000012586	30.0907316234489	-1.32529463496209	0.445632964101168	-2.97396005619821	0.00293983341588825	0.0743357878017456
ENSDARG00000061992	851.118145007592	-0.490375351475413	0.165038158343259	-2.97128467984653	0.00296556745139917	0.0748458036702094
ENSDARG00000045636	95.4015829638099	-0.994744203057049	0.334930035294088	-2.97000596612246	0.00297793965500356	0.0750173113091907
ENSDARG00000032103	499.733160294166	-0.588817189088483	0.198346027925722	-2.96863615191219	0.00299124553282985	0.0752116540329479
ENSDARG00000006837	718.912999580947	-1.1310729684609	0.381133262029099	-2.96765746038335	0.00300078538254769	0.0752386692591408
ENSDARG00000054033	34.5158740603574	1.47877490677964	0.498426432956589	2.96688700478378	0.00300831495768004	0.0752386692591408
ENSDARG00000001463	31.0665768665454	-1.49232748357135	0.503054909935197	-2.96653000318314	0.00301180973367393	0.0752386692591408
ENSDARG00000055838	67.0955518005336	-1.18738272046916	0.400299502931099	-2.96623581037405	0.00301469244206638	0.0752386692591408
ENSDARG00000070734	44.656927517657	-1.46470168159382	0.493997142802037	-2.96500031009446	0.00302682624459616	0.075401604893162
ENSDARG00000055759	153.994834017469	-0.774691396893829	0.261493463260982	-2.9625650570112	0.00305087330207421	0.0758601620323517
ENSDARG00000014943	605.207726920392	0.765745159584598	0.25929331475151	2.9532005494181	0.00314497571202145	0.0780557440555582
ENSDARG00000099931	307.681963216422	-0.882613395180962	0.299030707586106	-2.95158113461245	0.00316151475423166	0.0783217246296948
ENSDARG00000042887	70.8644975183115	-1.02485321995615	0.347379063755867	-2.95024463730033	0.00317522403888501	0.078516753255664
ENSDARG00000057378	429.903277411143	-0.654022007269683	0.221810323811801	-2.94856432302312	0.00319253694573382	0.0788000128330483
ENSDARG00000056979	2860.98093759601	-0.561981832584089	0.190709273933877	-2.94679865845925	0.00321082190790276	0.079106183708989
ENSDARG00000077596	134.033656628151	-1.01709094304813	0.345379052312744	-2.94485417177861	0.00323106910819376	0.0793935285353012
ENSDARG00000008279	17.7206039853608	-1.84981511480679	0.628217432296421	-2.94454597995613	0.00323428885201792	0.0793935285353012
ENSDARG00000020235	111.883273330202	0.806315800175236	0.273928112040768	2.94353067367994	0.00324491665763141	0.0794298179210237
ENSDARG00000091271	110.028971993356	0.928492493935834	0.315462146947912	2.94327703947677	0.00324757655787712	0.0794298179210237
ENSDARG00000102349	124.172331287411	0.80914074803267	0.275011443257829	2.94220756215618	0.00325881419060145	0.0795545639461798
ENSDARG00000010042	476.529710224248	-0.673494641927465	0.228949973212413	-2.94166726677279	0.00326450485416973	0.0795545639461798
ENSDARG00000103937	2908.37424004767	-0.44906322586118	0.15278698956652	-2.93914571610606	0.00329118300316692	0.0800596632162773
ENSDARG00000019191	569.153713187379	0.580311677272205	0.197639106881437	2.93621888111613	0.00332239803089787	0.0806731016455561
ENSDARG00000010946	358.632402350576	-1.88062445705647	0.640732175023257	-2.9351178704085	0.00333421006071238	0.080814042768834
ENSDARG00000076310	43.137357674959	-1.18826056066112	0.404993092177653	-2.93402673678167	0.00334595384591601	0.080849685626197
ENSDARG00000039269	40.5349065241921	-1.93022409714241	0.657911763687385	-2.93386469687686	0.00334770107744512	0.080849685626197
ENSDARG00000010478	65.4638486248161	2.00789108067867	0.684617279247676	2.93286649569397	0.00335848274177831	0.0809647129792147
ENSDARG00000091090	10.0608614936555	4.21353080403375	1.43677872109752	2.93262333452095	0.00336111393327578	NA
ENSDARG00000078130	46.7687229710479	1.52301111695049	0.519729438893022	2.93039224446161	0.00338534381911562	0.0814662702231544
ENSDARG00000015355	190.752938609656	1.23063379175846	0.420096695959529	2.92940602388603	0.00339610488407297	0.0815792908938385
ENSDARG00000028581	266.806808858967	0.614902388597762	0.209975005301055	2.92845516406172	0.00340650959184568	0.0816833636889627
ENSDARG00000023683	12.5698109456556	-2.17394793466187	0.742959057918297	-2.92606693665338	0.00343277068555443	0.0820138898129245
ENSDARG00000040237	734.24664712068	-0.646676551361717	0.22104378173611	-2.92555866662534	0.00343838338232177	0.0820138898129245
ENSDARG00000001950	332.335872759117	2.24556018854529	0.767571048196279	2.92554050054669	0.00343858414023858	0.0820138898129245
ENSDARG00000005559	750.904145449727	-0.874296824693855	0.298972104502583	-2.9243424771969	0.00345184737642992	0.0820904127929179
ENSDARG00000097952	16.3689265005926	-2.38872576915175	0.816896144505948	-2.92414866347109	0.00345399744579182	0.0820904127929179
ENSDARG00000002768	1871.32295634713	4.75348430531126	1.62884073866488	2.918323561337	0.00351918971544889	0.0834923104977397
ENSDARG00000060372	1811.61706897106	-0.530319530211218	0.181779354058286	-2.91738043056955	0.00352984955892617	0.0835464118740847
ENSDARG00000032865	640.440624818482	-0.538246289771772	0.184519010636406	-2.91702349755377	0.00353389149244381	0.0835464118740847
ENSDARG00000060849	531.36683571602	-0.654927451409617	0.224567072489227	-2.91640018347318	0.00354096004212996	0.083566656994267
ENSDARG00000008238	21.4299080151972	2.01490276374454	0.691051867196099	2.91570410180627	0.00354886899775253	0.0836066300486288
ENSDARG00000089698	99.3553969377353	1.06837564687952	0.366522821848261	2.91489528944481	0.00355807899586558	0.0836770605810905
ENSDARG00000042139	8.60355284258748	2.76877466712856	0.950913239498068	2.91170061801857	0.0035946698700185	NA
ENSDARG00000098526	527.002384143989	0.707982164972049	0.243196391168129	2.91115407416798	0.0036009640077915	0.084537814716948
ENSDARG00000074556	3.45956856969711	5.08600127357472	1.74909876119925	2.90778393215919	0.0036399973965353	NA
ENSDARG00000017441	2715.23928010238	4.81879545276248	1.65769177651872	2.90693090297058	0.00364993811265446	0.0855382708909891
ENSDARG00000016412	4.26572637498322	-4.71343435427268	1.62202010506814	-2.90590377982687	0.00366194037550043	NA
ENSDARG00000087421	901.746861991	-0.568270171305918	0.195681050444581	-2.90406337258935	0.00368353592083773	0.0861755220993203
ENSDARG00000015325	591.170198660122	-0.664824079004133	0.229057365038742	-2.90243485029039	0.00370274167796178	0.0863536124545038
ENSDARG00000078452	101.066420282203	0.873888938924489	0.301099146445588	2.90232951252291	0.00370398709383354	0.0863536124545038
ENSDARG00000003965	51.8965329067528	-1.2961216764484	0.446901361350227	-2.90024105662247	0.00372875780892705	0.0865537592142961
ENSDARG00000082753	46194.4281478899	-1.56913831069892	0.541045483468549	-2.90019667226395	0.0037292858723089	0.0865537592142961
ENSDARG00000035904	938.650118838233	0.678400191388485	0.233963940542416	2.89959294503119	0.00373647547781942	0.0865537592142961
ENSDARG00000008209	350.582728405205	-1.02009820956699	0.351868310417101	-2.89909087964694	0.00374246401589515	0.0865537592142961
ENSDARG00000093317	419.386773072223	0.658180688767524	0.227081549029407	2.89843314694973	0.00375032252407539	0.0865537592142961
ENSDARG00000117369	25.4127802511099	-1.48805778104702	0.513413424459798	-2.89836165194301	0.00375117764064337	0.0865537592142961
ENSDARG00000016460	213.788321569151	-0.684124618536007	0.236173366250893	-2.89670520175947	0.00377103930900038	0.0868630492888238
ENSDARG00000036670	308.717072363589	-0.899409769308797	0.310667598107264	-2.89508714390697	0.00379053286566932	0.0870875173839482
ENSDARG00000043004	46.9313455992462	1.29480548733365	0.447368687891344	2.89426936300943	0.00380041987994456	0.0870875173839482
ENSDARG00000055554	13.2448544187967	-2.1491321436517	0.742567790919298	-2.89418982338445	0.00380138276763872	0.0870875173839482
ENSDARG00000100162	47.6375887047006	1.20769839973415	0.417346809128454	2.89375256577662	0.00380668006406197	0.0870875173839482
ENSDARG00000059001	226.099746941713	-1.34205453227048	0.463983021485021	-2.89246474574675	0.00382232076385897	0.0872968742197469
ENSDARG00000061789	35.6223496620776	-1.56423130735889	0.541061570766251	-2.89104122686745	0.00383967746684948	0.0875446462441681
ENSDARG00000037588	330.868475763766	-0.99140621811	0.343056953478004	-2.88991728066974	0.00385343209057792	0.0877095913408699
ENSDARG00000054389	4.16331329029796	-5.28879441623968	1.83057868670506	-2.88913798387942	0.00386299522772471	NA
ENSDARG00000012987	1522.487490771	0.477700331161626	0.165423729852362	2.8877376395029	0.00388023374436714	0.0881704465020723
ENSDARG00000058820	10.4668856994947	2.95234182184288	1.02270092972387	2.88680858307229	0.00389170914170772	NA
ENSDARG00000007449	449.495068826035	0.547592715822452	0.189702857455447	2.88658127330032	0.00389452148649824	0.0883458735857914
ENSDARG00000016011	179.104946949174	-0.893164624355384	0.309619532639152	-2.88471666093601	0.00391766080316603	0.0884181910839947
ENSDARG00000020574	2484.58064484159	5.69311265785774	1.97388626387561	2.88421514554726	0.00392390574133698	0.0884181910839947
ENSDARG00000008886	26.8226597937133	-1.55006089685029	0.537499786062584	-2.88383537453131	0.00392864071574874	0.0884181910839947
ENSDARG00000035515	173.436461589398	0.751492437617192	0.260589258535519	2.88381970093661	0.00392883624514312	0.0884181910839947
ENSDARG00000104894	45.4440079332329	1.44706651907517	0.501812368843685	2.88368045293425	0.00393057376362094	0.0884181910839947
ENSDARG00000073707	208.830482262004	-0.821810203371561	0.285061074469771	-2.88292677244753	0.0039399902072149	0.0884820505299746
ENSDARG00000098435	422.656240273335	-0.599994828404956	0.208525019977846	-2.87732775888812	0.00401058789225417	0.0899173805443386
ENSDARG00000059770	261.297454331717	0.673035635475774	0.2341915802909	2.8738677737251	0.00405478682294842	0.0907570588058272
ENSDARG00000088225	275.246763209637	-0.676933734751802	0.235681677376671	-2.87223742756173	0.00407576623270988	0.0910750952864009
ENSDARG00000112923	32.7464438970592	-1.25963043723423	0.4386421748385	-2.87165828889574	0.00408324231158189	0.0910908384334984
ENSDARG00000077060	507.081483766311	1.03300402872538	0.359935241365574	2.86997190051804	0.00410508277387662	0.0913588767769116
ENSDARG00000003822	41.7054270627054	1.3704666865815	0.477567342869135	2.86968258413147	0.00410884035459646	0.0913588767769116
ENSDARG00000093244	6.880641001577	4.89149925626392	1.70467733778963	2.86945754943073	0.00411176521599475	NA
ENSDARG00000077664	66.9899128072757	1.08665767946962	0.378837680949395	2.86839914325941	0.0041255470796539	0.0915789757681588
ENSDARG00000014945	317.135300023075	0.815624540196782	0.284405585339496	2.86782180885501	0.00413308240155481	0.0915950979665821
ENSDARG00000056745	489.726716579875	-0.609777738054054	0.21280851638088	-2.86538221507399	0.00416506185801105	0.0921519936084946
ENSDARG00000062593	97.849330726897	0.86310842051665	0.301578248470863	2.86197172671768	0.00421014462258706	0.0929964950132039
ENSDARG00000094752	5.45875786001389	-4.82087564408439	1.68463504468642	-2.86167360657142	0.00421410639207928	NA
ENSDARG00000105287	185.832906423795	-1.0889012657514	0.381116704351436	-2.85713340118334	0.00427486131663693	0.0942712039859016
ENSDARG00000017107	144.55828165346	0.801607363349179	0.28066118975861	2.85613897681622	0.00428827382630092	0.0944122086929624
ENSDARG00000101438	43.9710678961704	1.43161011776724	0.501349251142738	2.85551462279865	0.00429671442254947	0.0944434679936855
ENSDARG00000060861	87.409173883813	1.14413916220274	0.400928004811222	2.85372722402234	0.0043209614961814	0.0948214911038047
ENSDARG00000079977	266.33768847505	-0.751041195453319	0.263366138970551	-2.85169991248305	0.00434861322767642	0.0952728748187348
ENSDARG00000056913	12.8047206013533	-4.26255451210419	1.49504312161047	-2.85112479398756	0.00435648677452257	0.0952901790095572
ENSDARG00000013755	155.5210223572	6.42248740719683	2.25327911483685	2.85028488699318	0.00436800857549855	0.0953870963597507
ENSDARG00000102802	887.476943959365	-0.848053920915682	0.297625360284302	-2.84940073690491	0.00438016713836514	0.0954975824072736
ENSDARG00000075183	295.98859001728	-0.719144182851454	0.252832969557533	-2.84434496066704	0.00445028379537202	0.0968391857204585
ENSDARG00000041081	1037.37196248897	0.519781379513375	0.182768771362191	2.84392883772978	0.00445609990789204	0.0968391857204585
ENSDARG00000020794	1260.93709004467	-0.59943507907883	0.210876160565105	-2.84259291079877	0.00447481861932246	0.0970891291405254
ENSDARG00000075048	162.676822493401	-0.690368806210918	0.243005925910231	-2.84095461304079	0.00449787133112011	0.0974321499939255
ENSDARG00000089538	494.150276557591	-0.567530062151806	0.199852356934137	-2.83974665527133	0.00451493752658312	0.0975580201484944
ENSDARG00000005476	179.349692138776	-0.697495229131675	0.245638674550072	-2.83951715017699	0.0045181866304276	0.0975580201484944
ENSDARG00000031817	5.39305533998148	-3.80357149757053	1.33974095706641	-2.83903502203822	0.00452501901876597	NA
ENSDARG00000105400	14.3820870479647	-2.05340254190374	0.723459777032679	-2.83830920127435	0.00453532250416412	0.0977265628404903
ENSDARG00000109458	67.5885827309429	-1.35468229783224	0.477378868761151	-2.837750865152	0.00454326289624985	0.0977265628404903
ENSDARG00000060631	104.149580352313	-0.987540720161936	0.34804017074914	-2.83743315616787	0.00454778682263953	0.0977265628404903
ENSDARG00000074070	503.082843028286	-0.527386178837132	0.185944210908968	-2.83626027537541	0.00456452308265757	0.0979297679551987
ENSDARG00000000018	1577.46933154572	-0.709125681200261	0.250123322707507	-2.83510419390002	0.00458107420142427	0.0981283601235021
ENSDARG00000028475	245.296340144775	0.704628690573668	0.24860053591919	2.83438122113588	0.00459145229546547	0.098170985879647
ENSDARG00000056627	188.79863543388	-1.39030567127622	0.490719147412211	-2.83320037257144	0.00460844888140959	0.098170985879647
ENSDARG00000018765	568.346576308069	-0.579373077476928	0.20453577314985	-2.83262467271414	0.00461675588120071	0.098170985879647
ENSDARG00000078527	54.6887931781802	-1.81411377576031	0.640472518300068	-2.83246154038787	0.00461911224606316	0.098170985879647
ENSDARG00000061042	39.5870070765378	-1.44605677039239	0.510535568604428	-2.8324309985791	0.00461955352823495	0.098170985879647
ENSDARG00000017229	21.1554013529587	-1.87204902588552	0.661314898833513	-2.83079820095935	0.00464320059214963	0.0985178775482599
ENSDARG00000078026	17.8643751491466	-2.22047357472288	0.784554261284904	-2.83023582216774	0.00465137060999121	0.0985358070009476
ENSDARG00000062837	106.465374895012	0.94305093609786	0.333381405021511	2.82874486067095	0.00467309374866666	0.0985927149859225
ENSDARG00000053026	151.21971120774	-1.23702373875613	0.437364365314133	-2.82835968556251	0.00467872061546207	0.0985927149859225
ENSDARG00000037838	346.551150128012	-0.847876936772718	0.299809908967621	-2.82804841138285	0.00468327237439135	0.0985927149859225
ENSDARG00000077368	153.581081290511	0.695544134267961	0.24596136379174	2.82785931719297	0.00468603945374387	0.0985927149859225
ENSDARG00000035650	360.808118089236	-0.539172593628923	0.19068604930854	-2.82754084834236	0.00469070306207184	0.0985927149859225
ENSDARG00000094522	59.3572713884236	-1.23954582911589	0.438997165057879	-2.82358504286118	0.00474898252361088	0.0996514899289199
ENSDARG00000092807	17517.6716953836	-0.684890148602918	0.242600525455505	-2.82311898260309	0.00475589180303052	0.0996514899289199
ENSDARG00000013295	139.147983718941	-1.22999094309655	0.43584411311206	-2.82208915089856	0.00477119119015881	0.0997430523436804
ENSDARG00000101521	540.14571682979	-0.546019867604325	0.193519276004734	-2.82152702757615	0.00477956098651078	0.0997430523436804
ENSDARG00000056480	215.158878181723	0.669710533336835	0.237374097210368	2.82132945931046	0.0047825058550159	0.0997430523436804
ENSDARG00000075397	61.150400674465	-1.22223110650426	0.433357614462736	-2.82037528755447	0.00479675146158018	0.0998590714142557
ENSDARG00000045842	303.458063636902	-0.932061368829571	0.330522527345613	-2.81996321495797	0.00480291549249356	0.0998590714142557
ENSDARG00000013741	226.073205128716	-1.10584982265315	0.392267810719604	-2.81911946999806	0.00481555910858851	0.0999674400134763
ENSDARG00000076001	66.038169777915	-1.2363218574493	0.438717111965448	-2.81803883124273	0.00483179659193712	0.100149965723788
ENSDARG00000045880	777.536746140633	-0.829142311359079	0.294328059523775	-2.8170685210939	0.00484641849072529	0.100298494672672
ENSDARG00000103978	497.488992695983	0.488374546632617	0.173425896545127	2.81604164292463	0.00486193642278152	0.100421734452765
ENSDARG00000074059	332.854046725113	-0.613374169180062	0.21784173303649	-2.81568715337624	0.00486730381082387	0.100421734452765
ENSDARG00000112977	20.5650557993476	-1.57036409758244	0.557917390746117	-2.81468927771251	0.00488244161606619	0.100579792678901
ENSDARG00000024167	6.7670088200703	-4.23021274014566	1.50410448555784	-2.81244606392937	0.00491662683718128	NA
ENSDARG00000060529	72.7139187790826	1.25806826960274	0.447391249217471	2.81200911238927	0.00492331085311933	0.101266632410032
ENSDARG00000008884	201.568662399578	-0.986246734457302	0.351019330667308	-2.80966501925233	0.00495930878921317	0.101851331041978
ENSDARG00000007231	143.02432112116	0.802398771439821	0.28566914192865	2.80883950580925	0.00497204265769941	0.101957191816117
ENSDARG00000001969	83.4837652396159	-0.922759094981609	0.328789519952914	-2.80653439049322	0.00500775667148166	0.102533246186866
ENSDARG00000074310	198.416421007613	-0.761377826351166	0.271451400546811	-2.80484029486475	0.00503415163092039	0.102917033038208
ENSDARG00000039929	34.5664535347963	5.18495341647396	1.84945442226354	2.80350429513592	0.00505505589537166	0.103187574968952
ENSDARG00000083622	81.4370426921834	1.05498715700541	0.376517437133847	2.80196095308695	0.00507930209169084	0.103440515886596
ENSDARG00000002795	1071.95739246208	0.561983201791004	0.200583840285921	2.80173717379191	0.00508282641994054	0.103440515886596
ENSDARG00000060246	316.760630172322	-1.23383236390655	0.440744687428906	-2.79942651403047	0.00511934675430221	0.103917850840249
ENSDARG00000070157	12.9110255106682	4.72761339954704	1.68886996919472	2.79927613479991	0.005121731720717	0.103917850840249
ENSDARG00000056037	5.89443119201104	-4.173292286139	1.49227627258798	-2.79659494880359	0.00516442337948772	NA
ENSDARG00000002082	2239.66834267448	-0.516590323559754	0.184768352413903	-2.79588098725115	0.00517584564445583	0.104256165258365
ENSDARG00000099101	68.8509465241736	1.90698207505782	0.682076616310363	2.79584731312662	0.00517638494093727	0.104256165258365
ENSDARG00000006609	287.715676531357	-0.656331967378338	0.23477012471001	-2.79563666028224	0.00517975973236447	0.104256165258365
ENSDARG00000089967	198.555678859254	0.68761679900413	0.245975062169466	2.79547362622636	0.00518237300543632	0.104256165258365
ENSDARG00000037789	2328.47658632861	4.39658961997277	1.57279078293678	2.79540652683841	0.00518344888761918	0.104256165258365
ENSDARG00000096770	162.377246527528	-0.951933375281833	0.340609852923122	-2.79479106993623	0.00519332664036344	0.104256165258365
ENSDARG00000056725	29009.7031006117	-0.457813266618946	0.163824537223423	-2.79453416672609	0.00519745482803685	0.104256165258365
ENSDARG00000078593	63.9516377592029	-0.919515160774802	0.329118387398745	-2.79387356033912	0.00520808375599839	0.104256165258365
ENSDARG00000112100	73.7798175303729	-1.10040410762775	0.393863896341355	-2.79386894267162	0.00520815812173811	0.104256165258365
ENSDARG00000098782	48.1337521563583	1.07438176109762	0.384703785107251	2.79275068946383	0.00522619542917646	0.104461784417952
ENSDARG00000021402	272.989624026655	0.607732304993382	0.217928065630566	2.78868306032512	0.00529228286012149	0.105571289483387
ENSDARG00000003127	914.202553006253	-0.727079282218701	0.260771290028199	-2.7881876188904	0.00530038373485424	0.105571289483387
ENSDARG00000045142	13.6046507104783	-4.32110541487429	1.54995522796677	-2.78789047380596	0.00530524767252227	0.105571289483387
ENSDARG00000103854	26.9306794019352	2.16912374741112	0.7785078965439	2.78625786204701	0.00533204372303682	0.10570728686493
ENSDARG00000091943	13.9689379117881	-2.10289338248671	0.754794697902121	-2.78604683940083	0.00533551614268108	0.10570728686493
ENSDARG00000016256	125.092265333237	-0.906123096445524	0.325338981233412	-2.78516608434153	0.00535003120291367	0.10570728686493
ENSDARG00000053463	98.9498274867089	0.847684451458224	0.304453162832455	2.78428525285092	0.00536458317725683	0.10570728686493
ENSDARG00000098036	53.6822683391658	1.20903275529714	0.434307232716524	2.78381906682702	0.00537229936357338	0.10570728686493
ENSDARG00000114355	48.1953595890364	-1.42294407644205	0.511172288156477	-2.78368782778472	0.00537447340411135	0.10570728686493
ENSDARG00000063307	82.5719632200606	-1.0157798049726	0.364915906333803	-2.78359969335903	0.00537593384091311	0.10570728686493
ENSDARG00000022260	29.7131769012247	-1.34672576641418	0.483881541324394	-2.78317243250933	0.00538301887317675	0.10570728686493
ENSDARG00000025226	247.810760916456	0.641626036208226	0.230538849399651	2.78315797046395	0.00538325883679357	0.10570728686493
ENSDARG00000097255	47.586048762664	1.21529720823513	0.436758822021692	2.7825361434251	0.00539358573395401	0.10570728686493
ENSDARG00000027079	89.8197631136535	1.07330839447223	0.385771410166685	2.78223934222723	0.00539852111776737	0.10570728686493
ENSDARG00000041150	601.52765294919	-0.597262311563358	0.214796374727234	-2.78059772806599	0.0054258925582419	0.10603583604651
ENSDARG00000102610	123.620222630795	-0.730377185818981	0.262699251543102	-2.78027889888809	0.00543122306086878	0.10603583604651
ENSDARG00000031751	41.377803507071	1.60989331948669	0.579153513934076	2.77973504563756	0.00544032665047323	0.10603583604651
ENSDARG00000099471	12.5880512791355	-1.98323599089082	0.713561848698843	-2.77934701036383	0.00544683041243967	0.10603583604651
ENSDARG00000037607	346.184373557369	-0.58736349252956	0.211426440580018	-2.77809857139066	0.0054678028302747	0.106233178917139
ENSDARG00000070074	599.501410324947	-0.632351595388504	0.227644425218302	-2.77780400193022	0.00547276189336733	0.106233178917139
ENSDARG00000033437	88.425399737144	-0.959970950984456	0.345706759030219	-2.7768359336606	0.00548908788504074	0.106252399513
ENSDARG00000020212	125.582297987195	0.807591205429212	0.290834306242648	2.77680860921347	0.00548954933552889	0.106252399513
ENSDARG00000032630	80.9872083201505	3.14061410665613	1.13148863306966	2.77564795161559	0.00550918267882756	0.106439781355834
ENSDARG00000052846	158.23480888418	-1.08216339501382	0.389946885463777	-2.77515588751727	0.00551752540295108	0.106439781355834
ENSDARG00000093957	33.1230602600625	2.06376147642293	0.743741990150947	2.77483523016372	0.00552296813755366	0.106439781355834
ENSDARG00000078056	61.3860091558778	1.06988575854751	0.385640467323504	2.77430884256763	0.00553191337756287	0.10645965487121
ENSDARG00000028401	373.354522201107	0.582107602159765	0.210005177412443	2.77187262396167	0.00557348411774789	0.107106440502778
ENSDARG00000078624	54.7897478100754	-1.06704768570539	0.385047641071696	-2.77120951250473	0.00558484790689531	0.107171717608496
ENSDARG00000057683	567.58364414174	0.58208719854558	0.210289611139023	2.76802641553587	0.00563968843703558	0.108069927143878
ENSDARG00000101677	40.4794274671204	1.35737021155561	0.4908374885872	2.76541674814324	0.00568501142826753	0.108783461924687
ENSDARG00000103791	5182.13630086417	-0.672389130025031	0.243220437255859	-2.7645256196859	0.00570056304545579	0.108926099556067
ENSDARG00000071709	250.883279342242	-0.853177677005247	0.308696958413474	-2.76380331503781	0.0057131965602954	0.109012652665381
ENSDARG00000071005	85.8806663193342	-1.6165507549157	0.585026685310683	-2.763208577498	0.00572361780399637	0.109056808356033
ENSDARG00000005739	461.805244529546	-0.689818034765453	0.249818522948044	-2.76127657238978	0.00575758962258412	0.109333771427728
ENSDARG00000116271	588.081327921627	0.572141453361499	0.20720792179256	2.76119488295569	0.0057590300241575	0.109333771427728
ENSDARG00000003411	154.291043562029	0.748277943593425	0.271024336219007	2.76092528823229	0.00576378600084066	0.109333771427728
ENSDARG00000041040	153.30565626856	0.759152702607208	0.275011996374524	2.76043486326087	0.0057724467720883	0.109333771427728
ENSDARG00000052150	8200.96438764077	-0.42464801684072	0.153853742073951	-2.76007597291075	0.00577879211159044	0.109333771427728
ENSDARG00000099729	840.596980655449	-0.723914309602635	0.262360444758404	-2.75923571584602	0.00579367283324812	0.109461358079851
ENSDARG00000043856	482.340337566782	-0.703036422469578	0.254893920350577	-2.75815296615405	0.00581289897365005	0.10967057081843
ENSDARG00000099724	77.6120520417438	1.0681786700579	0.387625083081591	2.75570058977081	0.00585665811156694	0.110060263174103
ENSDARG00000070537	3780.78240962478	-0.569988534773647	0.206845098272321	-2.75562988697576	0.00585792409381535	0.110060263174103
ENSDARG00000036985	23.0530986588673	-1.62427097273854	0.58943936528219	-2.75562011702582	0.00585809905089634	0.110060263174103
ENSDARG00000070480	46.7579375584033	-3.5028574097494	1.27218782721147	-2.75341214152895	0.00589775978933439	0.110650857302826
ENSDARG00000075924	70.3255070029016	-0.887821213511302	0.322544771308864	-2.75255187026776	0.00591327780495872	0.110702970503657
ENSDARG00000098771	143.3244685392	0.815762520317295	0.296388067917882	2.75234602407581	0.00591699641630458	0.110702970503657
ENSDARG00000040566	11.225797352224	2.58902687248395	0.941124145645216	2.75099399421843	0.00594147326130153	NA
ENSDARG00000043457	1256.65968448821	3.81713866501481	1.38820729233953	2.74968924747675	0.00596518058057441	0.110719167411367
ENSDARG00000014569	1795.4009147193	-0.553775096871547	0.201398893161487	-2.74964319901955	0.00596601883864803	0.110719167411367
ENSDARG00000027187	509.147728851991	0.670302331654869	0.243790830895479	2.74949771159461	0.00596866796382897	0.110719167411367
ENSDARG00000043105	41.4999777380893	1.35096116821954	0.491429063099308	2.74904613841803	0.00597689724014495	0.110719167411367
ENSDARG00000016769	46.9129452943388	-1.08091414526851	0.393212022055221	-2.74893463231068	0.00597893085300488	0.110719167411367
ENSDARG00000100479	19.7044764451419	1.84317721789624	0.67059929010069	2.74855229509636	0.00598590853208772	0.110719167411367
ENSDARG00000008706	1057.44222618769	-0.756450800219491	0.275221072093688	-2.74852065092599	0.0059864863688994	0.110719167411367
ENSDARG00000022020	46.6033774294498	1.26158187993025	0.459005054336357	2.74851413510966	0.00598660535688166	0.110719167411367
ENSDARG00000006545	180.499056528812	0.875552808862058	0.31858879601654	2.74822222190325	0.0059919382898807	0.110719167411367
ENSDARG00000040874	324.963582927336	-0.904039256981759	0.329130635059798	-2.74674904333202	0.00601891700503661	0.110946948384966
ENSDARG00000099981	78.3409074390536	0.966709187605842	0.351959545137608	2.74664858777415	0.00602076065425404	0.110946948384966
ENSDARG00000098904	28.4206884443472	1.44923980704566	0.527736821931361	2.74614115752218	0.00603008124103657	0.110966693371305
ENSDARG00000054837	19.688299703282	-1.79539280870853	0.653937959388231	-2.74550939111739	0.00604170382676602	0.111028688357454
ENSDARG00000115335	135.099879014433	-0.94877147874369	0.346011358406686	-2.742024085893	0.00610618639295197	0.112060599396985
ENSDARG00000070256	293.285777576258	0.646166231050919	0.235977230003631	2.73825669977131	0.00617658436901363	0.113198110261541
ENSDARG00000074583	51.2336358828151	-1.28164446770382	0.46816181829321	-2.73760998360854	0.00618874223990001	0.113266613076374
ENSDARG00000110698	61.114949833722	5.27432495620863	1.92777380712156	2.735966707673	0.00621973182561155	0.113679120269194
ENSDARG00000014169	31.2108265955386	1.46458770729822	0.535446961469403	2.73526196372282	0.00623306493581154	0.113768235436278
ENSDARG00000045105	285.086659112963	0.589673151867927	0.215716597361571	2.73355485428668	0.00626546860267416	0.113955036104544
ENSDARG00000016968	523.418273176935	0.631474492618737	0.231009615479609	2.73354202727755	0.0062657126527477	0.113955036104544
ENSDARG00000089617	26.4878928700581	-1.53489203144841	0.561585039207362	-2.73314266636234	0.0062733152813431	0.113955036104544
ENSDARG00000104014	151.528411636744	-0.790906918460696	0.28939787684395	-2.7329396023426	0.00627718419219947	0.113955036104544
ENSDARG00000073872	378.341868389268	0.582452973383564	0.213269354804994	2.73106735806529	0.00631295675588337	0.114400518502747
ENSDARG00000067990	726.655150997812	5.75053984883666	2.10637461827913	2.73006510757082	0.0063321818456864	0.114400518502747
ENSDARG00000069029	16.6920226499751	-2.25024528764317	0.824264635262509	-2.73000343745977	0.00633336651594564	0.114400518502747
ENSDARG00000005547	214.471670795956	0.773373392859736	0.283299423604113	2.72987986710648	0.00633574087753099	0.114400518502747
ENSDARG00000052928	1174.88823024956	0.523424877347909	0.191981768102287	2.72643013199582	0.00640235054464478	0.11544828354767
ENSDARG00000078567	84.9620303751279	-0.92379860314337	0.338949291938491	-2.72547730623674	0.00642085902646987	0.115627035641329
ENSDARG00000017741	2588.53937658804	0.48672287641823	0.178800294488875	2.72215925488038	0.00648568792883012	0.116521202228906
ENSDARG00000016345	1321.79319249899	0.511611705455901	0.18795089949723	2.72204978440893	0.00648783678779737	0.116521202228906
ENSDARG00000103454	17.9760604034673	-2.05768505656371	0.756253101863037	-2.72089469979638	0.00651054967085612	0.116773218896475
ENSDARG00000043283	65.4050197928728	-0.987221400673844	0.362893473827001	-2.72041651855242	0.00651997325094774	0.116786524862515
ENSDARG00000039270	146.15217838396	0.787011828672144	0.289375555959553	2.71969007908238	0.00653431276541783	0.116887733138831
ENSDARG00000039522	172.946948039591	0.885979447542083	0.326044269528176	2.71735935989366	0.00658051157042745	0.117461508047744
ENSDARG00000019945	163.23241271247	-0.740158263783259	0.272398279281451	-2.71719140713992	0.00658385199732372	0.117461508047744
ENSDARG00000040110	411.212879784627	0.669202835909513	0.246514949014448	2.7146541764909	0.00663450104971962	0.118161645375821
ENSDARG00000015015	1147.51237507085	-0.56549516021208	0.208335643697301	-2.71434666760004	0.00664066338865004	0.118161645375821
ENSDARG00000010085	137.907638183959	1.05496709940439	0.388876018871279	2.7128623216892	0.00667048144253126	0.118428387210755
ENSDARG00000098916	97.1577946529489	0.949364337614169	0.350029388746042	2.71224179493958	0.00668298243612104	0.118428387210755
ENSDARG00000038789	469.351285849954	0.495438331189482	0.182698948244184	2.71177440237537	0.00669241232445257	0.118428387210755
ENSDARG00000061174	327.087185316084	0.715323499488206	0.263846269520747	2.7111374391896	0.00670528264606143	0.118428387210755
ENSDARG00000103341	82.8632398247276	0.974166417236344	0.359323493897315	2.71111250386187	0.00670578693540774	0.118428387210755
ENSDARG00000013110	202.692132293031	0.689631032548157	0.254384449047348	2.71097952383008	0.00670847688481973	0.118428387210755
ENSDARG00000062235	2.75465328898379	-5.25273602487761	1.93775577316096	-2.71073171223693	0.00671349226047561	NA
ENSDARG00000007795	564.894302726029	-0.663307054500695	0.244762671465324	-2.71000087770601	0.00672830300851927	0.118433173197531
ENSDARG00000102483	229.145771157936	0.875367185224765	0.323019402458158	2.70995233897182	0.00672928771089652	0.118433173197531
ENSDARG00000018854	506.226845833951	0.798486598600641	0.294681147163158	2.70966299095658	0.00673516038478374	0.118433173197531
ENSDARG00000034291	4180.16852076783	-0.604516353903433	0.223133446823072	-2.70921442979711	0.00674427359173371	0.118438600986948
ENSDARG00000076667	2389.28910031009	-0.53394546832997	0.197148054247585	-2.70834764445315	0.00676191507007932	0.11859358738293
ENSDARG00000078859	14.4888538024731	-2.09454266677229	0.77375027297077	-2.70700087604546	0.00678940782206418	0.118878319022132
ENSDARG00000115978	3407.04911003572	-1.6295128265099	0.602032176699448	-2.70668726619142	0.00679582421409603	0.118878319022132
ENSDARG00000031049	56.8014311582643	-1.21555476977611	0.449346272170355	-2.7051626886876	0.00682709445488758	0.119270226762529
ENSDARG00000076495	6.92152099806051	-3.30068608197024	1.220779600648	-2.70375265135346	0.0068561304127179	NA
ENSDARG00000060586	587.569636444916	-0.94339135068915	0.348943089349667	-2.70356794412341	0.00685994217332797	0.119616770988443
ENSDARG00000017661	105.862158168497	-0.793605082928361	0.29356500643745	-2.70333679262094	0.00686471507605397	0.119616770988443
ENSDARG00000017429	80.3778870691366	-0.890495905458452	0.329703690988691	-2.70089759319375	0.0069152627388162	0.120341674466437
ENSDARG00000103840	52.0650018838497	-1.37558697516448	0.509780021825954	-2.69839326036617	0.00696750779234932	0.121094205197265
ENSDARG00000094488	66.4008190964369	-0.952180653378875	0.35322771079246	-2.69565672308856	0.00702500217987844	0.121935908804806
ENSDARG00000058479	439.187042198098	-1.04014948617109	0.385937549181094	-2.69512383124715	0.00703624762116711	0.121973715206108
ENSDARG00000092143	7.74514094794268	4.37686857001915	1.62431524063122	2.69459305714467	0.00704746443867638	NA
ENSDARG00000005574	342.38088486292	-0.929110546501146	0.345053214685878	-2.69265871742992	0.00708847873623418	0.122582875081835
ENSDARG00000032317	6055.22514038257	-0.436001152561418	0.161925382637187	-2.6926053560011	0.00708961320351381	0.122582875081835
ENSDARG00000087393	36.5905740801882	1.36147874820834	0.506297074243446	2.68909068898489	0.00716469516877173	0.123597692234634
ENSDARG00000000529	67.9185749389317	1.06520356160663	0.396133987529541	2.68899815501742	0.00716668153010811	0.123597692234634
ENSDARG00000105187	10.7595819463268	-2.62923665308877	0.97777623717713	-2.68899626838903	0.00716672203416903	NA
ENSDARG00000038205	69.7690021585266	1.64319381747844	0.61145175730699	2.68736461681874	0.00720182902593215	0.124044819535006
ENSDARG00000090486	9.40087103028747	-2.34271876830998	0.872238919319547	-2.68586819095116	0.00723416208364854	NA
ENSDARG00000061057	340.781951803666	1.00967016096932	0.376275021525632	2.68333028558618	0.00728929616925531	0.125390808272151
ENSDARG00000034048	10.6015977561567	-2.38667877840507	0.889820187975795	-2.68220345037844	0.00731389645903526	NA
ENSDARG00000098103	120.963979194371	-1.35081018789704	0.503710970115098	-2.68171683373975	0.00732454294871405	0.125676608343669
ENSDARG00000020718	159.99406136652	-0.832797683345453	0.310546744046848	-2.68171442563835	0.0073245956691523	0.125676608343669
ENSDARG00000044062	917.761224275186	-0.435975581641901	0.162640310855788	-2.68061207795205	0.00734876508954718	0.125930685330686
ENSDARG00000096978	15.1928495401812	2.91068251181415	1.08650217227343	2.67894771505496	0.00738539250070175	0.126397328141781
ENSDARG00000095224	34.0563334363516	-1.44099912456392	0.538305770860164	-2.67691561667885	0.00743033459764532	0.127004905981607
ENSDARG00000053656	1543.40719230915	-0.666255784585683	0.248969979646279	-2.67604867676118	0.00744958246320911	0.127172313826255
ENSDARG00000032737	20.827763377086	-1.57411971831392	0.588452761327744	-2.67501458360427	0.00747259995212054	0.127248250433965
ENSDARG00000035458	44.1095031600147	4.6616370487391	1.74266877364379	2.67499889780659	0.00747294958688913	0.127248250433965
ENSDARG00000116062	6.24325307508606	-3.27084590478142	1.22327535416101	-2.67384272368076	0.00749876101436625	NA
ENSDARG00000098902	39.5911943189307	1.14530753726343	0.428521046897158	2.67269844866755	0.00752438548319074	0.127962115701494
ENSDARG00000014969	228.727110259545	-0.632922356944008	0.236861128637626	-2.67212421297002	0.0075372742675812	0.128019461423614
ENSDARG00000053773	5.67737680520936	4.75691704549011	1.78074653975624	2.67130494951925	0.00755569699564178	NA
ENSDARG00000029003	161.414061186794	0.703948924758932	0.263635985080507	2.67015492799273	0.00758162557271432	0.128610374784556
ENSDARG00000113105	9.33014507969398	2.59211425838473	0.971344596407952	2.66858359841648	0.00761718198627914	NA
ENSDARG00000102673	8.21937137336168	2.49784652354877	0.936524900061202	2.66714373892839	0.00764989463154673	NA
ENSDARG00000067995	174.182783462334	5.54136154363174	2.07807264758175	2.66658701758103	0.00766257668771364	0.129819876074463
ENSDARG00000103134	626.380806344386	-0.494618550011594	0.185565199471393	-2.66547041913343	0.00768806950260964	0.130087938300761
ENSDARG00000098215	166.296394165309	-0.690499632583157	0.259268610373704	-2.66325966567216	0.00773876707455672	0.130580002693571
ENSDARG00000076799	1387.03583024078	-0.596240010320586	0.223900918300059	-2.66296366646223	0.00774557769743897	0.130580002693571
ENSDARG00000013615	3725.80527019704	-0.433679457899076	0.162857785442097	-2.66293353260209	0.0077462713462288	0.130580002693571
ENSDARG00000102865	51.5957816059218	1.2388604510402	0.46532145679559	2.66237551040853	0.00775912647568176	0.130633002942267
ENSDARG00000089564	3.43218725246366	-5.17349160525919	1.9436468721597	-2.66174462005571	0.00777368328579264	NA
ENSDARG00000075173	244.187257751518	1.01100043987934	0.379978369475562	2.66067892568385	0.00779832810595908	0.131128887101702
ENSDARG00000045768	162.054319239043	-2.23769363744903	0.841763750759127	-2.65833927325929	0.00785267966879685	0.131877961179345
ENSDARG00000092035	46.9211011889777	1.55058826734362	0.583968586110592	2.65525972496399	0.00792473666789808	0.132922141716415
ENSDARG00000096836	2.50545787799531	-5.14922844033453	1.93942695105272	-2.65502572166461	0.00793023614181261	NA
ENSDARG00000008247	922.314022435895	-0.564157784264196	0.212526278658929	-2.65453189047544	0.00794185323066153	0.1330433495129
ENSDARG00000070835	1231.03963284108	4.76914436464478	1.79702431096016	2.65391198970291	0.00795645760522472	0.133122223514282
ENSDARG00000100486	85.2377904535028	-1.03801933442413	0.391362733191517	-2.65232033198257	0.00799406602467408	0.133344620919591
ENSDARG00000023656	471.780158786853	-8.03942546207888	3.03151864182999	-2.6519465693359	0.0080029205062517	0.133344620919591
ENSDARG00000113074	18.3564641485852	-2.16236186659095	0.815405092796626	-2.65188663364195	0.0080043412067202	0.133344620919591
ENSDARG00000106062	450.961607325513	-0.592679619506953	0.223511555663496	-2.65167327813355	0.00800940036448331	0.133344620919591
ENSDARG00000024771	9.08396106282984	-3.33744611157104	1.25872530696807	-2.65144912324838	0.00801471868480258	NA
ENSDARG00000034187	438.483443981451	-0.689137748696671	0.259987995000849	-2.65065219143838	0.00803365237962789	0.133583055390302
ENSDARG00000100494	2431.56120288417	-0.410346256645542	0.15490002239246	-2.64910392075913	0.00807055107848094	0.133869848592056
ENSDARG00000061416	15.7271350341349	-1.70266804663842	0.642736143313107	-2.64909335557463	0.00807080339043694	0.133869848592056
ENSDARG00000071445	87.242817066346	4.67722849609446	1.76828282752719	2.6450680984304	0.00816744782201707	0.135306044460312
ENSDARG00000060113	1263.16635921589	-1.81759331291827	0.687547323488241	-2.64359012219958	0.00820319244995334	0.135566410920024
ENSDARG00000019360	475.169807212949	0.504183143769013	0.190749153839643	2.643173684497	0.00821328918010356	0.135566410920024
ENSDARG00000036755	79.5095783487977	0.97767952693421	0.36988911710166	2.64316921404721	0.00821339762859202	0.135566410920024
ENSDARG00000077620	451.229539796245	0.704636266023973	0.266714850395497	2.64190863380538	0.00824402917678617	0.135772464685807
ENSDARG00000104783	100.819364111644	1.01768628301532	0.385220946131352	2.64182488838058	0.00824606777046569	0.135772464685807
ENSDARG00000102798	885.831002854514	0.583537950485837	0.220973642457199	2.64075816462529	0.00827207425172073	0.136034159943945
ENSDARG00000061738	337.295626188293	-0.655305586324903	0.248489099362245	-2.63716029397975	0.00836033155236989	0.137219697397833
ENSDARG00000116625	58.4401894385319	1.02952112750027	0.390415478809291	2.63698849912445	0.00836456674592797	0.137219697397833
ENSDARG00000053992	52.4401542755733	1.08011026486302	0.409775396569978	2.6358592387539	0.008392453776125	0.137373781637633
ENSDARG00000103690	95.8480371014587	0.832972083295578	0.316024743778977	2.63578121553085	0.00839438362370905	0.137373781637633
ENSDARG00000053518	38.5068309059642	1.13846587872781	0.432080447570624	2.63484701779227	0.00841752117151714	0.137516329463901
ENSDARG00000070107	777.153251744882	-0.980168215692296	0.372036203371466	-2.63460439282472	0.00842353965791365	0.137516329463901
ENSDARG00000088505	61.8110275301472	-0.923948085595691	0.350772513993422	-2.63403786994843	0.00843760765175173	0.137579028038017
ENSDARG00000024933	117.237687071834	0.749039927788755	0.284485445516506	2.63296396913668	0.00846433262090561	0.13784770268332
ENSDARG00000042518	452.660329209874	-0.500622816255492	0.190248064606742	-2.63142133556164	0.0085028548904632	0.13827258135045
ENSDARG00000030270	293.055053983929	4.79684863908884	1.82313652553712	2.63109677849037	0.00851097958356918	0.13827258135045
ENSDARG00000077618	5.60034210941759	-4.39051082341161	1.66883978107079	-2.63087617709742	0.00851650589817818	NA
ENSDARG00000075774	512.064053788483	-0.580662407195725	0.220742787928877	-2.6304932208377	0.00852610700580034	0.138351256262999
ENSDARG00000007077	7.20839727707524	-4.11932550521187	1.56599930334166	-2.63047722717482	0.00852650819383942	NA
ENSDARG00000076119	48.1264096911677	1.01770426044758	0.387021236618409	2.62958247288895	0.00854897928123772	0.138555264206277
ENSDARG00000055250	3.13797305506497	-5.27424170236405	2.00601767663699	-2.62920998343649	0.0085583496752061	NA
ENSDARG00000060853	1005.74452447792	-0.532815188963097	0.202707942063794	-2.62848699236173	0.00857656354658165	0.138702919187198
ENSDARG00000036116	180.427331728611	-0.70462792243394	0.268082268912142	-2.62840181595474	0.00857871162382906	0.138702919187198
ENSDARG00000039211	133.553980762514	0.93304703723709	0.355175183842007	2.62700515037148	0.00861400302276742	0.138901015680752
ENSDARG00000088214	53.8521559858225	1.0478547149176	0.398915136816321	2.62676097798736	0.00862018616017477	0.138901015680752
ENSDARG00000079717	431.981270245374	0.940546681497688	0.358072733222478	2.62669171437108	0.00862194083358815	0.138901015680752
ENSDARG00000054025	63.9073498435415	0.914018806944438	0.348038928227693	2.62619705099905	0.00863448155590454	0.138936657763191
ENSDARG00000052994	123.994179569963	-0.753207080603321	0.286980643086553	-2.62459193241181	0.00867528694181743	0.139426475437668
ENSDARG00000098667	18.2907169061788	-1.91990821610026	0.731641516695743	-2.62411054087116	0.0086875584473363	0.13945708381094
ENSDARG00000062208	73.4283777661363	-1.06500814225023	0.406108696422385	-2.6224706627374	0.00872947830837167	0.139862198070802
ENSDARG00000074041	209.278871382906	-0.62494249443294	0.238317530558133	-2.62231021347587	0.00873358953162904	0.139862198070802
ENSDARG00000012944	158.491245376741	4.001055601529	1.52663329930001	2.62083606021405	0.00877144310436338	0.140112762987594
ENSDARG00000098800	208.245681685372	0.592924141460482	0.226267130045987	2.6204607860628	0.00878110284145612	0.140112762987594
ENSDARG00000012840	589.738057221391	0.582773349107606	0.222427399784088	2.62006097123515	0.00879140472409901	0.140112762987594
ENSDARG00000056175	4046.72891481736	-0.597527565350482	0.228071149454327	-2.61991736692738	0.00879510755888202	0.140112762987594
ENSDARG00000077237	205.140425961798	-0.978543781509162	0.373649421627422	-2.61888209875218	0.00882184319088121	0.140112762987594
ENSDARG00000007671	26.1325401515573	-1.64343466075784	0.627595908201777	-2.61861914534578	0.008828645472639	0.140112762987594
ENSDARG00000032087	36.408848658613	1.22434758637911	0.467610265460375	2.61830775929119	0.00883670670723838	0.140112762987594
ENSDARG00000045605	142.107340313536	0.944808788382502	0.360931840482447	2.61769309994819	0.00885263845471768	0.140112762987594
ENSDARG00000090213	167.424591333955	-0.819653982675868	0.31317135979092	-2.61726992922688	0.00886362179544526	0.140112762987594
ENSDARG00000016611	68.2789342386478	0.908973111690605	0.347371859617378	2.61671487348404	0.00887804664891561	0.140112762987594
ENSDARG00000079656	219.5036828271	-0.783073054405315	0.299287281761522	-2.61645950939299	0.00888469012101184	0.140112762987594
ENSDARG00000073902	189.756809491881	-0.686359715934205	0.262326445027019	-2.61643356568002	0.0088853653129413	0.140112762987594
ENSDARG00000009738	31.9941507508572	-1.32528100716452	0.506578387224781	-2.61614202379397	0.00889295591903527	0.140112762987594
ENSDARG00000089787	1295.49397109011	0.517075037987239	0.197654015693707	2.61606138470022	0.00889505646680086	0.140112762987594
ENSDARG00000087749	190.707577785521	-0.782603194527778	0.299247814321376	-2.61523445476966	0.00891662254783532	0.140211392246457
ENSDARG00000104393	28.8948569664264	1.37545833892778	0.526045320978481	2.61471451997584	0.0089302061906619	0.140211392246457
ENSDARG00000092467	3930.77603192004	-0.610733500707935	0.233583730540907	-2.61462345555346	0.00893258721046787	0.140211392246457
ENSDARG00000014891	1675.99756004161	-0.443979727714176	0.169869895444086	-2.61364573489312	0.00895818697221283	0.140449337004903
ENSDARG00000036967	761.495567916937	-0.674602904752997	0.258161601704466	-2.61310318923904	0.00897242075083829	0.140508735669705
ENSDARG00000098379	6.12034014068328	4.32352117185317	1.65481144573779	2.61269716437424	0.00898308609286558	NA
ENSDARG00000061124	316.347194428821	0.649808898270791	0.248804489630935	2.61172497021531	0.00900866942582396	0.140912350135098
ENSDARG00000101348	18.6844100656333	-1.6329016817708	0.625350677248893	-2.61117760190879	0.00902310205714642	0.140919540349217
ENSDARG00000052558	92.8683022917336	0.807722245328638	0.309363880823697	2.6109132170764	0.00903008056653474	0.140919540349217
ENSDARG00000034885	66.1202155563536	-1.1664174346023	0.446861493163797	-2.6102437834686	0.00904777200281054	0.14103201504265
ENSDARG00000077769	274.073627946173	0.657745888192888	0.252062158792152	2.60945907685913	0.00906854920744532	0.141192273077031
ENSDARG00000040287	4822.3858948348	-0.48327766305404	0.185232765136743	-2.60902903812549	0.00907995369244654	0.141206401237908
ENSDARG00000105011	114.113916052358	0.870793965533411	0.333851217678057	2.60832945762428	0.00909853369606254	0.141331957597498
ENSDARG00000112811	657.625597667056	-0.490040779954782	0.187977492408484	-2.60691199609099	0.00913628383301385	0.141754659886623
ENSDARG00000068989	226.168998706168	-0.661754633439261	0.253945634198218	-2.60589096374355	0.00916356274807047	0.142014108395212
ENSDARG00000005540	713.996188463168	-0.610700458070985	0.234399651560658	-2.60538125378973	0.00917720785226589	0.142028063399096
ENSDARG00000094558	13.3073334773425	1.84694112058598	0.708979767543854	2.60506886816307	0.00918557947942415	0.142028063399096
ENSDARG00000056892	135.226799930068	-0.755882952222567	0.290303357642421	-2.60376923767316	0.00922048151024614	0.142404038204169
ENSDARG00000012896	349.753680120956	0.650666236301134	0.249991267827868	2.60275585605315	0.00924777830007321	0.142636289772936
ENSDARG00000041533	178.98743593073	0.754559648957928	0.289944903895386	2.60242424964357	0.00925672620961738	0.142636289772936
ENSDARG00000024865	918.071155180975	-0.880022486434485	0.338309892736872	-2.60123190402517	0.00928896376445783	0.142969268374699
ENSDARG00000060680	174.278112657865	-1.06035757338614	0.407699466747296	-2.60083139633679	0.00929981478165568	0.142972695363237
ENSDARG00000007737	239.491306183023	-0.566511806292312	0.217892082409789	-2.59996508375589	0.00932332462303267	0.14303404459109
ENSDARG00000042087	648.798105010623	0.581927569140518	0.223828271034898	2.59988412746032	0.00932552430792557	0.14303404459109
ENSDARG00000089643	1524.32102909721	-0.52860617404106	0.203348413959126	-2.59950969741673	0.00933570407009942	0.14303404459109
ENSDARG00000011122	224.587064165211	-0.881902793030895	0.339563836502736	-2.59716347333644	0.00939971769831802	0.143757855743528
ENSDARG00000018206	500.854577356025	0.632668396464799	0.243643846044011	2.5966935210443	0.00941258669517053	0.143757855743528
ENSDARG00000076401	505.376127561971	-0.744191986119898	0.286601899896137	-2.59660520879167	0.00941500675810646	0.143757855743528
ENSDARG00000035607	186.269885864733	0.710789306046888	0.273818778350694	2.59583842396865	0.0094360426716632	0.143769232904432
ENSDARG00000078416	866.437611581372	-0.595250890804205	0.229313172811313	-2.59579893953148	0.00943712701863019	0.143769232904432
ENSDARG00000100375	3.30302824404735	5.28763937824461	2.0373573870522	2.59534208963463	0.00944968140897689	NA
ENSDARG00000036371	378.183499842376	4.52360137330008	1.74388582976955	2.59397794057301	0.0094872573849751	0.144369441564123
ENSDARG00000075621	245.830402428372	0.750250863829441	0.289299902864721	2.59333258117361	0.00950508043046959	0.144473342053145
ENSDARG00000105142	24.635638147947	1.60612290808271	0.619418336002738	2.59295344475501	0.00951556505048217	0.144473342053145
ENSDARG00000098694	72.834137296333	-0.925297216788158	0.356916586167086	-2.59247469198585	0.00952881918981956	0.14451147208732
ENSDARG00000020053	423.613005340994	-0.497857521657728	0.192120699804334	-2.59137886841331	0.00955921875171842	0.144785056582324
ENSDARG00000116211	12.8452135350938	2.37380621740584	0.916156415353927	2.59104905846105	0.00956838502094006	0.144785056582324
ENSDARG00000098438	2.75173966630299	4.7292260483838	1.82551444406182	2.59062647450826	0.0095801411726764	NA
ENSDARG00000103676	58.6850726914715	-0.862479022715414	0.332983018275574	-2.5901591834381	0.00959315605549982	0.144964935435867
ENSDARG00000090624	266.843491604628	-0.648054943806791	0.250228927639241	-2.58984822386763	0.00960182556299122	0.144964935435867
ENSDARG00000061566	34.6470506278929	-1.49371909605122	0.577219818111094	-2.5877820705105	0.00965960723339623	0.145123691287177
ENSDARG00000002084	14.4162247104933	2.18584017940031	0.844701619376554	2.58770686507456	0.00966171624931224	0.145123691287177
ENSDARG00000068726	24.0710670107903	-1.45001140337628	0.560403300942827	-2.58744265234834	0.00966912892642448	0.145123691287177
ENSDARG00000014854	38.578157840066	-1.12896997229596	0.436345687865956	-2.58732927513833	0.00967231135939364	0.145123691287177
ENSDARG00000042285	102.167862854558	1.035091254333	0.400081968087689	2.58719796665799	0.00967599827967014	0.145123691287177
ENSDARG00000040627	34.7919892950388	-1.44195725456893	0.557413584077334	-2.58687139273031	0.00968517335682843	0.145123691287177
ENSDARG00000026395	25.0097052478649	-1.45572147945521	0.562772765044894	-2.58669496797537	0.00969013322673322	0.145123691287177
ENSDARG00000043986	29.8451964517438	1.45887865686389	0.564200343939569	2.5857457772485	0.00971685692395409	0.145123691287177
ENSDARG00000005993	227.002956608341	0.809689509093744	0.313146522357933	2.58565703683036	0.0097193586933103	0.145123691287177
ENSDARG00000060526	7.30156134845161	-3.01861668677416	1.16755153822095	-2.58542478679252	0.00972590900279057	NA
ENSDARG00000078992	1560.00070163772	0.413931817108917	0.160108599555863	2.58531907878248	0.00972889166215117	0.145123691287177
ENSDARG00000063390	24.3946965278466	-1.75144820982134	0.677478890555403	-2.58524395997857	0.00973101171134654	0.145123691287177
ENSDARG00000016343	9.35698934121384	3.84271372456799	1.48703338589649	2.58414757934391	0.00976200133794521	NA
ENSDARG00000100908	957.345617632645	-0.50807328230355	0.19668504946183	-2.5831820145646	0.00978936621057194	0.145623473852281
ENSDARG00000009899	207.489782997672	-0.612479387025973	0.237116845535683	-2.58302772897593	0.0097937451152543	0.145623473852281
ENSDARG00000070425	447.242683560269	-1.00449304949312	0.388899283713012	-2.58291308716934	0.00979699998783188	0.145623473852281
ENSDARG00000039335	435.485987926443	-0.763664769670301	0.295778945489104	-2.58187670663134	0.00982646833969678	0.145814797623586
ENSDARG00000088745	26.4792797386023	-4.98311444841613	1.93016920842589	-2.58169824006259	0.00983155080616953	0.145814797623586
ENSDARG00000079011	3.82848156497348	-4.22711065359687	1.63789680665164	-2.58081622506998	0.00985670371212606	NA
ENSDARG00000079497	32.8597740620296	-1.39927620461262	0.54218872178145	-2.58079179517985	0.00985740120803268	0.146037181773629
ENSDARG00000099803	13.7098695773941	-2.72524344908812	1.05623717276054	-2.58014347475153	0.00987592743127894	0.146038645796411
ENSDARG00000071497	697.965703457991	-0.515248734168127	0.199706595970522	-2.58002862481408	0.0098792125836109	0.146038645796411
ENSDARG00000038424	4.46015900061267	-4.67068746328751	1.81079794205852	-2.57935319828002	0.00989855210125563	NA
ENSDARG00000036028	1957.74912264736	-0.887775014840352	0.344222716792107	-2.57907154737996	0.00990662658387355	0.14628314029228
ENSDARG00000101826	3.07941774766199	-4.52071280297005	1.75331340519124	-2.57838261521588	0.0099264019077129	NA
ENSDARG00000099265	510.029557677817	-0.698022769906021	0.270811088509676	-2.57752654718598	0.00995102374529039	0.146777600243033
ENSDARG00000061385	45.5672123790141	1.12448566224978	0.436406076350222	2.57669570427191	0.00997497207730663	0.146969687167501
ENSDARG00000071259	143.468699828015	0.720417377907118	0.279940353288122	2.57346741705954	0.0100685126777437	0.147697981717639
ENSDARG00000037738	17.155965926211	-2.14612135708988	0.833947196251935	-2.57344993392308	0.0100690213764632	0.147697981717639
ENSDARG00000025858	334.036146892952	0.516929232104841	0.20088068057832	2.57331481861093	0.0100729535361059	0.147697981717639
ENSDARG00000093413	143.938058083938	-0.741649136156238	0.288214150214639	-2.57325719644201	0.0100746308867996	0.147697981717639
ENSDARG00000014675	55.9003415243241	-0.998560906981752	0.388077469096204	-2.57309683375153	0.0100793002688666	0.147697981717639
ENSDARG00000091234	60.8608531174039	1.32913309967263	0.516756376881168	2.57206908155538	0.010109271762576	0.147975977965368
ENSDARG00000001769	386.576699861722	-0.587442433529915	0.228449146178367	-2.57143632776485	0.0101277636874597	0.148020291809962
ENSDARG00000062271	12.3220010462834	-1.98533182510737	0.772138308856307	-2.57121269898919	0.0101343063304323	0.148020291809962
ENSDARG00000005394	87.460052870526	-0.79736446704012	0.310251398042298	-2.5700592231704	0.0101681130453891	0.14835298989867
ENSDARG00000062662	3.40701452858931	4.61777561594957	1.79771796165762	2.56868747736806	0.0102084476145118	NA
ENSDARG00000024877	224.274394954033	0.784868456655043	0.30565442213902	2.56782954803142	0.0102337463563005	0.14914881471826
ENSDARG00000007244	85.0213553516809	0.758690594875084	0.295557524305257	2.56698115420501	0.0102588187814468	0.149266935263434
ENSDARG00000035133	95.7273134722893	-0.818323938285655	0.318846972531566	-2.56650998373409	0.0102727667971365	0.149266935263434
ENSDARG00000088699	228.618503252993	0.847516880342081	0.330231847906173	2.56642987560328	0.0102751399088567	0.149266935263434
ENSDARG00000001829	531.031036104095	0.756110279022657	0.294758787527701	2.56518316337422	0.010312135272937	0.1496427655788
ENSDARG00000042688	110.526393999549	0.743086960974215	0.290377495439442	2.55903771003213	0.0104962354871874	0.152070171959883
ENSDARG00000096920	71.6322432567869	-1.02471603954255	0.400460201855169	-2.5588461345109	0.0105020212422489	0.152070171959883
ENSDARG00000105176	9.24482459576033	2.71174258938245	1.05999136501437	2.55826856603278	0.0105194815098936	NA
ENSDARG00000038954	5031.55128254284	-0.490998447325176	0.191974331284695	-2.5576255119078	0.0105389518271168	0.152440838686425
ENSDARG00000041723	498.889996277922	0.792083694654398	0.309769738325504	2.55700798579002	0.0105576793756246	0.152547693835555
ENSDARG00000110961	384.02138279774	-0.69237805555784	0.270844383324707	-2.55636852076703	0.0105771034502089	0.152664372974475
ENSDARG00000087742	83.9852703637812	-0.809074238837888	0.316708077553083	-2.55463720751575	0.0106298525864729	0.153159963961372
ENSDARG00000058692	81.737146302623	-1.0071034496322	0.394247648573146	-2.55449449927498	0.0106342109976153	0.153159963961372
ENSDARG00000005232	246.823927217132	-0.604954386200343	0.236877047022464	-2.55387507487365	0.0106531470840029	0.15326859312728
ENSDARG00000033440	451.972727216756	-0.513933800481505	0.201296983067171	-2.55311228539382	0.0106765071007777	0.153414351138429
ENSDARG00000012667	2982.5449257944	-0.56428734131337	0.221046445800273	-2.55279988452397	0.0106860873488483	0.153414351138429
ENSDARG00000061000	94.3013051435016	-0.722459731301229	0.28314116125456	-2.55158850129776	0.0107233085876228	0.153784591813115
ENSDARG00000044074	22.5295498155092	1.58218159806785	0.620195304782309	2.55110218646883	0.0107382836061333	0.153835347252081
ENSDARG00000007807	84.7676486518115	-0.885102845940186	0.347148143495771	-2.54964015370276	0.0107834157915176	0.154163793752965
ENSDARG00000101244	12.0537257159289	-2.63317056841961	1.03277101542223	-2.54961702942746	0.0107841309784077	0.154163793752965
ENSDARG00000007603	38.2743952928314	1.24341552770249	0.487853619291074	2.54874716212901	0.010811064854039	0.154189002925482
ENSDARG00000011723	97.2346665756783	0.88548567215418	0.347427382048658	2.54869281440277	0.0108127496165923	0.154189002925482
ENSDARG00000078801	87.3849044922007	0.78993426929867	0.309966560841252	2.54844995910133	0.0108202809070514	0.154189002925482
ENSDARG00000001169	16.870248660115	-2.07119703181002	0.812981206231699	-2.54765671817969	0.0108449129429734	0.154324531791684
ENSDARG00000008413	81.4569756007451	-1.08921952523485	0.427580017838647	-2.54740511668598	0.0108527361786302	0.154324531791684
ENSDARG00000035598	599.437904983402	-0.543678032857411	0.213494528253279	-2.5465665902801	0.0108788453438822	0.154532447271282
ENSDARG00000100209	810.581559419709	0.540459461139808	0.212341002422977	2.54524305232029	0.0109201699069483	0.154955828679609
ENSDARG00000067997	262.211305184832	5.79828562368219	2.27855501114623	2.5447204896604	0.0109365241520391	0.154964540227709
ENSDARG00000063553	308.883804326551	-0.675727006619929	0.265597179057674	-2.54417990815029	0.0109534652201085	0.154964540227709
ENSDARG00000078778	53.9060006980711	-1.4287848719541	0.561725889237673	-2.5435624373538	0.0109728444183799	0.154964540227709
ENSDARG00000025507	120.567838371502	0.751855512396247	0.29561300107001	2.54337769203251	0.0109786485319656	0.154964540227709
ENSDARG00000056656	147.56874247956	0.823572444341468	0.323873279977685	2.54288481099217	0.0109941466448783	0.154964540227709
ENSDARG00000061256	52.68460599338	-1.39200297596674	0.547429051487956	-2.54280070117427	0.0109967933282777	0.154964540227709
ENSDARG00000096603	50.2277059190871	1.20983373855246	0.475851443457206	2.54246100371714	0.0110074883485416	0.154964540227709
ENSDARG00000042977	1276.83504445024	0.456146914288622	0.17944207277798	2.54202878526154	0.01102110965588	0.154964540227709
ENSDARG00000090387	147.755462990496	-0.850862043589989	0.334749800629105	-2.54178506451965	0.0110287970843078	0.154964540227709
ENSDARG00000100524	493.227846090399	0.508921178153183	0.200267269094886	2.54120995634118	0.0110469560076554	0.154964540227709
ENSDARG00000103902	149.906850421252	0.693186766230234	0.272780088894284	2.54119268396778	0.0110475017899475	0.154964540227709
ENSDARG00000103811	157.614852573528	0.619915483907261	0.243995181076735	2.54068740690539	0.0110634784269114	0.155026991457096
ENSDARG00000055288	31.6733753381694	-1.33485884622216	0.52567015074395	-2.53934685911501	0.0111059654693554	0.155460403219322
ENSDARG00000075393	308.396193202824	-0.797250696256409	0.314072491721003	-2.5384289209404	0.0111351419527011	0.155706787471658
ENSDARG00000041689	711.516180788267	0.693361998474484	0.273261558487841	2.5373565250501	0.0111693140603491	0.1560039855632
ENSDARG00000031108	161.162062506417	-0.694035794257784	0.273575256643926	-2.53690996317372	0.0111835712899001	0.1560039855632
ENSDARG00000038909	684.681857786593	0.411202327211454	0.162103096579601	2.536671636063	0.0111911868917995	0.1560039855632
ENSDARG00000009273	1333.45992253559	0.422530629775498	0.166637748689133	2.53562372931322	0.0112247268075138	0.15619736411652
ENSDARG00000063068	287.856865688962	-0.628558616436813	0.2479177818602	-2.53535108180039	0.0112334679445023	0.15619736411652
ENSDARG00000019113	92.5644033793369	-0.809968569194535	0.319495225397436	-2.53515077787775	0.0112398935819797	0.15619736411652
ENSDARG00000015273	4.01449669763636	-4.59886895834417	1.81437833156092	-2.53468026946053	0.0112550000680118	NA
ENSDARG00000020301	344.308704808022	0.772001414368068	0.304766481687669	2.53309159883019	0.011306140382414	0.156955831191159
ENSDARG00000038687	135.490343883995	0.922613616240882	0.364521053562761	2.53102970932249	0.0113728215191982	0.157718757810571
ENSDARG00000070119	160.612122821693	0.728661637909991	0.287951574304399	2.53050062209317	0.0113899882947433	0.157794152977226
ENSDARG00000003216	10.4922203934905	-3.90130925903509	1.54325962411817	-2.5279669072301	0.0114725165071092	NA
ENSDARG00000021647	839.300223237531	0.543612421001161	0.215089804984567	2.52737418698281	0.0114918990354287	0.15850761642719
ENSDARG00000077760	20.9877601428605	-1.62705187434308	0.643827686377913	-2.52715425069191	0.0114990985554488	0.15850761642719
ENSDARG00000117747	22.7135680532096	-1.84285056583219	0.729261706676508	-2.52700854708344	0.0115038703045862	0.15850761642719
ENSDARG00000095623	247.234144145295	0.728976001018983	0.288486801687526	2.52689550008798	0.0115075737701002	0.15850761642719
ENSDARG00000020176	48.9297627603461	-1.24477449713091	0.492636117763785	-2.5267625580952	0.0115119303576061	0.15850761642719
ENSDARG00000070917	13.9636925560566	-2.11919391287935	0.838744776198509	-2.52662546821966	0.0115164244065745	0.15850761642719
ENSDARG00000042054	111.940658631747	-0.710039502443122	0.281055080059028	-2.52633577124454	0.0115259263083791	0.15850761642719
ENSDARG00000075133	409.125522019846	-0.515630963833754	0.204126499595786	-2.52603637869072	0.0115357535297517	0.15850761642719
ENSDARG00000051962	13.7011992404525	-2.17344998004472	0.860804903484957	-2.52490427418052	0.0115729808284342	0.158748561982219
ENSDARG00000019304	283.083919144523	-0.579658815088096	0.229608472124498	-2.5245532524331	0.0115845452027284	0.158748561982219
ENSDARG00000061191	437.699416030271	0.499032320003246	0.197681387081801	2.52442745050521	0.011588692229151	0.158748561982219
ENSDARG00000068323	405.512753984759	-0.564838063782549	0.223834041872223	-2.52346809742635	0.0116203603920596	0.159020435395713
ENSDARG00000076697	288.763770858546	-0.753816134397224	0.298901339729283	-2.52195635884389	0.0116704185912203	0.159543161472658
ENSDARG00000019451	198.973245209373	-0.61112228454994	0.242391814863772	-2.521216671006	0.0116949815053543	0.159716640822361
ENSDARG00000113977	8.98335745322405	2.96052376869549	1.17440963451787	2.5208612750447	0.0117067994897865	NA
ENSDARG00000025131	419.953791913413	0.61479138784194	0.244021066861714	2.51941930976943	0.0117548579312519	0.160371550599595
ENSDARG00000103961	22.7084023117161	-1.98110248740516	0.786707731994541	-2.51821916429177	0.0117949902455845	0.160756037268087
ENSDARG00000116493	6.21411476791527	-3.16989718022013	1.25909306141309	-2.51760356511101	0.0118156227142251	NA
ENSDARG00000006782	205.857533797253	0.602116437827109	0.239207749896798	2.5171276352329	0.0118315959481825	0.160982661392012
ENSDARG00000067537	3.35320277583039	-4.487457287725	1.78283186805377	-2.51703896936941	0.0118345738811816	NA
ENSDARG00000088571	9.21803564713691	-2.68639986732854	1.06744643847478	-2.51666010630659	0.0118473058709929	NA
ENSDARG00000031836	207.191812196679	-0.612865184865236	0.243562287980951	-2.51625647773997	0.0118608834873579	0.160982661392012
ENSDARG00000074686	1463.52083802432	-0.755811491446226	0.300372957112016	-2.51624346849696	0.0118613213332783	0.160982661392012
ENSDARG00000068978	244.436006610423	-0.573026695226626	0.227773044252335	-2.51577923589504	0.0118769551742359	0.160982661392012
ENSDARG00000071009	112.899491213409	0.908018610508272	0.360978786476219	2.51543482477769	0.0118885656219818	0.160982661392012
ENSDARG00000087188	29.0534509643864	-1.97924974087529	0.78689346206447	-2.51527028281896	0.0118941160498845	0.160982661392012
ENSDARG00000044809	51.357528741214	-1.25061863715923	0.497217891882318	-2.5152325722326	0.0118953884495733	0.160982661392012
ENSDARG00000070407	77.8555509642525	1.11504712712521	0.443415002704683	2.51468064978359	0.0119140247792253	0.161072825457426
ENSDARG00000116181	35.0370821400932	1.2029375804538	0.478526821076634	2.51383522818495	0.0119426216629209	0.161297335953425
ENSDARG00000113607	22.7321713075568	-1.49951545775625	0.596671955580426	-2.51313212181652	0.0119664509852134	0.161457069862679
ENSDARG00000042670	1005.98552179239	-0.477138419810345	0.18990757151139	-2.51247707510033	0.0119886894140904	0.161595040078501
ENSDARG00000089885	7.52447237261948	-2.93282074639028	1.16814853154352	-2.51065739261345	0.0120506588752461	NA
ENSDARG00000103950	197.444667134336	-1.03586564178635	0.412756983645862	-2.50962596110817	0.0120859103085892	0.162587764386453
ENSDARG00000059836	273.077842576218	-0.814408691650246	0.324583829240377	-2.50908584557711	0.0121044063780883	0.162587764386453
ENSDARG00000098654	60.8790771318165	-0.990300089103484	0.394689441901144	-2.509061515133	0.0121052401559132	0.162587764386453
ENSDARG00000038658	27.436152010942	4.36773317781546	1.74089384068475	2.50890265433847	0.0121106853936385	0.162587764386453
ENSDARG00000024017	118.196289805994	-0.727484300669438	0.290125196862841	-2.50748403977253	0.0121594072718821	0.162884004755848
ENSDARG00000036915	447.725998511835	-0.455816270738355	0.181796578253526	-2.50728740396143	0.0121661743568947	0.162884004755848
ENSDARG00000017168	636.055249763262	-0.610120094510419	0.243346898206522	-2.5072030874732	0.0121690770725266	0.162884004755848
ENSDARG00000098349	506.333132354416	-0.514482904042682	0.205422985259448	-2.50450505036178	0.0122622854619664	0.163871887912547
ENSDARG00000068551	12.6407817548376	-2.21875268410145	0.885977658962228	-2.50429868254278	0.0122694407696031	0.163871887912547
ENSDARG00000088514	48.2417804229267	-3.80572916152965	1.51998183167679	-2.50379911273761	0.0122867774688725	0.163871887912547
ENSDARG00000035398	1371.33995719374	-0.782671774198928	0.312687945830107	-2.50304427988464	0.0123130137968806	0.163871887912547
ENSDARG00000000563	128.714761608074	3.25931039032269	1.3022253988879	2.50287729997137	0.0123188243503095	0.163871887912547
ENSDARG00000075139	168.132121094369	-0.647514637711075	0.258710531313104	-2.50285380507925	0.0123196421185572	0.163871887912547
ENSDARG00000088178	1768.40956141194	0.666027341693878	0.266159648343415	2.50236031584521	0.0123368297271635	0.163871887912547
ENSDARG00000031138	136.996262189326	-0.869128492297587	0.347337449621136	-2.50225967066207	0.0123403376788143	0.163871887912547
ENSDARG00000073704	422.692408722653	-0.683207667840952	0.273122009467622	-2.50147422821281	0.0123677443608846	0.164073863059782
ENSDARG00000041332	1661.36807596715	0.426397936890638	0.170538677334098	2.50030048054901	0.0124088007805217	0.164456342955249
ENSDARG00000032199	31.8679081896	-1.41599321848677	0.566698287806262	-2.49867213110561	0.0124659585597202	0.165051254473776
ENSDARG00000015807	69.1165033927075	-1.20505783234667	0.482810040403944	-2.49592537748067	0.0125629026819185	0.166053130441348
ENSDARG00000002912	487.779872323707	-0.653631035007882	0.26188935010699	-2.49582900083892	0.0125663162941787	0.166053130441348
ENSDARG00000026513	284.570974755024	0.803342495151118	0.321929261454637	2.49540067131896	0.0125814974481473	0.16609058260302
ENSDARG00000091792	2.39534344284497	-4.65569264109765	1.86598593070913	-2.49503094555935	0.0125946145813318	NA
ENSDARG00000059746	33.5120931230964	1.77113519670365	0.709990201042144	2.4945910437974	0.0126102371905453	0.166306775183545
ENSDARG00000112772	126.86592149374	0.903729885698534	0.362370005118906	2.49394230463967	0.0126333077273319	0.166447850683711
ENSDARG00000044144	288.491474941735	-0.514004878717147	0.206170864951871	-2.49310143233448	0.0126632665229546	0.166679316308009
ENSDARG00000061478	4524.53944130138	-0.470332222285945	0.188691236409812	-2.49260236582713	0.01268107710494	0.166705402531791
ENSDARG00000021184	11.562285938942	3.8689241294265	1.55230101096143	2.49238008743566	0.012689016864658	NA
ENSDARG00000115903	47.1429925292309	-1.07664132422554	0.431978100721484	-2.49235163177797	0.0126900336152657	0.166705402531791
ENSDARG00000015531	7.63311209130963	-2.66934982778691	1.07120015663707	-2.49192441883791	0.0127053070541018	NA
ENSDARG00000110528	568.347631003286	-0.808294312440773	0.324457554766777	-2.49121741986184	0.0127306189669976	0.16707540131127
ENSDARG00000062942	21.2568911085139	-1.53963103731679	0.618241438234679	-2.490339440386	0.0127621144279231	0.167325500277214
ENSDARG00000009624	9.07192942580202	-2.25129686510397	0.904318942552917	-2.48949431353112	0.0127924964943818	NA
ENSDARG00000018328	299.782700476659	0.563676985087155	0.226459763677696	2.48908228081257	0.0128073321482831	0.167754851079556
ENSDARG00000018788	369.90874455105	0.640577484340064	0.257493289580288	2.48774438116116	0.0128556096099992	0.168223405130068
ENSDARG00000012311	4.65084236711015	4.39756176676596	1.76803528246961	2.48725905549996	0.0128731621107189	NA
ENSDARG00000060637	90.869070042573	-0.736763382885211	0.296230285664248	-2.48713051480587	0.0128778145201425	0.168319459177518
ENSDARG00000069326	86.2286228387871	0.794396535994931	0.319497434758461	2.48639409764116	0.0129044971327135	0.168319459177518
ENSDARG00000022430	438.533120892005	-0.474308574656091	0.190766458884269	-2.4863310742893	0.0129067829291554	0.168319459177518
ENSDARG00000036305	185.163971347822	0.631267753497242	0.253912793414519	2.48615969683214	0.0129130004364555	0.168319459177518
ENSDARG00000068461	17.6279063801895	1.86845544296608	0.751817600118828	2.48525100060275	0.01294601187561	0.168586400533113
ENSDARG00000062415	312.187572221756	-0.739096594781482	0.297651337829733	-2.48309515478902	0.0130246290455996	0.169446141123217
ENSDARG00000041747	5.60128607291218	4.50813953626231	1.81628966278853	2.48205978849266	0.0130625355978311	NA
ENSDARG00000061960	83.7320291381298	-0.766806010966846	0.308961059466977	-2.48188562108684	0.0130689217462758	0.169858101768987
ENSDARG00000100636	1558.41513127441	0.667098418580133	0.268924675537769	2.48061438485009	0.0131156175043355	0.170300469757067
ENSDARG00000070735	13.3460272354512	1.74282872626356	0.702991476891238	2.47916053544587	0.013169201919969	0.170831344481604
ENSDARG00000058207	53.5512687720925	-1.07387199665172	0.433341483962459	-2.47811953481183	0.0132076888362014	0.171165539715397
ENSDARG00000089637	156.884782165133	0.654804393091151	0.264309497157388	2.47741530339803	0.0132337813925663	0.171338621071031
ENSDARG00000063385	367.420641467635	0.952657564441511	0.384773779048448	2.47589003283292	0.0132904506586166	0.171649268253469
ENSDARG00000093091	127.266738196026	-0.944775923477164	0.381595620065816	-2.4758563091322	0.0132917060351372	0.171649268253469
ENSDARG00000030110	20.8341334047741	2.98270977526815	1.20483678877214	2.47561313122573	0.0133007615211063	0.171649268253469
ENSDARG00000111722	115.834345249292	0.691402993256482	0.279309945739791	2.47539696957517	0.0133088155507261	0.171649268253469
ENSDARG00000004588	6554.6680304423	-0.514440176775436	0.207934752613052	-2.4740461626093	0.0133592433737786	0.172134618643744
ENSDARG00000037640	973.269568158687	0.475403735310357	0.192252151039732	2.47281360827067	0.0134054039112273	0.17256410852998
ENSDARG00000031911	52.1581975687532	0.997278531064495	0.403703186227147	2.47032613337703	0.013498992131823	0.173602717167574
ENSDARG00000016519	185.578398199591	0.6087146466653	0.246485036382526	2.46958052950777	0.0135271568055677	0.173798771106491
ENSDARG00000071113	18.2926572065637	2.18542802603731	0.885760196952532	2.46729084638969	0.0136139728195687	0.174747292336677
ENSDARG00000074742	18.854765904942	-1.5907249035397	0.644871346868772	-2.46673218040094	0.0136352298479661	0.174853300204805
ENSDARG00000091619	371.343399580568	-0.546188365091497	0.221557564788582	-2.46522101654569	0.0136928760426141	0.175425303357376
ENSDARG00000038123	4.59218883084213	5.11158436174228	2.0753687566143	2.46297644476502	0.0137788967863354	NA
ENSDARG00000011262	86.8530981086422	0.822236017568479	0.333916794418097	2.46239791263376	0.0138011456010374	0.176644158539634
ENSDARG00000043250	159.026891661725	-0.658432134079552	0.267456393938149	-2.46182984966072	0.0138230226613635	0.176755989392264
ENSDARG00000058574	325.252988351163	0.596860343117996	0.242584728650601	2.460420103269	0.0138774467082422	0.177082974828367
ENSDARG00000078973	11.778912986174	2.1098274016686	0.857596645805573	2.46016284227273	0.0138873987995927	0.177082974828367
ENSDARG00000100308	213.511282062152	-0.82867057060501	0.33683809119058	-2.46014507348623	0.0138880864142081	0.177082974828367
ENSDARG00000056938	8.48414489687238	-3.70487987200567	1.50597238188536	-2.46012471182735	0.0138888744044821	NA
ENSDARG00000068702	3.85882840079777	4.01058002470064	1.63204947558854	2.45738875241779	0.0139951148978991	NA
ENSDARG00000034522	187.239518370335	-0.619783946169721	0.252262620632106	-2.4568996572568	0.0140141824290674	0.178521573897552
ENSDARG00000016743	239.401667920675	0.565534372292872	0.230266697788027	2.45599723158178	0.0140494239750563	0.178801183833924
ENSDARG00000012368	145.612949815453	0.731122538559949	0.297799217514623	2.45508549237222	0.0140851086429629	0.179028864208347
ENSDARG00000030237	899.082489403936	0.477233394817088	0.194426043405802	2.45457545942554	0.0141051057515824	0.179028864208347
ENSDARG00000070786	349.306280274104	0.555901389863317	0.226513455196898	2.45416498273842	0.0141212177014974	0.179028864208347
ENSDARG00000069274	54.175280607064	1.06983751429089	0.435930068030086	2.45414939860734	0.0141218297266169	0.179028864208347
ENSDARG00000042094	34.8393782047397	-1.18102475563976	0.481331380937401	-2.45366249202305	0.014140963476565	0.179028864208347
ENSDARG00000042535	820.367585593139	3.98692585263902	1.6249920952976	2.45350476730095	0.0141471664178912	0.179028864208347
ENSDARG00000027322	1732.89621619941	-0.450922409720173	0.183880970347199	-2.4522516325031	0.0141965346317535	0.179197668267755
ENSDARG00000069423	88.5229235817997	0.857234464475835	0.349610324621425	2.4519712494306	0.0142076013272079	0.179197668267755
ENSDARG00000024314	269.303398321864	-0.741907677646401	0.302598383443652	-2.45178995737944	0.0142147609599077	0.179197668267755
ENSDARG00000080337	708401.052956502	-0.844893089879298	0.344609975336502	-2.45173718217032	0.0142168457702813	0.179197668267755
ENSDARG00000042989	277.264459518582	0.543960829662859	0.221891023388816	2.45147740253415	0.0142271119320519	0.179197668267755
ENSDARG00000056877	1425.77308418595	-0.493449495949261	0.201339222577801	-2.45083640252253	0.0142524714248108	0.17934915398181
ENSDARG00000014259	214.83085756386	0.635650014328635	0.259523281026242	2.44929862097559	0.0143134723991676	0.179948439919255
ENSDARG00000054103	137.820530139441	-1.12683641390502	0.460201321637461	-2.44857274615287	0.0143423464514066	0.18014308540086
ENSDARG00000103919	9922.21814540028	-0.62256531212346	0.25450436864477	-2.44618713399148	0.0144376042215374	0.181170384317277
ENSDARG00000038141	3728.32665026169	0.479568695345437	0.196082983762761	2.44574356296854	0.0144553774512421	0.181224359248936
ENSDARG00000090982	282.422294354688	-0.536941980903417	0.21963553313353	-2.44469541536786	0.0144974518476976	0.181447163386882
ENSDARG00000054823	299.89825705289	-0.738219821064425	0.301977712676094	-2.44461690408342	0.0145006077648264	0.181447163386882
ENSDARG00000061923	966.097818669641	-0.770634798369529	0.315279161582785	-2.44429347788397	0.0145136149125993	0.181447163386882
ENSDARG00000090195	61.0435072203591	0.958907478681845	0.392419013609425	2.44358057440165	0.0145423219041641	0.181558995886561
ENSDARG00000062195	153.20539697564	-0.607166381385754	0.248492301472127	-2.44340117496099	0.0145495537887089	0.181558995886561
ENSDARG00000096792	12.5199661851187	-2.13685297703692	0.875234807879805	-2.4414625170282	0.0146279067676656	0.182367564261944
ENSDARG00000101188	2.22575169245835	-5.1142388765181	2.09498766534423	-2.44117851437458	0.0146394162277781	NA
ENSDARG00000071478	7.83185741418525	3.27503672180604	1.34168112005413	2.44099486297751	0.0146468631135139	NA
ENSDARG00000059409	96.1788738304355	-1.14089381296237	0.467422864899498	-2.44081729550753	0.0146540664769388	0.182524539118316
ENSDARG00000023362	20.5400112032714	-2.09810849771797	0.85984902866972	-2.4400893968142	0.0146836277265933	0.182594334191836
ENSDARG00000092290	170.280575710528	0.661971962481815	0.271298769351663	2.44001092988281	0.0146868175435301	0.182594334191836
ENSDARG00000045788	23.6697125886826	-1.36507407147484	0.55958815715071	-2.43942630670647	0.0147106027246881	0.1827211706856
ENSDARG00000005115	70.7123210171203	0.989588300811206	0.405895669410641	2.43803611466977	0.0147672985884893	0.183179302393209
ENSDARG00000075470	42.8511846816608	1.19891489582451	0.491791003114427	2.43785447117167	0.0147747207178585	0.183179302393209
ENSDARG00000102060	133.493746372895	0.712365098450558	0.292647049016742	2.43421247828747	0.0149242314438237	0.184862579541727
ENSDARG00000021408	8.95160944351135	2.09738165669675	0.861638322427054	2.43417870596664	0.0149256240767038	NA
ENSDARG00000104186	2.85042730481514	5.19073016755699	2.13384674240652	2.43256934268061	0.0149921205233652	NA
ENSDARG00000115524	4.26867731222227	3.79904474792647	1.56225373637501	2.43177190713053	0.0150251659381085	NA
ENSDARG00000096703	18.8510061292397	1.51953203010209	0.625032502454808	2.43112482012399	0.0150520281066526	0.186109682964922
ENSDARG00000043094	107.854288762606	-0.759655396122077	0.312472464133761	-2.43111148442472	0.0150525821488132	0.186109682964922
ENSDARG00000015352	128.119722298092	0.614210581279298	0.252760339105573	2.43001169982904	0.0150983354380774	0.1865039562103
ENSDARG00000098578	13.8275989913382	1.9829087914915	0.816125851122578	2.42966055880231	0.0151129693971717	0.186513453514453
ENSDARG00000040135	93.100814467646	-1.12642639933585	0.463717100223411	-2.42912413364347	0.0151353492734276	0.186618440353939
ENSDARG00000103554	4077.17123527504	0.505093885551532	0.20815551574808	2.42652174618721	0.0152443366941927	0.187570913419628
ENSDARG00000010021	124.424773274706	-0.764504007704066	0.315074608803862	-2.42642214365163	0.015248521721469	0.187570913419628
ENSDARG00000091433	256.820982151817	-0.627013386975252	0.258425645632978	-2.42628159229115	0.0152544290277336	0.187570913419628
ENSDARG00000039578	1059.76951436881	-0.448046867028543	0.184770411962396	-2.42488427811553	0.015313267150072	0.18812243808472
ENSDARG00000070717	64.8180360854618	-0.947089471234661	0.390671518569532	-2.42426034716451	0.0153396041023781	0.188248327512348
ENSDARG00000094673	2086.7204968439	0.53811149157855	0.222023205815216	2.42367228958222	0.0153644632856757	0.188248327512348
ENSDARG00000074074	105.142898828429	0.855997822326509	0.353185723504371	2.42364785822357	0.0153654968486885	0.188248327512348
ENSDARG00000089517	6.15015235427233	-2.81090738890234	1.15994121539073	-2.4233188299594	0.0153794222773117	NA
ENSDARG00000016977	229.150430684489	-0.514804120597183	0.212439003334252	-2.42330321888768	0.0153800832590117	0.188255577798203
ENSDARG00000020345	2219.9411258482	0.52133972838084	0.215232638127687	2.42221501774074	0.0154262199855057	0.188648646586384
ENSDARG00000099596	4.57107317539852	-3.85419224600942	1.59172220283198	-2.42139755238199	0.015460958342623	NA
ENSDARG00000070339	221.144449287271	0.676283034791236	0.279354596967042	2.4208766998419	0.0154831279691994	0.18913913344668
ENSDARG00000038785	716.743228931183	0.453132423716754	0.187201364919728	2.42056153763119	0.0154965561507922	0.18913913344668
ENSDARG00000103158	749.956054292178	-0.677379462641388	0.279876347467526	-2.42028120193323	0.0155085090835332	0.18913913344668
ENSDARG00000051956	108.501581119079	-0.64365911571382	0.265998654478446	-2.41978335182134	0.0155297563794973	0.189196671746037
ENSDARG00000077256	1587.25110685802	-0.552858973899842	0.228500217206424	-2.41951180904304	0.0155413561016481	0.189196671746037
ENSDARG00000043933	2.99123491586623	-4.85762351354216	2.0077821157976	-2.41939774008419	0.0155462311553228	NA
ENSDARG00000020573	1169.68955811494	-0.592861909310422	0.245089033648946	-2.41896546933882	0.015564717659911	0.18923168272763
ENSDARG00000007923	372.265709388313	0.511343679975874	0.211405027677699	2.41878675068906	0.0155723663975235	0.18923168272763
ENSDARG00000077842	361.166299210231	0.657789287605257	0.272069801676797	2.41772252396711	0.0156179813178161	0.18960524962168
ENSDARG00000038445	32.473505192125	-1.32515343648786	0.548170210248111	-2.41741235060562	0.0156312980843326	0.18960524962168
ENSDARG00000030602	4481.05938612885	-0.601641254145756	0.249120786405216	-2.4150584253822	0.0157326858632945	0.190532849005961
ENSDARG00000069074	1040.87897694129	0.646604803803507	0.267747540998706	2.41497942947171	0.015736098367947	0.190532849005961
ENSDARG00000108372	12.6134648976801	1.76922893328745	0.732708593133226	2.41464198709863	0.0157506827034379	0.190537935005978
ENSDARG00000074326	31.7257110982128	1.40733363662435	0.583066205683548	2.41367725123854	0.0157924444115137	0.190871484477702
ENSDARG00000076499	9.07305346951293	-2.21432773841437	0.917568636981266	-2.41325569463594	0.0158107234055194	NA
ENSDARG00000071475	4.62741143244684	3.76288470498643	1.55931808379804	2.41316043473384	0.0158148565191766	NA
ENSDARG00000115868	154.010912818667	-0.814657713882885	0.337602256165129	-2.41306951895611	0.0158188020372189	0.190891340401462
ENSDARG00000006356	126.414903831263	1.00873796082126	0.418045672957552	2.41298505420407	0.0158224683725565	0.190891340401462
ENSDARG00000025206	472.771909987566	-0.481904688268413	0.199822631922119	-2.41166220078733	0.015879986647288	0.191413602490429
ENSDARG00000014215	71.1728830232441	-1.23223477922546	0.511067708678328	-2.41109887848744	0.0159045359288764	0.191537884794311
ENSDARG00000042401	121.390894900248	0.729339113329814	0.302583372569087	2.41037406364188	0.0159361720589122	0.191582856987921
ENSDARG00000035810	65.9996161798392	1.08405514160297	0.449748091260138	2.41036073897631	0.0159367541606812	0.191582856987921
ENSDARG00000100430	535.078504709119	0.556230224429426	0.230838891874878	2.40960359804066	0.0159698613728385	0.191809442131628
ENSDARG00000037362	65.6700542487162	0.827829588226938	0.34361365458356	2.40918711228231	0.0159880986548449	0.191857183858139
ENSDARG00000040374	8.89464063255412	3.99406772522287	1.65848179879212	2.40826744564322	0.0160284343381879	NA
ENSDARG00000115015	13.840221883149	-1.7327222099861	0.719631473488428	-2.40779103446753	0.0160493644227793	0.192348187791173
ENSDARG00000016457	20.3611164930544	1.56309465021903	0.649232608629632	2.40760342201286	0.0160576133578269	0.192348187791173
ENSDARG00000095754	114.599870407909	0.698348578894444	0.290144247197636	2.40690134524278	0.0160885153138529	0.192546893240168
ENSDARG00000034427	1043.43446903831	0.448436938415641	0.186431090657169	2.40537636096481	0.016155817747738	0.193180498082286
ENSDARG00000053724	169.221266294535	-0.638901141239833	0.265725380112495	-2.40436627080693	0.0162005323758451	0.193543127459919
ENSDARG00000099630	101.352188181695	-0.867564210215132	0.360922587080722	-2.40374041766773	0.0162282921562756	0.193612740875441
ENSDARG00000105116	115.762403419708	-0.762110033059777	0.317087595878485	-2.40346845151217	0.0162403682666716	0.193612740875441
ENSDARG00000105201	195.91322424503	-0.732818036840712	0.304959135970877	-2.4030040435014	0.0162610076272207	0.193612740875441
ENSDARG00000019280	304.209690166557	-0.601990307368942	0.250522580910958	-2.40293831071022	0.0162639308050288	0.193612740875441
ENSDARG00000112895	26.0544237497123	-1.84925707059665	0.769788653227134	-2.40229193148552	0.0162927002932004	0.193783735052283
ENSDARG00000077943	139.148861948939	0.735995033301499	0.306498342762465	2.40130183631007	0.0163368548344674	0.194137253739625
ENSDARG00000043128	16.9569114865895	3.53161295442633	1.47155463638565	2.39991969520104	0.0163986689723232	0.19469981907828
ENSDARG00000103636	13.9573921548007	1.75753184603716	0.732753992259507	2.39852919888934	0.0164610640306058	0.19526828336835
ENSDARG00000074730	84.8198929594346	0.766352453093859	0.319616319046735	2.39772629689099	0.0164971871500968	0.195524371403614
ENSDARG00000013274	37.4953107079834	1.13163804805839	0.472095215501639	2.39705468494513	0.0165274569001518	0.195710695616939
ENSDARG00000087979	353.68707777938	0.657008942807166	0.274163592762666	2.39641206984005	0.0165564654103033	0.195713117450221
ENSDARG00000031044	36.6925388328127	1.70307755073376	0.710680019193457	2.39640556191035	0.0165567594155777	0.195713117450221
ENSDARG00000063577	38.896156583092	-1.77126285839265	0.740201785919225	-2.39294593999525	0.016713703504649	0.197394854736206
ENSDARG00000062823	22.6044129687445	-1.39251576322817	0.582233685057835	-2.39167845998098	0.0167715282092682	0.197819816326775
ENSDARG00000057110	535.321460319081	0.516799148521571	0.216102057005767	2.39145871946873	0.0167815710082411	0.197819816326775
ENSDARG00000012340	49.4993950150507	-1.17635810109707	0.491954837406515	-2.39119124694168	0.0167938024267899	0.197819816326775
ENSDARG00000112073	4.13249876488686	-3.98334998536021	1.66685508916825	-2.38973982276281	0.0168603120648373	NA
ENSDARG00000089243	141.816349324067	0.63642648800598	0.266316344526233	2.38973874899852	0.0168603613541611	0.19828783998558
ENSDARG00000007818	1281.40287876454	-0.43559540012326	0.182306012369174	-2.38936387485219	0.0168775770462498	0.19828783998558
ENSDARG00000035719	139.459931097948	0.809952145132366	0.338982888154212	2.38935997490203	0.0168777562283296	0.19828783998558
ENSDARG00000023303	330.885832040475	0.483335059324945	0.202324662165055	2.38890827323188	0.0168985208300408	0.198358553408122
ENSDARG00000027016	195.790756085134	-0.655861921544492	0.274636466227718	-2.38810938166047	0.0169353005569538	0.198421489780274
ENSDARG00000011496	574.560173797947	-0.585740040323669	0.245308080482839	-2.38777311848333	0.0169508025884757	0.198421489780274
ENSDARG00000097546	61.5452300582296	0.916438259704646	0.383819090496618	2.38768284953956	0.0169549661867268	0.198421489780274
ENSDARG00000062335	332.044627884838	-0.521612067998173	0.218475229868975	-2.38751124468891	0.016962883827484	0.198421489780274
ENSDARG00000038990	21.8767302226676	1.47324791443421	0.61731708093141	2.38653353348229	0.0170080561799303	0.198777038863964
ENSDARG00000086489	9.08180205195259	-2.44528572686185	1.02480691521857	-2.38609409299343	0.0170283936332855	NA
ENSDARG00000018008	4.04643926467315	3.94823855811031	1.65481744269384	2.38590581428913	0.0170371137628803	NA
ENSDARG00000008141	214.800595210487	0.656871207022731	0.275361080387096	2.38549037539843	0.017056368680918	0.199168638451136
ENSDARG00000017842	429.629300850668	0.564581732693676	0.236759218359562	2.38462407759877	0.0170965816089231	0.199363660160979
ENSDARG00000008982	59.5421494957924	3.66245654977252	1.53631527974751	2.38392249172606	0.0171292096639032	0.199363660160979
ENSDARG00000002131	5702.18461906408	-0.428190147418088	0.179617373152624	-2.38390162322575	0.0171301810134959	0.199363660160979
ENSDARG00000068934	124.024936629442	0.781800478215872	0.327956389470405	2.38385499815494	0.0171323514084219	0.199363660160979
ENSDARG00000114577	22.8406901449189	1.688165733782	0.708383271526999	2.38312478800208	0.0171663741472279	0.199417340979987
ENSDARG00000006758	350.516950986083	0.435828855079955	0.182895249780313	2.38294245259763	0.0171748789574232	0.199417340979987
ENSDARG00000039130	83.4101773910743	0.928892301773696	0.38983194672656	2.38280189598019	0.0171814375703097	0.199417340979987
ENSDARG00000104587	40.3453249004014	3.40693116244938	1.43020567613106	2.38212672436434	0.0172129728700732	0.199611130213987
ENSDARG00000055781	3.08655280988555	-4.10862656025741	1.72517100115656	-2.38157641039814	0.0172387139774995	NA
ENSDARG00000071374	178.380012506764	-0.618862122350651	0.259990987240155	-2.38032144467764	0.0172975417222326	0.200286253512276
ENSDARG00000005652	32.2962597370641	-1.41303808793978	0.593720061768989	-2.37997362549892	0.017313877215962	0.200286253512276
ENSDARG00000102934	71.1636156028035	-0.842131947041625	0.353847139179971	-2.37993148395445	0.0173158573323504	0.200286253512276
ENSDARG00000012833	99.2412682359597	-0.813604766223227	0.341928538086692	-2.37945849964985	0.0173380952040775	0.200371182719287
ENSDARG00000069122	953.320184862838	0.441696844007447	0.185700757118777	2.37854088944253	0.0173813090835267	0.200698171494936
ENSDARG00000053130	268.232360176609	-0.585785055408975	0.246350887500462	-2.37784836641953	0.0174139852311074	0.200756088861691
ENSDARG00000058115	127.157039976719	0.796051523304848	0.334813786960224	2.37759481332058	0.0174259623964008	0.200756088861691
ENSDARG00000005179	48.2934983226689	1.22878773946721	0.516843275461352	2.37748617000067	0.0174310966243276	0.200756088861691
ENSDARG00000062096	3.85071398533343	-3.95526581250071	1.66403965449798	-2.37690598406681	0.0174585373087771	NA
ENSDARG00000100536	717.228799148052	0.391820200828569	0.164883848368967	2.37634070713693	0.0174853092721803	0.201154144241517
ENSDARG00000069869	245.760456592078	0.568794111396616	0.239392807476446	2.37598663632607	0.0175020966737414	0.201154144241517
ENSDARG00000052124	247.279748804652	0.703461681618003	0.29611697572009	2.37562091773814	0.0175194511597403	0.201154144241517
ENSDARG00000070435	320.238203904346	-0.497728001731695	0.209526094680269	-2.37549410010822	0.0175254725729302	0.201154144241517
ENSDARG00000052701	11.9907875330102	-2.14701244484573	0.904031966973757	-2.37492978487569	0.0175522887637816	0.201290186232216
ENSDARG00000097973	40.2460914227647	-1.09438113556533	0.460879137003267	-2.3745512601877	0.0175702963602881	0.201325065279894
ENSDARG00000033852	109.935054669921	0.713090888353537	0.300364537701094	2.37408481644116	0.0175925088125133	0.201408024294407
ENSDARG00000055118	3.0134107297471	-4.72191589578179	1.98945487795384	-2.37347222503397	0.0176217183316675	NA
ENSDARG00000006202	3.08859240732582	-4.30847008917376	1.81540470787891	-2.37328352762052	0.0176307243416239	NA
ENSDARG00000062178	176.470059095929	0.610067719256668	0.25715221289239	2.37239925876883	0.0176729818396808	0.202157271860022
ENSDARG00000021539	880.649989896982	-0.446185278290957	0.188106707133328	-2.3719796337443	0.0176930659467773	0.202215057872598
ENSDARG00000102062	17.510831172865	1.58893737735996	0.670406240069871	2.37011125850254	0.0177827331920098	0.202970734319355
ENSDARG00000011579	61.9085804731	1.09622497170713	0.462602665887003	2.36969013052532	0.0178029989122781	0.202970734319355
ENSDARG00000042827	253.563099194155	0.592083133683896	0.249893827580864	2.36933876845077	0.0178199228076585	0.202970734319355
ENSDARG00000059308	380.576055701765	0.591696897469596	0.249762377218427	2.36903934074961	0.0178343563274718	0.202970734319355
ENSDARG00000075813	134.851444428813	0.776188171067718	0.327639140310867	2.36903371902168	0.0178346274134312	0.202970734319355
ENSDARG00000074319	837.581515641543	0.44183073384312	0.186547367816317	2.36846404757728	0.0178621163290482	0.203005764853762
ENSDARG00000045958	28.5387246209152	1.47646154390967	0.623415013531533	2.36834454073504	0.017867887718321	0.203005764853762
ENSDARG00000043084	55.3574111545968	-1.08611712698301	0.458853594679029	-2.36702325006902	0.0179318062789756	0.203560048999814
ENSDARG00000089441	5.89256994351851	-4.12723991135769	1.7444249406844	-2.36596015976385	0.0179833795067944	NA
ENSDARG00000101501	10.0613227482054	-2.04598206482598	0.864808316518435	-2.36582144938515	0.0179901182750331	NA
ENSDARG00000063049	63.2924024532876	0.95347108919899	0.403052943807434	2.36562244203464	0.0179997902280345	0.204147928698715
ENSDARG00000062472	812.862295312085	0.516864166736683	0.218516599909467	2.36533136132827	0.0180139452397692	0.204147928698715
ENSDARG00000077157	5.27705784312464	4.27441149537681	1.8073173320048	2.36505865333308	0.0180272156472964	NA
ENSDARG00000063229	1836.23265036606	-0.622859080671694	0.263382757919294	-2.36484379460614	0.0180376770467271	0.204218924643814
ENSDARG00000017813	283.248001990499	0.543547537904238	0.229870736460959	2.36457909463632	0.0180505725097751	0.204218924643814
ENSDARG00000091348	752.230473176457	-0.484456980435083	0.204951728986997	-2.36376137361505	0.018090460670489	0.204498215915477
ENSDARG00000096011	5.39875726475239	3.07380514321566	1.30075828464731	2.36308711579653	0.0181234087907736	NA
ENSDARG00000016160	7.69554714751022	3.51578911169683	1.48809773847566	2.36260631327768	0.0181469356570836	NA
ENSDARG00000074752	42.9803556810733	-1.41060490898467	0.59708354982333	-2.36249166369105	0.0181525496947777	0.205020495912544
ENSDARG00000102061	571.215308453462	-0.62346359356208	0.263934147521512	-2.36219374952711	0.018167144746339	0.205020495912544
ENSDARG00000103467	38.3782018615159	-1.02154767071625	0.432895616722419	-2.35980137302079	0.0182847222240482	0.206174420249704
ENSDARG00000057403	738.031653159766	-0.876679125337854	0.371589352032455	-2.35926869417207	0.0183109921457011	0.206297710505838
ENSDARG00000025850	4380.60709541895	-0.583932886129022	0.247591081316616	-2.35845686776697	0.0183510922322826	0.206423389473455
ENSDARG00000057586	255.703797796727	0.669442169691418	0.283851784509382	2.358421564439	0.0183528377795311	0.206423389473455
ENSDARG00000058103	15.2188605473904	-2.36645850275865	1.00355951850679	-2.35806492701074	0.0183704796084797	0.206449199409581
ENSDARG00000026611	137.142936059985	-0.959981123861855	0.407220087439171	-2.35740120262426	0.0184033516702693	0.206645982194043
ENSDARG00000100139	1.89416259944998	-4.90686987919084	2.08188457603074	-2.35693656395982	0.0184263943043094	NA
ENSDARG00000003061	49.6648577105736	1.07135895117863	0.454650349352889	2.35644589892763	0.0184507550631228	0.207005468814952
ENSDARG00000052511	184.73031274343	-0.75502664726924	0.320501638966864	-2.35576532370651	0.0184845912302362	0.207044172292778
ENSDARG00000071375	1258.02587927343	-0.465948865327679	0.197815509773981	-2.35547185283935	0.0184991984742531	0.207044172292778
ENSDARG00000045847	363.280823458945	-0.649790725051599	0.275875191331296	-2.3553793362712	0.0185038054956338	0.207044172292778
ENSDARG00000078133	1180.20135373068	0.489934126753322	0.208027676128679	2.35513916162898	0.0185157700913033	0.207044172292778
ENSDARG00000105288	77.87201242605	-0.780050745006461	0.331348856073069	-2.35416761129377	0.0185642381801863	0.207413730896899
ENSDARG00000039162	239.377898788671	-0.645249588952476	0.274139536209571	-2.35372685703825	0.0185862628321523	0.207487475201753
ENSDARG00000008329	14.7781261990068	-1.59179615662813	0.67654301736627	-2.35283805429679	0.0186307461821327	0.207811606668366
ENSDARG00000092816	51.6644627531694	0.894203512023956	0.380244781067187	2.35165229490936	0.0186902368176439	0.208177747166705
ENSDARG00000016651	101.992377753657	0.750427550345273	0.319118082105447	2.35156699800329	0.0186945226417916	0.208177747166705
ENSDARG00000101281	3.85111247648896	4.79334133939979	2.03873624174672	2.35113362937671	0.0187163109440335	NA
ENSDARG00000019950	184.766464174336	0.728767669439236	0.309991046867233	2.35093134722489	0.0187264886057263	0.208259649576928
ENSDARG00000098013	233.678017969887	0.550915692701916	0.234351917391034	2.35080514311591	0.018732840914963	0.208259649576928
ENSDARG00000078315	260.568206699171	0.648082293123839	0.275830284560062	2.34956902632177	0.018795158858087	0.208779914912457
ENSDARG00000008772	11.7198945864832	3.579738518284	1.525446173129	2.34668294518791	0.0189413649541581	0.209859338983503
ENSDARG00000003641	1773.730694864	0.35889036591398	0.152960368070437	2.34629643247664	0.0189610206370294	0.209859338983503
ENSDARG00000070127	70.1656344572322	-1.08186980097821	0.461101954655346	-2.34627025553787	0.0189623524813727	0.209859338983503
ENSDARG00000056030	41.1291268556008	1.12939557646159	0.48142671281113	2.34593458652691	0.0189794380808269	0.209859338983503
ENSDARG00000018393	127.240115262124	-0.614574386050292	0.261974860841087	-2.34592885774292	0.018979729793521	0.209859338983503
ENSDARG00000043179	228.700854492837	0.615878719265821	0.262544498375034	2.34580698920631	0.0189859363323612	0.209859338983503
ENSDARG00000040358	320.765599157951	-0.530392091480412	0.226162938110504	-2.34517687076236	0.0190180554151529	0.209916861023851
ENSDARG00000033376	103.276729439072	0.824412469002234	0.351547925366458	2.34509268727117	0.0190223501031872	0.209916861023851
ENSDARG00000061204	242.532203549865	0.497200364464836	0.212079993555303	2.34440013001596	0.0190577136589097	0.210134724704634
ENSDARG00000077434	151.890017453607	0.584194585167787	0.249250165574369	2.34380821301192	0.0190879838355555	0.210225289053609
ENSDARG00000052113	36.9513912839704	1.07522965021931	0.458816775996179	2.34348373135393	0.0191045954058163	0.210225289053609
ENSDARG00000056427	1933.08476033597	-0.514512183901226	0.219565167451205	-2.34332335075676	0.0191128106238897	0.210225289053609
ENSDARG00000070560	116.593929299238	0.785350339146681	0.335345655790858	2.34191296527924	0.0191851882656696	0.21084898084133
ENSDARG00000002168	894.833785756902	0.582912032593072	0.249017752395386	2.34084528908419	0.0192401380929174	0.211280275613
ENSDARG00000089461	71.4550648594556	0.763026020098253	0.326026157512655	2.34038282670198	0.0192639821932478	0.21136956644663
ENSDARG00000071691	1055.20087847939	0.463820381052377	0.198273975165926	2.33929027076916	0.019320415890848	0.211816002089395
ENSDARG00000086551	690.296268253736	-0.489726533124589	0.209380322517721	-2.33893293904512	0.0193389044417509	0.211846044422177
ENSDARG00000059177	77.6114552681135	1.02835869040959	0.439752889273721	2.33849217479386	0.0193617311354279	0.211923520938793
ENSDARG00000004307	212.854331527364	-0.608713213662149	0.260514414740039	-2.33658169844294	0.019460944998135	0.21262145197369
ENSDARG00000099351	665.022653477206	-1.72351573711921	0.737665496142387	-2.33644618886517	0.0194679990505958	0.21262145197369
ENSDARG00000088130	159.269044040488	0.683841585092435	0.292748597066768	2.33593462767806	0.0194946488889541	0.21262145197369
ENSDARG00000016623	116.532729549962	-1.20258399661621	0.514834846484079	-2.3358636363271	0.0194983497086071	0.21262145197369
ENSDARG00000090871	74.8737020813104	0.891804301955919	0.381807185590041	2.33574520232702	0.0195045251067153	0.21262145197369
ENSDARG00000031348	4.41142660596406	3.86124496506278	1.6536756116184	2.33494703431219	0.0195461878440237	NA
ENSDARG00000006003	2117.00827726692	0.509104705601372	0.218164580474184	2.33358093460829	0.0196176758613537	0.213474071788967
ENSDARG00000036772	1002.55742378066	0.37008089218885	0.158604376830768	2.33335863476031	0.0196293303940338	0.213474071788967
ENSDARG00000058372	43.1136849786717	1.07163106405291	0.45927719742637	2.33329908399101	0.0196324534939744	0.213474071788967
ENSDARG00000037099	102.652713632287	-1.34696202673934	0.577342822779155	-2.33303675666299	0.0196462162410602	0.213474071788967
ENSDARG00000070683	6.70160473672541	2.52833559316624	1.08373867906626	2.33297532145354	0.0196494405968446	NA
ENSDARG00000075806	103.957319627228	-0.805919551228128	0.345683712796634	-2.33137842887683	0.0197334139488734	0.214057746682664
ENSDARG00000078313	129.83629215226	0.781534038145699	0.335261888516975	2.33111506232576	0.0197472932660332	0.214057746682664
ENSDARG00000045947	19.9688157963854	2.47411247352899	1.06160013409342	2.33055026471131	0.0197770866309842	0.214057746682664
ENSDARG00000089066	54.4550076122234	-1.06490523180134	0.456958820449261	-2.33041837501763	0.0197840495305183	0.214057746682664
ENSDARG00000055751	26.6375167688933	-1.74328257225562	0.748133905078916	-2.33017453215375	0.0197969284508874	0.214057746682664
ENSDARG00000061161	100.161172485458	-0.715377904119353	0.307028967131322	-2.33000133766979	0.0198060804186163	0.214057746682664
ENSDARG00000044327	96.1674774516446	-0.842427083880904	0.361571866855317	-2.32990218848526	0.019811321336598	0.214057746682664
ENSDARG00000102394	316.946099584826	-0.588649381756811	0.252720469515801	-2.32925090272518	0.0198457777031565	0.214257946759921
ENSDARG00000019038	255.571339251028	-0.554307548242562	0.23802515102476	-2.32877721474442	0.0198708710885764	0.214356822681259
ENSDARG00000014246	7.25463846493723	-3.57718471070592	1.53632598063094	-2.32840214629244	0.0198907597993135	NA
ENSDARG00000040778	70.9815719672727	-0.839759311782685	0.360725659598834	-2.32797221222518	0.0199135792386582	0.214526280559694
ENSDARG00000031775	703.606872309927	0.421487341767374	0.181060594292599	2.32788003051751	0.0199184749047768	0.214526280559694
ENSDARG00000070092	31.7636587019227	-1.28049386010993	0.55015364664222	-2.32752044437991	0.0199375821620685	0.214536426449004
ENSDARG00000038465	7.9975716581003	2.58742884987538	1.11178545122733	2.32727352837641	0.0199507117526312	NA
ENSDARG00000096257	355.324077913933	5.09786357135673	2.19105415921835	2.32667163881306	0.0199827484484616	0.214536426449004
ENSDARG00000003977	3.20228810683353	4.20814164319974	1.80873039263391	2.32657208633055	0.0199880516408199	NA
ENSDARG00000076321	33.078561674455	1.63718707470969	0.703706731768625	2.32651898979984	0.01999088061218	0.214536426449004
ENSDARG00000103566	312.509870104967	-0.514791399601777	0.221285233807818	-2.32637031736544	0.019998803705873	0.214536426449004
ENSDARG00000013025	145.118662580393	-0.649493084047001	0.279188114216546	-2.32636366297183	0.0199991583977885	0.214536426449004
ENSDARG00000079779	137.405020292583	-0.719120270091479	0.309231825076251	-2.32550537097583	0.0200449530562741	0.214567638861455
ENSDARG00000029761	455.37732844326	-0.719021048083707	0.309195886892817	-2.32545476367529	0.0200476560926406	0.214567638861455
ENSDARG00000011166	70.0790444441208	-1.31604293929647	0.565939593247558	-2.32541238499423	0.0200499198668488	0.214567638861455
ENSDARG00000056036	168.3884957532	-0.779217760701783	0.335205172944137	-2.32459945011541	0.0200933882355294	0.214718705302676
ENSDARG00000090914	72.1700670461439	-1.20086168741862	0.516599324802119	-2.32455140718314	0.0200959597068145	0.214718705302676
ENSDARG00000027734	2346.17884976206	-0.541096584882055	0.232815682753929	-2.32414147741911	0.0201179126523619	0.214782667459978
ENSDARG00000018574	1386.63977635127	0.404752431378631	0.174248889486398	2.32284080875147	0.0201877058941351	0.215277074052633
ENSDARG00000029248	2468.66149194385	-0.546317130222887	0.235209586125827	-2.32268224786821	0.0201962286243252	0.215277074052633
ENSDARG00000016089	196.006339396695	-0.936585334259066	0.403369714929239	-2.32190295799318	0.0202381615100007	0.215553245156397
ENSDARG00000090064	61.0021096693739	-0.825196415116357	0.355529276959133	-2.32103646195982	0.0202848760520385	0.215737987759143
ENSDARG00000070343	40.3367560169888	0.990848399929523	0.426909628872434	2.3209792727013	0.0202879625465373	0.215737987759143
ENSDARG00000038308	73.8688689567499	-0.857890418355462	0.369694184235008	-2.3205407467544	0.0203116433361155	0.215737987759143
ENSDARG00000111701	13.4988155975626	-1.9278926046989	0.830847648506214	-2.32039244278426	0.0203196573365176	0.215737987759143
ENSDARG00000097543	236.810936211728	-0.539124004400702	0.232424892920623	-2.31956223632562	0.0203645707171688	0.216015366844215
ENSDARG00000100725	215.22645072701	0.702765507421683	0.303063099619284	2.3188752055414	0.0204018038896227	0.216015366844215
ENSDARG00000086628	39.5976137051261	1.09336828771523	0.471516893283276	2.31883163316135	0.0204041672666076	0.216015366844215
ENSDARG00000015628	151.263015806082	0.622318849483624	0.268388517049107	2.31872382740488	0.0204100157046534	0.216015366844215
ENSDARG00000037810	20.5259255198502	-1.45938495269933	0.629544077802541	-2.31816167311652	0.0204405361457346	0.216057183023477
ENSDARG00000079716	519.612706069835	-0.465930654032405	0.201000302425821	-2.31805946761875	0.0204460893539166	0.216057183023477
ENSDARG00000105293	1260.32449645432	0.461155109488392	0.198999646533918	2.31736647537106	0.0204837769430009	0.216270877128675
ENSDARG00000111837	18.9012836512962	-1.43891012587127	0.620997018963224	-2.31709667185453	0.0204984662755769	0.216270877128675
ENSDARG00000053291	13300.3960814668	-0.542569188300765	0.234197039949531	-2.31672094753071	0.0205189377238874	0.216317202399477
ENSDARG00000096884	5.20373993473658	2.77243415914626	1.19678056209467	2.31657686208891	0.0205267929891929	NA
ENSDARG00000019137	281.339645351066	0.776436564903574	0.335244357214614	2.31603171893665	0.0205565368973487	0.216526792593713
ENSDARG00000028542	826.045944976204	0.463867911460109	0.200327976280871	2.31554234247213	0.0205832700900186	0.216526792593713
ENSDARG00000069910	475.433238525266	0.517401393052016	0.223453948452371	2.31547214374822	0.020587107324365	0.216526792593713
ENSDARG00000058492	2.28136449614706	-4.37812579661235	1.89122991034568	-2.31496222255289	0.0206149995942902	NA
ENSDARG00000014490	107.62122416452	0.719580738431367	0.310852801103647	2.31486007485401	0.0206205909491518	0.216709523006243
ENSDARG00000062674	1625.41085140494	-0.366820294389212	0.158507692991345	-2.31421130083095	0.0206561343838842	0.216718142669891
ENSDARG00000025319	57.1694766849546	-1.17445453425197	0.507506249712118	-2.31416762831626	0.0206585289239149	0.216718142669891
ENSDARG00000054930	134.27275429981	-0.871585238624014	0.376663401793248	-2.31396316837395	0.0206697425695413	0.216718142669891
ENSDARG00000053201	48.8417307671149	-1.26901309473408	0.548667308096838	-2.31290087090464	0.02072808993825	0.217160643184844
ENSDARG00000018325	569.782574419586	0.400340772401621	0.173176590277787	2.31174878636569	0.0207915311738788	0.217570213193389
ENSDARG00000041232	3825.12855729346	-0.519895223371417	0.224906725137333	-2.31160372396138	0.0207995312345151	0.217570213193389
ENSDARG00000002792	591.857100060664	0.42419691927956	0.18380113514452	2.30791240187947	0.0210040091372475	0.219387068450297
ENSDARG00000056873	12.5427209649434	-6.24552232920987	2.70618546871537	-2.30786928738282	0.0210064077435515	0.219387068450297
ENSDARG00000016311	7.27138010368882	-2.57079065109186	1.1140710134518	-2.30756443714177	0.0210233744121542	NA
ENSDARG00000001975	12.6333962499049	-2.24064637924816	0.9710080873713	-2.30754656772633	0.0210243693182378	0.219387068450297
ENSDARG00000098831	22.789580112062	1.3589554602332	0.589017761773302	2.30715531589729	0.0210461631265551	0.219387068450297
ENSDARG00000062089	258.038890944138	0.501339465082449	0.217319378565882	2.3069248052836	0.0210590124176758	0.219387068450297
ENSDARG00000070084	729.861193227294	0.628714959572017	0.272616731991722	2.30622293422221	0.0210981787277992	0.219387068450297
ENSDARG00000099194	615.314499816586	0.721733501908188	0.312956382583765	2.30617920602725	0.0211006209785361	0.219387068450297
ENSDARG00000036386	1362.35712253796	0.820497047221243	0.355790481192745	2.30612422364596	0.0211036921331166	0.219387068450297
ENSDARG00000057633	11.5748248272564	-3.827449106224	1.66015106583373	-2.30548242566218	0.0211395699009271	NA
ENSDARG00000033361	55.1445038040115	0.862963913781971	0.374316523429041	2.30543900620931	0.0211419990515415	0.219430536646751
ENSDARG00000092934	28.5200257710937	1.40316951274717	0.60870904592976	2.30515633393278	0.0211578194188653	0.219430536646751
ENSDARG00000057912	900.276166695694	-0.473349955675342	0.205362903394047	-2.30494382311632	0.0211697198378855	0.219430536646751
ENSDARG00000017369	20.2085627844839	-1.78734703879276	0.775583541968848	-2.30451903898775	0.0211935248535875	0.219430536646751
ENSDARG00000020890	60.6184419953788	3.5171406675452	1.52627330148336	2.30439768822986	0.021200329663164	0.219430536646751
ENSDARG00000029729	47.8855830726589	-0.849616047888577	0.368708777163784	-2.3043011192304	0.0212057461820381	0.219430536646751
ENSDARG00000094512	3.04998442852435	-5.37025873742847	2.33078304900171	-2.30405774562698	0.0212194022635557	NA
ENSDARG00000019941	961.476142599815	-0.457296828709664	0.198618300096638	-2.30239020516823	0.0213131768462902	0.220137515460161
ENSDARG00000035961	6.07311783199094	-3.32781168569496	1.44557805682885	-2.30206294981756	0.0213316224454582	NA
ENSDARG00000061472	68.7557064758685	0.755153625416786	0.32805697160644	2.30189781280649	0.0213409355948416	0.220137515460161
ENSDARG00000056334	30.9410454400086	1.3842035006927	0.601335244649903	2.3018832057625	0.0213417595514308	0.220137515460161
ENSDARG00000005640	15.5492989394633	1.81220328436985	0.787277877697573	2.30185978255825	0.0213430808693015	0.220137515460161
ENSDARG00000099342	1.97524069196307	-4.60127555010487	1.9989864164325	-2.30180431056482	0.0213462103639364	NA
ENSDARG00000037174	21.0649653370318	1.42086947470852	0.617331100157905	2.3016327451267	0.0213558918878613	0.220137515460161
ENSDARG00000100334	4.82328017502766	-2.9835177505661	1.2968932900624	-2.3005113631381	0.0214192662689034	NA
ENSDARG00000030967	45.0675103685911	-0.957347295308146	0.416341463518005	-2.29942818382475	0.0214806370707356	0.221103698968033
ENSDARG00000067848	20.1959179992765	2.4157318401527	1.05059435224468	2.29939541840417	0.021482495878027	0.221103698968033
ENSDARG00000017798	2424.21171585077	-0.589622599002406	0.256514012859188	-2.29859800807871	0.0215277767730863	0.221289395701097
ENSDARG00000103198	357.572354564112	-0.502014257050268	0.218409661256288	-2.29849840049516	0.0215334388174796	0.221289395701097
ENSDARG00000021351	9.01396318672196	2.21952372392127	0.965799620843751	2.29812030986534	0.0215549426172949	NA
ENSDARG00000104508	48.1533783780195	0.95545244374086	0.416077280292232	2.29633409223834	0.0216567862286802	0.222387090342142
ENSDARG00000061259	3.92429939846395	4.36067067472978	1.89906501728808	2.29621978975578	0.0216633175746636	NA
ENSDARG00000010155	138.252624016023	-0.634047765029129	0.276169667000117	-2.29586316236845	0.021683706603292	0.222493685146823
ENSDARG00000096602	61.3493719633255	-1.57358896490275	0.685573032906474	-2.29529005572397	0.0217165071288117	0.222660406933518
ENSDARG00000084316	3.70047169183755	-3.71403770024226	1.61812691952976	-2.29526970685438	0.0217176725460209	NA
ENSDARG00000007867	982.851010353986	-0.517784156214722	0.225616992711083	-2.29496967401644	0.0217348622980697	0.222678878624245
ENSDARG00000006747	557.481326426996	-0.433749382009377	0.189048802059906	-2.29437783938948	0.0217688049412316	0.222856898074161
ENSDARG00000070607	305.12721099258	0.602248178859977	0.262525315190852	2.29405754040197	0.0217871938216493	0.222875537101769
ENSDARG00000098788	2308.84514812439	-0.336882998902484	0.146911968337005	-2.29309431162001	0.0218425758145811	0.223272287125946
ENSDARG00000101021	4.64235710682201	-2.87713149652604	1.25613327256072	-2.2904667517172	0.0219942738246656	NA
ENSDARG00000063905	58109.2536446814	-0.730557005277551	0.31897388527539	-2.29033484871909	0.0220019131365162	0.224730247162047
ENSDARG00000103689	5.10322283664225	3.03237901067637	1.32416046090014	2.29003893426558	0.0220190597564882	NA
ENSDARG00000086842	207.948089265181	0.64057400074029	0.279769649929724	2.28964793322363	0.0220417339499002	0.224966164714763
ENSDARG00000062479	343.774391969311	0.552391824619429	0.241308397135272	2.28915293117533	0.0220704683042248	0.225088657792595
ENSDARG00000007025	73.3957775430762	1.12910322321574	0.493806687148166	2.28652882312417	0.0222233398884047	0.226476036499106
ENSDARG00000019917	64.7981152188942	-1.0956386091944	0.479356724821361	-2.28564355616937	0.0222751198377199	0.226831878922791
ENSDARG00000051953	496.060306667973	-0.424085446666146	0.185574914741797	-2.285252008636	0.0222980551974531	0.226893675125672
ENSDARG00000091150	1827.70200372833	0.734278713959962	0.321425436595819	2.28444494541759	0.0223453946709917	0.227163125887978
ENSDARG00000100313	24.3042373426438	-1.22690509868922	0.537120942191157	-2.28422502701928	0.0223583094466014	0.227163125887978
ENSDARG00000009142	305.508651735824	0.468927772230949	0.205324031263276	2.28384261377407	0.0223807822366078	0.227219835959885
ENSDARG00000062024	508.337249818488	-0.567179773810184	0.248414331135206	-2.28320069626531	0.0224185491325293	0.227431616086564
ENSDARG00000007377	1764.02097670558	-0.813611183356345	0.356408839963333	-2.28280304001452	0.0224419728212963	0.227497677763435
ENSDARG00000097689	40.5300999907543	-1.11134379130875	0.48696720579588	-2.28217378517803	0.0224790821490557	0.227673921302543
ENSDARG00000010420	967.255932001615	-0.730266026563931	0.320020592895236	-2.28193448414426	0.0224932085497383	0.227673921302543
ENSDARG00000082222	4.92628173271896	3.19796788378244	1.40145462415315	2.2818918491313	0.0224957261863623	NA
ENSDARG00000078392	139.90632729068	-0.71308362230924	0.312653852364944	-2.28074471788979	0.0225635573584553	0.228157752033667
ENSDARG00000060392	1136.59139661983	0.399397986293655	0.175132103511107	2.28055267016378	0.0225749307134115	0.228157752033667
ENSDARG00000061231	25.2692620564508	1.4257158577313	0.625354961402477	2.27985055804765	0.0226165532653377	0.228388894980565
ENSDARG00000018272	921.79202616023	0.599002517354369	0.262767150609908	2.27959437077286	0.0226317571371612	0.228388894980565
ENSDARG00000062948	2146.80041876834	0.431253310298473	0.189226051363318	2.27903772863948	0.0226648226363526	0.22842286654266
ENSDARG00000037865	32.2315859733024	1.08001197750167	0.473904377197776	2.27896603084328	0.0226690846591177	0.22842286654266
ENSDARG00000117547	4.27626062239555	-3.02375931955835	1.32706949903555	-2.27852371089522	0.022695393448302	NA
ENSDARG00000056160	623.117490682079	-0.473378103411925	0.207810445531004	-2.27793219057076	0.022730618004351	0.228871462121654
ENSDARG00000045944	263.471627802368	-0.830662905493828	0.364740673623878	-2.27740684152602	0.0227619419352895	0.22901543972589
ENSDARG00000030092	19.4815936096908	1.69442030137116	0.744276231318385	2.27660138812941	0.0228100399179393	0.229222200037918
ENSDARG00000067673	115.025322832337	-0.757559952303517	0.332775126693006	-2.2764921159579	0.0228165719484666	0.229222200037918
ENSDARG00000021209	50.705280316881	-1.18392496999062	0.520262312959287	-2.27563085101509	0.02286811322695	0.229568551588755
ENSDARG00000031222	2002.23087710855	-0.570060282107457	0.250774593352056	-2.27319791246621	0.0230142560482636	0.230863364922626
ENSDARG00000070617	53.713859389925	-1.04163723729592	0.458301609203119	-2.27282037937219	0.0230370064229391	0.230919381819208
ENSDARG00000011201	5867.843801051	-0.508649386028591	0.223857246211945	-2.27220424907313	0.0230741767606441	0.231008539538682
ENSDARG00000042270	64.8124906767682	0.835728402021366	0.367829058214986	2.27205649840994	0.0230830981043808	0.231008539538682
ENSDARG00000099966	1679.54130579301	0.4465186891319	0.196559158156955	2.27167583194138	0.0231060969567422	0.231008539538682
ENSDARG00000022437	6.05966235114245	-3.94049075132016	1.7349078176079	-2.27129690196067	0.0231290106560601	NA
ENSDARG00000102377	436.346234104088	-0.858527067770916	0.377990912238843	-2.27129023469335	0.0231294139988388	0.231008539538682
ENSDARG00000034470	333.417676152495	3.92228980681661	1.72692897433353	2.27125137461449	0.0231317649984095	0.231008539538682
ENSDARG00000104943	97.1124940667624	0.79797236027689	0.351466621547966	2.27040723458283	0.0231828859436528	0.231347315811586
ENSDARG00000059498	89.3358253129104	0.851006057774291	0.374931909038977	2.26976162139836	0.0232220503214183	0.231452521429944
ENSDARG00000117550	25.2720630960569	1.09965473182079	0.484500629504851	2.26966626017517	0.0232278400186162	0.231452521429944
ENSDARG00000102956	2.73549503506464	-4.11293507718695	1.8126496629341	-2.26901820097405	0.023267219058502	NA
ENSDARG00000011219	361.690405597904	-0.621883612883179	0.274210745531308	-2.26790387691855	0.0233350660056453	0.2323488585551
ENSDARG00000026839	505.454290883426	0.537075457852146	0.236946954336783	2.26664849672968	0.0234117069925406	0.23264273263411
ENSDARG00000057942	29.7494924583656	-1.4723037528557	0.649629540033447	-2.26637439051786	0.0234284702136001	0.23264273263411
ENSDARG00000042277	1177.52915640778	-0.450878271894168	0.198947460152651	-2.26631831111698	0.0234319010851201	0.23264273263411
ENSDARG00000058284	76.7019126276179	-0.861136860325191	0.379976803591116	-2.26628797386232	0.0234337572642892	0.23264273263411
ENSDARG00000037960	14.9482898874151	2.19198386660065	0.968052704833752	2.26432285727365	0.0235542647477537	0.233666644090547
ENSDARG00000074575	4.55029699615856	-3.59057327019512	1.58640624529616	-2.2633378309254	0.0236148719230922	NA
ENSDARG00000074414	145.071620276678	-0.734137792113787	0.324366354655829	-2.2632982168966	0.0236173121419406	0.234082702734983
ENSDARG00000042835	961.93030789461	0.423715413362976	0.187229868196043	2.2630759581549	0.0236310073085123	0.234082702734983
ENSDARG00000078671	14.1211660536862	-1.61829606222373	0.715465915663911	-2.26187722824231	0.0237049896617995	0.234342487869564
ENSDARG00000093108	23.0228367839168	-1.42318976939372	0.629210331517123	-2.26186649853984	0.0237056527762435	0.234342487869564
ENSDARG00000076280	15.5756039334746	-1.54796511979096	0.684394642237472	-2.26180192575769	0.0237096438273818	0.234342487869564
ENSDARG00000093549	27.7106873643834	-1.72253809389497	0.76167185026278	-2.261522587845	0.0237269155871504	0.234342487869564
ENSDARG00000007184	743.883342250773	-0.548999261069475	0.242922367247681	-2.25997822798146	0.0238226021259459	0.235114925750715
ENSDARG00000104996	343.461945733926	0.603672295319099	0.267225465884252	2.25903730140966	0.0238810646675031	0.235519121632883
ENSDARG00000061800	9.08450705539008	-2.54796145761721	1.12801909868994	-2.25879283478122	0.0238962744502974	NA
ENSDARG00000087835	31.8428027288551	1.2575338057761	0.556814556310762	2.25844276433438	0.0239180691301594	0.235711257098098
ENSDARG00000043589	2.21733003497882	-4.9687846336347	2.20028775074299	-2.25824310113841	0.0239305074769033	NA
ENSDARG00000011434	2.84613379971049	4.90996222755694	2.1745423809317	2.25792896501435	0.0239500884592333	NA
ENSDARG00000101508	15.8362731592432	-1.60820456518865	0.712325588731202	-2.25768186715459	0.0239655005214067	0.236005792835991
ENSDARG00000104414	69.2060208386804	-1.08519069569382	0.480743603845929	-2.25731697106802	0.0239882756587861	0.236057267126548
ENSDARG00000105215	6.33235381607139	4.17298714464397	1.84875560670458	2.25718701244798	0.0239963916104433	NA
ENSDARG00000038834	148.915586753533	0.743218894263272	0.329461008101954	2.25586298829414	0.0240792130853889	0.236646500645941
ENSDARG00000102171	134.073479164078	-0.673792192906243	0.298693609082338	-2.25579715272885	0.024083337747866	0.236646500645941
ENSDARG00000031317	9362.48767063853	-0.464395515793717	0.205897531928936	-2.25546907455889	0.0241039013000459	0.236675679042495
ENSDARG00000024032	5.90917687026991	-3.08877733408302	1.36960619187151	-2.25523026430125	0.0241188792172038	NA
ENSDARG00000027236	47.5579362373041	-0.99776076241215	0.442609569211551	-2.25426839322413	0.0241792884505498	0.237201721394423
ENSDARG00000024184	496.18054952611	0.681971538827481	0.302553265296012	2.25405446594752	0.0241927417300883	0.237201721394423
ENSDARG00000075172	56.1860015662759	0.884313711143376	0.392429724518404	2.25343203099261	0.0242319218130895	0.237412827552571
ENSDARG00000005772	213.813088570345	-0.659801989125151	0.292942241268551	-2.2523279205756	0.024301557000022	0.237921793860478
ENSDARG00000034307	10.0585906626008	3.8776241350702	1.72178928774304	2.25208982462254	0.0243165961982921	NA
ENSDARG00000056034	309.895068930297	-0.481253765234703	0.213698205805905	-2.25202529623393	0.0243206734871862	0.237935781636093
ENSDARG00000008880	10.4238222099916	3.12785059662889	1.38901726062092	2.25184429690288	0.0243321132679791	NA
ENSDARG00000062834	161.005655147146	0.699781422956848	0.310828460501277	2.25134282050074	0.0243638326674673	0.238083879241828
ENSDARG00000035221	31.139467180466	1.24657190843453	0.553730167616725	2.25122628553872	0.0243712088697589	0.238083879241828
ENSDARG00000045143	33.0396183113431	-3.72405489541719	1.6546627928275	-2.2506427965625	0.0244081705279424	0.238271923034747
ENSDARG00000062056	368.627165407426	-0.581454511792614	0.258467441745582	-2.24962381283195	0.0244728355181664	0.238629519005039
ENSDARG00000079366	817.481546458552	-0.398237034670236	0.177087117853778	-2.24881990003961	0.0245239567585012	0.238629519005039
ENSDARG00000113771	140.221520216457	-0.681966556182237	0.30327362344491	-2.24868403798432	0.0245326054324893	0.238629519005039
ENSDARG00000103699	69.9038985206897	-0.851318732007602	0.378603522092015	-2.24857583813153	0.0245394950829757	0.238629519005039
ENSDARG00000024047	173.145429713068	0.971832278299566	0.432240499324099	2.24836006764575	0.0245532393234883	0.238629519005039
ENSDARG00000035870	422.795324536062	-0.477934626442728	0.212613587818849	-2.24790255103515	0.024582404478701	0.238629519005039
ENSDARG00000073686	113.064104953331	0.821465441782704	0.365530651485275	2.24732300408956	0.024619391747804	0.238629519005039
ENSDARG00000070800	107.837670505872	0.750078044102383	0.333836264553458	2.2468441081609	0.0246499917395069	0.238629519005039
ENSDARG00000107353	137.128922726942	-0.964318026012918	0.429197489270208	-2.24679325979425	0.0246532427294557	0.238629519005039
ENSDARG00000035924	880.993149544201	0.556742632485242	0.247807198759306	2.24667659080398	0.0246607033643686	0.238629519005039
ENSDARG00000061195	23.2240477893157	-1.50417851383748	0.669531596392193	-2.2466131874027	0.024664758643523	0.238629519005039
ENSDARG00000098801	493.337872285641	-0.442332099960662	0.196897231336846	-2.24651254340867	0.0246711970159113	0.238629519005039
ENSDARG00000104085	277.816998006167	0.451480715620878	0.201006699921228	2.2460978454838	0.0246977413289442	0.238629519005039
ENSDARG00000070278	183.477587749889	0.734017822074906	0.326806855886248	2.24602944783508	0.0247021217556642	0.238629519005039
ENSDARG00000002311	3.93556592759353	3.62678907004632	1.61480432048782	2.24596195590479	0.0247064448366583	NA
ENSDARG00000051809	4.04233219853665	-4.41154675564907	1.96424311819876	-2.24592705188883	0.0247086808112308	NA
ENSDARG00000035630	31.9154958197934	-1.16146241486467	0.517149594630452	-2.24589253655827	0.0247108920587287	0.238629519005039
ENSDARG00000034896	727.849613174962	-0.532051832469943	0.237065147535887	-2.24432751081388	0.02481133673624	0.239427619638379
ENSDARG00000038113	223.378096092496	0.540963252865416	0.241129599155116	2.24345436960404	0.0248675292080802	0.239797851546305
ENSDARG00000001557	124.079362630366	0.568702045233263	0.253607249268656	2.24245184975298	0.0249321839500325	0.240235835693823
ENSDARG00000044191	37.7612224677667	-1.02280383554547	0.456214089240961	-2.24193829096158	0.0249653608496533	0.240235835693823
ENSDARG00000036254	13.8552959168022	2.22964487919186	0.994650735909218	2.24163598205527	0.0249849084638526	0.240235835693823
ENSDARG00000074866	280.161503938626	-0.539319515212387	0.240593913225587	-2.24161745399896	0.0249861069384947	0.240235835693823
ENSDARG00000092987	27.7758584671092	-1.3640363776629	0.608573127173239	-2.24136807354395	0.0250022427870467	0.240235835693823
ENSDARG00000020984	11.353239910611	-2.12479191197043	0.948538373428829	-2.24006953381297	0.0250864090513519	NA
ENSDARG00000013335	17.2873474992859	4.52958098437063	2.02302344327488	2.23901556822205	0.0251549032120733	0.241274019991793
ENSDARG00000005908	339.547406675537	0.478102606677512	0.21353712840767	2.23896710723183	0.0251580564400782	0.241274019991793
ENSDARG00000105657	49.9788502418316	-0.909504912624195	0.406233135164532	-2.23887426675775	0.0251640982789538	0.241274019991793
ENSDARG00000094526	145.339147966872	-0.650780616822857	0.290754927099944	-2.2382445013534	0.0252051150909631	0.241495162538202
ENSDARG00000044093	4447.3462876882	-0.474486692880174	0.212023392249859	-2.23789784629526	0.0252277175248515	0.241539684088471
ENSDARG00000069922	8.38035953008542	4.10405399758416	1.83534335310479	2.23612327940789	0.0253436969387099	NA
ENSDARG00000098224	500.369485303519	0.455820156676861	0.203849420609283	2.23606304749097	0.0253476415669862	0.242515273370625
ENSDARG00000036008	148.121102976248	-0.561039044294388	0.250961087960802	-2.23556189070242	0.0253804832651686	0.242656901835855
ENSDARG00000021550	360.106321505713	-0.516028716042409	0.230875502622989	-2.23509514946271	0.0254111027602674	0.242777098246532
ENSDARG00000011222	122.447858186214	-0.89936110802084	0.402514005741965	-2.23435978671854	0.0254594094094775	0.243065986782322
ENSDARG00000030914	81.7966806209838	0.766919415617077	0.343381745107563	2.23343094542443	0.0255205393900687	0.243476805585252
ENSDARG00000009839	72.2827008547379	-0.950387462349362	0.425596921063064	-2.23306940279424	0.0255443679643241	0.243509300594969
ENSDARG00000014623	4.1663599678512	-3.52492566910269	1.57855103231873	-2.23301343886547	0.0255480581582399	NA
ENSDARG00000054753	2.32697608830404	-5.09317836562754	2.28133069516426	-2.23254716048995	0.0255788219245286	NA
ENSDARG00000042489	558.602029376291	0.56960258620634	0.255139704886529	2.23251252273599	0.0255811085065672	0.243509300594969
ENSDARG00000045025	232.956581797162	0.609908607330689	0.273209870824057	2.23238130266333	0.0255897724926105	0.243509300594969
ENSDARG00000115424	2.74349329387534	-4.17768715763337	1.87140885491837	-2.2323754355729	0.0255901599346174	NA
ENSDARG00000058379	4744.14782230295	0.417919593235901	0.187258656869261	2.23177715905375	0.0256296946620793	0.243509300594969
ENSDARG00000074563	105.214988927777	-1.00986071123873	0.452534202494561	-2.23156770399221	0.025643548148759	0.243509300594969
ENSDARG00000051921	243.936504321558	0.520348828545197	0.233186162265658	2.23147387258935	0.0256497563159858	0.243509300594969
ENSDARG00000058558	80.1691842170552	-0.866591894224523	0.388371230838477	-2.23134935189094	0.0256579969864917	0.243509300594969
ENSDARG00000034714	11.6408346476617	-1.70959099793101	0.766222787864709	-2.23119310076284	0.0256683407886714	NA
ENSDARG00000033768	360.587521464087	0.486691897811109	0.218131405008488	2.23118673715127	0.0256687621352711	0.243509300594969
ENSDARG00000079440	305.999755426892	-0.471239829531415	0.211324945593503	-2.22992996973427	0.0257520923984085	0.243957542492839
ENSDARG00000088357	109.426188507505	0.738572682903963	0.331209339968323	2.22992709980522	0.0257522829571685	0.243957542492839
ENSDARG00000098105	91.8371478240457	0.698875336331006	0.313472377223105	2.22946386065016	0.0257830572954475	0.244026006354719
ENSDARG00000027063	32.2972244079869	-1.96503234724249	0.881468059119151	-2.22927232236428	0.0257957910374971	0.244026006354719
ENSDARG00000074531	222.324153816839	-0.600184599271585	0.269294560400652	-2.22872901100802	0.0258319407597663	0.244147752731982
ENSDARG00000061378	270.707165209076	0.517322140576981	0.232135680312987	2.22853350195661	0.0258449598491185	0.244147752731982
ENSDARG00000028259	25.8100118846875	1.12540960657331	0.505067633493546	2.2282354519312	0.0258648181344363	0.244163883189078
ENSDARG00000063570	620.028826008138	-0.475072109791993	0.213320849996651	-2.22703083078588	0.0259452133426403	0.244751058825524
ENSDARG00000016044	72.278641116817	-0.798746456316177	0.358751598566254	-2.22646103740961	0.0259833159902484	0.244938729292797
ENSDARG00000101457	789.198917748482	0.476540179557022	0.21409599311278	2.22582483972969	0.0260259163140883	0.245168505782294
ENSDARG00000105075	45.3101441171547	1.07887519943066	0.484855056600345	2.22514993861342	0.0260711742415995	0.245422978235127
ENSDARG00000000086	609.151728490761	-0.504387216536062	0.226750438178002	-2.22441562004882	0.0261204938863177	0.245640456044488
ENSDARG00000098284	8.06250770622401	-2.03867732664892	0.916538032166638	-2.22432376519021	0.0261266688814331	NA
ENSDARG00000026862	284.525148317602	0.470859083338187	0.211692241268427	2.22426235613017	0.0261307978441616	0.245640456044488
ENSDARG00000020191	6.55639428914655	-2.51668128010687	1.13283976034819	-2.22156863503215	0.0263124715064483	NA
ENSDARG00000099313	71.6492552446773	0.972321296208906	0.437674398015455	2.22156310859785	0.0263128453469647	0.24717904721185
ENSDARG00000103411	8.82019737566936	6.03597914120485	2.71731242010731	2.22130480711028	0.0263303234999973	NA
ENSDARG00000092792	13.4132387978228	-1.46830707565036	0.661129009087266	-2.22090856015751	0.0263571553296938	0.247287344156669
ENSDARG00000103390	38.3751962852022	-1.00838973126334	0.454055809772295	-2.22084974921704	0.026361139720537	0.247287344156669
ENSDARG00000036869	2.16289996862136	4.5906615098259	2.06790656750075	2.21995596028022	0.0264217572440539	NA
ENSDARG00000104613	360.877546009131	0.853332526888394	0.384393581462715	2.21994478586569	0.0264225158639411	0.247626427421506
ENSDARG00000010144	3919.64864480845	0.420328471741189	0.189391884173913	2.21935841429833	0.026462350458843	0.247626427421506
ENSDARG00000030340	260.751226714451	-0.507169718657853	0.228602534321489	-2.21856559973482	0.0265162920549878	0.247626427421506
ENSDARG00000002552	415.535602014521	0.418826762362197	0.188798133182665	2.21838402372854	0.0265286595015222	0.247626427421506
ENSDARG00000032714	15.2964977546505	-1.9238217717677	0.867258418258554	-2.21827973215955	0.0265357652280578	0.247626427421506
ENSDARG00000004154	29.5402339886729	1.02437797708334	0.461811509606775	2.21817333646704	0.0265430160096044	0.247626427421506
ENSDARG00000117236	31.378468800636	-1.2091018153943	0.545145901381056	-2.21794167823917	0.0265588092532771	0.247626427421506
ENSDARG00000104311	367.763905614843	0.504285165475944	0.227371859301124	2.21788732794803	0.0265625157466482	0.247626427421506
ENSDARG00000037924	110.064989763218	0.769634287707017	0.347049119132443	2.21765233011096	0.026578546892716	0.247626427421506
ENSDARG00000095497	32.9701587589494	1.06307275777756	0.47947005612582	2.21718279211704	0.0266106029955972	0.247626427421506
ENSDARG00000056186	2457.28428679015	-0.428179709967439	0.193121346752048	-2.21715370759706	0.0266125897397541	0.247626427421506
ENSDARG00000024324	487.471123321529	-0.419657427391672	0.189312492060912	-2.21674450968954	0.0266405553603517	0.247626427421506
ENSDARG00000044619	963.832173581655	-0.437782847757468	0.197504278108613	-2.21657400006656	0.026652215909317	0.247626427421506
ENSDARG00000074121	339.699485800698	-0.561103485353227	0.253144623473273	-2.21653329094888	0.0266550005134062	0.247626427421506
ENSDARG00000053619	41.969860459705	0.938903252005228	0.423782142299712	2.21553283701418	0.0267235130435814	0.247925494729573
ENSDARG00000036156	87.953175738171	-0.768952387179702	0.34707457739745	-2.21552495416321	0.0267240534759055	0.247925494729573
ENSDARG00000069262	4.87985877160837	3.20371097429615	1.44628807399826	2.21512645502185	0.0267513860731474	NA
ENSDARG00000078772	170.966473961263	-0.611574170807313	0.276148301510039	-2.2146584551239	0.0267835164681544	0.248305901812277
ENSDARG00000062123	2013.07338163181	-0.369604897186724	0.166920172956284	-2.21426140795771	0.0268108017480543	0.248323895418245
ENSDARG00000052182	5002.92945878793	-0.322176023642662	0.145511509063086	-2.21409306876877	0.0268223773448342	0.248323895418245
ENSDARG00000045929	46.7068481407303	-1.27301676389983	0.57512248519838	-2.21347068957097	0.0268652118149844	0.248432877860765
ENSDARG00000028625	34.1287648321962	1.62649036733661	0.73484281331504	2.21338541775914	0.0268710851388205	0.248432877860765
ENSDARG00000038910	200.76794710151	0.554384121329303	0.250542275542637	2.21273683304979	0.0269157944400883	0.248675320609937
ENSDARG00000005463	316.552836286521	0.615275436338568	0.278106978590723	2.21236964083537	0.0269411347957925	0.248738603481812
ENSDARG00000105366	62.4744120499675	-0.934435866528637	0.42248811470827	-2.21174474262754	0.0269843070907874	0.24877374766335
ENSDARG00000056122	5057.52001603766	0.410755041100178	0.185719346425429	2.21169764489295	0.0269875633473121	0.24877374766335
ENSDARG00000009480	1925.1258167206	-0.386079027210212	0.174576975921208	-2.21151171380389	0.0270004216167478	0.24877374766335
ENSDARG00000095017	22.0556715800043	-1.25622459760367	0.568297668127012	-2.21050457895405	0.0270701630851375	0.249153269872192
ENSDARG00000117093	117.878377565797	-0.671809272590946	0.303933549253056	-2.21038208595918	0.0270786560030586	0.249153269872192
ENSDARG00000099768	111.978700931531	0.817991200771315	0.370146806525931	2.20991019333301	0.0271113956627259	0.24928374545479
ENSDARG00000019810	687.676781916896	0.563630100359883	0.255106959184341	2.20938739641596	0.0271477069224334	0.24928374545479
ENSDARG00000028228	2042.19316844536	-0.549941349950902	0.248912410038105	-2.20937698472613	0.0271484305003916	0.24928374545479
ENSDARG00000042057	224.457105756156	-1.63202665672622	0.738925058476663	-2.20864976495822	0.0271990110655035	0.249577828685643
ENSDARG00000060521	136.536824304221	-0.712575298512621	0.322672564656002	-2.20835415391541	0.0272195950383271	0.2495964502083
ENSDARG00000069171	5.19506044954256	-2.58504667126316	1.17085977519886	-2.20781918212547	0.0272568803456408	NA
ENSDARG00000092445	19.821631275001	1.53757548799715	0.696544106265457	2.20743449577215	0.0272837186162522	0.250014020998518
ENSDARG00000071491	5.91002943056493	-4.0680988856025	1.84316069924697	-2.20713195939157	0.0273048415757206	NA
ENSDARG00000033771	11.521783028606	1.89819678060098	0.860284416341638	2.20647584048199	0.0273507000050459	NA
ENSDARG00000096554	320.635311286688	0.6466057607798	0.293092363818119	2.20615014446796	0.0273734887011501	0.250665874750082
ENSDARG00000012039	69.3938633927919	0.775006195285339	0.351416642781491	2.20537703949108	0.027427647858808	0.250872468212743
ENSDARG00000068888	2.57414676609312	-4.29791568474975	1.94894002160773	-2.20525805673809	0.0274359912892466	NA
ENSDARG00000099139	326.827581042939	-0.495802342112146	0.224845295660406	-2.20508212393725	0.0274483322416713	0.250872468212743
ENSDARG00000090352	5.94149838274805	-3.64137810505652	1.65167724873566	-2.20465475797039	0.0274783301293116	NA
ENSDARG00000096172	16.9028826100935	1.45548848792968	0.660204249210539	2.20460333248405	0.0274819417186196	0.250872468212743
ENSDARG00000063588	101.130747799731	0.906442189387584	0.411224341575686	2.20425227240774	0.0275066074544068	0.250872468212743
ENSDARG00000045273	5.4099375440156	-3.57669293046429	1.62270303164684	-2.20415742172761	0.0275132750079789	NA
ENSDARG00000022176	187.442409362258	-0.541942322661159	0.245902273345677	-2.20389309658526	0.0275318631700862	0.250872468212743
ENSDARG00000002305	649.124468204961	0.458582690493181	0.208083079287687	2.2038442148348	0.0275353018726807	0.250872468212743
ENSDARG00000033498	1887.01658191612	-0.629212948763833	0.285508631703845	-2.20383161450792	0.027536188332594	0.250872468212743
ENSDARG00000077029	254.16687425484	0.650450943673157	0.295162720557416	2.2037029013853	0.0275452449858922	0.250872468212743
ENSDARG00000070047	52.8341009135002	0.988581346216539	0.44873985215028	2.2030166063465	0.0275935782123009	0.251142634717098
ENSDARG00000086805	2.06192417109577	4.85647398069797	2.20500129397432	2.20248123843256	0.027631332969488	NA
ENSDARG00000096856	7.44284254822987	2.61647042094199	1.18838576500431	2.20170124718088	0.0276864185798965	NA
ENSDARG00000052020	73.1648297898713	-0.674060809895938	0.30616586181383	-2.20161975571859	0.0276921792420429	0.25186963837996
ENSDARG00000061844	342.961522406588	0.587880015800709	0.26708344765831	2.20110988140608	0.0277282459205526	0.252027273056266
ENSDARG00000101215	207.75785596032	-0.527885674637079	0.239878097073351	-2.20064141360793	0.0277614193500779	0.252094678253047
ENSDARG00000055283	2197.96336326929	-0.473834206313336	0.215352302209597	-2.20027462651486	0.0277874163845228	0.252094678253047
ENSDARG00000058660	1188.60109927433	0.539958284377394	0.245411975167836	2.20021164007225	0.0277918828314949	0.252094678253047
ENSDARG00000043322	14.2437291379569	-1.92470490765398	0.87493648660242	-2.19982242954349	0.0278194959673736	0.252175107650343
ENSDARG00000100407	464.74843370797	0.502782209631912	0.22870552970725	2.19838239274533	0.0279218673511231	0.252932632732193
ENSDARG00000054793	1200.97705414018	0.512659200071157	0.233387466694596	2.19660124569589	0.0280489371904492	0.253905493029321
ENSDARG00000060695	1744.71165617763	-0.334685519662262	0.152391882418467	-2.19621619177337	0.0280764729752453	0.253905493029321
ENSDARG00000093378	79.4243815179585	0.832136798934774	0.378918370808023	2.1960846003858	0.0280858886134129	0.253905493029321
ENSDARG00000103802	329.027396458788	0.580758263713622	0.264515621966781	2.1955537423289	0.0281239002541601	0.254078378924756
ENSDARG00000023181	61.3641521093602	-1.28875986920261	0.587088009726416	-2.19517320717072	0.0281511754264988	0.254154101904203
ENSDARG00000070463	242.513621291536	0.530151029135854	0.241682079205505	2.1935884980742	0.0282650060423451	0.254615129619807
ENSDARG00000030644	4.61123091264716	-2.94771350283934	1.34386718325604	-2.19345597508927	0.0282745431937927	NA
ENSDARG00000023578	17.751675300715	-1.9077531987198	0.869776161339034	-2.19338409526283	0.0282797172583978	0.254615129619807
ENSDARG00000004616	112.734379919814	0.84098047867767	0.383433756584572	2.19328753464141	0.0282866691838357	0.254615129619807
ENSDARG00000088083	291.994975661716	-0.894940973036662	0.408048441114591	-2.19322237965697	0.0282913608782624	0.254615129619807
ENSDARG00000101687	147.485740765068	-0.625410684079744	0.285175880919772	-2.19307005228709	0.028302332317275	0.254615129619807
ENSDARG00000096249	536.242698947147	-0.568734171877893	0.259354539725639	-2.19288304141325	0.0283158068622681	0.254615129619807
ENSDARG00000102397	3.73494469395937	-3.57212994141251	1.62906528827553	-2.19274817720402	0.028325527555311	NA
ENSDARG00000002601	101.941033861454	-0.603737709044555	0.275374338893051	-2.19242545064823	0.0283488005947214	0.254741526787036
ENSDARG00000058306	281.309425263179	0.532830069684981	0.243116210680612	2.1916682075346	0.0284034729636699	0.255062428776561
ENSDARG00000056680	69.9494194139344	-1.13792830852528	0.519378227489179	-2.19094341714389	0.0284558873260907	0.255362639299915
ENSDARG00000104451	679.540727231214	0.559055596134823	0.255231048103125	2.19039023774623	0.0284959474121438	0.255551656392106
ENSDARG00000073705	38.9202237473687	1.0596953797395	0.483900569508594	2.18990314645761	0.0285312617472403	0.255697890089192
ENSDARG00000008403	9.56684705961344	-2.25152284904124	1.02819675313129	-2.1897782133472	0.0285403255251911	NA
ENSDARG00000101037	398.761769016452	0.557985767395663	0.255040893438353	2.18782862572796	0.0286820878937442	0.256878459618274
ENSDARG00000088030	5116.53338550803	-0.503930295909996	0.230501095652706	-2.18623818026992	0.0287981842973385	0.257592164142979
ENSDARG00000010002	91.1376678476431	-0.62675585733775	0.28668572216359	-2.18621231851968	0.0288000754438775	0.257592164142979
ENSDARG00000063711	145.088370434334	-0.725156724533598	0.331803253516408	-2.18550215179773	0.0288520483508273	0.25788555110653
ENSDARG00000075189	61.8987224753461	-0.715972019792613	0.327774887773714	-2.1843406755642	0.0289372239635854	0.258475124009396
ENSDARG00000055917	23.2245085977212	1.37483627649738	0.629506964662473	2.18398898451351	0.028963057506428	0.2585342067528
ENSDARG00000015592	14.7130772510539	-1.43300367630545	0.656256074439363	-2.18360443753554	0.028991327207395	0.25861494270151
ENSDARG00000020699	63.5478477386042	0.800469907147582	0.366633980047959	2.18329437725023	0.0290141383642595	0.258646911382385
ENSDARG00000013430	133.306668702629	1.14052122562545	0.522548019389453	2.18261515364279	0.0290641628878923	0.258810091220238
ENSDARG00000075819	525.920205155799	-0.445233008359936	0.203999186357951	-2.18252345172935	0.029070922378366	0.258810091220238
ENSDARG00000070726	10.4954512444898	-1.79091692160149	0.820614616692646	-2.18240923957642	0.0290793430255162	NA
ENSDARG00000004843	164.361958121442	0.636393307975471	0.291672577018102	2.18187569939417	0.0291187077540114	0.259064058668626
ENSDARG00000076486	272.487734215686	-0.604533606496206	0.277106863514766	-2.18159015922027	0.0291397938129036	0.259080308242683
ENSDARG00000070052	3.69695554247568	4.09099451344329	1.8755046830905	2.18127661867634	0.029162962728284	NA
ENSDARG00000022410	195.667235221578	-0.605608338910373	0.277667051944914	-2.18105941871172	0.0291790218997456	0.259257729587436
ENSDARG00000099974	81.239816915381	3.95145905606442	1.81271315297281	2.17985898628479	0.0292679159160901	0.25976219660647
ENSDARG00000028676	438.01320701573	-0.581438149254536	0.266742732641046	-2.17977128560414	0.029274419421306	0.25976219660647
ENSDARG00000017246	8.76392776493916	3.53253696240572	1.62111840153931	2.17907400165926	0.0293261712569453	NA
ENSDARG00000105479	119.508137821538	0.764874988417458	0.351055259554772	2.17878800445125	0.0293474204846342	0.260238299511733
ENSDARG00000077467	13.2162814293514	-1.64924512911406	0.757208781620949	-2.17805864002731	0.0294016713068151	0.260394082459778
ENSDARG00000100808	21.5481431502669	1.36770651920233	0.628029018408571	2.17777599300763	0.0294227180447333	0.260394082459778
ENSDARG00000003235	528.733024747283	0.461941819949638	0.212116763018213	2.17777139994341	0.0294230601649467	0.260394082459778
ENSDARG00000052011	68.9445684692565	-1.08273106373017	0.49726033864266	-2.17739276509692	0.0294512750331878	0.260472420609101
ENSDARG00000005246	97.1721964836296	0.78313084081895	0.359801922213123	2.17656102558306	0.0295133357904605	0.260808337285924
ENSDARG00000002016	392.5377990684	0.429861062286494	0.197513379105381	2.17636427584557	0.0295280328342598	0.260808337285924
ENSDARG00000075436	10.9237403004234	-2.3312811357235	1.07141180952678	-2.17589643402678	0.0295630055170602	NA
ENSDARG00000011506	220.2411254305	0.507492725548737	0.233330836667285	2.17499209618997	0.0296307086802944	0.261543499453623
ENSDARG00000059885	34.730989794412	-1.07199477020285	0.493062510099599	-2.1741559097371	0.0296934283008852	0.261923379690157
ENSDARG00000063213	81.246280966133	0.78238242788419	0.359898168397588	2.17389944318881	0.0297126878833764	0.261923379690157
ENSDARG00000091241	7.75192274053621	2.3209847036404	1.06836726362655	2.17245958638031	0.0298210147626857	NA
ENSDARG00000003544	125.968386256459	-0.749826097625551	0.345153967771787	-2.17243945496617	0.0298225317429263	0.262719513428844
ENSDARG00000043357	137.580455289152	0.592945189044274	0.272982393592269	2.17210048326379	0.0298480845425738	0.262772534860407
ENSDARG00000105177	7608.21651805688	0.545521978880274	0.251202055279886	2.17164616058759	0.0298823623970033	0.262902249159247
ENSDARG00000087303	25.9702846620451	1.78300316473614	0.821436605830331	2.17059131779722	0.0299620789735241	0.263294360033546
ENSDARG00000057833	21.8047400038074	-1.21152460308487	0.558167760695208	-2.1705384803592	0.0299660768072672	0.263294360033546
ENSDARG00000034211	6.1337307778911	3.49771235672619	1.61183846636693	2.17001419789292	0.0300057703924612	NA
ENSDARG00000019367	44.8018060664346	-1.00303548350223	0.462682841756828	-2.16786833869539	0.0301687054261237	0.264606380692218
ENSDARG00000060148	189.220682589624	-0.598721550954155	0.276249414305499	-2.16732242658093	0.0302102776322544	0.264606380692218
ENSDARG00000097279	68.3758958218991	-0.967430030373079	0.446377357564237	-2.16729189771652	0.0302126039138017	0.264606380692218
ENSDARG00000063583	87.1573518561065	-0.87154764597834	0.402162735076196	-2.16715167757453	0.0302232905835012	0.264606380692218
ENSDARG00000086302	1148.9992835911	-0.423727140648906	0.195526406610216	-2.16710953775983	0.0302265028415232	0.264606380692218
ENSDARG00000092651	116.393378011334	0.887022999887074	0.409328711355035	2.16701876824298	0.0302334230689815	0.264606380692218
ENSDARG00000042641	30.5725403699416	2.22150211666149	1.0254368191795	2.16639589598414	0.0302809473058768	0.264850002053742
ENSDARG00000108569	3.83285528054393	-2.99911726757576	1.38441953053423	-2.16633556622713	0.0302855537852517	NA
ENSDARG00000058528	331.892291479905	0.480497704653891	0.221843620191281	2.16592978531269	0.0303165528390848	0.264989128519408
ENSDARG00000042249	418.526946505811	-0.720611522655505	0.333100131544155	-2.16334805787966	0.0305144193947228	0.266239476062563
ENSDARG00000041729	10.5228988954936	-2.02075929600735	0.934088879900536	-2.163347984854	0.0305144250071437	NA
ENSDARG00000038643	18.0234846569515	-2.58890966405515	1.19680579901436	-2.16318275378284	0.0305271261889906	0.266239476062563
ENSDARG00000040198	231.800755032455	-0.726457980392299	0.33587029665644	-2.16291225399842	0.0305479290953938	0.266239476062563
ENSDARG00000042120	37.6318014988892	1.14602269397303	0.529871363033383	2.16283191341447	0.0305541100685053	0.266239476062563
ENSDARG00000042962	578.593028818323	-0.504102558694541	0.233087462427425	-2.16271846389636	0.0305628400945623	0.266239476062563
ENSDARG00000054984	123.706058188188	0.703188871245786	0.325171495632892	2.16251695086971	0.0305783519563381	0.266239476062563
ENSDARG00000063253	45.7485556237047	-0.865654331922194	0.400627771374297	-2.16074469563777	0.0307150662604339	0.267256837862456
ENSDARG00000113599	1247.97797598581	-3.15789832364067	1.46259409208099	-2.159107807654	0.0308418040746524	0.268071401978212
ENSDARG00000096932	22.5434204098819	-1.37627177722659	0.637451778999277	-2.15902099981143	0.0308485377833982	0.268071401978212
ENSDARG00000099545	394.88530610747	0.404548551677018	0.187502275617194	2.15756609004014	0.0309615835354059	0.268670354944839
ENSDARG00000029768	576.74214645181	-0.408420370967624	0.189303385990421	-2.15749110260653	0.0309674196447924	0.268670354944839
ENSDARG00000059604	80.6999532283392	-0.955607331514252	0.443002013224946	-2.15711735609883	0.0309965216092885	0.268670354944839
ENSDARG00000101171	74.5614329301088	0.852429183496172	0.395172473145207	2.15710668486503	0.0309973528749918	0.268670354944839
ENSDARG00000040048	93.6010056552995	-0.956103305583336	0.443340182726916	-2.15659067874807	0.0310375714594898	0.268845725224119
ENSDARG00000003592	142.152154394374	0.565916882820346	0.262546280334911	2.15549381274207	0.0311232122808479	0.269414061519927
ENSDARG00000117089	60.2837743595962	0.844937032039643	0.392076493745285	2.15503108581807	0.0311594017312266	0.269485628541443
ENSDARG00000042065	25.0868313947111	-1.15747466209151	0.537142142396949	-2.15487590850045	0.0311715460905802	0.269485628541443
ENSDARG00000045803	31.9585493052236	-1.05695811093332	0.490819899646339	-2.1534540708209	0.031283010016824	0.270116345706993
ENSDARG00000074143	262.224234715242	-0.644072034701514	0.299090811566232	-2.15343303703894	0.0312846615084371	0.270116345706993
ENSDARG00000089021	15.2768873860621	1.47095888598433	0.683291185462791	2.15275554153103	0.0313378958725593	0.270297582658395
ENSDARG00000041199	43.5917415819335	0.858959710572375	0.399023483302462	2.15265453417256	0.0313458392021332	0.270297582658395
ENSDARG00000097369	60.43574741025	0.865612153027006	0.402162794491129	2.15239242636131	0.0313664597057845	0.270302124255101
ENSDARG00000006413	3338.2751155415	-0.466486629776503	0.216759294760401	-2.15209516294165	0.0313898600484363	0.270330600109837
ENSDARG00000054649	4.04060450667141	3.31960686874376	1.54253375121498	2.15204812609712	0.0313935641238884	NA
ENSDARG00000002006	89.8880269508502	-0.710223548568726	0.330190709885171	-2.15094951888779	0.0314801843825054	0.270773402200356
ENSDARG00000101777	512.297160339115	0.455064322507962	0.211566071972495	2.15093241683441	0.0314815344217482	0.270773402200356
ENSDARG00000054400	15.8187152293754	1.78873034384441	0.831828346226798	2.15035992937504	0.0315267553523504	0.27098908178902
ENSDARG00000109963	16.3746642514722	1.59864030927465	0.74357909837632	2.14992636663058	0.0315610396488815	0.271110539819127
ENSDARG00000096528	74.1029208180567	0.896188030046187	0.41701435583586	2.14905798206845	0.031629803976585	0.271226081556166
ENSDARG00000069383	3.27446202837109	3.45882833259278	1.60963502698664	2.1488276998221	0.0316480607599672	NA
ENSDARG00000061180	215.138285653226	0.777127737422121	0.361689568114705	2.14860423393705	0.0316657857810969	0.271226081556166
ENSDARG00000036073	588.383521142263	-0.585566726078402	0.27253555604331	-2.14858836982485	0.0316670444252562	0.271226081556166
ENSDARG00000093671	13.7277814723704	1.61289566788869	0.750725684685874	2.1484487620316	0.0316781226301007	0.271226081556166
ENSDARG00000068582	1064.98493664493	-0.379977926188516	0.176891745835535	-2.1480817230545	0.0317072638871619	0.271226081556166
ENSDARG00000056594	838.034225963518	0.415068241313967	0.193234272433133	2.14800529992731	0.0317133344331336	0.271226081556166
ENSDARG00000061233	613.812375801509	0.711381122283182	0.331218944717154	2.14776700919288	0.0317322690663564	0.271226081556166
ENSDARG00000078822	31.8455355240832	1.17879471748152	0.548877006570453	2.14764820418873	0.0317417129584767	0.271226081556166
ENSDARG00000076480	11.7171484519376	2.07650559858651	0.967033051383024	2.14729537487551	0.0317697738130862	0.271226081556166
ENSDARG00000033840	494.34536292206	-0.517089418599085	0.240818574847398	-2.14721567440034	0.0317761154127652	0.271226081556166
ENSDARG00000017571	295.523445679353	0.4572197534527	0.212962744309437	2.14694713357166	0.0317974906335751	0.271236426127364
ENSDARG00000005612	693.577129071927	0.423273788092599	0.197206478258595	2.14634829357667	0.0318452012977441	0.271302774921322
ENSDARG00000070730	200.752779594555	0.630017040582291	0.293530425468052	2.14634322686546	0.0318456052334795	0.271302774921322
ENSDARG00000036180	152.492308126783	0.636681430061636	0.296727254897162	2.14567896798793	0.0318986003012239	0.271582260286117
ENSDARG00000019998	223.415957161367	0.505932160336713	0.235850124661837	2.14514264540721	0.0319414436638659	0.271775015917978
ENSDARG00000067507	40.9519245414635	-0.967179593103014	0.450928288293946	-2.14486342553994	0.0319637682630774	0.271793053523968
ENSDARG00000039458	430.507949211411	-0.585890664702093	0.273223737257378	-2.14436223800783	0.0320038735004094	0.271962164451994
ENSDARG00000105359	13.5536739108835	-1.51366538221314	0.706149050243863	-2.14354941310252	0.0320690077926542	0.272343619208829
ENSDARG00000110909	76.8359535876734	-1.03711646839884	0.484049144768751	-2.14258506518859	0.0321464314455505	0.272677883068149
ENSDARG00000058562	107.827685223072	0.724500486663866	0.338148025881341	2.14255424018977	0.0321489089017309	0.272677883068149
ENSDARG00000017311	181.347094129917	0.714767337972493	0.33384200963575	2.14103473302346	0.0322712372134116	0.273542963449787
ENSDARG00000052131	67.1099262343167	-0.769655356608212	0.359525290656984	-2.14075442426253	0.0322938470616444	0.273562235940328
ENSDARG00000074820	44.5540706274038	0.949759505000556	0.443814589674717	2.1399916250988	0.032355443568941	0.273792663070941
ENSDARG00000025920	31.9063313518528	-1.03071736502982	0.481684649732242	-2.13981775338445	0.0323694978965863	0.273792663070941
ENSDARG00000056483	6007.34680117256	-0.362734725471011	0.169529000521246	-2.13966179447599	0.032382108753038	0.273792663070941
ENSDARG00000057911	38.7877486941588	4.31627561161806	2.01763559659644	2.13927411813075	0.0324134745468943	0.273885715832175
ENSDARG00000078057	3.29663124901203	-3.23764067331575	1.51351561033726	-2.13915248128449	0.0324233212020005	NA
ENSDARG00000054030	648.152597136332	0.506272298034136	0.236697263348337	2.13890220306044	0.0324435895988326	0.273968089945698
ENSDARG00000052016	4.72905174801112	-2.58704514933845	1.20962017449218	-2.13872519977152	0.0324579304894613	NA
ENSDARG00000060554	135.760720365068	0.73604254672646	0.344224664215793	2.13826208067716	0.0324954783124007	0.274118618206477
ENSDARG00000101199	13.6233485728796	-2.95667834369972	1.38286213500635	-2.1380861250396	0.0325097538342091	0.274118618206477
ENSDARG00000054087	349.810644718356	-0.549252868943481	0.256915862105958	-2.13787060262147	0.0325272467824963	0.274118618206477
ENSDARG00000013351	31421.1182855552	-0.504023272786117	0.235780780167181	-2.13767751734784	0.0325429254590949	0.274118618206477
ENSDARG00000043035	6.21531850314209	3.38942819924385	1.58589810589982	2.13722948948269	0.0325793306134231	NA
ENSDARG00000013472	89.5399533209832	0.696870756447324	0.32611168431844	2.13690827393613	0.0326054529130791	0.274453837461824
ENSDARG00000008292	3836.61899591776	-0.403317292694684	0.188761497892787	-2.13665020248865	0.0326264531217763	0.274453837461824
ENSDARG00000011533	282.572850089631	-0.645241024159761	0.302017547926119	-2.13643554353207	0.0326439295226671	0.274453837461824
ENSDARG00000100142	33.1344258221082	1.2617859004493	0.591029705350853	2.13489421771156	0.0327696517597742	0.275338760445024
ENSDARG00000031100	267.390077047414	-0.655275205660065	0.307006545650176	-2.13440141568425	0.032809935807751	0.27550515386134
ENSDARG00000068575	11.3693182312642	-1.79365363347021	0.840716383762497	-2.13348243011869	0.0328851714528628	NA
ENSDARG00000112767	21.5582249266584	-1.30523849249942	0.611908540290303	-2.13306140796823	0.0329196890611687	0.276154875009962
ENSDARG00000056376	74.6914210001178	-1.08428167101593	0.508347043503372	-2.13295559573514	0.0329283689797785	0.276154875009962
ENSDARG00000105029	9.74615292224269	-1.92014106284394	0.900348462000103	-2.13266434484532	0.032952270798072	NA
ENSDARG00000062621	140.146648978493	-0.661481593925512	0.310313622177793	-2.13165503107214	0.033035216174583	0.276859405120009
ENSDARG00000098204	2.67835873416098	-4.01830087612957	1.8850860604908	-2.13162728235514	0.0330374990852611	NA
ENSDARG00000035905	202.808817123551	-0.519681190433272	0.24385163976642	-2.13113674745457	0.0330778781102081	0.276859405120009
ENSDARG00000020164	856.210926416132	-0.60048574626056	0.281795538142069	-2.13092709068311	0.0330951491639452	0.276859405120009
ENSDARG00000077372	46.3135863914308	-1.08042990286403	0.50706579625213	-2.13074893011873	0.0331098316965565	0.276859405120009
ENSDARG00000003869	41.3868205721397	0.920859226302283	0.432205963828155	2.13060277592194	0.0331218806892433	0.276859405120009
ENSDARG00000037318	1866.88012162222	0.385463357671969	0.180934687881737	2.13040054499619	0.0331385588517932	0.276859405120009
ENSDARG00000094242	32.8417154383625	0.973096452388425	0.456832205550392	2.13009599709819	0.0331636887471676	0.276859405120009
ENSDARG00000100227	206.839225028496	-0.549737619164277	0.258100723452079	-2.12993443726765	0.0331770265427783	0.276859405120009
ENSDARG00000061948	7.63116884483555	2.94936301578706	1.38488234594745	2.12968489663957	0.0331976367363658	NA
ENSDARG00000033046	47.4148172685093	-0.944329305749466	0.443430371065754	-2.12959997187346	0.0332046533868103	0.276918163273014
ENSDARG00000063908	44616.5544567595	-0.620857188879123	0.291628687259431	-2.12893043792641	0.0332600160504972	0.277054101273401
ENSDARG00000100588	8523.47910786603	-0.466182167646897	0.218977470055888	-2.12890471119206	0.0332621449268913	0.277054101273401
ENSDARG00000028721	58.8613017581515	-0.739518577844856	0.347429774928186	-2.12854116489502	0.0332922406973873	0.277133181844836
ENSDARG00000081126	5.41104314568168	-2.51152878257282	1.17993614183532	-2.12852941233437	0.0332932140085555	NA
ENSDARG00000015676	184.054397168646	-0.565857009149452	0.265918281712493	-2.12793571583486	0.0333424138313112	0.277210068227407
ENSDARG00000029660	92.9354280123622	0.648514071177791	0.30476848412221	2.12789085802501	0.0333461337390828	0.277210068227407
ENSDARG00000062887	35.4500336598599	0.98010670294588	0.460644879914632	2.12768391809221	0.0333632991718832	0.277210068227407
ENSDARG00000102009	775.791867179378	-0.359226074130448	0.168888491151577	-2.12700150070051	0.0334199585033944	0.27750943320226
ENSDARG00000013963	18.5472669653656	-3.10576666131853	1.46096391111983	-2.12583393585537	0.0335170892739823	0.278138696754154
ENSDARG00000089033	64.2243798545871	0.821741875982861	0.386594022612447	2.12559384759718	0.0335370923383317	0.278138696754154
ENSDARG00000074849	610.287696868079	0.436472666965912	0.205410843578469	2.12487646397877	0.03359692233904	0.278301933090065
ENSDARG00000020876	140.294727114375	-1.61254699183595	0.758895022257661	-2.12486173257367	0.0335981518984735	0.278301933090065
ENSDARG00000093131	1.8674802487516	-5.06734426184813	2.38517359035541	-2.12451801509887	0.0336268512681603	NA
ENSDARG00000002235	10.6819017298472	3.29623829176644	1.55199597115327	2.12387039208423	0.0336809828054835	NA
ENSDARG00000053269	4.43984429738005	3.54857306349508	1.67126458075763	2.12328622550381	0.0337298742519877	NA
ENSDARG00000011298	16.9592770971159	-1.67660120514142	0.789808769745616	-2.12279385765927	0.0337711297860288	0.279562607927175
ENSDARG00000095167	85.8526598944899	0.772145129719499	0.363846626982721	2.12217201550742	0.0338232956368062	0.279822246559851
ENSDARG00000071055	19.1128400303692	-1.29244179557668	0.609271867752357	-2.12128913869695	0.0338974778285985	0.280263596650465
ENSDARG00000040730	175.28438388998	-0.575214031219148	0.271232619780968	-2.12074060886798	0.0339436371215548	0.280472854151815
ENSDARG00000026170	15.2409040508786	-1.51050166471237	0.712853177977814	-2.11895199653494	0.0340945239846219	0.281440257731388
ENSDARG00000098810	108.531813325513	-0.646676231416354	0.305200515636712	-2.11885694251614	0.0341025587349213	0.281440257731388
ENSDARG00000067596	9.77826601754362	2.00763589922965	0.94786466997017	2.11806174745687	0.0341698386116337	NA
ENSDARG00000037100	207.174614589343	0.509716015524108	0.240654212752767	2.11804318608691	0.0341714104062877	0.281821645890428
ENSDARG00000060641	11.8690738796606	-1.54308651305728	0.728621690489675	-2.11781577902277	0.0341906724719877	0.281821645890428
ENSDARG00000037545	4.91813998067834	-2.78134389983519	1.31376661068986	-2.11707610560654	0.0342533892389039	NA
ENSDARG00000104103	747.004036913118	0.405058295185565	0.191366256176833	2.11666520147246	0.034288272180381	0.282381262393742
ENSDARG00000056510	29.9647553016109	1.0032891451938	0.4740275669032	2.1165206735723	0.0343005488218387	0.282381262393742
ENSDARG00000106522	9.40601724392918	-2.36843561053467	1.11926021324416	-2.11607236861372	0.034338653113044	NA
ENSDARG00000017917	10.6338164037527	-1.94745374489174	0.920585484575313	-2.11545128347331	0.0343915028547818	NA
ENSDARG00000071554	2.06132528182469	4.2998305713018	2.0327418402632	2.11528610575806	0.0344055699479318	NA
ENSDARG00000090895	1261.02929589887	0.445831731871238	0.210776547783334	2.11518661141337	0.0344140455952299	0.283142349447726
ENSDARG00000042522	124.323683781946	0.66110030190116	0.312634921428257	2.11460798710828	0.034463372358584	0.283258361226262
ENSDARG00000035569	31.7485324326256	-1.13409577804511	0.536335381260872	-2.11452724856407	0.0344702599856817	0.283258361226262
ENSDARG00000075837	10.6835910083253	-2.31871637954788	1.09664368845504	-2.11437534721465	0.0344832215423671	NA
ENSDARG00000055426	65.2139982531728	0.722309819817724	0.341675421084006	2.11402335446346	0.0345132726584123	0.283284334354597
ENSDARG00000002445	473.07617909558	-0.72679652239243	0.343829236768393	-2.11382990354019	0.0345297979099974	0.283284334354597
ENSDARG00000099616	42.9272231285813	-1.23685583370322	0.585147553498256	-2.1137503289705	0.0345365974086782	0.283284334354597
ENSDARG00000096849	71.9968299663381	1.39468161206133	0.65992875091418	2.11338210394579	0.0345680764453794	0.283369752799052
ENSDARG00000076303	54.4402456368174	1.04022294796883	0.492291846423389	2.1130208747642	0.0345989812298097	0.283450362669549
ENSDARG00000022650	2.63355455962201	4.21253302933178	1.994335098508	2.11224935693268	0.0346650670994292	NA
ENSDARG00000075948	19.9693653129214	-1.7142678218162	0.811653843207613	-2.11206764578543	0.0346806476006069	0.283946482972224
ENSDARG00000086740	72.1664902125994	0.719004836148867	0.340625608415661	2.11083611562016	0.0347864006925397	0.284458073726924
ENSDARG00000026540	464.366209052875	0.416782098654017	0.197477757561748	2.11052679451101	0.0348130057275573	0.284458073726924
ENSDARG00000105834	63.7234792628422	0.826425443601907	0.391579122818456	2.1104941388437	0.0348158154897501	0.284458073726924
ENSDARG00000030267	92.2736311161079	-0.69648598396668	0.330032485366501	-2.11035584328383	0.0348277168769138	0.284458073726924
ENSDARG00000077428	174.747773647895	-0.520180616756219	0.246592813492654	-2.10947192413503	0.0349038669515315	0.284907049898059
ENSDARG00000068705	42.1105625690603	0.974095220174482	0.461856218000813	2.10908759524975	0.0349370213958426	0.285004737305564
ENSDARG00000029766	4.52327246177745	-2.75350618963049	1.30565022074664	-2.10891565434415	0.0349518627216013	NA
ENSDARG00000007125	60.9601034706346	-0.954469827025583	0.452607432740379	-2.10882490649038	0.034959697922696	0.28501688270067
ENSDARG00000040803	91.366272196091	1.06810742914267	0.506616790830598	2.10831430871351	0.0350038110734305	0.285188948856015
ENSDARG00000019185	410.670639984327	0.541121990565114	0.256688526965315	2.10808794986865	0.0350233825690594	0.285188948856015
ENSDARG00000117448	18.5218100463071	1.51274877467077	0.717740938634469	2.1076529054464	0.0350610237222116	0.285188948856015
ENSDARG00000101512	40.2762133560096	-1.00697631205516	0.477783412906536	-2.10759998119094	0.0350656052191383	0.285188948856015
ENSDARG00000057249	454.451947447862	-0.37928481649191	0.179997674754989	-2.10716508981679	0.0351032718426489	0.285322787206836
ENSDARG00000060438	110.772594378891	-0.797004706409505	0.378319026634107	-2.10670003436103	0.0351435892341165	0.285382047429275
ENSDARG00000112928	11.5375566842887	1.79627081371575	0.852669273994179	2.10664423886348	0.035148429008377	NA
ENSDARG00000071353	99.8256020705978	-0.699549427393645	0.332076428681286	-2.1065916366652	0.0351529923126902	0.285382047429275
ENSDARG00000074129	195.23073251827	0.610860500968144	0.290114274596745	2.10558581378745	0.0352403459959361	0.285918657622034
ENSDARG00000087168	2.52667374676078	4.06781541672978	1.93237020071656	2.10509115449066	0.0352833740727694	NA
ENSDARG00000091111	211.365688467361	-0.670523931002149	0.318567990220244	-2.10480635715653	0.0353081675807923	0.286296244904652
ENSDARG00000002872	211.914564498052	0.661013881989564	0.314174212670638	2.10397243099812	0.0353808519418381	0.286712783326269
ENSDARG00000101345	25.5642315406884	-1.34138516599261	0.637791132124973	-2.10317312114927	0.0354506389730195	0.286999793023589
ENSDARG00000091962	33.6782589873736	-1.17545623107216	0.55892180591312	-2.10307813836642	0.0354589396376156	0.286999793023589
ENSDARG00000003420	191.516311715631	0.582035506764707	0.276819911700848	2.10257818228661	0.0355026587692552	0.287035711562759
ENSDARG00000103001	144.744581750402	0.583413633935311	0.2774821954993	2.10252637249579	0.0355071919541121	0.287035711562759
ENSDARG00000104339	18.2102056432726	-1.27357194320542	0.605800606532722	-2.10229558945915	0.0355273907041328	0.287035711562759
ENSDARG00000105061	2.8220585171877	-4.14205995658764	1.97058605957756	-2.10194319423715	0.0355582521911529	NA
ENSDARG00000098742	1.81961772490817	-5.04315517484086	2.4002527591352	-2.10109337678999	0.0356327701948351	NA
ENSDARG00000055901	4.80682859135722	3.60699300891588	1.71732995727625	2.10034943700435	0.0356981134098685	NA
ENSDARG00000025212	134.7818308692	0.601558500476107	0.286428971551774	2.10020130721089	0.0357111364382379	0.288347063245604
ENSDARG00000020606	108.610179321622	-1.16226112600985	0.55362031936676	-2.09938307058393	0.0357831458402478	0.28865490821197
ENSDARG00000074761	27.5829351876994	-1.19844845737617	0.570885329380366	-2.09928053095525	0.0357921786275324	0.28865490821197
ENSDARG00000076703	284.536094796742	0.532064776081395	0.253503892761183	2.09884262638379	0.0358307758351484	0.288741608413878
ENSDARG00000036295	1255.86963041996	-0.40286118441451	0.19196008611678	-2.09867161743941	0.0358458583148362	0.288741608413878
ENSDARG00000040971	1043.62723971255	-0.492313560735854	0.234620399618921	-2.09834081578365	0.035875049402939	0.288803808838023
ENSDARG00000003021	193.868918321761	0.666797640125501	0.317873982597411	2.09767919562641	0.0359334938878641	0.288954615831982
ENSDARG00000078125	67.856363286371	-0.884067208587823	0.421457534054268	-2.09764243643581	0.0359367434052115	0.288954615831982
ENSDARG00000030824	31.2654790420279	-1.10979144609706	0.529220633113678	-2.09702981451723	0.0359909361620717	0.289115460336584
ENSDARG00000102226	228.805124856828	0.476076576946536	0.227034986196727	2.09693045517669	0.0359997320891896	0.289115460336584
ENSDARG00000058984	19.2509146844817	-1.31184123368731	0.625705344364784	-2.09657987661763	0.0360307821997011	0.289192173120751
ENSDARG00000117294	31.911646746358	1.01204069416705	0.482850687115021	2.09597028889796	0.0360848266546609	0.289453242789802
ENSDARG00000070230	145.724579298782	-0.855310802021503	0.408357910747589	-2.09451263098018	0.0362143390794045	0.290226611918862
ENSDARG00000061732	177.554096632053	-0.706599370309546	0.337375606321414	-2.09439970486893	0.0362243890433964	0.290226611918862
ENSDARG00000004447	21.1621112621647	-1.40158827123297	0.669448366037347	-2.0936465638558	0.0362914763438065	0.290591035581479
ENSDARG00000105670	10.7931608568851	-1.65578710245906	0.791187593938916	-2.09278698900692	0.036368173790641	NA
ENSDARG00000002523	465.321079642986	0.477291081899847	0.228078939742593	2.09265740378533	0.0363797482894612	0.291124553236069
ENSDARG00000039980	340.04203562553	-0.644144050705529	0.307990101049555	-2.09144400586397	0.036488280899499	0.291819473638562
ENSDARG00000008662	79.2138850249011	-0.732078470822795	0.35019788478957	-2.09047085268003	0.0365755240278102	0.292180389155901
ENSDARG00000000760	38.0109905253959	0.957884199452492	0.458258931450049	2.09026847861208	0.0365936891572239	0.292180389155901
ENSDARG00000013004	945.717307443873	0.419917433240579	0.20089685002497	2.09021412325971	0.0365985694118118	0.292180389155901
ENSDARG00000087804	5.94960979395622	-3.01335090055837	1.44191910952356	-2.08981965815963	0.0366340027820292	NA
ENSDARG00000096608	2.76297210940141	-3.82940995922422	1.83272318538533	-2.08946445909619	0.0366659340294351	NA
ENSDARG00000015374	185.609915502145	0.55303277708748	0.264687229607703	2.08938216591386	0.0366733353025205	0.292515227157459
ENSDARG00000060978	9.79876683866045	1.90449523959505	0.911794901171814	2.08873205711882	0.0367318494536641	NA
ENSDARG00000078136	609.320714617363	-0.404320071588629	0.193572517661758	-2.08872662541449	0.0367323386782959	0.292515227157459
ENSDARG00000059003	19.0494253132438	-1.19734052979847	0.573277334791499	-2.08858864136664	0.0367447685350149	0.292515227157459
ENSDARG00000077151	112.697729422842	-0.650485571183818	0.3114530071809	-2.08855126194366	0.0367481363588559	0.292515227157459
ENSDARG00000019595	9.829768989399	-1.79479513027466	0.859376781005111	-2.08848455060131	0.0367541475932306	NA
ENSDARG00000086107	57.9845612469377	-0.823562154732437	0.394361474344056	-2.08834333044898	0.0367668754405258	0.292515227157459
ENSDARG00000009342	162.683871274775	0.579735289326571	0.277611409611245	2.08829777615555	0.0367709819449348	0.292515227157459
ENSDARG00000069278	79.3031425973932	0.706357580501618	0.33838436204194	2.08744155976709	0.036848238518683	0.292885811694416
ENSDARG00000074308	122.125988265776	0.787334310308865	0.377202535186877	2.08729856473207	0.0368611544517586	0.292885811694416
ENSDARG00000031337	50.0215837192871	1.35482877937339	0.649157199718125	2.08705808078795	0.0368828847019284	0.292885811694416
ENSDARG00000076945	5.09128874389847	3.95149750769803	1.89340738562219	2.08697691669748	0.0368902211920413	NA
ENSDARG00000077847	777.330972928717	-0.498416948859959	0.238910981705519	-2.08620359475273	0.0369601847658564	0.293326492902832
ENSDARG00000063268	6.4993210089671	-2.82575105586254	1.35471915845611	-2.08585745482693	0.0369915371430593	NA
ENSDARG00000063573	264.579529191384	0.507685767304361	0.243400347497847	2.08580543340782	0.0369962510533827	0.293349832129654
ENSDARG00000012640	2.69620315207687	-3.75439739244673	1.80017481034943	-2.08557378475814	0.0370172480595657	NA
ENSDARG00000071424	1004.69852593019	-0.422924181984948	0.202803866900746	-2.08538519727501	0.0370343494248119	0.293349832129654
ENSDARG00000114870	41.7601189330695	3.6090237052323	1.73078063558772	2.08519995603417	0.0370511538972444	0.293349832129654
ENSDARG00000044899	317.134698624908	0.633526951119713	0.30389981461052	2.08465724775662	0.0371004239764632	0.293349832129654
ENSDARG00000098011	14.3889317386378	-3.03254295436979	1.45483901075829	-2.08445259712219	0.0371190177792904	0.293349832129654
ENSDARG00000101449	52.4362923402765	-0.82972033991222	0.398060556709728	-2.08440732427871	0.0371231321746518	0.293349832129654
ENSDARG00000044753	264.324787637687	0.436660240836636	0.209500658849516	2.08429053748365	0.0371337475496795	0.293349832129654
ENSDARG00000075685	19.9707994543225	-1.28832597591661	0.618124982973388	-2.08424835009795	0.0371375828216474	0.293349832129654
ENSDARG00000027153	6.04092431933022	-2.86307498949651	1.37386598681895	-2.08395507055653	0.0371642543037965	NA
ENSDARG00000060482	64.3669976614578	-0.989256372607252	0.474711018338182	-2.08391281093566	0.0371680988299323	0.293418583016578
ENSDARG00000073845	23.2959856089094	-1.08601373788418	0.521255343425263	-2.08345823516703	0.0372094748134415	0.293462193037518
ENSDARG00000075666	421.712632566993	-0.702479181193652	0.337186256504996	-2.08335650591158	0.0372187396890985	0.293462193037518
ENSDARG00000061579	10.4378678056918	1.98118984205113	0.951028046429812	2.08320863878681	0.0372322100202856	NA
ENSDARG00000014588	26.0148231509448	1.21071579395239	0.5811993694648	2.08313335760719	0.0372390695446806	0.293462193037518
ENSDARG00000101081	63.2676631269558	-0.85800893828215	0.411968871291556	-2.0827033255989	0.0372782741376682	0.293599147365288
ENSDARG00000090980	10.3403524096271	-1.81785666388913	0.872991806575153	-2.08232958224521	0.0373123756119745	NA
ENSDARG00000008439	62.1008102083017	0.869133041278449	0.417452711042671	2.08199160836114	0.0373432362313534	0.293938685654866
ENSDARG00000010316	352.517819851158	0.47316333137511	0.227327400627708	2.0814179464006	0.0373956674194472	0.294179250366318
ENSDARG00000099995	201.834194829529	-0.736485218490598	0.35390181814357	-2.08104389616846	0.0374298883578879	0.29419235494254
ENSDARG00000044815	79.2965591836056	-0.615653879948347	0.295856339803032	-2.08092170800944	0.0374410728264666	0.29419235494254
ENSDARG00000079665	5.29981720447299	-2.31565121384616	1.11286440559182	-2.08080265862641	0.0374519727233267	NA
ENSDARG00000114063	3.4667972088266	4.08214103838289	1.96195499723078	2.08064968062196	0.0374659830139398	NA
ENSDARG00000114502	5.24633609447087	3.13586204925061	1.50719220701021	2.08059863543958	0.0374706589126133	NA
ENSDARG00000103337	103.989904634368	-0.762182732832947	0.366344095741877	-2.0805104864307	0.0374787348074051	0.294247230859521
ENSDARG00000034086	245.525202491476	-0.442965042105139	0.21292630486115	-2.0803678643369	0.0374918044672331	0.294247230859521
ENSDARG00000035131	29.617695052169	-1.21035074435724	0.581958041611397	-2.07979039348933	0.0375447626216844	0.294298545107284
ENSDARG00000019013	271.830063037353	-0.543971390111649	0.261570188009559	-2.07963833436465	0.0375587181001974	0.294298545107284
ENSDARG00000087152	19.0666386024229	1.32492166492568	0.63710989241003	2.07958105926409	0.0375639757619095	0.294298545107284
ENSDARG00000058158	4.75103598935773	3.77950484484706	1.81760615935901	2.07938602396677	0.0375818840442558	NA
ENSDARG00000100548	48.6690536717307	0.791863792112537	0.380839202162853	2.07926019069309	0.0375934420017839	0.294357963799766
ENSDARG00000091988	4.90905016707169	-2.38322532549542	1.14619322338324	-2.07925267474608	0.0375941324474632	NA
ENSDARG00000018096	310.169618457533	-0.490283473017472	0.235903727939676	-2.07832015754683	0.0376798810579177	0.294598923433574
ENSDARG00000060813	6.77201238766471	-2.24501349690217	1.0802751526161	-2.07818673924455	0.037692162990349	NA
ENSDARG00000105184	196.160417598364	-0.494018188760506	0.237748765269243	-2.07790012369169	0.0377185591409224	0.294598923433574
ENSDARG00000063007	2492.12165188664	-0.491272859840357	0.236442796006821	-2.07776624256373	0.0377308944472389	0.294598923433574
ENSDARG00000039499	7.72485920827647	3.08066095155064	1.48271607961276	2.07771467100783	0.0377356469730342	NA
ENSDARG00000070433	587.212329518242	0.373550785353027	0.179790878249772	2.07769598207356	0.0377373693590265	0.294598923433574
ENSDARG00000079613	407.184969816139	0.471998223513273	0.227174887177064	2.07768662011215	0.0377382321894504	0.294598923433574
ENSDARG00000078653	320.899433243342	-0.621042004981074	0.298937468334866	-2.07749804144788	0.0377556158191705	0.294598923433574
ENSDARG00000093773	91.9079167343791	0.676314962152264	0.325581579309529	2.0772519243458	0.0377783137256198	0.294605145644659
ENSDARG00000055475	1140.093960192	-0.688250521245657	0.331410698487124	-2.07672994380535	0.0378264912842099	0.294809942500111
ENSDARG00000024785	1578.07653004078	-0.358285440162226	0.172605978652038	-2.07574177302691	0.0379178402213436	0.295350773976557
ENSDARG00000042069	236.168339376323	-0.477179641981862	0.230044034692319	-2.07429696066705	0.0380517399178111	0.296218914358473
ENSDARG00000067719	5.32584335984022	-2.92342597903112	1.40937319489845	-2.07427386132583	0.0380538839382211	NA
ENSDARG00000058133	92.8271017021832	0.746450741675222	0.359897580862619	2.0740643487686	0.0380733350376003	0.296218914358473
ENSDARG00000018296	124.51932050949	0.679429230892519	0.327866130016929	2.07227636126195	0.0382396756211467	0.296936606017192
ENSDARG00000039304	30.1947034485492	1.21583786849289	0.586716091682159	2.07227632875552	0.0382396786509025	0.296936606017192
ENSDARG00000074968	49.7917259983181	0.851347410714182	0.410830251826162	2.07226076202981	0.0382411295680236	0.296936606017192
ENSDARG00000004891	249.434808770314	0.479726487739422	0.231514369219292	2.07212402995609	0.0382538758718253	0.296936606017192
ENSDARG00000036870	80.8796410303684	-0.732142080112529	0.353492770215276	-2.07116564128499	0.0383433192713346	0.29745924500461
ENSDARG00000035609	3.79267547710121	-3.25834774544949	1.57321266680606	-2.07114258243585	0.0383454734695065	NA
ENSDARG00000088124	3.44459298363473	-4.27153865100496	2.06315815062081	-2.07038837508392	0.0384159895815996	NA
ENSDARG00000034817	27.5929467199054	1.22367665893051	0.591056134451437	2.070322237779	0.0384221784735181	0.29789921891975
ENSDARG00000077996	37.0070948929402	-0.959551088071558	0.463744800358582	-2.06913605786977	0.0385333209254627	0.298532410220628
ENSDARG00000019746	164.53266732637	0.560733646125168	0.271043115248419	2.0687987061071	0.0385649799056054	0.298532410220628
ENSDARG00000059695	3.23896739151457	-4.49822699355109	2.17454346962007	-2.06858453574028	0.038585090322762	NA
ENSDARG00000019507	789.97621329496	0.488446830378022	0.236132571542608	2.06852797641212	0.0385904026833877	0.298532410220628
ENSDARG00000041959	1178.04815788691	-0.455435528774922	0.220185040201688	-2.06842176179519	0.0386003806192551	0.298532410220628
ENSDARG00000091298	25.0879463841497	-2.65717248234798	1.28473301848361	-2.06826822703154	0.0386148077448627	0.298532410220628
ENSDARG00000055383	680.814378888747	0.50005665249569	0.24180656112622	2.06800282906578	0.0386397570714868	0.298553711732131
ENSDARG00000074424	254.599222816458	-0.455598094777531	0.220382246775938	-2.06730851256243	0.0387050926437863	0.298763603567606
ENSDARG00000102008	6.86263430256016	2.12022309108038	1.02564269622427	2.06721414668638	0.0387139797676418	NA
ENSDARG00000006399	3043.86618918822	-0.348364512949319	0.168532046550475	-2.06705205377652	0.0387292492880669	0.298763603567606
ENSDARG00000015863	825.10244499372	0.367904594710911	0.177989093026587	2.06700640165606	0.0387335507450123	0.298763603567606
ENSDARG00000038242	10.3228085168482	1.67301534639055	0.809480634270544	2.06677624585568	0.038755242782454	NA
ENSDARG00000117405	27.5589233638996	-1.27204204176411	0.615530424566871	-2.06657866288121	0.0387738730849677	0.298903232515178
ENSDARG00000060678	209.013532470598	-0.720891571650148	0.348920111395145	-2.06606483291458	0.0388223582709156	0.299105591901693
ENSDARG00000105124	2.05884967623568	-5.12141263820676	2.47919596284046	-2.06575547676315	0.0388515740657866	NA
ENSDARG00000053554	57.1288114284183	-1.01604990560945	0.49189558855721	-2.06558043870579	0.0388681130457466	0.299286695301307
ENSDARG00000040538	187.493733920937	0.493033889500239	0.238789843006626	2.0647188477215	0.0389496101823377	0.299742652272773
ENSDARG00000074204	36.4897947552011	1.15063592141201	0.557351148013795	2.06447214742892	0.0389729720610921	0.299750954926135
ENSDARG00000004282	12.8844808086747	-1.68655119390774	0.817098822473665	-2.06407248122316	0.0390108446759706	0.299870790046375
ENSDARG00000053875	309.977764849992	-3.89210361055314	1.88586566481017	-2.06382866138289	0.0390339645424353	0.299877150785174
ENSDARG00000015575	9.47554081244924	2.02568569581897	0.981627518533038	2.06359913263861	0.0390557399099237	NA
ENSDARG00000017007	251.320066225362	-0.470963631421471	0.22824725173332	-2.06339234249242	0.0390753669029941	0.300019014929667
ENSDARG00000037361	353.276899276977	0.444147278043232	0.215274815240631	2.06316413532522	0.0390970363642362	0.300019014929667
ENSDARG00000018643	7.75187979794456	-2.03531183882501	0.986903929192983	-2.0623201292646	0.039177267837066	NA
ENSDARG00000074298	94.6668699524582	0.636074972071352	0.308473432716425	2.06200892721963	0.0392068860582725	0.300301196910874
ENSDARG00000007195	136.760213853311	0.564240016563283	0.273636073761251	2.06200888942583	0.0392068896563984	0.300301196910874
ENSDARG00000010186	89.5528427438728	0.712615838017657	0.345620222541438	2.06184647639424	0.0392223546413712	0.300301196910874
ENSDARG00000002401	66.3720910773009	0.962983207838897	0.467050722105632	2.0618386018063	0.0392231045920611	0.300301196910874
ENSDARG00000041205	2.12290119631724	-4.13939484379943	2.00772856023609	-2.06173031842147	0.0392334183919455	NA
ENSDARG00000077329	224.229579756811	-0.563824599309294	0.27355719204824	-2.06108490545504	0.039294940611457	0.300680057511558
ENSDARG00000092174	1.85813384587352	4.1871388039144	2.03166823146187	2.06093629809902	0.0393091177957608	NA
ENSDARG00000096901	37.5865253998712	1.02584853290242	0.497801363704446	2.06075878392227	0.0393260583911015	0.300747093506025
ENSDARG00000057151	222.481405015567	-0.645356489783137	0.313226525623449	-2.06035069507161	0.0393650267760322	0.300874056926809
ENSDARG00000062370	192.943334124317	-0.81193652142631	0.394127368498186	-2.0600866276305	0.0393902600298301	0.30089595566228
ENSDARG00000069453	27.3790688391558	1.21525993507707	0.590163432687401	2.05919219620773	0.0394758304561408	0.301378474061297
ENSDARG00000002830	43.4215174035328	-0.794928758185383	0.386083244204254	-2.05895689626156	0.0394983678466047	0.301379491929964
ENSDARG00000112858	4.03231414145641	-2.84183696511366	1.38047473380143	-2.05859397171874	0.0395331507318657	NA
ENSDARG00000055398	7.61790938971921	-2.6120010787424	1.26895928299846	-2.05838052783729	0.0395536194489043	NA
ENSDARG00000093452	8.61346289271081	-1.87699060023785	0.912042012681869	-2.0580089229865	0.0395892768583117	NA
ENSDARG00000015722	528.451579182064	-0.384486094301071	0.186870239328389	-2.05750308707749	0.0396378582766901	0.302272375021562
ENSDARG00000006467	102.940730960735	-1.07295085129669	0.521863983978238	-2.0559971261428	0.0397827932120886	0.303171367441777
ENSDARG00000038543	230.601790815487	0.573578932084074	0.279015597863496	2.05572353831161	0.0398091717444894	0.303171367441777
ENSDARG00000017673	12868.5936068968	-0.461435408945548	0.224479806640928	-2.05557647189018	0.039823357587691	0.303171367441777
ENSDARG00000074317	9.44289437207615	-1.99518027344855	0.970987966875217	-2.05479402578935	0.0398989034987836	NA
ENSDARG00000069109	231.028281621826	-0.428915363887221	0.208790344611522	-2.05428735071666	0.0399478882905514	0.303630979728892
ENSDARG00000109358	40.0203671732855	-1.17661902777844	0.572764716001102	-2.05427987253352	0.0399486116550298	0.303630979728892
ENSDARG00000040864	477.035854859547	-0.409488717367313	0.199351074170508	-2.05410840684545	0.0399652005757578	0.303630979728892
ENSDARG00000056783	148.12699075705	-0.640420133468164	0.31178906312588	-2.05401731236995	0.0399740161388543	0.303630979728892
ENSDARG00000099943	374.387710987067	-0.467842155385534	0.227834761866546	-2.05342745572588	0.0400311387716801	0.303893272436027
[truncated: 30,058 more rows]
