# Supplementary material for: Neuro-Transcriptomic Responses to Polypharmacological Agents in Danio rerio: Implications for Translational Drug Repurposing in Neurodevelopmental Disorders
Source: Brain Sci. 2026 Mar 18;16(3):323. doi: 10.3390/brainsci16030323 (PMC13025160; doi:10.3390/brainsci16030323)
Supplement: Supplementary file 1 [file brainsci-16-00323-s001.zip › Supplementary_Table_S17.csv]

	baseMean	log2FoldChange	lfcSE	stat	pvalue	padj
ENSDARG00000036832	206.414399848856	9.02720827675897	0.835989939298285	10.7982259742698	3.50918051734767e-27	6.38776129572796e-23
ENSDARG00000069093	257.150490592628	5.72901426217887	0.711728361274184	8.04943932812008	8.31741777297526e-16	7.57009778607343e-12
ENSDARG00000071586	124.391132851604	3.08033324288053	0.415213885537654	7.4186662589375	1.18305602888813e-13	7.17838963128353e-10
ENSDARG00000098631	202.964005673307	-2.50319208985818	0.339345089513452	-7.3765384183022	1.62458022220122e-13	7.3930584461822e-10
ENSDARG00000027063	32.2972244079869	5.82857992263321	0.812107312779001	7.177105575725	7.12027043874534e-13	2.59220565592963e-09
ENSDARG00000091150	1827.70200372833	-2.29230224940032	0.322418203210178	-7.1097172137828	1.16280959563042e-12	3.52777051154342e-09
ENSDARG00000035018	43.7185865429321	3.45643085166129	0.489716325482588	7.0580265998998	1.68883736726555e-12	4.39170094233355e-09
ENSDARG00000102415	28.9139373340165	4.7473991143116	0.675566088471216	7.02729043883006	2.10582738370353e-12	4.79154698319442e-09
ENSDARG00000063385	367.420641467635	-2.73210728241904	0.390403602915462	-6.99816103646628	2.59343907670706e-12	5.24537461258873e-09
ENSDARG00000104267	140.186041541373	2.21607625995943	0.320273099444119	6.91933310604528	4.53774725075181e-12	8.26006132054352e-09
ENSDARG00000116617	44.3473907949127	3.86276286289009	0.561754415995358	6.87624832649648	6.14493464639642e-12	1.01687495789413e-08
ENSDARG00000021794	218.236403878153	-1.58450541969787	0.234727136345066	-6.75041430816304	1.47423570468122e-11	2.06661431122497e-08
ENSDARG00000090268	241.342795635029	12.0303873972912	1.78221369896939	6.75024964977437	1.47590979761164e-11	2.06661431122497e-08
ENSDARG00000074322	27.7584084950758	8.9581736328373	1.34185700711764	6.67595249368621	2.45631534349757e-11	3.19373629983474e-08
ENSDARG00000078654	1210.0497027364	-1.13241481331739	0.170989874451186	-6.62270100467656	3.52693972660929e-11	4.08134491939463e-08
ENSDARG00000026726	50.7214240732123	3.64512179129067	0.550606925147037	6.62018878588797	3.58740420317058e-11	4.08134491939463e-08
ENSDARG00000091234	60.8608531174039	2.8157029457089	0.4274768932687	6.58679566088039	4.49420122278550e-11	4.81223205049203e-08
ENSDARG00000063126	61.0098361665709	-3.01443584830739	0.459615691813535	-6.55860080932645	5.43149838059282e-11	5.24363725251588e-08
ENSDARG00000040432	36.2937537508163	4.58543291633659	0.699515552615305	6.55515506294729	5.55840884671573e-11	5.24363725251588e-08
ENSDARG00000019353	290.403237385652	1.8488760649311	0.282279628960745	6.54980336958077	5.76128907599393e-11	5.24363725251588e-08
ENSDARG00000103747	48.9465229104288	4.43759500728873	0.681689625063129	6.50970008070429	7.53009970390419e-11	6.52716213857943e-08
ENSDARG00000054290	2359.44675169177	-2.07276386941349	0.319404980054108	-6.4894538246159	8.61481041752048e-11	7.12797245591478e-08
ENSDARG00000090232	81.2387554963111	-3.02132252593241	0.467225360287373	-6.46652083284628	1.00285007204512e-10	7.93690428758142e-08
ENSDARG00000076833	96.7323679740878	3.48609423457086	0.545175898696384	6.39443937801864	1.61137461648544e-10	1.22216050599519e-07
ENSDARG00000068168	1255.61523509742	-1.81921748777598	0.286029562750595	-6.3602428723854	2.01434989355399e-10	1.4508651216593e-07
ENSDARG00000033466	30.5503464525863	4.81573744643499	0.757681852187203	6.35588332033212	2.07232286783178e-10	1.4508651216593e-07
ENSDARG00000102081	571.149380950796	-1.55739530205964	0.245956598182816	-6.33199236599479	2.42015464305292e-10	1.57355494139084e-07
ENSDARG00000103754	844.338783747679	-1.35674947973494	0.214269616888501	-6.33197323744203	2.42045477992328e-10	1.57355494139084e-07
ENSDARG00000023188	19.3536161835185	8.44257733953293	1.3400790962384	6.30005897654192	2.97532413521885e-10	1.86758018046168e-07
ENSDARG00000077405	450.787424490912	-2.43959730901747	0.390031387220456	-6.25487432281585	3.97836151358608e-10	2.41393715439358e-07
ENSDARG00000033012	250.581770147618	-2.45425919187347	0.392997904798116	-6.24496762427837	4.23887907580791e-10	2.47924595157836e-07
ENSDARG00000011410	35.7152878048919	-3.42285231586087	0.548479517589398	-6.24062012544155	4.35839534420191e-10	2.47924595157836e-07
ENSDARG00000109310	31.2021479991394	5.9464469315838	0.954439169678827	6.23030479101649	4.65528574586324e-10	2.5409254929871e-07
ENSDARG00000053875	309.977764849992	11.4747977191884	1.84266586726446	6.2272807691518	4.74600158004512e-10	2.5409254929871e-07
ENSDARG00000089505	236.450137941498	-2.30224905406255	0.370228288113569	-6.21845798383814	5.0206434354748e-10	2.61116492731279e-07
ENSDARG00000099194	615.314499816586	-1.94908993421778	0.314993279369988	-6.18771910980487	6.10409697366967e-10	3.08646881143636e-07
ENSDARG00000103004	223.217131355113	-2.84275447452566	0.46367090241116	-6.13097449018883	8.734241100462e-10	4.29701056085702e-07
ENSDARG00000030411	239.809968970624	8.22019805863355	1.3573177671369	6.05620751283102	1.39368193973175e-09	6.67610324972027e-07
ENSDARG00000092947	311.203139530221	7.47407999515358	1.24157024574145	6.01986075358158	1.74567178599251e-09	8.1478111590825e-07
ENSDARG00000006526	19.5053659695243	8.43121752991278	1.4023760851127	6.01209448693303	1.83141518697042e-09	8.33431266210562e-07
ENSDARG00000039576	96.7815739167004	1.85302020209131	0.311246246165966	5.95355036379531	2.62387059498848e-09	1.16493454733111e-06
ENSDARG00000103720	161.893058180384	1.99324075920211	0.336733362021139	5.91934445472909	3.23227368996061e-09	1.38854596448287e-06
ENSDARG00000039099	70.8266962165508	9.32890153594956	1.57710816466699	5.91519449645319	3.31483640188581e-09	1.38854596448287e-06
ENSDARG00000102832	1467.13542448469	-1.8027637912187	0.305014567191062	-5.91041866564177	3.41239311459038e-09	1.38854596448287e-06
ENSDARG00000068708	1296.7965482489	-1.18388586624687	0.200337959152897	-5.90944357850491	3.43265222225618e-09	1.38854596448287e-06
ENSDARG00000037845	37.4373675776393	3.79229298763236	0.643067009486572	5.89719723090779	3.69727830737582e-09	1.46307732672091e-06
ENSDARG00000026611	137.142936059985	2.34301902602439	0.400676750213237	5.8476540622271	4.98554021007995e-09	1.9308891158316e-06
ENSDARG00000040110	411.212879784627	-1.44640847003993	0.248348201972303	-5.82411492635346	5.74160572091503e-09	2.1357358309248e-06
ENSDARG00000043436	15.6031068206772	8.1311237181423	1.39616550104209	5.82389674581794	5.74911035078366e-09	2.1357358309248e-06
ENSDARG00000071272	984.480796101669	-1.95228160619286	0.33554084002504	-5.81831292443317	5.94445390663261e-09	2.14504965540712e-06
ENSDARG00000100133	29.8684672529566	6.5106576647231	1.11934610506143	5.81648306567862	6.00986279326281e-09	2.14504965540712e-06
ENSDARG00000091359	779.343003198817	-1.42478467807326	0.246086557608267	-5.78977044467949	7.04826852767179e-09	2.46730061556172e-06
ENSDARG00000020133	84.0140919674942	2.36807627125273	0.413091249292004	5.73257428064954	9.89176910071133e-09	3.39735609321223e-06
ENSDARG00000037965	757.609117244812	-1.9747898201284	0.345508849251943	-5.71559838309204	1.09318650546081e-08	3.68505073313021e-06
ENSDARG00000091298	25.0879463841497	6.8768912344747	1.20785379563901	5.69347983945068	1.24475920243649e-08	4.06778417521923e-06
ENSDARG00000032929	238.813913685439	9.55552959954016	1.67859704720431	5.69256905071698	1.25141962210777e-08	4.06778417521923e-06
ENSDARG00000076128	114.930049085804	-2.48554927859966	0.437911132789106	-5.67592164823241	1.37943911177556e-08	4.40525090379833e-06
ENSDARG00000103813	108.668173765154	-2.06031167975349	0.363332293344512	-5.67059883609052	1.42299248168282e-08	4.46598830070213e-06
ENSDARG00000090873	13.0898591744705	7.88033408471114	1.39397237818366	5.65314937945844	1.57534281141044e-08	4.86033308408547e-06
ENSDARG00000101858	452.767141240812	-1.90502029802712	0.341104871020313	-5.58485222544263	2.33899012767497e-08	7.09610621567793e-06
ENSDARG00000058371	74.3455974783246	7.61535618032624	1.36468016634772	5.58032304426841	2.40072284103724e-08	7.16399309432802e-06
ENSDARG00000024548	274.067528524215	11.2998070847858	2.02851773049062	5.57047489156176	2.54045927498333e-08	7.45870648105186e-06
ENSDARG00000056292	1320.97355020103	-1.0820659218336	0.194351128648136	-5.5675823925501	2.58297953568606e-08	7.46317087112594e-06
ENSDARG00000016630	400.969364508164	-2.06083246222162	0.370754426810302	-5.55848376498564	2.72128264982463e-08	7.73992313668089e-06
ENSDARG00000093549	27.7106873643834	4.03092190395526	0.729021396931666	5.52922303916012	3.21652181554714e-08	9.00774563206225e-06
ENSDARG00000021443	98.6589160859636	2.36698360457682	0.43006698317315	5.50375568734102	3.7178467564717e-08	1.02539340163719e-05
ENSDARG00000056151	68.9582420028441	6.91538940544699	1.25857070250448	5.49463720368334	3.91514439515259e-08	1.06369214067108e-05
ENSDARG00000099768	111.978700931531	-2.08215299160165	0.380395524685005	-5.4736527022126	4.40852653749653e-08	1.18012365532426e-05
ENSDARG00000012066	55.2749059548285	2.74257337446457	0.50269174679178	5.45577561590757	4.87595348853851e-08	1.28633306307053e-05
ENSDARG00000023062	89.314115515174	2.30150080531268	0.423686778536906	5.43208077736181	5.57006964930535e-08	1.44541469910988e-05
ENSDARG00000014587	109.34249472069	1.55879236693527	0.287074386638327	5.42992492360222	5.63777639052913e-08	1.44541469910988e-05
ENSDARG00000078399	100.95289161478	-3.24850662661287	0.601343507999489	-5.40208147822165	6.58720150860608e-08	1.6653726258494e-05
ENSDARG00000071082	200.159610503659	1.59969497579711	0.296824347976789	5.38936575352035	7.07067742902376e-08	1.76311700329479e-05
ENSDARG00000103996	200.543390758539	-1.38820243392569	0.259319052263547	-5.35326047896724	8.63833574199784e-08	2.12491385826469e-05
ENSDARG00000019417	335.968712819913	-1.55566152792373	0.290825893848513	-5.34911629544946	8.83847359182649e-08	2.14515646389357e-05
ENSDARG00000008886	26.8226597937133	2.75328988856984	0.516647194508741	5.3291490166473	9.86740121346471e-08	2.33460462287902e-05
ENSDARG00000105223	74.2093287931842	2.3288945038585	0.43702286971685	5.32899915596501	9.87554556730672e-08	2.33460462287902e-05
ENSDARG00000088091	526.158817904098	4.68316178287121	0.879591697356772	5.32424509797489	1.01373144778664e-07	2.36576327487952e-05
ENSDARG00000090783	19.1977088592382	7.43736786882038	1.40562432144021	5.2911491039085	1.21550216931888e-07	2.78137761094619e-05
ENSDARG00000068507	264.342532624178	11.2467015424729	2.12598355745642	5.29011689814228	1.22238207370046e-07	2.78137761094619e-05
ENSDARG00000077361	2014.30276557884	-1.3113776716561	0.249000743692338	-5.26656126487888	1.39002872188536e-07	3.12378923759002e-05
ENSDARG00000011407	85.2165719336303	2.60655448523951	0.49544205719075	5.2610682670324	1.43220842314153e-07	3.1793280398104e-05
ENSDARG00000041361	492.60041623667	-1.17716153644502	0.223884674626379	-5.25789243238504	1.45715706053783e-07	3.19573855096025e-05
ENSDARG00000015057	555.719487428732	-1.56555092945924	0.299628194322547	-5.22497868733255	1.7417517032007e-07	3.77441741111457e-05
ENSDARG00000078992	1560.00070163772	-0.830966946038764	0.160315338124609	-5.18332778235402	2.17961486747228e-07	4.66770934501151e-05
ENSDARG00000102483	229.145771157936	-1.67686035188783	0.325862081477308	-5.14592045900439	2.662122122878e-07	5.63472197706375e-05
ENSDARG00000003216	10.4922203934905	7.44335783005678	1.44842614229356	5.13892811839915	2.76310063081382e-07	5.78123227387403e-05
ENSDARG00000077383	59.2425164619384	1.9089215391284	0.372792124243742	5.12060586848744	3.04555579268759e-07	6.29980137435139e-05
ENSDARG00000058000	351.959031291043	-1.68527641651452	0.329361441954769	-5.11679936337526	3.10763882702203e-07	6.35599433351482e-05
ENSDARG00000099672	18.5188680212499	4.63440146729111	0.912682097759459	5.07778281032146	3.81864851618245e-07	7.72342877111878e-05
ENSDARG00000036427	21.4415907178583	3.18836156538268	0.629933336090867	5.06142695220493	4.16130173354832e-07	8.32397532481099e-05
ENSDARG00000024540	58.2966140559694	2.90317868813671	0.575671098191633	5.04312045064712	4.58000741012696e-07	9.06194292245012e-05
ENSDARG00000008363	303.116951578915	1.26020820127257	0.251232992175116	5.01609358851311	5.27326492880542e-07	0.000103214238171016
ENSDARG00000057907	119.577726726986	-1.64817282986786	0.330114090167202	-4.992736992938	5.95295979204953e-07	0.000115278433079444
ENSDARG00000013719	193.033251732817	-1.13063315574401	0.226623101504208	-4.98904634275783	6.06780907554924e-07	0.000116024449453732
ENSDARG00000101334	8.77308982949219	7.24691518542518	1.4533757820757	4.98626389320674	6.15580512191444e-07	0.000116024449453732
ENSDARG00000077052	589.510864138889	-1.16449482492195	0.233580034318319	-4.98542107128471	6.18270153107291e-07	0.000116024449453732
ENSDARG00000055290	9.54166198214954	7.32484376499044	1.4699400783055	4.98309004094527	6.25768130136298e-07	0.000116233237478276
ENSDARG00000005673	40.2480421149187	2.76524901591937	0.556278515480793	4.97097935470213	6.66155435029458e-07	0.000121884068465814
ENSDARG00000104701	168.925517988437	-1.77161780048966	0.356463441067417	-4.96998456611597	6.69582313167135e-07	0.000121884068465814
ENSDARG00000098880	365.643434445367	-1.39023526543621	0.281089502663081	-4.94588112421463	7.58002080574221e-07	0.00013661298883854
ENSDARG00000002403	1111.57007027914	-1.06605497435452	0.216239614075372	-4.92997075911789	8.22419256862194e-07	0.000146769585614338
ENSDARG00000016664	873.017368005624	-1.08036663540384	0.219315137461712	-4.92609241618105	8.38903321238484e-07	0.000148257836470914
ENSDARG00000043128	16.9569114865895	4.37794269213497	0.889685516715444	4.9207754986251	8.62019652343358e-07	0.000150878305111598
ENSDARG00000000103	787.664728720872	-1.29244399833633	0.263026093319818	-4.91374822179646	8.93514818052738e-07	0.000154901430790609
ENSDARG00000052419	2410.93459868815	-1.58046872777961	0.322454539528855	-4.90136913590631	9.51710370152952e-07	0.000163433810074473
ENSDARG00000074656	34.1220108330817	8.28422366917719	1.69595275635904	4.88470191054271	1.03585445772199e-06	0.000176221109288911
ENSDARG00000074332	1219.94349637211	-1.42838777901617	0.292805676437028	-4.87827898829469	1.07015486180677e-06	0.000180370638421005
ENSDARG00000078748	5477.85137180656	-1.11173228328127	0.228063272355314	-4.87466601614499	1.08992693122961e-06	0.000182017797515345
ENSDARG00000070050	17.8234565625138	4.29172526490461	0.883071193008905	4.85999916980797	1.17386245146503e-06	0.0001942528927638
ENSDARG00000021611	322.529192214548	-1.24222113472266	0.256128297277985	-4.84999567765227	1.23464164811046e-06	0.000201945483619836
ENSDARG00000045909	55.6126555196538	-2.69292081268245	0.555386699810558	-4.84873118783904	1.24253662393131e-06	0.000201945483619836
ENSDARG00000014479	192.894751493169	-1.38944968641531	0.286724271345156	-4.84594373506213	1.26011227446161e-06	0.000202989590548891
ENSDARG00000091628	174.906836613747	-1.32791658910384	0.275631715982255	-4.81772057461388	1.45207528185932e-06	0.000230039208317926
ENSDARG00000115956	158.00260032495	-1.8644852342303	0.387019252840298	-4.817551634827	1.45330489241122e-06	0.000230039208317926
ENSDARG00000086826	17.0264744535884	3.6034774970166	0.748472811880854	4.81444007025631	1.47613193267508e-06	0.000231638185952453
ENSDARG00000031915	791.160451221528	1.01057505549194	0.210318692527999	4.80497022563702	1.54774536084183e-06	0.000240800075242768
ENSDARG00000015947	92.7445205511375	4.66521162857071	0.973447043279786	4.79246576460127	1.64743891046983e-06	0.00025413839396002
ENSDARG00000061052	1651.80932175959	-1.57571778739063	0.330420292242086	-4.76882874444093	1.85300096386265e-06	0.000281506243304763
ENSDARG00000011956	9.37639379163955	7.29843086261129	1.53054204338502	4.76852687200264	1.85577922301662e-06	0.000281506243304763
ENSDARG00000011615	18.6847418464231	5.88707437306442	1.23699884389464	4.75915915533858	1.94401105265374e-06	0.000292453166871538
ENSDARG00000057583	951.177957269738	-1.54812221708664	0.325905502436553	-4.75021810160454	2.03197373395762e-06	0.000303180474419922
ENSDARG00000033735	8.28806743050471	7.20167631426481	1.52054528102377	4.73624587451678	2.17713434680321e-06	0.00032117610845441
ENSDARG00000070702	15.8253317773649	3.89630791812974	0.822830774638577	4.73524816793728	2.1878721885594e-06	0.00032117610845441
ENSDARG00000104613	360.877546009131	-1.82639646759885	0.386445270655349	-4.72614521715217	2.28822037919593e-06	0.000333219804500028
ENSDARG00000104114	241.688661007464	-1.19769117740104	0.253575953053138	-4.7232048740444	2.32156765290045e-06	0.000333991892107646
ENSDARG00000036687	1952.9808889899	-0.990674012519523	0.209779729393269	-4.72244871029617	2.33021866163111e-06	0.000333991892107646
ENSDARG00000017500	116.282226798141	-1.67884392374506	0.357224451812165	-4.69968927162866	2.6055763705802e-06	0.000370541458388058
ENSDARG00000099745	308.028214694924	-1.04958481020097	0.223987849943512	-4.68590064356467	2.78731465919854e-06	0.000393313866212334
ENSDARG00000041925	105.155056675239	8.8628083132977	1.89265458290171	4.68273946728817	2.83066198151195e-06	0.000396358000380477
ENSDARG00000024492	55.4875537030779	5.56440910698045	1.18954572211609	4.67775975612091	2.90026058355052e-06	0.000403003384750916
ENSDARG00000018060	60.3436139891551	1.62713247589506	0.347999170124692	4.67567918426943	2.92982327826972e-06	0.000404027069199573
ENSDARG00000032405	32.0724958073479	3.05260276358588	0.654059728558991	4.66716208061197	3.05388424529854e-06	0.000415804472652106
ENSDARG00000052917	7.87417412019496	7.14409689104901	1.53087040486455	4.66668953057532	3.06091299980125e-06	0.000415804472652106
ENSDARG00000074897	144.806514892809	-1.73804321409246	0.372981678090455	-4.65986217604757	3.16421181673305e-06	0.000426652945925865
ENSDARG00000087238	412.966954530681	-1.09088428802127	0.234231188321926	-4.65729733019995	3.20387568286259e-06	0.000428824625405498
ENSDARG00000088745	26.4792797386023	8.79484648292986	1.89377708080818	4.64407694657315	3.41600240694659e-06	0.000451394819983464
ENSDARG00000042874	124.456016709282	1.71770376875937	0.369899122620817	4.64370868627385	3.4220999372476e-06	0.000451394819983464
ENSDARG00000104181	136.346240347914	4.42122929065709	0.952992108705869	4.63931364202057	3.49568193473349e-06	0.000457783440704703
ENSDARG00000015123	10.9881184624318	6.59301825752475	1.42289901161185	4.63351102483108	3.59515603909474e-06	0.000467447324140297
ENSDARG00000005236	669.434083810061	-1.39147316287949	0.300617812833224	-4.62871161813505	3.67947738942075e-06	0.0004733710969077
ENSDARG00000011602	587.563784813835	-1.42310543669993	0.307501198586541	-4.62796712091325	3.69272624077863e-06	0.0004733710969077
ENSDARG00000023988	383.863997825713	-3.00078727377554	0.649273731432496	-4.62175986568082	3.80498309415568e-06	0.000484350400439972
ENSDARG00000069844	14.4742197399931	5.46598597888118	1.18656504018228	4.6065624671038	4.09380119770804e-06	0.000516116293438903
ENSDARG00000088463	22.9665938309516	-3.4073444891887	0.739813846330331	-4.60567817984215	4.11123784808223e-06	0.000516116293438903
ENSDARG00000043313	2953.87431022811	-1.10898333900248	0.240999664466048	-4.60159702487353	4.19263771689537e-06	0.000522730029867441
ENSDARG00000017299	61.2565166062947	2.83499034238178	0.616546116559997	4.5981805192441	4.26196641503233e-06	0.000527759011243765
ENSDARG00000020072	18.3478765515014	4.36070227990831	0.949305653153816	4.59357032734508	4.35726081573523e-06	0.000529619551604393
ENSDARG00000038010	8.66784046495265	7.20754775542763	1.56913659190991	4.59332080622427	4.36247632352706e-06	0.000529619551604393
ENSDARG00000003941	391.047517533585	-0.923744914711208	0.201109886465391	-4.59323472826968	4.36427691812662e-06	0.000529619551604393
ENSDARG00000098272	787.022135002609	-0.946549478372837	0.206353095692026	-4.58703793707813	4.49579010779594e-06	0.000541966008822579
ENSDARG00000013963	18.5472669653656	6.46570144663122	1.41071991257966	4.58326375701889	4.57774017299812e-06	0.000548214502428189
ENSDARG00000074229	1961.83365639697	-1.13403072352222	0.248100544891037	-4.57085140228238	4.85746645141328e-06	0.000577911515131215
ENSDARG00000101482	8.08318326368579	6.81820087420493	1.49214283900171	4.56940226899895	4.89117181361798e-06	0.000578142860540832
ENSDARG00000099411	43.8399986367863	2.18928069644272	0.479532939279084	4.56544382484762	4.98438662082576e-06	0.00058535993328317
ENSDARG00000078825	100.651294509113	-1.4158132029919	0.310628628840236	-4.55789670217449	5.16684367179278e-06	0.000602897790754129
ENSDARG00000031678	14.423677361609	4.34817245826395	0.954623643894568	4.55485518934431	5.24216783498136e-06	0.000607787406393353
ENSDARG00000002988	14.8470281181801	5.52232811907604	1.21275985276236	4.55352154550432	5.27552657310057e-06	0.000607787406393353
ENSDARG00000056627	188.79863543388	2.22137604204166	0.488371933399484	4.54853338229122	5.40210750749142e-06	0.00061845637081048
ENSDARG00000010583	246.786672448892	-1.11052438511784	0.244315154875029	-4.54545844970565	5.48158103701508e-06	0.00062363262260491
ENSDARG00000098946	43.1756896157589	1.9926726162592	0.438924656584757	4.53989673709389	5.62817853741801e-06	0.000636333751034907
ENSDARG00000070484	14.325088844073	6.06419552985478	1.33830634622195	4.53124618811981	5.86367567669175e-06	0.000656166520321818
ENSDARG00000060030	1017.98234353839	-1.06373182378213	0.234777204243631	-4.53081391444751	5.8756876785396e-06	0.000656166520321818
ENSDARG00000076679	752.009114743091	-1.5305500453735	0.337975680439786	-4.52858040963746	5.93812836489158e-06	0.00065909604040318
ENSDARG00000055133	744.0754794452	-2.65482625501931	0.587135730559648	-4.52165677685597	6.13574907059495e-06	0.000676903274739635
ENSDARG00000056913	12.8047206013533	6.59623622969185	1.46015269239147	4.51749756314074	6.2574747953021e-06	0.000686173576499302
ENSDARG00000001873	585.56449280802	1.12491551049782	0.249353945404176	4.51132027878865	6.44253566844632e-06	0.000702236387860649
ENSDARG00000061108	1911.59352290126	-1.01333805658895	0.224905053419201	-4.50562600165406	6.61775560175249e-06	0.000713665632603638
ENSDARG00000063726	463.38877836374	-0.934397415828566	0.207396471256036	-4.50536795621286	6.62580299456215e-06	0.000713665632603638
ENSDARG00000044588	16.9830565597402	4.31064360531607	0.959063703720884	4.49463741416973	6.96885894247002e-06	0.000746200819586952
ENSDARG00000060771	154.003744073761	-1.39724563588093	0.311270588950776	-4.48884567151281	7.16101506621765e-06	0.000762292147662923
ENSDARG00000077069	12.2135376901949	5.26336804087739	1.17574202284758	4.47663512794229	7.58286805557217e-06	0.000802505507067327
ENSDARG00000080009	1751.04744789176	-0.921699695317252	0.206477333668235	-4.463926761076	8.04710805984214e-06	0.00084671391915206
ENSDARG00000102624	613.668680086825	-1.05711761092267	0.23699989791205	-4.4604137817602	8.18015628388462e-06	0.000855766579514665
ENSDARG00000037116	72.3368105473368	2.30930540726463	0.518023419362175	4.45791699940517	8.27599329666322e-06	0.000860845177023775
ENSDARG00000025147	205.099134389491	1.20936028717456	0.271387592355221	4.45621067890096	8.34210539500874e-06	0.000862791730144
ENSDARG00000062152	642.049288614257	-1.01883314730052	0.229299936896238	-4.44323343953454	8.86169273726261e-06	0.000911352502239499
ENSDARG00000079631	433.131092953879	-1.21023453083482	0.272517302778239	-4.44094565187902	8.95644150000343e-06	0.000915921936093048
ENSDARG00000062592	150.189726030521	5.84217838859904	1.31593021626762	4.43958069841214	9.01343130908473e-06	0.000916600503459605
ENSDARG00000078966	350.404450255515	-1.35085610295686	0.30458354863066	-4.43509214148305	9.2032916770164e-06	0.000924514655027629
ENSDARG00000073741	84.375006304276	-1.96066509206632	0.442168796580657	-4.43420048458501	9.24145984994684e-06	0.000924514655027629
ENSDARG00000055026	98.8262079202935	1.82746224899715	0.412199898452584	4.43343692188553	9.27426499864093e-06	0.000924514655027629
ENSDARG00000051886	1782.06090227912	-2.34191822255704	0.528295614754494	-4.43296926408402	9.29441201285811e-06	0.000924514655027629
ENSDARG00000058868	1965.53539309561	-1.22145050031919	0.27583344216841	-4.42821758927053	9.50150229086685e-06	0.000939977425003529
ENSDARG00000101199	13.6233485728796	5.87352475492302	1.32902624790396	4.41941967977404	9.89662942675546e-06	0.000973774840298539
ENSDARG00000045142	13.6046507104783	6.6976819877046	1.51737257543484	4.41399963076651	1.01478131475594e-05	0.00098886676674343
ENSDARG00000102674	1288.81666653545	-0.987625669273932	0.223760189159486	-4.41376847679548	1.01586598572225e-05	0.00098886676674343
ENSDARG00000059866	237.259029284359	-0.981573294238208	0.222533561461463	-4.41090003589499	1.02941836725856e-05	0.000996728858468484
ENSDARG00000058179	70.207908712471	1.99959935036994	0.453616567050419	4.40812680932724	1.04268493515693e-05	0.00100423248014082
ENSDARG00000063572	49.4089116904113	1.92703566228087	0.437652822178499	4.40311489981645	1.06707614476648e-05	0.00102231510858864
ENSDARG00000069595	324.643343570418	-1.02803704612893	0.234155861741324	-4.39039637309879	1.13144225955471e-05	0.00107343801655266
ENSDARG00000102831	735.857013651179	-0.896427826817107	0.204186298848113	-4.39024475135783	1.13223149578701e-05	0.00107343801655266
ENSDARG00000010155	138.252624016023	-1.26739247082457	0.289939141132855	-4.37123620451035	1.23545051227037e-05	0.00116522827330869
ENSDARG00000041481	255.799192604844	-0.933012859327984	0.213677332885342	-4.36645687555747	1.26278205458583e-05	0.00118486709998071
ENSDARG00000006200	1456.9583962947	-1.0044238736434	0.230186018687094	-4.36353119695241	1.27979680328052e-05	0.00119126945858123
ENSDARG00000059209	51.6714714088556	-2.54593739993048	0.583524176717989	-4.36303670269502	1.28269413768016e-05	0.00119126945858123
ENSDARG00000010169	12.2738836604525	4.17589742701772	0.959261118782895	4.35324370523437	1.34137892763432e-05	0.00123944774719429
ENSDARG00000040159	22.9682062687231	3.914258214547	0.899626463152955	4.35098162945158	1.35529408191843e-05	0.00124177386025302
ENSDARG00000045929	46.7068481407303	2.45321409974103	0.563877075346118	4.35061861352531	1.35753995599819e-05	0.00124177386025302
ENSDARG00000006395	999.58138691225	-1.07028987165648	0.246099221427568	-4.34901770695563	1.36748671815977e-05	0.00124461803653312
ENSDARG00000100965	1098.51656182518	-1.16748742975823	0.268525873192549	-4.3477651366618	1.37531763017007e-05	0.0012455177523376
ENSDARG00000014943	605.207726920392	-1.12791587121406	0.259543127345059	-4.34577437188124	1.38785172221843e-05	0.00125064677720505
ENSDARG00000038785	716.743228931183	-0.813693792442555	0.187466138548731	-4.34048409351024	1.4216916040623e-05	0.00127483016102197
ENSDARG00000090223	401.653992750403	-0.794273915392528	0.183757373049984	-4.32240569294858	1.54337060337231e-05	0.00137715564182285
ENSDARG00000024561	335.397847280118	-1.2718407328133	0.294964654056426	-4.31184114883814	1.61900735636753e-05	0.00143759955648576
ENSDARG00000079610	113.492314141156	-2.27351475173884	0.529107531928944	-4.29688601001462	1.73214209744475e-05	0.00153059138833916
ENSDARG00000045898	60.5331495077103	1.49678729105385	0.348452452373246	4.2955280723654	1.74277980598166e-05	0.0015325517298688
ENSDARG00000023656	471.780158786853	13.0048603564133	3.02861547181136	4.29399521908777	1.75486254503236e-05	0.00153575783207808
ENSDARG00000102995	24.0079564401126	3.35686705542416	0.782040647312707	4.29244575324725	1.76715732816937e-05	0.00153911793515153
ENSDARG00000009735	241.199196197465	-1.09499957886158	0.255340247254169	-4.28839397876671	1.79969666218626e-05	0.00155999420675126
ENSDARG00000104169	864.837689523325	-1.01821688213123	0.237878416254841	-4.28040886668931	1.86550267830915e-05	0.00160384719547978
ENSDARG00000007275	281.999565406457	1.13569706944315	0.265342225060405	4.28012190364578	1.86790971511132e-05	0.00160384719547978
ENSDARG00000000966	1422.34935133768	-1.02939517046191	0.240849778789101	-4.27401335237802	1.91985530843318e-05	0.00164071014926804
ENSDARG00000090564	139.048501518909	-1.61842837945729	0.379032064365035	-4.26989833213325	1.95562091344261e-05	0.00166346577043905
ENSDARG00000076667	2389.28910031009	0.83981533207307	0.196889326578043	4.26541827669964	1.99528040192752e-05	0.00168930647238543
ENSDARG00000071009	112.899491213409	-1.55334815136854	0.364633097447235	-4.26003059580548	2.04398922090223e-05	0.00172222520092215
ENSDARG00000100940	266.400337617717	-1.06437729770207	0.249910249638553	-4.25903819167677	2.05308393451687e-05	0.00172222520092215
ENSDARG00000035809	271.337357797443	3.59287019341888	0.844097314656745	4.25646442777742	2.07685062669083e-05	0.00173417027328684
ENSDARG00000053101	519.728857173134	-1.02510415565464	0.241683143613164	-4.24152111036514	2.22010003260158e-05	0.00184531876225784
ENSDARG00000090352	5.94149838274805	6.5668194128012	1.54982804100496	4.23712775808537	2.26397326901225e-05	0.00187323206435591
ENSDARG00000005023	36.2370163653138	1.86792827336292	0.441311757005852	4.23267280716963	2.3093034907774e-05	0.00190209282545797
ENSDARG00000024488	1794.43227474811	-1.01289845405609	0.239725270573735	-4.22524689045891	2.38678957365573e-05	0.00195705993735384
ENSDARG00000038882	816.234565370504	-1.14303137175356	0.270835871686342	-4.22038397143094	2.43886558960323e-05	0.00199079239136985
ENSDARG00000054610	11.9452524825133	5.04213028317436	1.19515237907346	4.21881792770497	2.45586489122338e-05	0.0019957191345955
ENSDARG00000089706	6.70504909074731	6.91110036578605	1.63926254185364	4.21598138756416	2.48694272587925e-05	0.00200832305020758
ENSDARG00000062244	512.769489674569	-1.11008511523513	0.263340862600728	-4.21539256867331	2.49344069300068e-05	0.00200832305020758
ENSDARG00000079639	1879.14757355669	-1.20431568091692	0.285827870263698	-4.21342985135021	2.51521728827031e-05	0.00201693833913588
ENSDARG00000005098	184.974601207251	-1.15397182934134	0.274024159437763	-4.2112047043919	2.54012436835935e-05	0.00202797736303707
ENSDARG00000006008	32.4894774201351	9.17467304237745	2.1808854867202	4.20685684702093	2.5894705509305e-05	0.00205834639469816
ENSDARG00000086950	28.4258709760779	-2.24948183039374	0.535662265710393	-4.1994405325723	2.67575290295891e-05	0.00211118378460739
ENSDARG00000023963	75.699660260966	4.14659746887442	0.987483961376203	4.19915424559962	2.67913780280342e-05	0.00211118378460739
ENSDARG00000058467	1354.090381946	-0.974696719437018	0.232238530298718	-4.19696386376245	2.70517076223703e-05	0.00212250962866382
ENSDARG00000040076	11.4010302744116	4.47403444266679	1.06697883173194	4.19318013592121	2.75070840042401e-05	0.00214897618081194
ENSDARG00000103443	17.057986683546	3.85065520678501	0.920209391869089	4.18454238873147	2.85741126666468e-05	0.00222279731996142
ENSDARG00000070656	1550.44598402986	-0.838315429675843	0.200402717742289	-4.1831539967132	2.87492506145584e-05	0.00222690471888003
ENSDARG00000017624	3921.37576918439	6.02927744046501	1.44402366462652	4.17533146316157	2.97552480240998e-05	0.00229506262619783
ENSDARG00000010948	1411.75362746898	-1.24042038662221	0.297212933873436	-4.17350742599386	2.99945879681223e-05	0.00230376153917186
ENSDARG00000040178	8.29128561989937	7.13646083353213	1.71048504565105	4.17218545796512	3.01691915649174e-05	0.00230462134584292
ENSDARG00000098011	14.3889317386378	5.87769866997957	1.40901040304337	4.17150835599519	3.02589958609272e-05	0.00230462134584292
ENSDARG00000015263	8.39232687498694	6.82759579129021	1.63937962890005	4.16474358405394	3.11702683144529e-05	0.00236413497553327
ENSDARG00000013430	133.306668702629	2.08497272423386	0.500795923903634	4.16331807971156	3.13655942992855e-05	0.00236907847730247
ENSDARG00000100789	104.911802070336	-1.71566080769275	0.413179918790465	-4.15233347427712	3.29102221402863e-05	0.00247547427115551
ENSDARG00000027738	574.10318006589	-0.956083262389128	0.230371225466366	-4.15018525188475	3.3220629619309e-05	0.00248853959242914
ENSDARG00000019530	738.324056128071	-1.31649877903711	0.317471402255096	-4.14682635880152	3.371155301427e-05	0.00250696889228546
ENSDARG00000068759	358.879822785737	-1.0144694802242	0.244649797753008	-4.14661892035725	3.37420962813787e-05	0.00250696889228546
ENSDARG00000074747	372.949489873191	-1.09440010732095	0.26445717208269	-4.13828862610221	3.49906024846317e-05	0.00258916234564127
ENSDARG00000104530	2134.9652701374	-0.845120927889776	0.204359658077494	-4.13545870961137	3.54246308599965e-05	0.00261066621677942
ENSDARG00000101891	2422.35857972293	-0.956263281696016	0.231505842720089	-4.13062266792214	3.61781984854859e-05	0.00265545059286814
ENSDARG00000056938	8.48414489687238	6.00152974456441	1.45533413851182	4.12381568311274	3.72647132211082e-05	0.00271688350414348
ENSDARG00000053684	100.699744768691	1.51725006512719	0.367950804575215	4.12351337804193	3.73136777473971e-05	0.00271688350414348
ENSDARG00000077403	7.56005143082995	7.05519713386827	1.71360597414013	4.11716417912728	3.83562839967379e-05	0.00278167106610605
ENSDARG00000005606	349.32269007639	-1.169436222621	0.284231063519328	-4.11438569782321	3.88211862360121e-05	0.00280421449624654
ENSDARG00000078694	271.426754601199	-1.17095387829721	0.285390869709797	-4.1029829702958	4.07857280954127e-05	0.00291808946694792
ENSDARG00000102349	124.172331287411	-1.13195594282878	0.2758981701596	-4.1028033718889	4.08174123876958e-05	0.00291808946694792
ENSDARG00000077530	315.012391966301	-1.03880664600884	0.253215729368841	-4.10245701796703	4.08785812268154e-05	0.00291808946694792
ENSDARG00000027088	34.3328263528242	7.33643677260475	1.78915794808574	4.10049698544175	4.12263806724055e-05	0.00293142112257733
ENSDARG00000079939	1811.69530988145	-0.93488167799898	0.228147829678141	-4.09770138649954	4.17273093131598e-05	0.00295549498609902
ENSDARG00000104609	520.027261998618	-1.27682044476809	0.312559394867979	-4.08504900422975	4.40675152462756e-05	0.00310915108537967
ENSDARG00000103732	103.017053747754	1.48727519209395	0.364992445389566	4.07481089233653	4.60517538849692e-05	0.00323660260991542
ENSDARG00000091326	168.292390958383	-1.36748218643424	0.335781144355042	-4.07254013342784	4.65031839925244e-05	0.00325575945467662
ENSDARG00000075849	1962.20928864211	-1.11343041051196	0.273560772035743	-4.07013915857235	4.69850637102732e-05	0.00327689315983948
ENSDARG00000019949	45.3100824673268	2.69013525349315	0.661194229868185	4.06860061986544	4.72963360335717e-05	0.00328601223213399
ENSDARG00000000943	242.389386641004	-0.989246840030076	0.243898725820839	-4.0559737928141	4.9925857599753e-05	0.0034555147752407
ENSDARG00000062187	212.009465890929	-1.36127167953487	0.335897355487465	-4.05264184816026	5.06424996678962e-05	0.00349183871763149
ENSDARG00000000212	109.490104285833	6.45915640541947	1.59440890204187	4.05112916589187	5.09710588584223e-05	0.00350123088452778
ENSDARG00000097959	7.5545056790448	6.93816460187945	1.71344375994203	4.04925143391585	5.13817187627107e-05	0.00351617077683317
ENSDARG00000041062	61.6133376752488	1.63730236693538	0.404884002526051	4.04388011558948	5.25738092771223e-05	0.00358427359652231
ENSDARG00000063299	535.672761866835	-1.06131222319986	0.262670222600589	-4.04047406931872	5.33432631166222e-05	0.00361405482113711
ENSDARG00000019367	44.8018060664346	1.82610724656443	0.451997791157566	4.04008002315182	5.34329668866628e-05	0.00361405482113711
ENSDARG00000030560	619.825592531075	-1.11933490462555	0.277109699733709	-4.03932054959168	5.36062627977267e-05	0.00361405482113711
ENSDARG00000057633	11.5748248272564	6.52038592630671	1.61555448549057	4.03600496601435	5.4369065633533e-05	0.00365195609493432
ENSDARG00000009610	406.529084927466	-0.87886500339029	0.217855294050479	-4.03416867706069	5.47959465907808e-05	0.00366200181392172
ENSDARG00000094695	13.8250484835589	3.83778150368489	0.951445286570396	4.03363341839514	5.49209743009739e-05	0.00366200181392172
ENSDARG00000058089	554.268045282562	-0.742675238876347	0.184221546507742	-4.03142440694437	5.54398283877534e-05	0.00368310655526378
ENSDARG00000013598	6.06954996070144	6.65900211211097	1.6533971519632	4.02746678510015	5.63810292224057e-05	0.00373201409067437
ENSDARG00000059367	89.8986497581883	1.18850731240775	0.295294250342521	4.02482375132317	5.70180028077061e-05	0.00376050255474157
ENSDARG00000056995	5.7481027195274	6.52586592992297	1.62295789629953	4.02097056541173	5.79588475563804e-05	0.00380875415909312
ENSDARG00000044001	31.8873745986818	2.33435622080098	0.580729889573981	4.01969360060569	5.82738786120885e-05	0.00381568133948146
ENSDARG00000040971	1043.62723971255	0.940058090169466	0.233993022898972	4.01746205302602	5.88283048648437e-05	0.00381876049882064
ENSDARG00000078859	14.4888538024731	3.02710532972852	0.753570563570878	4.01701642296674	5.89396180424295e-05	0.00381876049882064
ENSDARG00000007219	11.9392183161343	5.273077187786	1.31269891325015	4.01697383502073	5.895026644886e-05	0.00381876049882064
ENSDARG00000033382	6.09054220733458	6.65341237396925	1.6575241833128	4.01406654633023	5.96815083011739e-05	0.00385242019718535
ENSDARG00000024829	92.2526523517909	3.68582533659165	0.919209923125874	4.00977539935339	6.07765304824151e-05	0.00390703635331088
ENSDARG00000020834	142.809523804025	-1.79118785332279	0.446783253502371	-4.00907562958441	6.0956893058303e-05	0.00390703635331088
ENSDARG00000074498	1139.15041693279	-0.957940971860176	0.239288722312022	-4.00328508006767	6.24689510467449e-05	0.0039899028628207
ENSDARG00000041060	5.83507797425305	6.62581761752326	1.6571192004156	3.99839529700791	6.37733804523109e-05	0.00405897498032663
ENSDARG00000055876	30.482241910737	3.01832120906538	0.755727503009623	3.99392796615866	6.49876146472977e-05	0.0041218451199469
ENSDARG00000062562	369.125674964017	0.962456139448622	0.241777738527291	3.98074754653222	6.86988802202109e-05	0.00434210318280729
ENSDARG00000006128	1678.3989925288	-0.908242254270125	0.228567874453718	-3.97362164932777	7.07879779324815e-05	0.00445866284534588
ENSDARG00000039041	24.869689302908	2.47526629864173	0.623969365478474	3.96696766794575	7.27928629332646e-05	0.00456913270335936
ENSDARG00000057940	1151.31104109381	-1.10220156880689	0.277907249037294	-3.9660770729265	7.30652446236104e-05	0.00457046958035594
ENSDARG00000098822	406.422616175705	-0.970134883737253	0.244729439993586	-3.96411189337367	7.36696940839076e-05	0.00458784378171935
ENSDARG00000100918	376.495989479898	-1.02202989491124	0.257857971476022	-3.96353810223887	7.38470707050359e-05	0.00458784378171935
ENSDARG00000056639	885.82401945225	-1.0102733642252	0.255397368130635	-3.95569214992242	7.6313381361782e-05	0.00472494041132149
ENSDARG00000075249	235.536204501206	-1.18833572433568	0.300654702610427	-3.95249338865478	7.73410666523916e-05	0.00476303676494197
ENSDARG00000062532	357.250820942279	-0.793969034775614	0.200895446161391	-3.95215048397747	7.74520069451641e-05	0.00476303676494197
ENSDARG00000054632	10.0509860539697	4.52293873894212	1.14510663307417	3.94979699558614	7.82175033206714e-05	0.00476476612193925
ENSDARG00000001857	329.403741548088	-0.924608175840602	0.234093925589995	-3.94973160243385	7.82388749106326e-05	0.00476476612193925
ENSDARG00000039943	184.851331247679	1.43774168426183	0.364064676515887	3.94913809826615	7.84330947205134e-05	0.00476476612193925
ENSDARG00000041505	18.4025569032945	2.4014493282373	0.60817937824791	3.94858723285815	7.86137691077846e-05	0.00476476612193925
ENSDARG00000027582	14.2138857894946	3.41717495025071	0.865680097444948	3.9473876785853	7.90085645066298e-05	0.00476476612193925
ENSDARG00000090986	204.651544539753	-1.13328057033863	0.287105624851109	-3.94726007519478	7.90506712534008e-05	0.00476476612193925
ENSDARG00000055514	240.566418031969	9.62202233492742	2.43954388064752	3.94418908028557	8.0070464608071e-05	0.00480581235245804
ENSDARG00000022437	6.05966235114245	6.54126731326621	1.65869474215882	3.94362334853285	8.02596800058915e-05	0.00480581235245804
ENSDARG00000070480	46.7579375584033	4.98965449019912	1.26618656726464	3.94069453838729	8.12460308149695e-05	0.00484892294729472
ENSDARG00000030844	934.727239598299	-0.771535519607612	0.195936949074777	-3.93767241579926	8.22758112874128e-05	0.00489433527079992
ENSDARG00000061736	692.233756481839	-1.07607522047458	0.273622991633099	-3.93269298772046	8.39994929148149e-05	0.00498059534048331
ENSDARG00000096712	7.38235380722184	6.98880811954755	1.77823938428859	3.93018408055533	8.4880852579805e-05	0.00501651350490321
ENSDARG00000100446	138.519381868737	1.28702893149826	0.328001215800188	3.92385414901113	8.714350522207e-05	0.00513357030924705
ENSDARG00000020007	360.505359057814	3.27272697706837	0.836524783273654	3.91228932185474	9.14252868378112e-05	0.00536843385906025
ENSDARG00000077618	5.60034210941759	6.32205771613972	1.61665700472476	3.91057453601055	9.20768401939383e-05	0.00537919441710216
ENSDARG00000052091	1068.06167139578	-1.0819942055915	0.27670696821442	-3.91025283018195	9.21995637057559e-05	0.00537919441710216
ENSDARG00000099080	337.007198214831	-0.884588085760066	0.226388049726887	-3.90739743916354	9.32956222499302e-05	0.00542575147544882
ENSDARG00000019845	21.3024086217442	2.49087067871262	0.638640275767019	3.90027183256027	9.60847432145341e-05	0.00557016108514065
ENSDARG00000008030	13.8231279246292	2.93106447579444	0.751976299491843	3.89781496807166	9.70645339341189e-05	0.0056090974958818
ENSDARG00000088492	22.8031811710148	-2.27048697025202	0.582733315555097	-3.89627108944203	9.76850467577665e-05	0.00562709147510007
ENSDARG00000044039	5.4062554007019	6.6029986665042	1.69603609383367	3.89319466166489	9.89327026931843e-05	0.00568098418651115
ENSDARG00000052063	48.2010019369532	2.25814825636232	0.580402513585502	3.89065898838438	9.99723481065803e-05	0.00572263098296881
ENSDARG00000028533	1363.91927463236	-1.07079644549491	0.275379747325385	-3.88843571793125	0.000100892383460844	0.00575719139855092
ENSDARG00000078026	17.8643751491466	2.99632747388993	0.770827517618946	3.88715686116845	0.000101425215737891	0.00576951000649008
ENSDARG00000016793	57.7243038493099	10.0046683548184	2.57487834435675	3.88549166866279	0.000102122995429247	0.00579110556323547
ENSDARG00000063719	424.58067248585	-1.09287297421838	0.281485656919608	-3.88251744752488	0.000103380596025352	0.00584421425294868
ENSDARG00000014246	7.25463846493723	5.7544983796342	1.48304634533503	3.88018782941961	0.000104375829725948	0.00588220813777532
ENSDARG00000092035	46.9211011889777	1.98594822507719	0.512632436957854	3.87401982766155	0.000107054696988477	0.00601455755951002
ENSDARG00000076559	276.071793413571	-0.879193326300391	0.227515365119003	-3.86432505708141	0.000111396794664695	0.00623924877932753
ENSDARG00000053713	405.639961007022	-1.15546379890855	0.299189188010314	-3.86198380560703	0.000112470023417424	0.00626486583573078
ENSDARG00000117133	12.5419344847257	3.74983035351749	0.970999187573768	3.86182645825603	0.000112542500043068	0.00626486583573078
ENSDARG00000092383	7.49971695747653	6.61469855273412	1.71406111611487	3.85907975540985	0.00011381479259108	0.00631637399248607
ENSDARG00000059333	169.584981525238	-1.1371011891976	0.294883868046903	-3.85609832348217	0.000115211162806661	0.00637329396808301
ENSDARG00000038643	18.0234846569515	4.52237936558062	1.172998827683	3.85539973174022	0.000115540680627775	0.00637329396808301
ENSDARG00000021833	14.2675526119413	2.79651169044653	0.725700669789825	3.85353329115218	0.000116425424648373	0.00640269487877441
ENSDARG00000018109	45.4508104093424	-1.78456865128499	0.463635948551876	-3.84907308602563	0.000118565630516034	0.006500753530974
ENSDARG00000018907	645.11681866225	-1.08604820815876	0.282393086117725	-3.84587393087239	0.00012012351745031	0.00656639155599999
ENSDARG00000007576	179.452277605665	11.651387432072	3.03106843601488	3.8439869234331	0.000121051458738985	0.00659730450127469
ENSDARG00000059746	33.5120931230964	2.27951897275101	0.593666335305582	3.83973090132802	0.000123169240720763	0.006684878343417
ENSDARG00000089441	5.89256994351851	6.45080938957222	1.68021084235429	3.83928565806266	0.000123392799175307	0.006684878343417
ENSDARG00000079175	9.35774945309806	4.76470348058555	1.24246354178709	3.83488393851159	0.000125623599479821	0.00677215819823491
ENSDARG00000008772	11.7198945864832	3.75659374468691	0.979646840995601	3.83464079858527	0.000125747924573059	0.00677215819823491
ENSDARG00000075261	5.27358180456108	6.45883358129187	1.68585769035518	3.83118552547048	0.000127527296739323	0.00684772679217081
ENSDARG00000096849	71.9968299663381	2.35387669887252	0.614993215175059	3.82748401249025	0.000129459789953285	0.00692337232750668
ENSDARG00000004451	10.0865933289343	3.81895945586126	0.997890201953078	3.82703372413795	0.000129696751287138	0.00692337232750668
ENSDARG00000032802	701.397262247744	-0.993509148926929	0.260219363250137	-3.81796779654678	0.000134555484141088	0.0071445834538388
ENSDARG00000044895	21.0861440379424	3.05615582617402	0.800493635985738	3.81783900431717	0.000134625727883685	0.0071445834538388
ENSDARG00000063068	287.856865688962	-0.967105465256338	0.25349741683716	-3.81505057259649	0.000136155046427436	0.00719530050938338
ENSDARG00000008200	180.116626401756	0.978695593358105	0.256561853902312	3.81465747332318	0.000136371953839327	0.00719530050938338
ENSDARG00000056532	16.7364517844734	2.57915014343749	0.676735982289606	3.8111615326134	0.000138315343856757	0.00727674625498426
ENSDARG00000062727	170.581541502299	-1.48894135803958	0.391945049017438	-3.79885231813029	0.000145367675486814	0.00762572852128669
ENSDARG00000103787	667.447719030746	-0.912254060147413	0.240292294583221	-3.79643492825972	0.000146791870914772	0.00767831156971723
ENSDARG00000035285	869.150429797492	-1.15350873335843	0.304094022882059	-3.79326342039223	0.000148680283468547	0.00774516969896388
ENSDARG00000079202	118.78431357459	-1.13428218917163	0.299057080927226	-3.79286183645875	0.00014892102371243	0.00774516969896388
ENSDARG00000007413	1454.21546977013	-0.924018295980613	0.243719417044214	-3.79131998257235	0.000149848743108747	0.00775658799761483
ENSDARG00000090890	5.44437727822707	6.61648538453261	1.74527654419877	3.79108136560107	0.00014999280201947	0.00775658799761483
ENSDARG00000013763	173.437829961567	-1.81700203597118	0.480156663401194	-3.78418581781295	0.000154212578711926	0.00795221408015068
ENSDARG00000040623	126.549687675904	1.59306230115917	0.421751044995817	3.77725750786218	0.000158564764843521	0.00815268952917585
ENSDARG00000057782	4037.58165550965	-0.974172709234123	0.258000769206747	-3.77585195667954	0.000159461685138489	0.00815268952917585
ENSDARG00000075542	11761.354472458	-1.01044828493316	0.267618278101146	-3.77570729511707	0.000159554268089334	0.00815268952917585
ENSDARG00000055678	436.740860738255	-1.08282441521221	0.286827183299574	-3.77518059047166	0.000159891784975871	0.00815268952917585
ENSDARG00000076791	500.504832668843	-1.07936234521774	0.286274613393871	-3.77037395115681	0.000163003116107278	0.00828811654329827
ENSDARG00000055099	205.937119461721	-1.29955719228225	0.345059986419504	-3.76617760223965	0.000165765895746362	0.00840511587819228
ENSDARG00000088717	9.02839177055584	4.90711919030719	1.3037612834758	3.76381723594746	0.000167339204703503	0.00843350369814066
ENSDARG00000055022	742.309243899995	-0.915373696459303	0.243209411625435	-3.76372645425854	0.000167399995127787	0.00843350369814066
ENSDARG00000061414	96.6652701626634	-1.31799934728042	0.350228501366079	-3.76325553785461	0.000167715669874577	0.00843350369814066
ENSDARG00000059738	634.203172441092	-1.02303644238533	0.272183498183119	-3.75862772436357	0.000170847818366405	0.00856733564111203
ENSDARG00000025703	10.6087805640988	3.84430169242865	1.02340956534482	3.75636677885983	0.000172397976601553	0.00862131969252217
ENSDARG00000036876	19.6014437438562	2.5149751678843	0.670074620195724	3.75327626518626	0.000174538315376559	0.00868496486867514
ENSDARG00000057789	5.66966791217493	6.58927478021577	1.75566425310967	3.75315198708678	0.000174624904792348	0.00868496486867514
ENSDARG00000079964	29.1944507242047	2.71452603614555	0.723967176083543	3.74951534519889	0.000177176655536938	0.00878786556059639
ENSDARG00000068233	6.20755701516789	5.79740966567643	1.54658182492964	3.74853083892939	0.00017787346893088	0.00879845313844783
ENSDARG00000002593	4.90510427545296	6.43076374855208	1.71779516817743	3.74361499419927	0.000181391528249863	0.00894616063965283
ENSDARG00000099650	51.5682503078223	-1.74538666556948	0.46630796670674	-3.7429913065739	0.000181842522478248	0.00894616063965283
ENSDARG00000104835	453.818555890322	-0.670461764970104	0.179165045323116	-3.74214604060158	0.000182455424759933	0.00895211885958239
ENSDARG00000099117	24.7878933552646	8.79045915839542	2.34985915246915	3.74084512646585	0.000183402513428506	0.00897439772026637
ENSDARG00000042533	240.906468138088	0.884813147571426	0.236708832348418	3.7379811255587	0.000185503869040447	0.00904483056555443
ENSDARG00000059768	1364.89261590097	-0.832569898184901	0.222759287442222	-3.73753169955191	0.000185835666182352	0.00904483056555443
ENSDARG00000032618	9.67277104216479	4.19034839977	1.12238804653122	3.73342215530574	0.000188895593726572	0.00916924398027946
ENSDARG00000058801	233.685154289272	-0.890810227622426	0.238770201966848	-3.7308266286348	0.000190852531261111	0.00921509757018665
ENSDARG00000023578	17.751675300715	3.16883419761747	0.849458892448719	3.73041500393589	0.000191164627060278	0.00921509757018665
ENSDARG00000059294	6.54311636080054	5.89432663419914	1.58018105341576	3.7301590355471	0.000191358945312891	0.00921509757018665
ENSDARG00000102435	6.81621465898988	5.72321113669932	1.54033988140791	3.71555083769445	0.000202761491659533	0.00973843649783239
ENSDARG00000088247	19.6651146228359	2.54939933346011	0.686818204096039	3.71189831349262	0.000205710634058697	0.00982041229612878
ENSDARG00000018985	356.836257699501	0.944310345274211	0.25442436209084	3.71155630504069	0.000205988833877849	0.00982041229612878
ENSDARG00000104431	136.358616170671	1.20346759902076	0.324268774084258	3.71132743946553	0.000206175197251908	0.00982041229612878
ENSDARG00000068784	4.79907997847649	6.43396649109476	1.73386090468056	3.71077430359393	0.00020662626541874	0.00982041229612878
ENSDARG00000018192	1816.75878412804	-0.68127922384688	0.183630546407367	-3.7100538944949	0.000207215130476232	0.00982275265640327
ENSDARG00000061864	615.959157581112	-0.740601623566609	0.199695883668629	-3.70864741907023	0.000208369334219696	0.00984622561898247
ENSDARG00000071196	27.2517636356697	3.22530306378307	0.869791388916573	3.708134047867	0.000208792127062969	0.00984622561898247
ENSDARG00000058693	36.9156630913798	1.78834738215292	0.482513282548308	3.70631741515607	0.000210294715123523	0.00989145917155939
ENSDARG00000001244	1904.0682513201	-0.917718104503965	0.247708625966582	-3.70482901401977	0.000211533376372044	0.00991968636947877
ENSDARG00000079161	654.28236568031	-1.41977097942417	0.383277626660357	-3.70428869484288	0.000211984727667266	0.00991968636947877
ENSDARG00000061468	265.887790521068	-0.987383899012099	0.26672270084233	-3.7019117453965	0.000213981055120819	0.0099874285804212
ENSDARG00000009978	276.719808983049	3.83655101054192	1.03702358977342	3.69957930405436	0.000215957151928971	0.0100538824464528
ENSDARG00000104474	5.58214367778189	6.64726676014037	1.80003717753145	3.69284970505795	0.00022175509113234	0.0102902166368388
ENSDARG00000008662	79.2138850249011	-1.37493191655647	0.372369990358278	-3.69238110523775	0.000222164211299107	0.0102902166368388
ENSDARG00000101710	2334.89562717658	-0.883040703844369	0.239304960751333	-3.69002255979957	0.000224234165449847	0.0103544840150781
ENSDARG00000094752	5.45875786001389	6.09722647990326	1.65264767102863	3.68936863361097	0.000224811274842122	0.0103544840150781
ENSDARG00000100582	72.210605251534	7.28889491754276	1.97591897603862	3.68886326106132	0.000225258236003456	0.0103544840150781
ENSDARG00000052348	3148.02531023593	-0.673580781160664	0.182656968399874	-3.68768181724147	0.000226306383969045	0.0103764612276789
ENSDARG00000089806	99.6793303651445	10.7854655390503	2.92565062826017	3.68651862764084	0.000227342808147445	0.0103937449768047
ENSDARG00000099195	450.175617473739	1.17789583639089	0.319561207571605	3.68597879993601	0.000227825317021648	0.0103937449768047
ENSDARG00000060312	185.888760189937	-1.35252267645521	0.367017836525626	-3.68516878977562	0.000228551123893692	0.0104007902705922
ENSDARG00000087697	104.539866036455	1.43955651227363	0.391090359148467	3.68087956810804	0.00023243077525222	0.0105423327394661
ENSDARG00000099970	78434.3524729015	0.787725242635334	0.214029411268576	3.68045325157137	0.000232819741870316	0.0105423327394661
ENSDARG00000071014	7.84701816931388	4.43343083466483	1.20488256100904	3.67955432183532	0.000233641918530537	0.0105533097841473
ENSDARG00000063295	19.4360699955784	3.52771845344113	0.95907197525029	3.67826247088547	0.000234828240024898	0.0105806397355773
ENSDARG00000101914	47.7262699937251	1.50459385557737	0.409991459763597	3.66981755289471	0.000242723644676093	0.0109093790223183
ENSDARG00000100712	5.03101281176745	6.4985898897631	1.77120171175602	3.66902868636018	0.000243473761067395	0.010916140080566
ENSDARG00000036630	16.659783134361	2.58053112235342	0.703951977409656	3.66577721941921	0.00024658852530132	0.0110286263539556
ENSDARG00000015445	43.5701167120144	8.64817134648706	2.36080794428757	3.6632252815876	0.000249059309515531	0.0111062798021044
ENSDARG00000098802	251.1341011198	-1.00710836915371	0.274961398337978	-3.66272638719924	0.000249545044171879	0.0111062798021044
ENSDARG00000059801	80.4405174580346	-1.33197083060057	0.36401347571669	-3.65912505842842	0.000253077823601422	0.0112360381049188
ENSDARG00000006553	24.7635759654802	1.86532934991036	0.509960186619892	3.65779407658096	0.000254395300593519	0.01126705025962
ENSDARG00000068640	462.454787245658	-2.68656037366179	0.734832579559738	-3.65601696004196	0.000256164414314301	0.011317866101367
ENSDARG00000019601	18.624133350495	2.76911756333034	0.759001651779372	3.64836829648333	0.000263911133629947	0.0116173217745442
ENSDARG00000091111	211.365688467361	1.1535473736995	0.316248237668228	3.64760095488556	0.000264700318327846	0.0116173217745442
ENSDARG00000071491	5.91002943056493	6.48841927918065	1.77889236929346	3.64744904817245	0.000264856811318786	0.0116173217745442
ENSDARG00000052429	7.30594151957161	4.35789192320465	1.1952188263957	3.64610381543798	0.000266246448533939	0.0116370366646079
ENSDARG00000036139	6.31275375554931	6.74187155529793	1.84925540768037	3.64572223355272	0.000266641868568197	0.0116370366646079
ENSDARG00000075954	12.5200025541086	3.04941839101951	0.836566107856608	3.64516128777021	0.00026722415677669	0.0116370366646079
ENSDARG00000012405	520.425715666814	3.54921572583581	0.974755893912481	3.64113287029222	0.000271440994609367	0.0117511046037805
ENSDARG00000075211	5175.04152701348	-0.938068175502347	0.257648043988901	-3.64088995584518	0.000271697254265695	0.0117511046037805
ENSDARG00000041607	111.518939919641	1.24639982695846	0.342374133200597	3.64046143120338	0.000272149874079913	0.0117511046037805
ENSDARG00000032327	316.677919814323	-1.04772088181586	0.287819548721038	-3.64020055785487	0.0002724257618412	0.0117511046037805
ENSDARG00000019861	7.66097323737265	6.13225042477264	1.6851489972539	3.63899597885154	0.000273703072756104	0.0117782908590529
ENSDARG00000012519	3516.93866939929	-0.7302340188167	0.200840154415378	-3.63589652150152	0.000277015523291345	0.0118833977300653
ENSDARG00000069461	33.5120232074496	1.929927626379	0.530857423378334	3.63549145474333	0.000277451191302408	0.0118833977300653
ENSDARG00000093125	982.669092738594	-1.02326727762345	0.281548292893203	-3.63442898945792	0.00027859697464074	0.011904461806069
ENSDARG00000026723	917.724532006801	-0.923023843195906	0.254110735128741	-3.63236855274245	0.000280831638298205	0.0119718461637991
ENSDARG00000056874	5.11130922068786	6.52567156110568	1.79737772009346	3.63066231886214	0.000282694850068814	0.0120231176537445
ENSDARG00000090552	45.3827092918433	1.5157034880011	0.417762584775434	3.6281456100619	0.00028546425532014	0.0121126010246911
ENSDARG00000042934	125.508425684703	3.40909727327673	0.939973513770088	3.62680141869463	0.000286953807331555	0.0121474887322239
ENSDARG00000062511	135.196986054004	-1.22100930939443	0.336945158200482	-3.62376273906251	0.000290347968363729	0.0122604022211944
ENSDARG00000103953	1100.66854051596	-0.695536591323236	0.191966897665565	-3.62321108368884	0.000290968178847222	0.0122604022211944
ENSDARG00000077215	876.271831003582	-0.807833891060835	0.223087032152496	-3.6211602407648	0.000293284783161069	0.0123294755378313
ENSDARG00000009499	716.317375664194	-1.06911521891874	0.295502317225833	-3.61795883347231	0.000296935611064436	0.0124541910788155
ENSDARG00000013711	7.2501525828887	4.34531985519444	1.20262069705067	3.6132089409828	0.000302430804758361	0.0126357288721249
ENSDARG00000032553	49.3376195197836	2.16426830297599	0.599179024825228	3.61205618572392	0.000303778724576744	0.0126357288721249
ENSDARG00000042236	5099.75409886983	-0.895280261662054	0.247860400218766	-3.61203427764929	0.000303804396138228	0.0126357288721249
ENSDARG00000076221	8.98548695289313	4.22649056425611	1.17017888696236	3.61183286704784	0.000304040501345421	0.0126357288721249
ENSDARG00000042221	6.36896785356988	6.16065520526124	1.70673587445814	3.60961253434552	0.00030665471733254	0.0127079450974262
ENSDARG00000037895	15.2368237823536	2.69134852240746	0.745696682628714	3.60917325382215	0.000307174413166375	0.0127079450974262
ENSDARG00000029544	113.45286460303	1.0813609868719	0.299707830094253	3.60805050215683	0.000308506447344484	0.012724623766729
ENSDARG00000079553	4.88353972176043	6.45765645174208	1.78998670331598	3.60765610145549	0.000308975647140264	0.012724623766729
ENSDARG00000113599	1247.97797598581	5.27144428022267	1.46227600514866	3.60495847682787	0.000312202841217521	0.0128184900758011
ENSDARG00000070568	269.124555436702	-1.06967474720674	0.296754688428217	-3.60457572843196	0.000312663274935762	0.0128184900758011
ENSDARG00000004018	27.7170251169379	1.94864881145433	0.54123794308654	3.60035514203178	0.000317782833852372	0.0129991032013814
ENSDARG00000104992	4.82734405673359	6.38494696392081	1.77423846676978	3.59869717825778	0.000319815322982231	0.0130529110409093
ENSDARG00000017338	3947.7186389712	-0.73981744510006	0.205707838324297	-3.59644752055458	0.000322592628203801	0.0131368089735879
ENSDARG00000063535	5509.29082150633	-1.20666534343887	0.335641103574026	-3.59510599443829	0.000324259531238778	0.0131752148373649
ENSDARG00000010625	8.39007970336834	4.34592942951018	1.20978334654673	3.59232042821174	0.000327746495859179	0.0132872371138633
ENSDARG00000012140	541.676569398197	-0.772238109313712	0.215211928632823	-3.58826815139621	0.000332881827459555	0.0134654397894362
ENSDARG00000006031	283.549853556579	1.09787519810873	0.306129567610054	3.5863089171027	0.000335391619860626	0.0135350481170875
ENSDARG00000045870	260.657299711526	-0.851536872189298	0.237476953199008	-3.58576636898193	0.000336089751630146	0.0135350481170875
ENSDARG00000002632	92.9875753032811	1.04951968421098	0.292861530556023	3.58367205900473	0.000338797410302893	0.0136123839713886
ENSDARG00000101849	174.496231226006	1.09892616207216	0.306708888581897	3.58296157360541	0.000339720598277444	0.0136123839713886
ENSDARG00000034718	8.08955558161636	4.12146854406428	1.15042803019114	3.58255226394259	0.000340253513540724	0.0136123839713886
ENSDARG00000012881	14.5805260984614	4.42595872730293	1.23562875755097	3.58194862352931	0.000341040872034062	0.0136139627053422
ENSDARG00000043130	17.8884944063657	2.51872650384606	0.703400705094795	3.58078472995932	0.00034256381080111	0.013644833803091
ENSDARG00000088246	747.856620565568	-0.594235093094385	0.165978555503938	-3.58019197895891	0.000343341860252106	0.0136459648082294
ENSDARG00000103907	193.925380511487	-0.994071549182598	0.278063345677341	-3.57498233634899	0.000350251542072598	0.0138902588678595
ENSDARG00000039677	6.22665013723878	5.70977288477883	1.60000440385172	3.56859823075085	0.000358896293620818	0.0142021505060429
ENSDARG00000093608	6.20670437110432	5.7762926839158	1.61905499796155	3.56769392712932	0.00036013682645871	0.0142203267939868
ENSDARG00000091699	7.45907377963262	5.13095430212342	1.43959902402841	3.56415516854516	0.000365029980443408	0.0143823392511068
ENSDARG00000010591	1881.54026231972	-0.762133769803659	0.21420826643355	-3.55791017075469	0.000373817099102742	0.0146967443951776
ENSDARG00000100508	278.059775000376	-0.747143881779435	0.210172464539771	-3.55490850533397	0.000378110640462577	0.0148299985606908
ENSDARG00000116727	19.7676740632568	-2.99679276123793	0.843120878823795	-3.55440463699422	0.000378835869401814	0.0148299985606908
ENSDARG00000102145	84.7084770878541	-1.13078381988059	0.31851115284623	-3.5502173464755	0.000384913224558004	0.0150355695850415
ENSDARG00000005593	275.899931097935	-1.06213205854194	0.299326647978162	-3.54840461320848	0.000387572349493195	0.015093050377748
ENSDARG00000075349	168.488802232045	-1.226426999587	0.345658860268663	-3.54808494894	0.000388043046573975	0.015093050377748
ENSDARG00000055100	10.0119104235462	3.65570411552441	1.03113170157692	3.54533190079764	0.000392119005224899	0.0152034709204986
ENSDARG00000028067	310.004001749461	0.812451872406749	0.229179840453604	3.54504074528852	0.00039255239974918	0.0152034709204986
ENSDARG00000112452	1472.22637964009	-0.966443089865434	0.273965081318073	-3.52761412226617	0.000419322958879475	0.0162058085360575
ENSDARG00000008697	6.98903125067606	5.05012465432422	1.43227322983248	3.52595060016229	0.000421965670284565	0.0162384225915159
ENSDARG00000012593	67.1841246471486	1.99128536891102	0.56488054875682	3.52514416241347	0.00042325238661901	0.0162384225915159
ENSDARG00000069912	27.2932763615491	1.81925488372749	0.516107785842369	3.5249514416028	0.000423560425344004	0.0162384225915159
ENSDARG00000054201	918.226868398078	-0.907601366955379	0.25748709230799	-3.52484219236032	0.000423735138766689	0.0162384225915159
ENSDARG00000060127	24.2925314301538	2.73597985598567	0.776466751245563	3.52362783286828	0.000425681701637045	0.0162787479304604
ENSDARG00000017744	566.370910809674	-1.00570648963988	0.286316386934542	-3.51257048332971	0.000443794275116521	0.0169358222011447
ENSDARG00000037503	1566.65291535814	-0.636278997632556	0.181236623637159	-3.51076391108679	0.000446821037344888	0.0170156555288473
ENSDARG00000075041	1324.16361884088	-0.560760758244493	0.159828604651129	-3.50851313172952	0.000450618987837037	0.0171244622872601
ENSDARG00000062020	1748.60297273124	-0.771696598009766	0.220032939160854	-3.50718670101308	0.000452871285548157	0.017174200022569
ENSDARG00000014717	333.193044524564	-1.31004033767245	0.373629292059882	-3.50625704545266	0.000454456110654878	0.0171984710649704
ENSDARG00000005454	496.415096526452	-0.746852155664326	0.213337548149251	-3.50080031454111	0.000463863271439957	0.017507886404981
ENSDARG00000074262	7.4251632012776	4.41808455671402	1.26216465235238	3.50040269982187	0.000464555794847323	0.017507886404981
ENSDARG00000103665	321.286222592738	-1.10074415732688	0.314722634288044	-3.49750554108366	0.000469630956621002	0.0176625874036614
ENSDARG00000062198	306.114106733615	-0.977483189699597	0.280152881951067	-3.48910631542362	0.000484638353748488	0.0181866400186532
ENSDARG00000043133	4.37872982381541	6.30008665184141	1.80590857747916	3.48859667117568	0.000485563206562954	0.0181866400186532
ENSDARG00000073902	189.756809491881	0.907903630772771	0.260336412609087	3.48742468129516	0.000487696268301166	0.0182150505158852
ENSDARG00000116713	15.2280966286718	2.99807884446892	0.859767429433987	3.48708120571938	0.000488323059482063	0.0182150505158852
ENSDARG00000104105	76.7422042755946	-1.51455069747229	0.434454074594164	-3.48610080107333	0.000490116285194871	0.0182445536593093
ENSDARG00000007739	90.0337836013893	10.6474963178416	3.05777008390328	3.48211148179264	0.000497476536819838	0.0184807457137378
ENSDARG00000055398	7.61790938971921	4.26721234228945	1.22649232942002	3.47920018734021	0.000502912752346556	0.0186446452769131
ENSDARG00000023396	199.225896450224	0.744902774167776	0.214573879767194	3.47154450940615	0.000517473539236845	0.019145469176277
ENSDARG00000016496	635.831878587494	-0.956565052587824	0.275767782421178	-3.46873388975827	0.000522917133227703	0.0193076279434967
ENSDARG00000074759	477.493913738564	-0.811606136574895	0.23404500784438	-3.46773530463228	0.000524864003117345	0.019340282284909
ENSDARG00000043012	34.2952739016326	-2.22502432854445	0.642028603862246	-3.4656155740716	0.00052901909970751	0.019454009438335
ENSDARG00000102178	5.51921215530851	5.37056629936931	1.55315549051654	3.45784200755275	0.000544520611295444	0.0199836868697802
ENSDARG00000097973	40.2460914227647	1.5652122383169	0.453118131268172	3.45431385395291	0.000551694923848609	0.020206242854761
ENSDARG00000026225	624.979587467809	-0.885300753615216	0.256458844919724	-3.45201879815192	0.000556408960802143	0.0203379765330952
ENSDARG00000061764	18.5184010346044	2.42815104130051	0.703758367071743	3.45026241237282	0.000560041884509574	0.0204297443361278
ENSDARG00000024047	173.145429713068	1.44613462743278	0.419909808043062	3.44391724063868	0.000573351173515063	0.0208734228229894
ENSDARG00000115660	4.60196889948034	5.6522053405641	1.64418874488844	3.43768643237344	0.000586706681498497	0.0213170094277787
ENSDARG00000051861	14.1100382779599	3.4219493268766	0.997632225284126	3.43007096217449	0.000603423415949394	0.0218807100408901
ENSDARG00000000729	411.095226673293	-0.870460842447891	0.253899363016077	-3.42836954022911	0.000607218299776979	0.0219289684809391
ENSDARG00000075622	9.64402488312011	4.60204737193117	1.34248054570879	3.42801792297216	0.000608005317758895	0.0219289684809391
ENSDARG00000030402	10.2150327284055	3.20901727299188	0.936267957424415	3.42745604775323	0.000609264922738046	0.0219289684809391
ENSDARG00000077029	254.16687425484	-1.01338769691409	0.295679440708763	-3.42731876955979	0.000609573040232665	0.0219289684809391
ENSDARG00000015990	2711.7036090135	-0.887954804290014	0.259554095965627	-3.42107798756374	0.000623734434627057	0.0223696641107842
ENSDARG00000041581	252.923477349249	-0.866597320641753	0.253328829213075	-3.42083971782325	0.000624281127741492	0.0223696641107842
ENSDARG00000037060	505.927120126694	-0.973857830301314	0.284988600286526	-3.41718170243372	0.000632730342637525	0.0226278790314948
ENSDARG00000005462	329.606082639743	-1.026050906987	0.300601047289827	-3.41333111190968	0.00064173920563718	0.0229050563925757
ENSDARG00000110040	5.14259661574189	-5.79337683878912	1.69768297489172	-3.41251984291038	0.00064365240800361	0.0229283850937177
ENSDARG00000061490	687.295261381223	-1.05190006124994	0.308302196190672	-3.41191231929916	0.000645088593387355	0.022934663409043
ENSDARG00000098919	396.950570110698	-0.746192216046722	0.218875868095638	-3.40920277113726	0.000651530326914333	0.0231107748644687
ENSDARG00000040912	28.0487217152247	2.10737625960572	0.618223158181401	3.4087630521718	0.000652581348147937	0.0231107748644687
ENSDARG00000091408	218.864629769079	-1.0359609950976	0.304108788606956	-3.4065473735339	0.000657901318931814	0.0232114059334029
ENSDARG00000101089	30.3315458189623	1.64555581695281	0.483061010216141	3.4065175664178	0.000657973161656644	0.0232114059334029
ENSDARG00000018049	1878.69441867641	-0.766459360146373	0.225179500212317	-3.40377058934625	0.000664625478705082	0.0234007303459741
ENSDARG00000087844	10.5258096443805	3.84235861533463	1.12969660936702	3.40123054586094	0.000670832262873381	0.0235736673380003
ENSDARG00000086996	3.73548861907082	6.00388536067705	1.76602361594369	3.39966312255051	0.000674689220677475	0.0236264351734347
ENSDARG00000117241	3.76498863607817	5.81472439133802	1.7104315642951	3.39956564923098	0.000674929752798221	0.0236264351734347
ENSDARG00000101967	291.333020817403	0.933986450123887	0.274781845758408	3.39901075904797	0.000676300558761304	0.0236289809426718
ENSDARG00000077226	11663.2581180279	-0.687208942676405	0.202251804361774	-3.39778893367583	0.000679328096833608	0.0236892899361344
ENSDARG00000011076	3.71522960227489	6.02515581945953	1.77371504349262	3.39691307324957	0.000681506122505683	0.0237198010477456
ENSDARG00000099510	143.608714279934	1.06413918106919	0.313587562779444	3.3934355420136	0.000690218002129971	0.0238996139550877
ENSDARG00000039007	187.050447186618	1.64019468797336	0.483350032077137	3.39338901235784	0.000690335266429025	0.0238996139550877
ENSDARG00000076144	3.92782659459123	6.1440426777869	1.810650325778	3.39327952521531	0.000690611269591612	0.0238996139550877
ENSDARG00000011262	86.8530981086422	-1.1350209461439	0.334841948521994	-3.38972148249025	0.000699636664222303	0.0241642772701841
ENSDARG00000044142	6.30253867196771	4.81344398812649	1.42022119058849	3.38922135511297	0.00070091404706132	0.0241642772701841
ENSDARG00000011166	70.0790444441208	1.90333376699583	0.561724897082125	3.38837352035255	0.000703084467030869	0.0241932827095707
ENSDARG00000034943	31.2095884384866	1.49582184347797	0.441578021959955	3.38744631546363	0.000705465219929331	0.0242294026384408
ENSDARG00000010785	50.9825344951154	2.347778006834	0.693486081752009	3.38547242491532	0.000710558482417658	0.0243570611840358
ENSDARG00000074331	439.193765032381	-1.03203829709924	0.30491671325462	-3.38465637414056	0.00071267411745201	0.0243570611840358
ENSDARG00000089307	7.86251869981435	4.56555034981973	1.34915056410979	3.38401841223126	0.000714332126655152	0.0243570611840358
ENSDARG00000098897	1677.90242035945	-0.755096568132079	0.223141196898515	-3.38394065563563	0.000714534454335831	0.0243570611840358
ENSDARG00000068710	15.4449003926844	2.65518284050156	0.785002796536829	3.38238647329072	0.000718589722064937	0.0244495116088748
ENSDARG00000019231	1948.99784514866	-0.774122738810276	0.229155091178829	-3.37816076801089	0.000729724050475165	0.0247820277813422
ENSDARG00000045360	124.558478301019	0.947730858429891	0.280649432241897	3.37692063318704	0.000733021977523051	0.0248229158804731
ENSDARG00000102325	281.60146141017	-0.769166629214219	0.227787630119871	-3.37668304819473	0.000733655372394361	0.0248229158804731
ENSDARG00000077013	646.885126733241	-0.744131525729417	0.220854190644397	-3.36933396445061	0.000753500722570999	0.0254364671904294
ENSDARG00000099555	21.953126250579	2.01320410041152	0.597578256523622	3.36893800675283	0.000754583985212981	0.0254364671904294
ENSDARG00000041081	1037.37196248897	-0.614724805295574	0.182543005492945	-3.36756154329525	0.00075836098114787	0.0255165340847221
ENSDARG00000010423	41.8113850019207	2.32946091488902	0.691959903393187	3.36646806190065	0.000761373982314407	0.0255706468635962
ENSDARG00000041864	37.4360958791736	2.93114988925963	0.871086913616036	3.36493390434705	0.000765619971391012	0.0256658938107377
ENSDARG00000032653	257.093401439638	0.830231727555948	0.246841813303994	3.36341609406948	0.000769842342706777	0.0257600003020064
ENSDARG00000090054	849.2194668969	-1.06979694508692	0.31813282905911	-3.36273671676981	0.000771739286448648	0.0257760921673848
ENSDARG00000101785	4.24067098681866	6.25267781440915	1.86195139748634	3.35813159400957	0.00078471245792099	0.0261613935376113
ENSDARG00000037998	126.412001488312	1.07168868100486	0.319338468583245	3.35596486624189	0.000790886153474744	0.0263043158682759
ENSDARG00000062338	1624.57860081375	-0.746350354825131	0.222418403725575	-3.35561420423643	0.000791889528968587	0.0263043158682759
ENSDARG00000073944	10545.7087020106	-0.908885656753583	0.270920637155435	-3.35480407213175	0.000794212140177757	0.0263334127279703
ENSDARG00000042641	30.5725403699416	2.86453874008432	0.85423773322531	3.35332733344475	0.000798462155358225	0.0264261938436105
ENSDARG00000088140	112.202721179492	1.68253070670092	0.501852923623766	3.35263705260846	0.000800455995664544	0.0264441025210194
ENSDARG00000104760	3.97129534471235	-5.53008725919782	1.65094555502665	-3.34964847408826	0.000809141771153951	0.0266826225730351
ENSDARG00000016548	585.548191905778	-1.32300907742588	0.395192406506676	-3.34775935884165	0.000814677178073645	0.0268165798778925
ENSDARG00000068480	468.989231413083	-1.14288708133954	0.341589096368981	-3.34579497263873	0.000820470388985599	0.0269573534118579
ENSDARG00000094977	597.246208349933	-0.847694028849352	0.253397985132535	-3.34530690291788	0.000821915681128448	0.0269573534118579
ENSDARG00000025903	6.2525679326589	5.83026862127543	1.74484302477672	3.34142873512734	0.000833484100774537	0.0272876098676239
ENSDARG00000071288	86.299272428225	-1.20869259833811	0.361856972137254	-3.34024957761391	0.000837031311531717	0.0273045082457957
ENSDARG00000010434	15.9424090760846	2.16812673447129	0.649144130622647	3.33997741363179	0.000837852037795588	0.0273045082457957
ENSDARG00000090895	1261.02929589887	-0.703995474847287	0.210792068947044	-3.33976263131678	0.000838500253221987	0.0273045082457957
ENSDARG00000099458	863.128330597087	-0.734562981755722	0.220114238320143	-3.33718975819885	0.000846301458872699	0.0275093311711781
ENSDARG00000016375	48.0575961806626	1.89472727908612	0.568246464579389	3.33434063771709	0.000855018788603518	0.0277188850133762
ENSDARG00000036541	20.7331059266948	1.95416086550192	0.586115446366465	3.33408866395938	0.000855793736060948	0.0277188850133762
ENSDARG00000060016	998.863675469211	-0.734231321754836	0.220275593649815	-3.33323955500076	0.000858409976314515	0.0277542394295792
ENSDARG00000034195	3266.52696447516	-0.662778903726765	0.199089028189179	-3.32905790818858	0.000871402842991717	0.0281243722535075
ENSDARG00000010385	241.041951023217	-1.03889370388101	0.312265887272723	-3.32695227440477	0.000878014097006034	0.0282840051580882
ENSDARG00000000529	67.9185749389317	-1.31871782187759	0.396428640174122	-3.32649482968329	0.000879456513732788	0.0282840051580882
ENSDARG00000012577	1212.7061464915	-0.64683654430361	0.194481299760923	-3.32595753472838	0.000881153519982083	0.0282886023355094
ENSDARG00000036965	171.780484590933	1.2668301141085	0.381248875268361	3.32284288895746	0.000891050850079263	0.0285559834929451
ENSDARG00000037539	41.7099244363237	4.52231925882078	1.36121302459899	3.32227151599071	0.000892877635424483	0.0285642383086676
ENSDARG00000079374	646.80607426435	-0.75970703529821	0.228831476517075	-3.3199411499734	0.000900364258982328	0.0287532115899216
ENSDARG00000079679	191.632893266642	-0.752847238610655	0.226807396116833	-3.31932402337906	0.000902356584844406	0.0287663693763971
ENSDARG00000071173	5.10425863769161	6.47629906357196	1.95139094798436	3.31881167649235	0.000904013744306793	0.0287688150133156
ENSDARG00000061742	290.685151096517	-0.879309461725072	0.265206213960694	-3.31556884958734	0.000914568094757819	0.0290538970835543
ENSDARG00000009534	256.36748511201	0.767917666284129	0.231695816954114	3.31433547821111	0.000918612206818368	0.02913152961797
ENSDARG00000056059	189.056465476756	-0.98104775967521	0.296066820919745	-3.31360250577062	0.000921023400030671	0.0291509413544063
ENSDARG00000093864	218.645311397021	-0.952152802988796	0.287383656612777	-3.31317658843674	0.000922427194426086	0.0291509413544063
ENSDARG00000089461	71.4550648594556	-1.0833227908796	0.327317872526881	-3.30969641992473	0.000933972094766067	0.0294646343865281
ENSDARG00000077860	865.190313154527	-1.22281400881476	0.369735633419154	-3.30726578205815	0.000942114588563005	0.0296700897155924
ENSDARG00000060354	330.651796180724	-1.14967330271538	0.347710737227102	-3.30640725070418	0.000945006299309864	0.0297097576275258
ENSDARG00000037177	943.713481430976	-1.98910416390834	0.60181626677113	-3.30516849366718	0.000949193181378474	0.029789937035573
ENSDARG00000103226	151.259419453008	1.08791451634922	0.329366069060418	3.30305583526777	0.000956373431600826	0.0299636240540961
ENSDARG00000013561	465.864513286202	0.758396778962599	0.229641260005876	3.30252838250057	0.000958173906072346	0.0299684529419844
ENSDARG00000009020	12.0791066944705	-3.43643686927991	1.04084730665561	-3.3015763669713	0.000961431586528176	0.0300187635841722
ENSDARG00000058606	132.190829678257	1.70024275542183	0.515182729604701	3.30027125856184	0.000965914179778781	0.0301070818741663
ENSDARG00000061951	313.445913765556	-1.25943867847676	0.382390514650261	-3.29359288534826	0.000989156532233694	0.030778831378205
ENSDARG00000042520	169.494008754696	-1.12685238495418	0.342223335652975	-3.29273976248318	0.000992162622451111	0.0308196863762416
ENSDARG00000014945	317.135300023075	-0.934192876959696	0.283974116594387	-3.28971135877868	0.00100290203605758	0.0311002142459218
ENSDARG00000076729	72.4257413982465	-1.08561838375219	0.330514801914641	-3.28462863830396	0.00102116870128	0.0316128127030609
ENSDARG00000023648	192.504762326826	0.840625540998184	0.256370481354233	3.27894824925914	0.00104194741515005	0.032160172340754
ENSDARG00000098293	5.02115982747246	5.23933488492612	1.59812144124728	3.2784335093064	0.00104384952485471	0.032160172340754
ENSDARG00000068382	3.93281572392862	6.08375369342545	1.85573518818839	3.27835228439277	0.00104414996722439	0.032160172340754
ENSDARG00000053992	52.4401542755733	-1.34511293720389	0.410387137105366	-3.27766836624447	0.00104668288329244	0.0321674991331407
ENSDARG00000075509	456.793078762432	-0.65173843914099	0.198862361411256	-3.27733430557614	0.00104792215491691	0.0321674991331407
ENSDARG00000088514	48.2417804229267	4.96340681123809	1.51629819638686	3.27337117663614	0.00106272821190362	0.0325670734701709
ENSDARG00000078911	245.948293722656	-0.921130039210115	0.281518076679315	-3.2720102739953	0.00106785695475013	0.0326692439450698
ENSDARG00000090228	13.3394336148734	2.50899394797477	0.76713630519816	3.27059732536928	0.00107320605946234	0.032777801846297
ENSDARG00000102891	255.119189396473	-0.920636041545788	0.281568854751808	-3.26966575318599	0.00107674632782976	0.0328308432252681
ENSDARG00000051981	17.6948316445244	-3.34891774540011	1.02456060790802	-3.26863800887097	0.0010806646116515	0.0328952139228968
ENSDARG00000001558	938.776653419971	-0.794537794320416	0.243194361176727	-3.26708970749134	0.0010865924299802	0.0330204374005501
ENSDARG00000054942	12.4666814823154	4.16888712856207	1.27750408202813	3.2633063073612	0.00110120429374626	0.0333674623373555
ENSDARG00000001559	184.922714630353	0.9040033361594	0.277031027890162	3.26318442755019	0.00110167801267652	0.0333674623373555
ENSDARG00000104682	257.67771744938	0.896989451009657	0.275024715065847	3.26148670236744	0.00110829630673975	0.033465440929387
ENSDARG00000005908	339.547406675537	-0.696178559528322	0.21345927474857	-3.26141162218573	0.00110858984125805	0.033465440929387
ENSDARG00000038424	4.46015900061267	5.79806790840913	1.77966744505767	3.25795019991573	0.00112220097990945	0.033820239134589
ENSDARG00000029621	15.5078315511672	2.13029985555405	0.654112307430676	3.25677996171907	0.00112683747241485	0.0339038388601115
ENSDARG00000055389	1250.30527729329	-0.886128065166503	0.272160400790264	-3.25590373395057	0.00113032068110529	0.0339525203930025
ENSDARG00000117786	84.6693758396487	-1.15783075803703	0.355970882669984	-3.25259962093708	0.00114354502491061	0.0342884964033229
ENSDARG00000077938	15.5646429140005	2.84935712704126	0.876140148968174	3.25217047797311	0.00114527307659289	0.0342884964033229
ENSDARG00000100149	543.644136129796	-0.68970883843277	0.212135226789776	-3.25126971540782	0.00114890807574142	0.0343236457040396
ENSDARG00000073961	5.86571981106347	4.7981319557596	1.47591883265921	3.25094568182632	0.0011502183090405	0.0343236457040396
ENSDARG00000077852	939.512362640725	-0.836208927601766	0.257610633741705	-3.24601867343798	0.00117031162751205	0.0348660925623598
ENSDARG00000100430	535.078504709119	-0.748722039876981	0.230720924477556	-3.24514146938509	0.00117392287612912	0.0349165328663045
ENSDARG00000074779	487.941503757301	-0.729830804377492	0.224973789960569	-3.24407036262051	0.00117834634004266	0.034990927288412
ENSDARG00000009754	372.785227349099	-0.631260125522498	0.194712636699103	-3.24200902532077	0.00118690263555995	0.0351376652892256
ENSDARG00000040503	545.915109164838	0.817465206504025	0.25217040450804	3.24171747314607	0.0011881174471495	0.0351376652892256
ENSDARG00000009014	17.2133040802461	2.46716751667582	0.761187012358593	3.24121073615158	0.00119023160403783	0.0351376652892256
ENSDARG00000000631	151.840912023911	-0.905323077461352	0.279332370246745	-3.24102457821715	0.00119100914593485	0.0351376652892256
ENSDARG00000068369	9.77807917774788	3.1959961317078	0.986605059815519	3.23938753395954	0.00119786696642116	0.0352828032196834
ENSDARG00000055357	346.085181935696	-0.85248978886731	0.263339145839494	-3.23723154090773	0.00120695440300015	0.0354930387686782
ENSDARG00000105296	682.482629495099	-0.846411937100079	0.261597750412837	-3.23554746080319	0.00121409699708809	0.0356454961903136
ENSDARG00000038056	8.31935059582249	4.23706363895032	1.31086952995918	3.23225427253792	0.00122817716062694	0.0360008194120648
ENSDARG00000096554	320.635311286688	-0.947418569897553	0.293290209663895	-3.23031092985775	0.0012365566024911	0.0361670385585333
ENSDARG00000089697	10.1439208994562	4.01750969037749	1.24380387515065	3.23001863126605	0.00123782151414417	0.0361670385585333
ENSDARG00000055548	280.926163352788	-0.988507222223342	0.306121685139903	-3.22913164995671	0.00124166721195737	0.0362212632359937
ENSDARG00000021806	58.9643223981081	1.28219358387314	0.397495251711014	3.22568276816881	0.00125672567265191	0.0365755326367565
ENSDARG00000059983	77.4243295683375	-1.13971452977202	0.353352598528804	-3.22543129587066	0.00125783021648132	0.0365755326367565
ENSDARG00000016532	412.433714000254	-0.733504421994744	0.227472140081129	-3.22459014863595	0.00126153131088546	0.0366092123735958
ENSDARG00000045167	683.104116925019	-0.749047879689072	0.232316608116408	-3.22425454539067	0.00126301078781619	0.0366092123735958
ENSDARG00000020289	221.966938686358	-0.973396796908981	0.301973105828363	-3.22345526181476	0.00126654081112501	0.0366131069002853
ENSDARG00000056259	541.282406760434	-0.629285550515478	0.195250637997751	-3.22296283878327	0.00126872012179071	0.0366131069002853
ENSDARG00000074201	48.3751701701604	1.59381424978535	0.494534249240777	3.2228591896966	0.00126917928111191	0.0366131069002853
ENSDARG00000037760	1236.11303974522	-0.746247239240118	0.231629440274993	-3.22172880249663	0.00127419679894639	0.0366996903975018
ENSDARG00000018984	81.784691051641	1.34004394340424	0.416336007546378	3.21865973424113	0.00128791215460688	0.0370361215644692
ENSDARG00000115405	684.34266470048	5.1691644557887	1.60732983413095	3.21599484189476	0.001299931685673	0.0373228020099459
ENSDARG00000069463	16.2404958950856	2.95975482923992	0.92100329110881	3.21362025284039	0.00131072899243359	0.0375181662674811
ENSDARG00000019532	23.0065674638968	2.83726637189657	0.882956819171257	3.21336934071094	0.00131187471679074	0.0375181662674811
ENSDARG00000101808	568.397641031086	-0.774302631929283	0.240979993274105	-3.21314073176417	0.00131291940407545	0.0375181662674811
ENSDARG00000092882	81.9539498267757	-1.16981823805809	0.364129941107111	-3.21263951682012	0.00131521252172036	0.0375247861016859
ENSDARG00000100624	200.208066726397	-1.00785367616177	0.313840241481308	-3.21135897488722	0.00132108794649003	0.0376334333176181
ENSDARG00000005576	692.804485716933	-1.05179837946322	0.32779528647087	-3.20870501460578	0.00133334212428776	0.0379231667006407
ENSDARG00000079302	39.9492830906677	5.25370853457809	1.63867745853635	3.2060662744886	0.0013456299237846	0.0381798344435818
ENSDARG00000059057	1065.4778965222	0.628376602236045	0.196008307399033	3.20586719294912	0.00134656121039277	0.0381798344435818
ENSDARG00000059020	109.13769429381	-1.00980124194972	0.315144656520618	-3.20424675162993	0.00135416364374839	0.0383356777716203
ENSDARG00000045143	33.0396183113431	5.27864198271985	1.64777568128967	3.20349550163795	0.00135770161065629	0.0383761528241871
ENSDARG00000031317	9362.48767063853	0.658693869544884	0.205846132830942	3.19993317574666	0.00137459453972933	0.0387934021809193
ENSDARG00000010784	610.377336426314	-0.728126832634135	0.227636445186144	-3.19863909330831	0.00138077906710098	0.0389076182019181
ENSDARG00000005774	3001.75123354594	-0.70886263876563	0.221897756327657	-3.19454622028225	0.00140050857205223	0.0394025618810923
ENSDARG00000035326	18.9400800651838	2.25581187633518	0.706419056227011	3.19330552658572	0.00140654042305864	0.0395111964829265
ENSDARG00000044254	34.4201260754711	2.36559053961464	0.740947187033915	3.1926574268867	0.00140970078953347	0.039538957583787
ENSDARG00000062263	5.09186800334613	5.37587034955792	1.684435485015	3.19149673429616	0.00141537711038647	0.0396370916005613
ENSDARG00000092290	170.280575710528	-0.864976684262719	0.271087633626119	-3.19076408131433	0.00141897096157126	0.0396766949515847
ENSDARG00000005482	1661.31114139652	-0.610672647216893	0.191555545134157	-3.18796642921093	0.00143277169976026	0.0400011399551167
ENSDARG00000058128	974.501551640782	-0.717908939900397	0.225341065677313	-3.18587709587049	0.00144315891214019	0.0402294359535802
ENSDARG00000117637	229.291239531875	-0.762912869945799	0.239732340956275	-3.18235273097737	0.00146083786826777	0.040490825819643
ENSDARG00000011521	4.65211231203919	5.16293935464003	1.6224405517984	3.18220556612515	0.00146158040106943	0.040490825819643
ENSDARG00000012968	58.638931424228	1.60547105300555	0.504565961400824	3.18188537440831	0.00146319715748645	0.040490825819643
ENSDARG00000087390	1256.71904399375	5.15494478000088	1.62013696359524	3.18179567273223	0.00146365038707948	0.040490825819643
ENSDARG00000011597	1361.85300398256	-0.60005655718715	0.188590625071593	-3.18179420084829	0.0014636578250467	0.040490825819643
ENSDARG00000013628	114.329730235451	1.0948263849622	0.34417683135279	3.18099966421032	0.0014676779973593	0.0404930333792485
ENSDARG00000070809	665.693068630984	-0.907318428108833	0.285239597380792	-3.1808992735941	0.00146818667419129	0.0404930333792485
ENSDARG00000057942	29.7494924583656	2.03957150046184	0.641371737958034	3.18001461516736	0.00147267624616802	0.0405554095446241
ENSDARG00000036893	5.72934347301055	4.7271142641443	1.48738815762357	3.17813090007177	0.0014822781309934	0.0407189245181772
ENSDARG00000090971	174.918089228819	-1.26880628590029	0.399250231374076	-3.17797257507782	0.00148308778528547	0.0407189245181772
ENSDARG00000034624	169.067557144413	-0.764498943595918	0.240700375425911	-3.17614354461709	0.00149247081079185	0.0409148285675364
ENSDARG00000071024	7.84941293698188	3.44754523836291	1.08573840679457	3.17530006932434	0.00149681628559826	0.0409722508973612
ENSDARG00000011876	11.2753594479952	3.59495776201169	1.13289939591111	3.17323654243855	0.00150749649560724	0.0412026407050129
ENSDARG00000099448	3.4791550356613	5.9675026511478	1.88083465541136	3.17279492590095	0.00150979127391276	0.0412034940915053
ENSDARG00000004537	984.973983738801	-0.743355498761626	0.234418312168628	-3.17106411988368	0.00151881614133631	0.0413877398514146
ENSDARG00000055759	153.994834017469	0.823891759033566	0.259977451980155	3.16908929123767	0.00152917408646332	0.0416077068697935
ENSDARG00000102883	645.351565778163	-0.98755437921277	0.311707284535938	-3.1682107804539	0.00153380273806989	0.0416440207139355
ENSDARG00000030104	3.92970130485888	5.78369631221745	1.82568016143644	3.167967990443	0.00153508421134158	0.0416440207139355
ENSDARG00000100752	46.6563672358756	-1.61542040527134	0.510139251434604	-3.1666263686405	0.00154218324076975	0.0417238528093329
ENSDARG00000021343	968.480928310273	0.690722116553156	0.218131109092668	3.16654565882998	0.00154261126960836	0.0417238528093329
ENSDARG00000079745	19.9798119977381	1.89182496078772	0.597596591405209	3.16572247565741	0.00154698311488073	0.0417800202376469
ENSDARG00000089009	596.989416474058	-0.659176378113246	0.208451071654314	-3.16225948315772	0.00156549998230871	0.0422174758192079
ENSDARG00000070477	105.029100300364	-1.16741652094297	0.369281071143888	-3.16132239685822	0.00157054561664885	0.0422908903252354
ENSDARG00000069981	1271.98827023615	-0.566042859965861	0.179092216026819	-3.16062234598233	0.00157432472719528	0.0423300339869066
ENSDARG00000117464	683.4869751174	-0.926252062969997	0.293154998727076	-3.15959839331387	0.00157986744992832	0.0424164117862023
ENSDARG00000070981	1182.48957954505	-0.640491177819737	0.202842795105101	-3.15757420660602	0.00159087740363247	0.0426491036499585
ENSDARG00000012485	458.471342670695	-0.611805608075134	0.193820297486764	-3.15656108265397	0.00159641447004777	0.0427346067621757
ENSDARG00000040298	4.14918632984401	6.13347542662818	1.94382736248968	3.15536016468681	0.00160300087041444	0.042735724941903
ENSDARG00000079283	57.6841613497201	1.17587202572086	0.372662420721484	3.15532761109732	0.0016031797573641	0.042735724941903
ENSDARG00000029463	1077.57030593643	-0.677220222951296	0.214631502822749	-3.1552694457466	0.00160349943060593	0.042735724941903
ENSDARG00000028618	30.2315714954146	1.7401402307812	0.551755102601177	3.1538271645836	0.00161144491048657	0.0428309392839634
ENSDARG00000001968	3.3398648900588	5.71924585745923	1.81346501246029	3.153766859665	0.00161177791625089	0.0428309392839634
ENSDARG00000003965	51.8965329067528	1.39904004887532	0.443977731507851	3.15114914462907	0.00162629422217667	0.043153693478545
ENSDARG00000007175	59.4231255970484	-1.31301978370514	0.416805467231673	-3.15019808263534	0.00163159798280957	0.0432314091427694
ENSDARG00000016623	116.532729549962	1.61336483226128	0.512637627014194	3.14718379463903	0.00164851303074391	0.0435116606120031
ENSDARG00000090369	9.47802354376157	3.12858802483073	0.994176499372602	3.14691408095555	0.00165003440057048	0.0435116606120031
ENSDARG00000102640	1740.1731923562	0.544512494670433	0.173037022271548	3.14679764782317	0.00165069156230072	0.0435116606120031
ENSDARG00000019963	246.301823150795	0.878892017891013	0.279313701644657	3.146612617698	0.00165173638866638	0.0435116606120031
ENSDARG00000040152	62.711040559517	-1.12994943817684	0.359466789984458	-3.14340425780554	0.00166995035302956	0.0438301870932115
ENSDARG00000060767	952.784984557359	-0.864736569612303	0.275097905186932	-3.14337751508761	0.00167010294583996	0.0438301870932115
ENSDARG00000007788	96.0775030876468	-1.36652948994633	0.434786006541977	-3.1429932642379	0.00167229688163783	0.0438301870932115
ENSDARG00000010085	137.907638183959	1.17299066966427	0.373232294229531	3.14278985982627	0.00167345932152843	0.0438301870932115
ENSDARG00000045524	13.2913749808305	3.46478551397149	1.10418516185993	3.13786639564626	0.00170182429019753	0.0444992976716396
ENSDARG00000062962	449.356099911553	-0.73916856679719	0.235590836082797	-3.13750984158574	0.0017038955379406	0.0444992976716396
ENSDARG00000061798	7.83651629164496	3.26373462759506	1.04048400634471	3.13674655995989	0.00170833729154527	0.0445513806848115
ENSDARG00000059906	665.079809247426	0.941524796012396	0.300265550288372	3.13564041931605	0.00171479314114174	0.0446522166302828
ENSDARG00000043797	825.074104711518	-0.734525738154286	0.234318506763571	-3.13473207174125	0.00172011136640629	0.0446522166302828
ENSDARG00000038729	12.6590026141384	3.28777481213445	1.04882175332227	3.13473171367779	0.00172011346579639	0.0446522166302828
ENSDARG00000040990	296.694602399221	-0.670732796945057	0.213990509233853	-3.13440441516061	0.00172203346133526	0.0446522166302828
ENSDARG00000042245	180.659598388806	6.89201111197652	2.19926014900256	3.13378620310211	0.00172566538927377	0.0446522166302828
ENSDARG00000054010	1595.28643103484	-0.70956806706968	0.226444769693661	-3.13351493182907	0.00172726130079974	0.0446522166302828
ENSDARG00000015922	13.6819891632005	2.45810104088811	0.784544732616122	3.13315600589324	0.00172937497798986	0.0446522166302828
ENSDARG00000007362	22.3032544071687	1.66378592062431	0.531518673292095	3.13024923530763	0.00174658047756898	0.0450272465557977
ENSDARG00000024433	63.2491802490136	5.61823155989789	1.7950377054558	3.12986827119116	0.00174884707547926	0.0450272465557977
ENSDARG00000005867	279.495601357246	-1.07515356196076	0.343721321704544	-3.12798041340287	0.00176011910284839	0.0452172915770197
ENSDARG00000019339	55.5031990069731	1.20416872825547	0.384988974784408	3.12780055306726	0.00176119649113371	0.0452172915770197
ENSDARG00000103057	8984.43409758503	-0.863970025855614	0.276448863410432	-3.12524354485377	0.00177657904750217	0.0455479836643408
ENSDARG00000011273	236.213496539097	0.742954694418482	0.23779413377543	3.12436090252807	0.0017819174930498	0.0456205965203733
ENSDARG00000004447	21.1621112621647	2.05140047560195	0.657034780824192	3.12220986692462	0.00179498931894564	0.0458907170965835
ENSDARG00000015273	4.01449669763636	5.5656848374944	1.78421300902455	3.11940604027836	0.00181216047136631	0.0462647364099312
ENSDARG00000053087	309.709563105805	0.689053910977029	0.221029275823979	3.11747802823084	0.00182405542638284	0.0465031945748556
ENSDARG00000037421	854.384137351502	0.970783195028377	0.311537434890494	3.11610447511584	0.00183257334191629	0.0465888418982682
ENSDARG00000104130	226.899881032538	-1.03379438939057	0.331799735375144	-3.11571794420428	0.00183497694575687	0.0465888418982682
ENSDARG00000020606	108.610179321622	1.71651825684393	0.550925523943612	3.11569927738475	0.00183509309680044	0.0465888418982682
ENSDARG00000012076	20.8434302760653	5.118082731065	1.64321552145077	3.11467525972875	0.00184147522883493	0.046685757089808
ENSDARG00000070055	20.4474623577537	1.95735139417332	0.628543521406721	3.11410638644821	0.00184502950477543	0.0467108095624855
ENSDARG00000078313	129.83629215226	-1.04408452192514	0.335458128357327	-3.11241384144666	0.00185564170187732	0.0469142304156567
ENSDARG00000074030	3153.20768052166	-0.780358762244633	0.251031454847171	-3.1086094876824	0.00187969985361111	0.0474565553887421
ENSDARG00000070256	293.285777576258	-0.731137959900249	0.23531508316315	-3.10705947987759	0.00188958375360511	0.0476400180981633
ENSDARG00000040251	5.32458202791419	4.57387092298202	1.47294722301481	3.10525105822888	0.00190117580078003	0.0478659793936361
ENSDARG00000074667	1614.13716680201	0.560928318040173	0.180882290015604	3.1010682029279	0.00192823871930245	0.0484233315854583
ENSDARG00000015016	624.031092819136	-0.75915106803153	0.244807871866114	-3.10100758707103	0.00192863348895552	0.0484233315854583
ENSDARG00000053884	1454.7671620916	-0.590555045325647	0.190663287897747	-3.09737155923988	0.0019524498430595	0.048895784195128
ENSDARG00000045556	58.9359157866522	-1.07415412197097	0.346801712459839	-3.09731493063305	0.00195282289237258	0.048895784195128
ENSDARG00000103542	182.936643437566	1.5012783181904	0.484941817109414	3.09579059842488	0.001962889277461	0.0490803207659652
ENSDARG00000078822	31.8455355240832	-1.72036138382094	0.555858510437213	-3.09496274954535	0.00196837616488254	0.0491500018235347
ENSDARG00000087784	17.0293622453565	2.59876031377136	0.840803555225835	3.0908055723829	0.00199614293969229	0.0497750547002997
ENSDARG00000042563	71.6378035687489	-1.32636539746728	0.4292491252562	-3.08996645403909	0.00200179103171377	0.0498137051538009
ENSDARG00000077038	1773.21965567215	-0.621804317371705	0.201246638888728	-3.08976249643359	0.00200316608100765	0.0498137051538009
ENSDARG00000062506	735.400027993923	-0.728985188061972	0.235977736308292	-3.08921171745453	0.00200688367642138	0.0498145479749999
ENSDARG00000028098	4.67491951136274	6.29572537499334	2.03814617961	3.0889469253859	0.00200867319747569	0.0498145479749999
ENSDARG00000039669	27.1825803078442	2.13074139697969	0.690136611800692	3.0874197376954	0.00201902286653817	0.0500030928429854
ENSDARG00000040890	272.728051564935	0.968772451575752	0.313845933250985	3.08677713788	0.00202339234025639	0.0500432211544661
ENSDARG00000019113	92.5644033793369	0.976728705693677	0.316623612817009	3.08482585049073	0.00203671370611722	0.0503043413737474
ENSDARG00000005481	9.28844906049434	2.78112339311135	0.901722117742138	3.08423552931709	0.0020407596332682	0.05033597236366
ENSDARG00000079497	32.8597740620296	1.65449912625697	0.536798449015669	3.08216077988086	0.00205503806908795	0.0506195642376291
ENSDARG00000031814	10.3634335760428	2.98333389334798	0.968099827759895	3.08163869861559	0.00205864543917401	0.0506398958503844
ENSDARG00000060109	109.159142112119	-1.0235069780811	0.332265054472877	-3.0803930907054	0.00206727556164081	0.0507835587699699
ENSDARG00000074131	664.630999931532	-0.856883006980252	0.278295882241237	-3.07903588108959	0.00207671668298112	0.0509467301621365
ENSDARG00000099281	153.92990849026	0.720432536046081	0.234160581728191	3.0766601736681	0.00209333801503609	0.0512853726617792
ENSDARG00000043081	28.7703771024534	1.86082147266005	0.606225776162072	3.06951889185683	0.00214403845134056	0.0524363855275286
ENSDARG00000023694	56.9601990355355	1.61652121065807	0.526685470126222	3.06923449069264	0.00214608071295988	0.0524363855275286
ENSDARG00000016691	23.2385899214445	2.35293653191755	0.766768676830872	3.06863934719199	0.0021503601626292	0.0524705174803476
ENSDARG00000058771	302.47605298575	-0.718919294262825	0.234379278742547	-3.06733299172117	0.00215978111451777	0.0526298468909865
ENSDARG00000058358	227.968970894023	2.35353153265852	0.76746157827089	3.06664411521563	0.00216476426061363	0.0526807537913769
ENSDARG00000073869	322.295041805808	-0.884428443490836	0.288644042564644	-3.06408001922562	0.00218340500793583	0.0528666705460735
ENSDARG00000019763	9.16753561285883	3.62888103338772	1.18436863971319	3.06397933186283	0.002184139989416	0.0528666705460735
ENSDARG00000097635	6.4332309399729	4.1630394674119	1.35876508383754	3.0638404805445	0.00218515392604353	0.0528666705460735
ENSDARG00000044203	102.358720289173	1.13181852430937	0.369436987665371	3.0636307735774	0.00218668609113559	0.0528666705460735
ENSDARG00000091187	128.267317039807	-0.994257516777086	0.324539155003252	-3.06359803262297	0.00218692539258328	0.0528666705460735
ENSDARG00000068575	11.3693182312642	2.51541209897172	0.821393850420765	3.06237025963024	0.00219591645003041	0.0530136168964238
ENSDARG00000026801	1729.33095741418	-0.581012738290666	0.189839616117938	-3.06054526537659	0.00220934361794537	0.0531131106450357
ENSDARG00000030335	224.54237767137	-0.721463500393943	0.235738741945795	-3.06043671243411	0.00221014464873634	0.0531131106450357
ENSDARG00000104472	171.274382005136	1.21699677195436	0.397675526495399	3.06027575465708	0.00221133287373332	0.0531131106450357
ENSDARG00000070651	24.623124488788	1.67756858567907	0.548184750981307	3.06022482872069	0.00221170894187425	0.0531131106450357
ENSDARG00000086425	326.838253593591	-0.727473560436282	0.237828390835254	-3.05881714912754	0.00222212733637635	0.05318895634596
ENSDARG00000103854	26.9306794019352	1.94086593973188	0.634520487733599	3.05879160287532	0.00222231682186473	0.05318895634596
ENSDARG00000055365	4.23393768043317	6.05514307752999	1.98009318529016	3.05800914952529	0.00222812772924311	0.05318895634596
ENSDARG00000053362	18.8522166798862	2.11434688935634	0.691432421406406	3.05792268903975	0.00222877068353899	0.05318895634596
ENSDARG00000042824	41.9891745044977	1.27979620895246	0.418531170513534	3.0578277058365	0.00222947721210611	0.05318895634596
ENSDARG00000051785	45.590156841086	-1.45940463071511	0.477395680218521	-3.05701264420133	0.00223554845625824	0.0532639902477338
ENSDARG00000013224	2375.17488725547	-0.823636347360652	0.269712014502684	-3.05376217251328	0.00225991160294562	0.0537740796188486
ENSDARG00000061844	342.961522406588	-0.814603648955268	0.267037799339179	-3.05051813253073	0.00228446885668434	0.0542874498671344
ENSDARG00000099724	77.6120520417438	-1.17663766100189	0.386195696139449	-3.04673944521905	0.00231338143660884	0.0548766146981884
ENSDARG00000054451	6.7267819327822	4.16203933991782	1.36617464811982	3.04649141721798	0.0023152908909635	0.0548766146981884
ENSDARG00000007671	26.1325401515573	1.89417758297335	0.621873043692849	3.04592328319172	0.00231967013669042	0.054908914822075
ENSDARG00000099420	177.195149017907	1.29873610444863	0.426629198262857	3.04418007425841	0.0023331543921151	0.0551563758437288
ENSDARG00000036848	75.1770145121672	1.60110043009296	0.526143802647569	3.04308522125735	0.00234166007572882	0.055285652864451
ENSDARG00000026842	623.920108345172	-0.756005492817898	0.248558153192936	-3.0415638477611	0.00235352645320236	0.0554810197285776
ENSDARG00000007045	240.913054095273	-0.672228126684537	0.221047748910485	-3.04109917426375	0.00235716176558361	0.0554810197285776
ENSDARG00000087299	129.252514595552	-0.895990023183445	0.29465074654549	-3.0408544138717	0.00235907868317965	0.0554810197285776
ENSDARG00000074544	155.596526082747	-0.962333842999739	0.316572243384682	-3.03985539828381	0.00236691759788815	0.0555357496975689
ENSDARG00000053858	6.30044106267076	4.13381934690881	1.35993208163453	3.03972485297963	0.00236794369970058	0.0555357496975689
ENSDARG00000115716	34.2638129511095	2.64139379067191	0.869053229174892	3.03939241233789	0.00237055856260018	0.0555357496975689
ENSDARG00000008816	13.6178618295721	2.77892986761459	0.914725746322619	3.03799240240743	0.0023815995906308	0.0556234343867158
ENSDARG00000056621	2202.37671545389	-0.618595154153667	0.203625681740826	-3.03790341603871	0.00238230296084734	0.0556234343867158
ENSDARG00000044669	9131.79732773486	-0.570165097942825	0.187692855514054	-3.03775599972227	0.00238346859427777	0.0556234343867158
ENSDARG00000011665	5108.730807149	0.624049982789953	0.205515774430946	3.03650648967404	0.0023933695656987	0.0557829784947675
ENSDARG00000010571	672.488453986095	-0.640156718480056	0.210987062650572	-3.03410413149481	0.00241251142582795	0.0561572192894453
ENSDARG00000099596	4.57107317539852	4.7429940639224	1.56362125605757	3.03333946475065	0.0024186335858766	0.0562278252410113
ENSDARG00000078381	188.794869486157	-0.873368752170865	0.288089728814063	-3.03158587349203	0.00243272711676118	0.0564833312581681
ENSDARG00000033307	19.8601684930929	1.877566640562	0.619890031529491	3.02887051745189	0.00245469865863259	0.0569208658383299
ENSDARG00000022085	249.887116970864	-0.875302038418603	0.289287057526316	-3.02572139211233	0.00248040741491777	0.0574438373711808
ENSDARG00000014047	28.5613500737552	2.03167504197797	0.672031796921469	3.02318290783997	0.00250131010514828	0.057821157476602
ENSDARG00000101364	8.32900569073151	3.46360522389733	1.14576154533015	3.02297213413572	0.00250305290839765	0.057821157476602
ENSDARG00000060875	16.0783897325955	-2.09743840784091	0.693935427529028	-3.02252677213713	0.00250673908222827	0.0578329170010156
ENSDARG00000104839	575.043095524968	-0.865415752574585	0.286549855022381	-3.02012280727551	0.00252672211478046	0.058220155259935
ENSDARG00000103388	1071.02601512376	-0.730412503458601	0.24188446665264	-3.01967511004961	0.00253045966742385	0.0582325629912975
ENSDARG00000100666	704.111397574305	-0.699224132143078	0.231618078297756	-3.01886682284011	0.00253722037622327	0.0583092409448643
ENSDARG00000077353	3040.56649823782	-0.704210374757412	0.23329723661452	-3.0185114276385	0.00254019821289224	0.0583092409448643
ENSDARG00000086173	71.5339051430563	1.65832716316225	0.549538736046712	3.01767110193537	0.0025472519742689	0.0583975159793661
ENSDARG00000087950	928.987959088958	-0.725896574697925	0.240586779972483	-3.01719227790051	0.00255127926910358	0.0584162723716886
ENSDARG00000109648	14.1700780177351	7.99342601924104	2.65301793373831	3.01295589358406	0.0025871651617251	0.0591635269332689
ENSDARG00000030110	20.8341334047741	2.63390969508029	0.874305533569092	3.01257351572297	0.00259042684172037	0.0591637889583889
ENSDARG00000009544	47.6352927228965	2.05064372551327	0.680787496160348	3.01216420260204	0.00259392244534575	0.0591693863065522
ENSDARG00000054978	286.64513737761	-0.854865051065074	0.284010029317729	-3.00998191197225	0.00261263248241629	0.0595215883321949
ENSDARG00000102546	457.067301206655	-0.77910104671283	0.259060507155226	-3.00740956338051	0.00263484509930975	0.0599526066784191
ENSDARG00000073699	18.2734920534571	2.48704134669592	0.827796906320803	3.00441005240009	0.00266096426391465	0.0603803179489956
ENSDARG00000078247	3.83792282709127	-5.64856575618913	1.88027676465463	-3.00411400192283	0.00266355500374523	0.0603803179489956
ENSDARG00000005980	428.849051747101	-0.643369501869872	0.214168545473242	-3.00403357761167	0.00266425919555031	0.0603803179489956
ENSDARG00000039949	5.61880477721863	4.54900581552945	1.51445183498029	3.00373092788959	0.00266691070872891	0.0603803179489956
ENSDARG00000029177	674.26004245524	-0.530707381485047	0.176836790499892	-3.00111407804233	0.00268993769895359	0.0607891741581443
ENSDARG00000105545	61.7296296398936	1.0894658952824	0.36304390491368	3.00092049621777	0.00269164832013758	0.0607891741581443
ENSDARG00000039269	40.5349065241921	1.96753070111583	0.655951441390072	2.99950663565325	0.00270417233292025	0.0609963432170351
ENSDARG00000098700	21.5613816199893	5.01427438679185	1.67213519478095	2.99872546337302	0.00271111479186245	0.0610059604592468
ENSDARG00000090912	101.014759606923	1.05531866058351	0.351924862673644	2.99870447505767	0.00271130154433504	0.0610059604592468
ENSDARG00000016404	72.5959840964371	1.15037500853402	0.383675358258065	2.99830308038772	0.00271487538704453	0.0610109588523105
ENSDARG00000020984	11.353239910611	2.79589368177728	0.93269707272359	2.99764389054307	0.0027207538648696	0.0610478626669729
ENSDARG00000116177	3.19196000525872	-5.22422830608665	1.74313659296753	-2.99702750040539	0.00272626118555835	0.0610478626669729
ENSDARG00000076030	14.8444632796561	-2.35732312900129	0.786633613554351	-2.9967231102036	0.00272898460521474	0.0610478626669729
ENSDARG00000098574	1761.21644887898	-0.663011645937638	0.221257641634383	-2.99655930995247	0.00273045117631301	0.0610478626669729
ENSDARG00000069404	9.34192390174508	4.74701328109217	1.58432191241673	2.99624289981009	0.00273328616566406	0.0610478626669729
ENSDARG00000040087	436.969041997839	-0.68274641974817	0.22791516084568	-2.99561651456111	0.00273890642027919	0.0610984234906152
ENSDARG00000070603	15.3376001626869	2.17904588737394	0.727721038089848	2.99434230057934	0.00275037192735217	0.0612790944842002
ENSDARG00000062148	219.212875044663	-0.779322333207176	0.260351936253694	-2.99334179887866	0.00275940525422445	0.0613858174739161
ENSDARG00000090998	83.3833496745708	-0.93850136192374	0.31355859943503	-2.99306529501896	0.00276190652700859	0.0613858174739161
ENSDARG00000076495	6.92152099806051	3.61793437156656	1.20945222482917	2.99138262536792	0.00277717277473876	0.0616498488031337
ENSDARG00000099129	240.354546125026	0.771143512785639	0.257873732358907	2.99039187020555	0.00278619754592397	0.0617748525316128
ENSDARG00000020345	2219.9411258482	-0.642643826619045	0.21515693933089	-2.98686079388183	0.00281858033573045	0.0624168100380796
ENSDARG00000056248	9.49173123553502	5.04290085412998	1.68909340935242	2.98556659223682	0.00283053501034827	0.0626053812799144
ENSDARG00000075111	3.13025539265412	5.70401430484764	1.910864319721	2.98504412164673	0.0028353742295976	0.0626363071618508
ENSDARG00000038066	2003.06686019046	-0.607398133040937	0.20360539997886	-2.98321229743417	0.00285240065808679	0.0629076024849038
ENSDARG00000103296	382.873719264551	-0.676329568032763	0.226729504146247	-2.98297996363328	0.00285456681055489	0.0629076024849038
ENSDARG00000068978	244.436006610423	0.674596453388606	0.226427096565231	2.97930973643105	0.00288898584068579	0.0635891284860985
ENSDARG00000095879	245.028378480408	-0.935412190892262	0.314020226124117	-2.97882783678571	0.0028935330749475	0.0636122977817263
ENSDARG00000098112	2.96349501527776	5.51017998190473	1.8502681143996	2.97804406778785	0.00290094272209111	0.0636982634140222
ENSDARG00000087093	5.14240374704353	5.45180355781918	1.83118271701234	2.97720348011696	0.00290890876972797	0.0637925773718026
ENSDARG00000117245	3.86035975715838	-5.05897515961869	1.69943800049232	-2.97685185229066	0.00291224698104532	0.0637925773718026
ENSDARG00000006468	5.31532238423821	4.66608910656791	1.56775931594703	2.97627898562304	0.00291769303284672	0.0638350556212846
ENSDARG00000068219	3.36766372428257	5.76894004291116	1.93866598111102	2.97572665901171	0.00292295261669065	0.0638733571207923
ENSDARG00000075612	184.626254647954	-0.980630112520812	0.329703417442562	-2.97427949072336	0.0029367744809654	0.0640984482937807
ENSDARG00000098691	97.4783261581155	-1.10982655932121	0.373262189680229	-2.97331631760502	0.00294600675256397	0.0642229472058945
ENSDARG00000105285	268.120052280422	-0.818392919575892	0.275331535590493	-2.97239078633225	0.00295490316170442	0.0643398352302698
ENSDARG00000022660	13.7555524445573	-2.63506090243527	0.886738273890709	-2.97163320905673	0.00296220339804844	0.0644217305312733
ENSDARG00000100166	204.359909885299	-1.02551587304441	0.345264439209314	-2.97023312158335	0.00297573837668698	0.0646175377381839
ENSDARG00000100225	70.5087113310933	-1.07013255442081	0.360317859040195	-2.96996812001327	0.00297830655179565	0.0646175377381839
ENSDARG00000068567	38.3864845605253	1.48597471741511	0.500600841933226	2.96838237761759	0.00299371655107048	0.0648745504513523
ENSDARG00000007429	77.5984305065379	-1.12794682971345	0.380576871737281	-2.96378186242513	0.00303883618649427	0.0657283382141114
ENSDARG00000077506	515.398397073752	-0.702157405766698	0.23692479686889	-2.96362987347103	0.00304033734968312	0.0657283382141114
ENSDARG00000105479	119.508137821538	-1.04071158361689	0.35135845438817	-2.96196539636169	0.00305682136161218	0.0660063098996755
ENSDARG00000100056	1077.83149799394	-0.601226784014956	0.203022299885409	-2.96138298282653	0.00306260846849259	0.0660529170047045
ENSDARG00000025605	218.776480013654	-0.693345242249635	0.234214357989829	-2.96030204211367	0.00307337563973476	0.0662066944024755
ENSDARG00000007901	648.248768175055	-0.563478609614452	0.19045979209104	-2.95851740374214	0.00309122785854386	0.0665125540296381
ENSDARG00000039563	6.87399608117272	3.20468483655503	1.08386050126389	2.95673182371537	0.00310918407876101	0.0667662727656089
ENSDARG00000002831	36.3722877290586	1.57460386927805	0.532569682027063	2.95661567381156	0.00311035539774962	0.0667662727656089
ENSDARG00000071197	85.438336384796	-0.898035942304979	0.303789128225801	-2.95611613078361	0.00311539764966106	0.0667957401846647
ENSDARG00000035835	497.744345933211	0.615196498536441	0.208227807918165	2.95443968165009	0.00313237379301043	0.0670807060637282
ENSDARG00000051809	4.04233219853665	5.69353729778582	1.92759025085533	2.95370724938012	0.00313981702135976	0.0671610919386742
ENSDARG00000078904	2461.88546144536	-0.743058554116624	0.251710554034674	-2.95203574981708	0.00315686379478443	0.0674067558915793
ENSDARG00000103739	849.29007711315	-0.718179620576833	0.243297696424566	-2.9518554064876	0.00315870805776614	0.0674067558915793
ENSDARG00000032617	18.7222757515844	2.03298953539772	0.688957977285696	2.95081790533457	0.0031693370494098	0.0674956303530443
ENSDARG00000037813	65.9247049312538	-1.14292371429513	0.387336551604926	-2.95072517571458	0.00317028863109668	0.0674956303530443
ENSDARG00000075331	87.6078306139546	-1.02747862392408	0.348372260775216	-2.94936979665856	0.00318422714219705	0.0677131853614637
ENSDARG00000062790	1968.86853995061	-0.580143517547882	0.19689261141542	-2.94649714571487	0.00321395385232309	0.0682655798994601
ENSDARG00000086126	9.98216574768217	-2.76512298113134	0.939267573486682	-2.94391402320731	0.00324090018027482	0.0687576992791871
ENSDARG00000055226	8.51107402386392	2.75161394578355	0.935354390387849	2.94178759843377	0.00326323667736789	0.0691509863074827
ENSDARG00000079688	2426.45956182313	-0.573055701181988	0.194913580776448	-2.94005014375701	0.00328159135030498	0.0694297254770106
ENSDARG00000094522	59.3572713884236	1.28414118471942	0.436827884606757	2.93969599920444	0.00328534409323061	0.0694297254770106
ENSDARG00000076386	14.4794638723732	2.50411169056197	0.851894755553977	2.93946132927368	0.00328783295946729	0.0694297254770106
ENSDARG00000042835	961.93030789461	-0.5497364238963	0.187046678011976	-2.93903334578924	0.00329237649680135	0.0694451093525783
ENSDARG00000061778	777.338747151801	-0.654723563857368	0.222836152354234	-2.93813888339169	0.00330189071745374	0.0695651814002436
ENSDARG00000096920	71.6322432567869	-1.24357126387249	0.423474342942409	-2.9365917548436	0.00331840635795937	0.0698323132184214
ENSDARG00000003165	229.781502148995	0.989484679396556	0.337019896005279	2.93598298238469	0.00332492562254993	0.0698547851122201
ENSDARG00000063031	948.997655569214	-0.648537272994211	0.220908327180863	-2.935775582888	0.00332714929914271	0.0698547851122201
ENSDARG00000043646	291.301646293234	0.842840720406014	0.287176070595844	2.93492671118891	0.00333626477627581	0.0699654697264385
ENSDARG00000040628	9.66502149424851	7.44156969316219	2.53604204642013	2.93432425683426	0.00334274793143628	0.0700207601794414
ENSDARG00000027930	15.3103573331113	2.322227714628	0.79178910315722	2.9328866807692	0.00335826440802575	0.0702649276083825
ENSDARG00000016154	462.644057456224	1.07039773531235	0.365076238072025	2.9319841273843	0.00336803960294679	0.070324668758902
ENSDARG00000089368	24.1973957006051	1.96681756250657	0.670831552233714	2.93190974091413	0.00336884640761207	0.070324668758902
ENSDARG00000008380	1118.69343518281	-0.867354560734739	0.295988638697904	-2.93036436989729	0.0033856475433041	0.0705944355449765
ENSDARG00000076229	236.401529259936	-0.831383640444306	0.283988379541706	-2.92752697059639	0.00341669425789511	0.0710221425314547
ENSDARG00000043004	46.9313455992462	-1.29813770054996	0.443435538309656	-2.92745526327991	0.00341748222362069	0.0710221425314547
ENSDARG00000055192	7.29894198054405	4.95624416866124	1.6930414612925	2.92742043356548	0.00341786501442369	0.0710221425314547
ENSDARG00000005162	552.617739571396	0.640691853742187	0.219244563919746	2.92227019127694	0.00347489949372284	0.0721249663446258
ENSDARG00000095339	10.1820001238385	2.79262447500291	0.95596830738746	2.92125215179444	0.00348627541305308	0.0722464314170349
ENSDARG00000016963	4.6279734689157	4.97078712968374	1.7017203007237	2.92103651085891	0.00348868940370124	0.0722464314170349
ENSDARG00000016771	4.79798002912355	6.18938448775187	2.12035975381129	2.9190256401663	0.00351127341660095	0.0726314886390763
ENSDARG00000070792	3.28620947890788	5.80503272058818	1.98943937008809	2.91792391759652	0.00352370315322459	0.0727577997693018
ENSDARG00000045003	13.1666352261423	2.55356167195199	0.875173960622705	2.91777610720397	0.00352537380632446	0.0727577997693018
ENSDARG00000022165	9.63442016088151	2.87279605115291	0.985386458464234	2.91540037563565	0.00355232500099363	0.0730364821255796
ENSDARG00000074084	744.573555045034	-0.578149327656041	0.19831113317435	-2.91536495405806	0.00355272825113047	0.0730364821255796
ENSDARG00000018569	5.0592079794781	4.43506972305382	1.52135697255813	2.91520649200191	0.00355453274185164	0.0730364821255796
ENSDARG00000051939	2.90504645825527	5.48789208037356	1.882527750832	2.91517194259056	0.00355492628485764	0.0730364821255796
ENSDARG00000074390	5.22043575750456	4.72515610014222	1.62131489987849	2.91439750568896	0.00356375809530546	0.0731353873831401
ENSDARG00000033450	445.100577467059	-0.653665628643555	0.224375975955022	-2.9132603250474	0.00357676287467453	0.0733196110447078
ENSDARG00000103129	20.7428530845824	2.40127824565198	0.824568816282543	2.91216233046239	0.00358936047158337	0.0734950828619033
ENSDARG00000101023	2.87360656792863	5.6468840650978	1.93951524916172	2.91149248119521	0.00359706564579887	0.0735700965735694
ENSDARG00000011235	2203.34620067772	-0.777047941629012	0.267019572417868	-2.91007859308899	0.00361337879951286	0.0738208016695092
ENSDARG00000101826	3.07941774766199	5.02441344052548	1.73015538007451	2.90402440057673	0.00368399447217011	0.0751790934718751
ENSDARG00000031795	751.385387391397	-1.00814603097156	0.347250075716102	-2.90322767789913	0.00369338023000555	0.0752862265697548
ENSDARG00000023532	235.162512473933	-1.06579966781281	0.367408965321037	-2.90085373088686	0.00372147545183026	0.0757122066803457
ENSDARG00000038694	11.137326875083	3.12219090129811	1.07647892493987	2.90037345735542	0.00372718297355731	0.0757122066803457
ENSDARG00000101816	5.30024802460713	3.90610916146389	1.3467779503213	2.90033643670215	0.00372762325337356	0.0757122066803457
ENSDARG00000058548	10.5083136307245	2.85655818829699	0.984999766703059	2.90005976129144	0.00373091520036643	0.0757122066803457
ENSDARG00000035858	71.261685712105	1.22840048225883	0.423701934243782	2.89920904999234	0.0037410537185279	0.0758334085059726
ENSDARG00000067605	156.868199235371	0.750215977920835	0.258818304232202	2.89862025078323	0.00374808550576377	0.0758749933548859
ENSDARG00000099985	12.2367760537065	3.96236884524456	1.36711684199125	2.8983395738679	0.00375144174143807	0.0758749933548859
ENSDARG00000097819	924.978727348013	-0.797236485723854	0.275288875245862	-2.89599964768586	0.0037795282438299	0.0763582160071428
ENSDARG00000079378	229.777874632686	-0.798792799334752	0.275868034188025	-2.89556128416935	0.003784811195477	0.0763801753783457
ENSDARG00000075569	391.388768667409	-0.657365539848925	0.22729418121793	-2.89213536539522	0.00382633048637775	0.0771325513217433
ENSDARG00000003146	3.65224240694406	-5.26834445127521	1.82281885021561	-2.89021832896453	0.003849743540616	0.0773568551644241
ENSDARG00000032221	195.56669060099	-0.721294237621176	0.249566898825145	-2.89018391868762	0.00385016498504416	0.0773568551644241
ENSDARG00000068432	10215.3132945601	-0.676607176481299	0.234105507108675	-2.89018052090167	0.00385020660215175	0.0773568551644241
ENSDARG00000055009	9.7623737071921	2.62019565316966	0.907331244656232	2.88780494290417	0.00387940363024591	0.0778575350400951
ENSDARG00000099966	1679.54130579301	-0.567081565807535	0.196452032979658	-2.8866159194507	0.0038940927147089	0.0780112312798856
ENSDARG00000033364	537.297277004512	0.652487339539607	0.226048594568651	2.88649146783988	0.00389563309528188	0.0780112312798856
ENSDARG00000021309	35.3188558314051	1.34827502322117	0.46729339092008	2.88528588124577	0.00391058373213499	0.0781768187818962
ENSDARG00000056267	231.721762653067	-0.769740949717436	0.266795715701621	-2.88513234814572	0.00391249145252472	0.0781768187818962
ENSDARG00000051800	761.051050018792	-0.891018910088798	0.308959159942964	-2.88393750893576	0.00392736679699475	0.0783880019799292
ENSDARG00000043102	9.73375340727574	2.56004393129663	0.887871251033607	2.8833504050462	0.00393469484592975	0.0784482478427812
ENSDARG00000062837	106.465374895012	-0.955115711466568	0.331352385439062	-2.8824772460925	0.00394561631436743	0.078579927538764
ENSDARG00000058732	5.205948371266	4.61347688719081	1.60258448046397	2.87877297167832	0.00399225614869244	0.079335586747965
ENSDARG00000102142	216.893148259553	0.66066908937431	0.22949689094264	2.87877141455235	0.00399227585898676	0.079335586747965
ENSDARG00000077726	64.3241439314036	1.2696343883782	0.441388017388717	2.87645866756747	0.00402164860904177	0.0798321370015128
ENSDARG00000117321	67.086929316504	-1.449202149856	0.504105902263003	-2.87479702846232	0.00404287301046744	0.0801660320365347
ENSDARG00000070239	272.014475278342	-0.720933998363501	0.250812147865865	-2.87439824784348	0.00404798180944603	0.0801799922495605
ENSDARG00000001975	12.6333962499049	2.7573216988052	0.959583635492256	2.87345635838269	0.00406007167768675	0.0803320486401434
ENSDARG00000104068	136.940226142434	1.32030686925737	0.459587555456183	2.87280813760686	0.00406841111427658	0.0804096498514404
ENSDARG00000078533	21.7565802447407	-1.55481261782569	0.54134822615186	-2.8721117807626	0.00407738714634557	0.0804996510031762
ENSDARG00000102106	6.78263436719077	3.5256927394105	1.22793918725121	2.87122748098211	0.00408881166462743	0.0806377451042395
ENSDARG00000034541	11.1353191247213	2.34294524799546	0.816269575887969	2.8703081888685	0.00410071905031315	0.0807127584157892
ENSDARG00000103466	10.817643470774	7.60439003929127	2.64938315054071	2.87024926452759	0.00410148335629319	0.0807127584157892
ENSDARG00000102964	872.614501385568	-0.594789482083577	0.207260485514015	-2.86976787016817	0.00410773235308258	0.0807484363101103
ENSDARG00000019842	380.56985045087	-0.599197581042333	0.208848989605936	-2.86904706684443	0.00411710528086843	0.0808453801808501
ENSDARG00000069920	112.334103155939	1.00851941397242	0.351718845669306	2.86740226288772	0.00413856611442431	0.0811792230397259
ENSDARG00000103851	2501.05873052812	-0.495889232178156	0.173077011594334	-2.86513632059032	0.00416829759217201	0.0815516135420065
ENSDARG00000010962	9.66187884392996	3.04358703565505	1.06249203382137	2.86457398151819	0.00417570600500076	0.0815516135420065
ENSDARG00000043137	453.535977198906	-0.533262947186795	0.186165840389042	-2.86445110484503	0.0041773264062317	0.0815516135420065
ENSDARG00000068366	43.6897029178259	-1.30105366700971	0.454297167528524	-2.8638824100263	0.00418483333988641	0.0815516135420065
ENSDARG00000104392	37.7538205072171	-1.65393246086809	0.577528998518104	-2.8638085102427	0.0041858097360583	0.0815516135420065
ENSDARG00000035330	725.604957159518	-0.740606135310126	0.258616709192582	-2.86372113241386	0.00418696447668101	0.0815516135420065
ENSDARG00000076317	203.533427675387	0.768637271454205	0.268425655930062	2.86350151139976	0.00418986815162844	0.0815516135420065
ENSDARG00000052039	12.1426544729768	7.770522687748	2.71389605872188	2.86323518646752	0.00419339176373774	0.0815516135420065
ENSDARG00000057053	83.9500052371027	1.31490788372523	0.459405673983557	2.86219339069872	0.00420720108237136	0.0817004139134578
ENSDARG00000030349	76.4764570792954	10.4252693692527	3.64267578510839	2.8619811326257	0.00421001968086708	0.0817004139134578
ENSDARG00000061047	19.4020849606675	1.91703533260861	0.670090241721646	2.86086143812992	0.00422491659806495	0.0818872015342433
ENSDARG00000036239	33.1395654882628	1.73236283133466	0.605598034774493	2.86058198980077	0.00422864195144694	0.0818872015342433
ENSDARG00000043562	24.7220508247187	1.583426918744	0.553870838858425	2.85883785109103	0.00425196064364777	0.0822356320494365
ENSDARG00000030665	289.763530010996	-0.683653983230121	0.239160171140064	-2.85856118922803	0.00425567024065095	0.0822356320494365
ENSDARG00000003200	154.499861734026	-0.921859448846	0.322723726925695	-2.85649728214205	0.0042834367157657	0.0826844099014666
ENSDARG00000101029	167.610296219359	-1.00210476702578	0.350936754727026	-2.85551385977016	0.00429672474708578	0.082853051452545
ENSDARG00000007407	7.58163213531133	3.04238959406317	1.06578155627686	2.85460897324145	0.0043089846081565	0.0830015310288602
ENSDARG00000043046	584.379885342238	0.613432470819729	0.215025900740053	2.85283060649197	0.00433317128492446	0.0833791933398307
ENSDARG00000004132	571.819723901109	-0.680517343539144	0.238688081810154	-2.85107382982117	0.00435718511239951	0.0837527355871259
ENSDARG00000016745	138.900759305765	0.719400424300503	0.252684899989104	2.84702577926708	0.00441297885994252	0.0847357111682846
ENSDARG00000019392	13.1934452936699	2.28466143625716	0.803032202769701	2.84504335987677	0.00444053779257192	0.0851750362889217
ENSDARG00000053862	38.8250332524278	7.3789669053607	2.59653259701193	2.84185413803484	0.00448520070623988	0.0859411667954574
ENSDARG00000018325	569.782574419586	-0.490792581638976	0.172756942485874	-2.84094274057384	0.00449803878220057	0.0860161644810483
ENSDARG00000005945	710.247046451712	-0.545358830869931	0.191966558191156	-2.84090539523492	0.00449856554336966	0.0860161644810483
ENSDARG00000031299	12.9723304354576	2.12075898334522	0.746789557310295	2.83983481368371	0.00451369003066232	0.0861997706035514
ENSDARG00000010010	129.711761619225	0.746519013835524	0.262899924828278	2.83955582841318	0.00451763891423326	0.0861997706035514
ENSDARG00000014803	2.89524699357255	5.70388559155667	2.00990144214557	2.83789317821861	0.00454123779223367	0.0865593209759472
ENSDARG00000059097	260.097410780478	-1.09479970413228	0.386006568280102	-2.83622040166385	0.00456509303431538	0.086923000526823
ENSDARG00000103362	208.837260395515	-0.85014953857005	0.299863803703877	-2.83511890421291	0.00458086325926199	0.0871084889547228
ENSDARG00000056929	3229.08986249282	-0.940463437133338	0.331783116184297	-2.83457292206194	0.00458869840396017	0.0871084889547228
ENSDARG00000026453	260.105492164908	-0.658177133434111	0.232199034169426	-2.83453863530658	0.00458919084258524	0.0871084889547228
ENSDARG00000041133	4.73124624000508	5.09128852091776	1.79641713451801	2.83413491392899	0.00459499283396387	0.0871277651631712
ENSDARG00000032849	92.8414740883752	1.48047183375946	0.522503188800787	2.83342162400451	0.00460525995976829	0.0872315786135923
ENSDARG00000037961	59.4309828588748	1.34090586084914	0.473479983160585	2.83202227874195	0.0046254625763584	0.0875231759640873
ENSDARG00000038737	905.495973935669	-0.52583859491192	0.185852280683313	-2.82933625015845	0.00466446630411562	0.0881695536176704
ENSDARG00000071353	99.8256020705978	0.930446326153994	0.329028881862228	2.82785608633468	0.00468608674484605	0.088486345452731
ENSDARG00000087303	25.9702846620451	2.01102907067301	0.711670000845349	2.82578873394162	0.00471643598416301	0.0889671339064449
ENSDARG00000075161	9.34768708355341	7.34084235256874	2.59837120036584	2.82517076526063	0.0047255423947802	0.0890466337600248
ENSDARG00000098114	26.9490462678344	1.57884403869753	0.559181946961653	2.8234889328532	0.00475040659727358	0.0893557018400479
ENSDARG00000097794	266.124934456652	0.753212811091456	0.266776008483736	2.82339036172128	0.00475186753917873	0.0893557018400479
ENSDARG00000062271	12.3220010462834	2.157227093248	0.764203869283762	2.82284241150182	0.00475999623187604	0.0893557018400479
ENSDARG00000018010	26.4403226363615	1.76452565433886	0.625111873043286	2.82273578607373	0.00476157945310369	0.0893557018400479
ENSDARG00000025826	6.05270473810293	3.65566293844959	1.295944337203	2.82084873054001	0.00478967825337508	0.0897581702105644
ENSDARG00000054389	4.16331329029796	5.15690793273519	1.8282798442667	2.82063380445106	0.00479288806486121	0.0897581702105644
ENSDARG00000069708	50.6124131053588	1.32385678427978	0.469617928526064	2.81900818487663	0.00481722897526505	0.090121293974049
ENSDARG00000105195	81.9689636677429	-1.1722470689385	0.415955634321272	-2.81820216439981	0.00482933920366427	0.0902550939674545
ENSDARG00000102956	2.73549503506464	4.99458230156897	1.77254162414411	2.8177517715448	0.00483611821874486	0.0902653733686458
ENSDARG00000100095	15.7266717576877	3.04836416190625	1.08209216754365	2.81710214096276	0.00484591119390685	0.0902653733686458
ENSDARG00000078222	52.2670943006979	1.65255574561164	0.586635180985659	2.81700756990917	0.00484733831766737	0.0902653733686458
ENSDARG00000078348	1772.57863587197	-0.719543238720097	0.255442556823592	-2.81684950098981	0.00484972450445177	0.0902653733686458
ENSDARG00000020122	13.2111929913349	3.6602804518004	1.300392816172	2.81474982503769	0.00488152189894616	0.0907643954305587
ENSDARG00000021351	9.01396318672196	-2.78896957692291	0.991116108219294	-2.81396856916569	0.0048934012619749	0.090821866093145
ENSDARG00000099802	144.429345504057	1.04267020796077	0.370569884737498	2.81369385615177	0.00489758461293061	0.090821866093145
ENSDARG00000077095	2286.3948199484	-0.636598110268219	0.226260491750412	-2.81356283345504	0.00489958097585389	0.090821866093145
ENSDARG00000025254	81.0622559915862	5.11832751342711	1.81969510265861	2.81273907147914	0.00491214932053835	0.0909622116803252
ENSDARG00000057248	144.462733114652	-0.948606162679803	0.337556078902548	-2.81021798145032	0.00495079563298344	0.0915846879138187
ENSDARG00000073688	1104.08144242242	-0.638567273503614	0.227276554996132	-2.80964868336059	0.00495956049043327	0.0916536848805653
ENSDARG00000021702	939.371396445048	0.516836981276909	0.184064513395866	2.80791213766094	0.00498638293456639	0.0920559113163408
ENSDARG00000117588	21.163515862434	-1.94807523400256	0.694053693984907	-2.80680767336269	0.00500351051193346	0.0922785226430849
ENSDARG00000058593	126.197985871114	0.950709643909856	0.338889938863665	2.80536402791328	0.00502597817547092	0.0925722254369963
ENSDARG00000010318	3.09291483831992	5.32982925613332	1.90002835747725	2.8051314261488	0.0050296067108273	0.0925722254369963
ENSDARG00000100209	810.581559419709	-0.594574865832666	0.212022809878627	-2.80429669889307	0.00504264777800728	0.09271850252835
ENSDARG00000075557	19.2387586658689	2.39175070363189	0.853476651859634	2.80236219517022	0.00507298841051767	0.093182248271093
ENSDARG00000057949	4.00005421039666	4.75161802886231	1.69588285006925	2.8018551096665	0.00508096875761604	0.0932347523133919
ENSDARG00000099156	401.38780290844	-0.61089717236245	0.21827160087533	-2.79879365850886	0.00512939042119645	0.0938869744016725
ENSDARG00000036082	27.8582089292985	1.77329269716522	0.633665041076042	2.79847014150244	0.00513453163964645	0.0938869744016725
ENSDARG00000092807	17517.6716953836	0.678853331694415	0.242588102351162	2.7983785070866	0.0051359887076798	0.0938869744016725
ENSDARG00000056499	12.0099885443978	2.37887913365005	0.850114043680323	2.79830588770347	0.00513714368533021	0.0938869744016725
ENSDARG00000105187	10.7595819463268	2.71759568624751	0.972293917979861	2.79503515962938	0.00518940709857097	0.0947470184706995
ENSDARG00000008022	239.764780419432	-0.901738457950056	0.3228629734381	-2.79294478505117	0.00522306064548984	0.0952659047393302
ENSDARG00000016939	2.95239427163283	5.73050718244151	2.05301162273846	2.79126874829755	0.00525018593689085	0.0955779684388791
ENSDARG00000092651	116.393378011334	-1.1428792434668	0.409452329774688	-2.79123883382396	0.00525067123215289	0.0955779684388791
ENSDARG00000007077	7.20839727707524	4.35000841904405	1.55893715435102	2.79036804460212	0.00526481560541441	0.095739698766592
ENSDARG00000062173	479.405546378477	-0.787703321216061	0.282764577739925	-2.78572134993711	0.0053408761410691	0.0970259165627553
ENSDARG00000006603	8.34106609952909	3.78796844503785	1.36141628860157	2.78237338333068	0.00539629169924477	0.0979348931219866
ENSDARG00000026170	15.2409040508786	1.94952307815246	0.700806154066777	2.78182927880896	0.00540534660049972	0.0980015180965104
ENSDARG00000002235	10.6819017298472	2.84302577691557	1.02225680900399	2.78112676958895	0.00541705793708998	0.0980187714926862
ENSDARG00000114852	44.8411797242297	1.13425064619675	0.407838613562985	2.78112618196606	0.00541706774277	0.0980187714926862
ENSDARG00000060041	379.513894249411	-0.870506372803282	0.313133316837117	-2.7799864338808	0.00543611693808626	0.0982068636765855
ENSDARG00000054570	621.406614354243	-0.78306731215102	0.281693191084473	-2.7798588568518	0.00543825295753437	0.0982068636765855
ENSDARG00000097825	129.242321431668	0.722845087888557	0.2602694969095	2.77729467521852	0.00548134596402153	0.0988869579614311
ENSDARG00000059610	46.4431637289679	1.08389754619825	0.390628004912181	2.7747563732455	0.00552430737157814	0.0994754023120392
ENSDARG00000038780	761.373838826601	-0.680606592581877	0.245315232404979	-2.77441635364206	0.0055300853115254	0.0994754023120392
ENSDARG00000031709	35.9031426496164	-1.24593942995601	0.449084230619013	-2.77440031291818	0.00553035802558829	0.0994754023120392
ENSDARG00000062089	258.038890944138	-0.600902744007696	0.216624271524018	-2.77394005657889	0.0055381881797083	0.0995179066487959
ENSDARG00000008840	24.5007743500872	1.47190188695934	0.530692975470609	2.77354695651301	0.00554488375142737	0.0995399594943121
ENSDARG00000028896	5.23111910217023	3.65437150450674	1.31775241346682	2.77318521078828	0.00555105172600138	0.0995525069639439
ENSDARG00000061303	2.56133393981851	5.35165144387803	1.93019928432171	2.7725901088802	0.00556121203062145	0.0996190620884837
ENSDARG00000111942	121.284944695177	-1.00866292354071	0.36383258387819	-2.77232707634125	0.00556570818788046	0.0996190620884837
ENSDARG00000077295	388.078997134053	-0.816794333782621	0.294726958736157	-2.77135942122562	0.00558227708298063	0.0998174751881105
ENSDARG00000095796	11.2221033416122	2.59247448647917	0.93561858595463	2.77086680982723	0.00559072901781813	0.0998705007962153
ENSDARG00000101251	1690.95661701152	0.570925085182962	0.206072323590245	2.77050831104419	0.00559688718482712	0.0998824876719687
ENSDARG00000062688	6.77065485956082	4.71463349005691	1.70235964148607	2.76946972611573	0.00561476219728696	0.100103346010984
ENSDARG00000076815	4401.93181096986	-0.670532040702377	0.242299185476402	-2.76737224429375	0.00565101893620047	0.100651171913559
ENSDARG00000060526	7.30156134845161	3.20276689805104	1.1589736261125	2.7634510621212	0.00571936681731635	0.101768948363255
ENSDARG00000037960	14.9482898874151	2.040983608969	0.738849151220532	2.76238201748952	0.00573812960859417	0.10184961749684
ENSDARG00000070358	140.826957726995	0.670624361928531	0.24277229478369	2.76235952922905	0.00573852489524419	0.10184961749684
ENSDARG00000075725	40.7690178035497	-1.41003749733831	0.510469484947686	-2.76223660554913	0.00574068601613786	0.10184961749684
ENSDARG00000042925	3.56645440956062	4.80637817795468	1.74058332452743	2.76136057965488	0.00575610869032464	0.102023803787711
ENSDARG00000012073	211.164035437114	-1.01109274144919	0.366288272988518	-2.76037431720038	0.00577351681237966	0.102232807914151
ENSDARG00000011932	1197.32945392808	-0.681640724801188	0.246972546012555	-2.75998581950294	0.00578038705160337	0.102254990768062
ENSDARG00000105655	171.29299836622	0.728955815286966	0.26418275470082	2.75928614686636	0.00579277874010903	0.102374710103111
ENSDARG00000058734	42.4050601628852	1.42631558723665	0.517269544506753	2.75739332111022	0.00582642213305197	0.102851819537637
ENSDARG00000031637	468.169910838999	-0.597151863541155	0.216607895305303	-2.75683332179321	0.00583640936392214	0.102851819537637
ENSDARG00000075116	457.94852438249	-0.538834189862878	0.19545529167082	-2.7568155625603	0.00583672634084378	0.102851819537637
ENSDARG00000078179	53.7101189657749	1.45135228695443	0.526738027239967	2.75535885373477	0.00586277941632964	0.103210999724805
ENSDARG00000045129	18.3244058246866	1.92230592376806	0.697757486198384	2.75497714003962	0.00586962363413827	0.103231651219535
ENSDARG00000041799	9.00435799323808	3.1273668941797	1.1356213548031	2.75388172382681	0.00588930471677201	0.103477812509074
ENSDARG00000024017	118.196289805994	0.793623224812356	0.288232940511057	2.75340918149468	0.00589781312096697	0.103520703455175
ENSDARG00000053279	140.66662193535	0.720873799475787	0.261839356673081	2.75311476714264	0.00590311982565905	0.103520703455175
ENSDARG00000103826	4.86926897597442	3.75654008386503	1.36548305800718	2.75107044487789	0.00594008678558627	0.104068719690113
ENSDARG00000023678	160.509787590254	-1.063293790091	0.38658528306475	-2.75047663910401	0.00595086345426816	0.104157276401965
ENSDARG00000016233	9.67786678638301	2.23075184224877	0.811230222229002	2.74983818541594	0.00596247006705112	0.10426017543759
ENSDARG00000007804	29.7566489627694	1.47583980181876	0.536811343501773	2.7492708931809	0.00597280012847934	0.104340576524673
ENSDARG00000067607	122.211033160356	1.15181523247166	0.419108015638898	2.7482538856142	0.00599135962183682	0.104564447935087
ENSDARG00000098481	3.02430983306054	5.76606256975654	2.0985943222824	2.74758323156305	0.00600362688275525	0.104678180217236
ENSDARG00000026701	114.73266763167	-0.810056530979045	0.294860318425876	-2.7472551589972	0.00600963605723098	0.104682684353852
ENSDARG00000101959	377.629163473716	-0.61348166230637	0.223538239107509	-2.74441484712296	0.00606188789451546	0.105491917154747
ENSDARG00000099923	2.64714314883987	5.57280968957354	2.03167875249186	2.74295809942318	0.00608884543678435	0.105859840960636
ENSDARG00000087229	416.310251725778	-0.583738601138517	0.212845392787305	-2.74254750593471	0.00609646307114976	0.105891142446698
ENSDARG00000099144	50.6790538830414	1.35853417261654	0.495585039106181	2.7412735765122	0.00612015261626244	0.106132003808091
ENSDARG00000023713	60.0210162682415	2.96778393323334	1.08266858039669	2.74117489596488	0.00612199110028542	0.106132003808091
ENSDARG00000102555	3.32403994650255	5.699007813381	2.07933484011127	2.7407840735627	0.00612927726760807	0.106157216082083
ENSDARG00000078317	238.536221480001	0.616076661139889	0.224832952506128	2.74015287471305	0.00614106130642983	0.106260208137778
ENSDARG00000016875	97.3991792441207	1.01267075312278	0.369652772700631	2.73951888883277	0.00615291791159432	0.106352213207977
ENSDARG00000052482	357.126486133883	-0.550643658076058	0.201020296658303	-2.73924408246222	0.00615806365550777	0.106352213207977
ENSDARG00000003375	15.0870681148198	1.76666652180926	0.645785155838671	2.73568772189401	0.00622500690749929	0.107406446196407
ENSDARG00000045561	6.58764484356764	3.08429745229829	1.12838287423834	2.73337846817305	0.00626882532191744	0.108060063764075
ENSDARG00000044622	23.4727415836434	-1.49373690125011	0.547015173077993	-2.73070469479853	0.00631990726007151	0.108837532502443
ENSDARG00000036456	20.4921942438468	2.2556190588171	0.826307287835696	2.72975815658739	0.00633808028613341	0.109047330291575
ENSDARG00000037773	1238.14926529706	-0.589808314697936	0.216199566763778	-2.72807352728124	0.00637054063779633	0.109450261268957
ENSDARG00000101034	9.09401809913965	3.27096906785574	1.19907117233329	2.72791902876851	0.00637352507526751	0.109450261268957
ENSDARG00000031560	339.159560589935	-0.789949006190528	0.289697778312613	-2.72680381186112	0.00639510499031633	0.10971733849079
ENSDARG00000087453	12.2967034755762	-2.10290659125578	0.771314486200447	-2.72639322724879	0.00640306651860068	0.109750489489725
ENSDARG00000036588	51.0190808672009	0.978390393751222	0.358950723124691	2.72569556409935	0.00641661515823842	0.109879252799072
ENSDARG00000044345	38.8846711304591	1.31788093941746	0.484027184185616	2.72274157831614	0.00647426792399699	0.110762311109509
ENSDARG00000059596	619.934894737449	-0.64839669473931	0.238423297776731	-2.71951902681295	0.00653769336597019	0.111742377784747
ENSDARG00000102634	717.378122666278	-0.527253731403145	0.193920338418049	-2.7189192000403	0.00654956050733544	0.111840196918412
ENSDARG00000074524	5.3803990543819	4.33175892150892	1.59361308958623	2.71819988792489	0.00656381712431115	0.111861027577394
ENSDARG00000013704	51.7783404755221	1.37675096449643	0.506515572676252	2.71808220470331	0.00656615223601489	0.111861027577394
ENSDARG00000061120	6.98562261372602	3.95342974100126	1.45461000841591	2.71786232607227	0.00657051714684011	0.111861027577394
ENSDARG00000057606	11.8738389020143	2.04157371992266	0.751247132639006	2.71757938396511	0.00657613779874295	0.111861027577394
ENSDARG00000058381	5.32078829187474	4.20235456267312	1.54651312960127	2.71730933429359	0.00658150637452006	0.111861027577394
ENSDARG00000027529	8.32155899636013	2.83708755059728	1.04428406151092	2.71677760406727	0.00659208867017157	0.11193637132755
ENSDARG00000076292	6.95174936549596	3.2792869156669	1.20739894310695	2.71599286581156	0.00660773419102676	0.112085592689148
ENSDARG00000043482	14.0266195126907	1.89717003868892	0.698588354869076	2.71571952991469	0.00661319159194338	0.112085592689148
ENSDARG00000060926	23.9272348545546	1.55337073585767	0.572060304346314	2.71539682801918	0.0066196398468447	0.112090515471734
ENSDARG00000008170	3.22488707866158	4.71543952785458	1.73735198927302	2.71415323835887	0.00664454225921824	0.112407623368541
ENSDARG00000018404	181.94521286864	2.80097024277229	1.03225639637405	2.71344430764597	0.00665877599188109	0.112543824865563
ENSDARG00000079305	717.943859967099	4.29092043046754	1.58169304862201	2.7128654540183	0.00667041839269047	0.112636016699578
ENSDARG00000078459	1778.3381330963	-0.676683835704816	0.24956097367213	-2.71149701713311	0.00669801437031035	0.112997178482631
ENSDARG00000078272	15.421425505314	1.98095617883042	0.731023692174571	2.70983854563959	0.00673159673720598	0.11337689911783
ENSDARG00000059327	664.899325801638	-0.640963008628227	0.236541053461213	-2.70973262040253	0.00673374674879397	0.11337689911783
ENSDARG00000069262	4.87985877160837	-4.38939689933388	1.62002425532897	-2.70946369160537	0.00673920808907829	0.11337689911783
ENSDARG00000015915	33.3606894217347	1.51615185431645	0.559659984816679	2.70905888476747	0.00674743631423959	0.113410510829274
ENSDARG00000075673	363.257270748058	-0.703936302500189	0.259970399604308	-2.7077555889887	0.00677398886362204	0.113596832330219
ENSDARG00000052728	893.317795693068	-0.676633788296736	0.249914623855818	-2.70745976308734	0.00678002890049635	0.113596832330219
ENSDARG00000071518	2.84259194411013	5.5833971225215	2.06251480914089	2.70708219779871	0.00678774488516374	0.113596832330219
ENSDARG00000052129	2.58583098490037	5.20098891661357	1.92128183133105	2.70704111796569	0.00678858487503801	0.113596832330219
ENSDARG00000021945	885.735832406865	-0.529040604034592	0.195438066753969	-2.70694759123147	0.00679049763413804	0.113596832330219
ENSDARG00000003973	51.6148341851302	1.2953142222003	0.478561941514005	2.70668038938151	0.00679596497322464	0.113596832330219
ENSDARG00000061100	814.649553017946	-0.76665668313096	0.283330039866332	-2.7058785700685	0.00681239511880358	0.113637777569045
ENSDARG00000025428	28.7651361919878	1.77960531333076	0.657687699532942	2.70585159885847	0.00681294840809765	0.113637777569045
ENSDARG00000044431	436.577923227234	-0.923100653994592	0.341175544586137	-2.70564719143149	0.00681714294926096	0.113637777569045
ENSDARG00000020465	2294.79245735686	-0.44974411782455	0.166314155341573	-2.70418424036651	0.00684723122686834	0.114034903954881
ENSDARG00000056862	50.8861614600598	-1.17662719058822	0.435485437666611	-2.70187493959098	0.00689496912677016	0.1146454081198
ENSDARG00000039162	239.377898788671	0.737591684954974	0.273030360240388	2.70150061079495	0.00690273535649543	0.1146454081198
ENSDARG00000095890	202.473207989198	-0.849809616531897	0.314592825593866	-2.70130005325992	0.00690689957216957	0.1146454081198
ENSDARG00000056427	1933.08476033597	-0.59456610318303	0.22011224742077	-2.7011950045944	0.00690908161882218	0.1146454081198
ENSDARG00000004328	29.386444885271	1.31428076282601	0.486658663563723	2.70062132091053	0.00692100897324187	0.114728889776287
ENSDARG00000045401	1560.60354713316	-0.663638113661846	0.245760305926972	-2.70034703594097	0.0069267181159226	0.114728889776287
ENSDARG00000098204	2.67835873416098	4.9725438506541	1.84207053014676	2.69943184545595	0.00694579809548392	0.114919709626315
ENSDARG00000012506	97.863033476591	-0.933420263891575	0.345815059239006	-2.69918917338546	0.00695086525839545	0.114919709626315
ENSDARG00000070601	147.617363791921	-1.07466394305736	0.398406608541294	-2.69740491251407	0.00698822394827595	0.11531670736649
ENSDARG00000019000	1989.07345751681	-0.629561456307488	0.233413644398307	-2.69719217970471	0.00699269013917702	0.11531670736649
ENSDARG00000016979	71.2503072655931	-0.951737208632842	0.35286964390239	-2.69713540135549	0.00699388259806653	0.11531670736649
ENSDARG00000095946	44.3656351363289	-1.17729347353513	0.437117703382344	-2.69330998132867	0.00707464595344586	0.116494799366895
ENSDARG00000079031	47.6612176046808	-1.1862688904289	0.440477053606263	-2.69314571716439	0.0070781326209848	0.116494799366895
ENSDARG00000094041	3.29406740308318	5.84711283427427	2.17172787755349	2.69237821861052	0.00709444398246254	0.11665778122201
ENSDARG00000009113	98.2730796324773	0.746987651069589	0.277603353079109	2.69084520336006	0.0071271256496573	0.117089411733494
ENSDARG00000070145	483.29831271517	-0.540610400800154	0.200962729654697	-2.69010279532455	0.00714300123831921	0.11713191090353
ENSDARG00000089885	7.52447237261948	3.11940609456705	1.15965693578989	2.68993872092206	0.00714651407124563	0.11713191090353
ENSDARG00000021812	882.47957160918	-0.622810578098156	0.231543428663574	-2.68982186924027	0.0071490168111752	0.11713191090353
ENSDARG00000045958	28.5387246209152	1.46365533863726	0.545124827121648	2.6849911539814	0.00725317258881426	0.118731565318513
ENSDARG00000100697	266.887639384833	1.77716859681765	0.662017354298795	2.68447433481562	0.00726439605519862	0.118808446893783
ENSDARG00000053129	101.063304196963	0.847916784236463	0.315927575579111	2.68389608815308	0.00727697197852016	0.118839114782196
ENSDARG00000009040	24.4433687916483	1.67857108362055	0.625448501000406	2.6837878433407	0.00727932829655272	0.118839114782196
ENSDARG00000090183	552.484947223929	-0.555442334565488	0.206990857665233	-2.68341481759454	0.00728745372187886	0.118865161379356
ENSDARG00000037046	9.6862910578654	2.35765058482993	0.87887200303069	2.68258697136766	0.00730551534369059	0.11895887305433
ENSDARG00000009170	928.325690027496	-0.718906977938519	0.268006916248547	-2.68241949872596	0.00730917407648467	0.11895887305433
ENSDARG00000104636	48.237102096499	1.04061433879049	0.387978830058894	2.68214206077307	0.00731523881174786	0.11895887305433
ENSDARG00000060494	954.911868050135	-0.587384151495662	0.219035318132289	-2.68168693754176	0.00732519748874087	0.11895887305433
ENSDARG00000030905	99.1392247613027	0.882020097083713	0.328908739207296	2.68165600953466	0.00732587467416931	0.11895887305433
ENSDARG00000005423	484.62990392978	0.690863669503888	0.257866916879825	2.67914813526023	0.00738097322438312	0.119746751874729
ENSDARG00000021895	2.39722765402744	5.00437305776422	1.86862141990721	2.67810965048914	0.0074038975942453	0.120011707843319
ENSDARG00000099002	7.19782982353819	2.92241937372685	1.09137404148999	2.6777431591987	0.00741200305923216	0.120036202568686
ENSDARG00000019371	3.6020688000655	5.7565008679429	2.15062478605135	2.67666443039193	0.00743590685973269	0.120316277837968
ENSDARG00000002635	58.0808782704414	-1.0480038240852	0.39166163491352	-2.67578882041025	0.00745536051792713	0.120445955230256
ENSDARG00000056873	12.5427209649434	7.22319986710032	2.69960231916993	2.67565330486207	0.007458375378034	0.120445955230256
ENSDARG00000036990	89.9668220259134	0.941885457926966	0.352052640056509	2.67541086405653	0.00746377176837493	0.120445955230256
ENSDARG00000100896	11.8857939965928	-2.35459186924846	0.880203088882868	-2.67505522189981	0.00747169419705421	0.12046700572983
ENSDARG00000035970	961.810247609893	-0.683736967599779	0.255809504229795	-2.67283645171203	0.00752129093635514	0.121066134640987
ENSDARG00000012341	9.13337703806968	3.4524533135916	1.29197650129805	2.67222608934676	0.00753498619746969	0.121066134640987
ENSDARG00000017781	210.808012096829	0.617836380317383	0.23124018620114	2.67183827546294	0.00754369954664446	0.121066134640987
ENSDARG00000112234	32.1307140062014	1.42137253640314	0.532030823362456	2.67159809918531	0.00754910032330736	0.121066134640987
ENSDARG00000113399	321.885448303586	0.769061511780221	0.28788696028014	2.67140099375065	0.00755353516770827	0.121066134640987
ENSDARG00000088318	6073.20198315944	-0.494007415340311	0.184936335115512	-2.67122961548768	0.00755739305270176	0.121066134640987
ENSDARG00000086222	962.208987700328	0.697016811112613	0.260938659364636	2.67119028207546	0.00755827873381908	0.121066134640987
ENSDARG00000002945	3.05901720798048	5.4994473400307	2.05919641032799	2.67067644079408	0.00756985758929399	0.121066134640987
ENSDARG00000102765	137.508279704969	-0.761964660597661	0.285315482042762	-2.67060397543889	0.00757149179630206	0.121066134640987
ENSDARG00000027600	13.9027355912129	1.78353371879649	0.667881998928167	2.67043238425164	0.00757536270703091	0.121066134640987
ENSDARG00000061138	192.073881532304	-0.658516493030675	0.246740954776772	-2.66885768366439	0.00761096917858571	0.121528484173505
ENSDARG00000079780	1831.49555218627	-0.651291365451823	0.244065255993945	-2.66851323347712	0.0076187777117016	0.121546547490013
ENSDARG00000104795	2.77495657919962	5.45744705175995	2.0456892963552	2.66777905202098	0.00763544525109114	0.121655791050392
ENSDARG00000090301	312.256564674147	-0.714301461384476	0.267767018717518	-2.66762301349007	0.00763899187884402	0.121655791050392
ENSDARG00000089769	3530.25203731234	0.456540296265292	0.171165109654481	2.66725092039422	0.00764745520938361	0.121684114664694
ENSDARG00000101076	1552.76897362066	-0.469914606475419	0.17625365275403	-2.6661269093311	0.00767307212649168	0.121985093378627
ENSDARG00000042308	14.0807791847914	-2.01932887373467	0.757617486024503	-2.66536730076127	0.00769042760535263	0.122154322600553
ENSDARG00000061204	242.532203549865	-0.562639376269362	0.211145254505665	-2.66470292020826	0.00770563615576532	0.122164393093115
ENSDARG00000012972	82.1017818313554	4.21255640589223	1.58095020610597	2.66457247649067	0.00770862534882362	0.122164393093115
ENSDARG00000092067	551.074147663568	-0.607039188070454	0.227828192172766	-2.66446036498471	0.00771119527901935	0.122164393093115
ENSDARG00000098129	3.22248092555955	5.8003257222021	2.17754022925783	2.66370542517097	0.00772852075442942	0.122312470643368
ENSDARG00000112073	4.13249876488686	4.39589024557602	1.65047194600174	2.66341409572277	0.00773521593614907	0.122312470643368
ENSDARG00000040442	117.206556787143	1.21816029579843	0.457408923603541	2.66317562456273	0.00774070022420262	0.122312470643368
ENSDARG00000060010	7.20628081990138	3.4069028140032	1.27993053364137	2.6617872802133	0.00777269819841319	0.122608195901246
ENSDARG00000088124	3.44459298363473	5.39567428156398	2.02709317802215	2.66177911309858	0.00777288678075249	0.122608195901246
ENSDARG00000102976	1152.7639268376	-0.81742575836514	0.30717381294055	-2.66111798574231	0.0077881661126828	0.122742846536074
ENSDARG00000075707	30.4658818930019	1.75980320796319	0.661672328033503	2.65962944709104	0.00782266631539243	0.123179926417896
ENSDARG00000102294	1037.09254114943	-0.591385331611658	0.222454262181892	-2.65845808397282	0.00784991146553508	0.123502107525614
ENSDARG00000074782	2.4211221699104	5.3385174522923	2.00897056641068	2.65733980454993	0.00787600120512596	0.123780355397007
ENSDARG00000062531	489.101707999475	-0.628233116619939	0.236434075474001	-2.65711748765682	0.0078811971600907	0.123780355397007
ENSDARG00000029114	2003.41993055085	-0.573417645619857	0.215859413460735	-2.65644030263319	0.00789704314656785	0.123922307238771
ENSDARG00000052950	635.634367560989	-0.541826828502727	0.203995883547285	-2.65606746117079	0.00790577973378991	0.123952548229266
ENSDARG00000067797	5.61355700258838	3.72974327586531	1.40453270776549	2.65550474919097	0.00791898184457896	0.12405269063414
ENSDARG00000027381	42.3890473824241	-1.36646940913469	0.514766335294756	-2.65454307215379	0.00794159001969014	0.124299882311625
ENSDARG00000099173	31.222921340154	-1.55028285913475	0.58430513347247	-2.65320766552497	0.00797308011226878	0.124685547494526
ENSDARG00000003383	323.620434813585	0.541213297892025	0.204018360603679	2.65276760528124	0.00798348159778857	0.124741043368709
ENSDARG00000098237	17.7985643150623	1.61732691684221	0.610040681719953	2.65117879070345	0.00802113682678857	0.12522191565869
ENSDARG00000024314	269.303398321864	0.79995739556612	0.301803643155159	2.65058892995157	0.00803515707533634	0.125233184239718
ENSDARG00000007406	152.482603219633	0.655998137177412	0.247506411244314	2.65042886719357	0.00803896534876824	0.125233184239718
ENSDARG00000039225	229.798845101541	-0.694353840284945	0.261992590695751	-2.65028044663786	0.00804249807044061	0.125233184239718
ENSDARG00000041402	302.928727914938	-0.572890023652045	0.216321692457142	-2.64832443360042	0.00808918533468214	0.125840710544619
ENSDARG00000026784	3274.6900376566	-0.549277782940393	0.207441292329138	-2.64787100375791	0.00810004264364501	0.125840710544619
ENSDARG00000043802	5.06636674117325	3.45507514754459	1.30489571250439	2.64777875690427	0.00810225307687158	0.125840710544619
ENSDARG00000045605	142.107340313536	-0.951222240599362	0.359459935905367	-2.64625385358602	0.00813887136745828	0.126301684144794
ENSDARG00000097523	22.0489495931794	1.34140708615433	0.507013721012674	2.64570174447173	0.00815216593059135	0.1263657766005
ENSDARG00000078728	8.67262956380641	-2.92588559115868	1.10598337704743	-2.64550593786474	0.00815688554115184	0.1263657766005
ENSDARG00000035655	80.5278801208524	-1.00574258139223	0.38034330282458	-2.64430206585258	0.00818595676279601	0.126708308633653
ENSDARG00000013422	3.15249232484955	5.72399260220779	2.16576338878599	2.64294457642317	0.00821884875532996	0.127099911037055
ENSDARG00000098745	3.16894571322675	4.58899707110563	1.73664479755038	2.64245001486696	0.0082308613521616	0.127099911037055
ENSDARG00000091555	2.91422651498754	5.25857930435755	1.99008084791123	2.64239481017915	0.008232203214453	0.127099911037055
ENSDARG00000022176	187.442409362258	0.645209551439454	0.244264386095468	2.64143930989302	0.00825545963070793	0.127350959032014
ENSDARG00000075295	81.009929343571	-1.14522506186158	0.433683208848223	-2.64069495543319	0.00827361757798825	0.127522998113565
ENSDARG00000020241	194.233993440486	0.625155729003724	0.236889410358713	2.63901931309244	0.0083146243965293	0.128046622580392
ENSDARG00000104500	35.4339651195616	-1.34810201243023	0.510966420781288	-2.6383377803358	0.00833135502101825	0.128195820327638
ENSDARG00000042845	92.0716767656192	2.29789997683723	0.871448968106527	2.63687268094433	0.00836742305064103	0.128642062323327
ENSDARG00000060434	1122.49287438459	-0.754090325592235	0.286107245065583	-2.6356911214163	0.00839661252978376	0.128875606550117
ENSDARG00000004270	38.3310356455056	1.46501901818218	0.555840031511019	2.63568461271063	0.00839677357405033	0.128875606550117
ENSDARG00000104801	6.14849617416678	3.35274487691081	1.27315546081874	2.63341357759619	0.00845313451942491	0.129612015991993
ENSDARG00000013777	8.87975223324346	2.56461351370478	0.973961230545228	2.63317823469123	0.00845899439644494	0.129612015991993
ENSDARG00000027744	305.202961958886	-0.667340993117245	0.253489368627178	-2.63261925630792	0.00847292713865269	0.129716310096632
ENSDARG00000004174	1864.81210737529	-0.463210890360816	0.176036985084834	-2.63132710513981	0.00850521306209055	0.130060930691078
ENSDARG00000015352	128.119722298092	-0.660668440792479	0.251095243256282	-2.63114678010114	0.00850972743246022	0.130060930691078
ENSDARG00000038068	8051.96828039507	-0.454329214984331	0.172732331828195	-2.63024999532932	0.00853220994380073	0.130295148999165
ENSDARG00000017397	4342.24387206203	-0.536348688479305	0.204113205321587	-2.62770205207582	0.00859637729450122	0.131165009129762
ENSDARG00000098304	61.4990034351303	-0.94481658088567	0.359699458077026	-2.62668335931534	0.00862215251599101	0.131448109085917
ENSDARG00000021483	865.841254570247	-0.514873513748081	0.196081068869087	-2.62581959960569	0.00864406168072507	0.131551443465053
ENSDARG00000016188	9.90194627374138	2.68355452223416	1.02203154501639	2.62570615879681	0.0086469427874356	0.131551443465053
ENSDARG00000012422	28.6233352483284	5.51352783710999	2.09994215912959	2.62556176280365	0.00865061131833591	0.131551443465053
ENSDARG00000100741	471.292622007304	-0.523076689755548	0.199300867120282	-2.62455802282015	0.00867615084865335	0.131829694405707
ENSDARG00000099874	166.73805351764	-0.684961456874742	0.26103842114368	-2.62398712754138	0.00869070696461063	0.13194073300818
ENSDARG00000035133	95.7273134722893	-0.872315441992131	0.332476132188781	-2.62369342499698	0.00869820399708578	0.13194450613246
ENSDARG00000060668	2.65857814537199	5.52434909873345	2.10579600017565	2.62340183867414	0.00870565272803235	0.131947540889569
ENSDARG00000088885	26.3494592089458	8.88806371015613	3.39006264837753	2.62179925035012	0.00874669357228084	0.132370414085783
ENSDARG00000026165	65.2268242382911	3.05939401086861	1.16693061754066	2.62174457065526	0.00874809691507973	0.132370414085783
ENSDARG00000000551	941.388868943457	0.979988808042811	0.373920005884851	2.6208514993033	0.00877104589820984	0.132579040455993
ENSDARG00000070844	90.5607577912137	1.32845440935973	0.506919559930422	2.62064144761363	0.00877645134040933	0.132579040455993
ENSDARG00000097244	180.208273819387	-0.737464974376027	0.281446088857928	-2.62027082120261	0.0087859962509202	0.132613175584992
ENSDARG00000105061	2.8220585171877	5.06348795457639	1.93339833844423	2.61895743566786	0.00881989518049314	0.132933062096246
ENSDARG00000018476	2143.09077022461	-0.507874148959574	0.193927702860345	-2.6188839524661	0.00882179525420347	0.132933062096246
ENSDARG00000093357	275.655951806184	-0.851547697421579	0.325356621978426	-2.61727482982671	0.00886349453137967	0.133450943717704
ENSDARG00000036414	36.6619883485639	1.45657744292588	0.556891551637771	2.61554954217246	0.00890839966310281	0.134016197576414
ENSDARG00000034013	89.0923569195609	0.883730702970945	0.337916724720355	2.61523221054619	0.00891668113998968	0.134030013865592
ENSDARG00000098798	75.0733985297501	0.910825666653915	0.34843673763367	2.61403453849208	0.00894799905039526	0.134327266224373
ENSDARG00000018882	114.779751033454	-0.955416791814966	0.365553987011143	-2.6136133806847	0.00895903522466691	0.134327266224373
ENSDARG00000042467	269.48384105738	-0.657342388182581	0.251550060218718	-2.6131672861101	0.00897073810692784	0.134327266224373
ENSDARG00000016769	46.9129452943388	1.02244032032204	0.391277696734571	2.61308101344612	0.00897300296598429	0.134327266224373
ENSDARG00000034705	2.40034937362339	4.86776268994395	1.86285367467049	2.61306765857763	0.0089733536081326	0.134327266224373
ENSDARG00000035630	31.9154958197934	1.33764079204539	0.512133194756777	2.61190019655075	0.00900405353603506	0.134522487427137
ENSDARG00000019191	569.153713187379	-0.514148199396805	0.196853144794634	-2.61183635106864	0.00900573513739603	0.134522487427137
ENSDARG00000078935	233.708651866384	-0.730699661135754	0.279813075509584	-2.61138497479088	0.00901763176398275	0.134522487427137
ENSDARG00000018989	1273.96142386865	-0.461507426578531	0.176741232625526	-2.61120407345104	0.00902240359889398	0.134522487427137
ENSDARG00000095651	356.09038815741	-0.71260466174179	0.272906438270103	-2.61116837792044	0.00902334544572508	0.134522487427137
ENSDARG00000100593	2.72244334341893	5.13707622490995	1.96786788058892	2.61047821125704	0.00904157315154932	0.134683924777129
ENSDARG00000043026	296.437207256404	-0.649290841858175	0.248831207748008	-2.60936257849021	0.00907110719879527	0.135013380490327
ENSDARG00000074466	12.0522035955083	2.35744599036575	0.903709735796534	2.60863183939021	0.00909049864489478	0.135191459830899
ENSDARG00000057708	22.533224778039	1.64300385493423	0.630026853706634	2.6078314682429	0.00911178035825916	0.135397337029707
ENSDARG00000053138	326.416725651987	-0.516760552510201	0.198472325032348	-2.60369072829664	0.00922259369280397	0.136932196566159
ENSDARG00000006019	518.693481093117	0.53344119431639	0.204930132750009	2.60303932446639	0.00924013544347326	0.137051769161162
ENSDARG00000036809	2.95816876762169	5.4618490290258	2.09878797731476	2.60238246457549	0.00925785426594102	0.137051769161162
ENSDARG00000110991	266.967166725978	-0.621519763872566	0.238828938969973	-2.6023637108345	0.00925836059376577	0.137051769161162
ENSDARG00000046079	4.81230940845441	3.26441029999846	1.2544563518257	2.60225100319158	0.00926140408136821	0.137051769161162
ENSDARG00000015559	34.1538336568152	1.20587006269628	0.463440392695632	2.60199603164121	0.00926829247032853	0.137051769161162
ENSDARG00000089243	141.816349324067	-0.689058495826797	0.264899583140284	-2.60120641813879	0.00928965392082299	0.137256144740861
ENSDARG00000052279	404.346921925139	1.10969752084223	0.42673151789094	2.60045830766555	0.00930993310500867	0.137341519938232
ENSDARG00000088332	5.53431754283671	3.24563153280734	1.24811023506343	2.60043659736705	0.00931052219984495	0.137341519938232
ENSDARG00000111701	13.4988155975626	2.14023737007793	0.823333522450334	2.59947799004751	0.0093365665647322	0.137614187188518
ENSDARG00000099491	15.271263145113	1.68483682360419	0.648437418485332	2.59830289797242	0.00936858125901481	0.137967210215705
ENSDARG00000030465	25.2296292877821	1.33817463494993	0.515070250355028	2.59804295438836	0.00937567648392169	0.137967210215705
ENSDARG00000009567	163.397630846987	-0.944946106514245	0.363829492498365	-2.59722239674809	0.00939810526958813	0.138146475048021
ENSDARG00000097017	470.100303622224	-0.717387743864786	0.276232609124739	-2.5970422034454	0.00940303700403766	0.138146475048021
ENSDARG00000034940	7.15974438812469	-3.21774925027182	1.23957595759075	-2.59584677370305	0.00943581338013157	0.138373619301267
ENSDARG00000019765	334.261495255338	-0.525347018312437	0.202389502231465	-2.59572266604825	0.00943922200473523	0.138373619301267
ENSDARG00000015891	58.6678920252348	0.966409442585334	0.372343866291946	2.5954756612738	0.00944600927487151	0.138373619301267
ENSDARG00000070654	302.333543895624	-0.705785276579286	0.27194102326381	-2.59536155342993	0.00944914623361289	0.138373619301267
ENSDARG00000013144	162.794174988363	0.820868373234043	0.316315472330694	2.59509396484994	0.00945650620286637	0.138373619301267
ENSDARG00000105046	322.360117808765	-0.633566271190432	0.244166581278715	-2.59481157442762	0.00946427883853579	0.138376118632825
ENSDARG00000101445	135.570904308451	-0.890752718935572	0.343534383791018	-2.59290703045737	0.00951684929752774	0.139033072040849
ENSDARG00000099959	19.6210724760945	7.26368572032301	2.80191348553777	2.59240185602265	0.00953083707572015	0.139125763664261
ENSDARG00000071871	7.19025174680545	3.36679553091534	1.29901349158718	2.59180951754526	0.00954726168882927	0.139173182213877
ENSDARG00000078022	7.94120879019913	-2.52630023068989	0.974753160057565	-2.59173330665652	0.0095493767282938	0.139173182213877
ENSDARG00000061159	715.335385524297	-0.568927881067617	0.219678815209291	-2.58981677648612	0.00960270270022227	0.139838397801717
ENSDARG00000086288	592.751420910074	-0.507468836722003	0.196046364043273	-2.58851440167485	0.00963909162563499	0.140161011709059
ENSDARG00000045262	21.3815210590447	2.60221886962813	1.00532658593497	2.58843136751231	0.00964141579992483	0.140161011709059
ENSDARG00000099374	421.840477218173	-0.523759570659397	0.202377756821813	-2.58802933130912	0.00965267609307675	0.140161011709059
ENSDARG00000018958	188.012325011594	0.766730466652198	0.29627251893986	2.58792300209199	0.00965565613817285	0.140161011709059
ENSDARG00000021149	15.6394671310262	1.97056931101352	0.761579430399889	2.58747706720337	0.00966816310595568	0.140219797309732
ENSDARG00000037640	973.269568158687	-0.496427303981019	0.191916253222797	-2.58668713902367	0.00969035337631707	0.140219797309732
ENSDARG00000102565	3.10844502506002	5.43473997195762	2.1010597267853	2.58666610124073	0.00969094497941463	0.140219797309732
ENSDARG00000052746	1403.85998723301	0.503508056887941	0.194665174748132	2.58653381396753	0.00969466576509757	0.140219797309732
ENSDARG00000023217	17.4948949487498	1.5692042791231	0.606711941527632	2.58640743937234	0.00969822143673859	0.140219797309732
ENSDARG00000003751	295.716390247145	-0.697499669849181	0.269750855963369	-2.5857180966421	0.00971763723384719	0.14038900838708
ENSDARG00000089538	494.150276557591	0.515526856347381	0.199423888346012	2.58508075749137	0.00973561913170771	0.140537252224009
ENSDARG00000069559	3.10436255319408	5.69092745920207	2.2018879205182	2.58456727346174	0.009750128144702	0.140635168477029
ENSDARG00000062096	3.85071398533343	4.26142668392118	1.6496110312196	2.58329182047879	0.00978625078253269	0.141044436258466
ENSDARG00000089338	3.04245507072525	4.67781337929505	1.81198183875321	2.58160058740642	0.00983433280218077	0.141625284808621
ENSDARG00000056410	87.4910537408925	1.02581253125685	0.397965684406162	2.5776406646406	0.00994773841152563	0.143145203403163
ENSDARG00000078355	842.040562052785	-0.640356657548661	0.248507880713315	-2.57680623934576	0.00997178304108636	0.143297782950173
ENSDARG00000104929	58.3566570665092	1.60312853080033	0.622157062019292	2.57672640666839	0.00997408619446623	0.143297782950173
ENSDARG00000013976	127.315361111833	0.653314361809771	0.253678261840308	2.5753659658116	0.0100134074879383	0.143749255917146
ENSDARG00000037079	186.499471445475	-0.735514019634253	0.28579124224874	-2.57360587345813	0.0100644848843379	0.14436865118172
ENSDARG00000036830	133.198809440106	4.58091114660645	1.78038013378735	2.57299610328814	0.0100822342869862	0.144509378524418
ENSDARG00000013125	18.1141419607118	2.24157531350358	0.872430166175491	2.56934640778192	0.0101890547990893	0.145925542492386
ENSDARG00000061723	14.7855180338736	-1.9086676221812	0.743162592676128	-2.56830421901092	0.0102197423027075	0.146249975735994
ENSDARG00000012389	329.501019377952	-0.639641896626998	0.249112233597552	-2.56768560656221	0.010237996385772	0.146396110141561
ENSDARG00000035198	3.09110864928918	4.65167330236123	1.81181603870539	2.56740927499738	0.0102461597813026	0.146397838696273
ENSDARG00000051879	119.934607324801	-0.717287642504897	0.27958640309593	-2.56553120810666	0.010301795365229	0.146707476217731
ENSDARG00000037402	29.2383981628539	5.14051101002281	2.00376514811746	2.56542590076104	0.0103049229207602	0.146707476217731
ENSDARG00000077093	942.229728301244	-0.603997049766132	0.235443199753748	-2.56536205079551	0.0103068196322	0.146707476217731
ENSDARG00000024116	9.02312827172192	2.44359080600726	0.952534814914682	2.56535589854123	0.0103070024059696	0.146707476217731
ENSDARG00000017615	71.8325789360854	0.95856627817949	0.373663724751753	2.56531799766307	0.010308128444898	0.146707476217731
ENSDARG00000052408	302.356683806973	0.516420399685894	0.201393325191089	2.56423791203554	0.0103402639514316	0.147049863053054
ENSDARG00000012874	15.0422446727734	1.70208054945541	0.664097272727759	2.56299885476742	0.0103772390804433	0.147460486324207
ENSDARG00000022350	165.674280776644	-0.829096061984092	0.323528099219096	-2.56267095187494	0.0103870438093078	0.147484678986607
ENSDARG00000030367	151.835561830367	0.772894789434489	0.301744521412597	2.56142111815728	0.0104244911187097	0.147803077185571
ENSDARG00000053868	3.33782821974238	4.7406764198368	1.85082858613801	2.56138059209946	0.0104257073617686	0.147803077185571
ENSDARG00000095272	4.81580875308512	-3.60031619701993	1.40577013835876	-2.56109878761779	0.0104341681961413	0.14780790947421
ENSDARG00000114670	676.660396482508	-0.710451519131952	0.277450220346249	-2.56064499875088	0.0104478054909838	0.147886005717246
ENSDARG00000098751	104.24957675495	0.868713935017562	0.339318781439283	2.56017050200626	0.0104620820581394	0.147973022303272
ENSDARG00000074303	812.352442816419	-0.618376807552794	0.241711621070299	-2.55832468796751	0.0105177837756543	0.148645355643039
ENSDARG00000079201	416.292961873768	-0.734341259437291	0.287078784594063	-2.55797815389134	0.0105282706088258	0.148648785951515
ENSDARG00000059059	548.699384092299	-0.701359696994787	0.274211831398711	-2.55772952398612	0.0105358003901241	0.148648785951515
ENSDARG00000105643	5.69438521653677	3.79003756326799	1.48192620920889	2.55750761388535	0.0105425250048567	0.148648785951515
ENSDARG00000077467	13.2162814293514	1.9115057399909	0.747732423422304	2.5564034407417	0.0105760419183532	0.148986002843002
ENSDARG00000004405	3.06596236316856	4.66413057315174	1.82464812915231	2.55618083214684	0.0105828106178103	0.148986002843002
ENSDARG00000013415	5.24504746242905	3.40361542168503	1.33184352894705	2.5555670375002	0.0106014937924944	0.14907405272139
ENSDARG00000062003	105.747111254467	-1.09573088904429	0.42883088895168	-2.55515849551536	0.0106139455769035	0.14907405272139
ENSDARG00000053091	33.5835742013447	1.12755666437804	0.441295446911403	2.55510604577893	0.01061554511276	0.14907405272139
ENSDARG00000110291	223.458012293375	-0.649061596793184	0.2540650026574	-2.55470682701004	0.010627726934196	0.14907405272139
ENSDARG00000060537	420.427189897338	-0.718078458768184	0.28112650168129	-2.55428945500933	0.0106404759773672	0.14907405272139
ENSDARG00000038141	3728.32665026169	-0.500627229413523	0.195995612244149	-2.55427773959501	0.0106408340325145	0.14907405272139
ENSDARG00000054191	720.479614968716	0.59181803616643	0.231729730617838	2.55391500515935	0.0106519254933954	0.14907405272139
ENSDARG00000035519	4794.70121613095	0.791883222478975	0.31007693553078	2.55382820113161	0.0106545812553167	0.14907405272139
ENSDARG00000101985	117.952247856981	-0.845135961826017	0.330984703972844	-2.55339884798833	0.0106677259394894	0.149143329705473
ENSDARG00000092456	34.3680964028654	1.21194038703351	0.474702487495841	2.55305253070563	0.0106783389782978	0.149177133094363
ENSDARG00000031108	161.162062506417	0.695255933516462	0.272396832902035	2.55236423312787	0.0106994600243147	0.149357569649233
ENSDARG00000058696	1057.99586201898	-0.504092482291694	0.197553544449967	-2.55167521137218	0.0107206404888208	0.149538558481229
ENSDARG00000079854	157.72156484301	-0.677112336009794	0.265460077455068	-2.55071249319741	0.0107502967875717	0.14983740614408
ENSDARG00000021885	26.4832228804942	1.23123305399026	0.482791354612687	2.55023840469968	0.010764927752955	0.14992653396101
ENSDARG00000039082	8.68302640571643	2.83612919789402	1.11234200135736	2.54969172649524	0.0107818209016251	0.150047007547617
ENSDARG00000004930	5.76068542088382	3.44503989224569	1.35133628584784	2.54935794170898	0.0107921469189663	0.150075974305533
ENSDARG00000006456	9.17859013463731	2.45779825755402	0.964440223790832	2.54841948409554	0.0108212263098011	0.15036548283764
ENSDARG00000077987	45.6737162968721	-1.04075282119436	0.408532961258574	-2.54753696736757	0.0108486358202547	0.150452969773358
ENSDARG00000017762	888.320228128326	-0.691448424466975	0.271427192124964	-2.54745450908483	0.0108511999878007	0.150452969773358
ENSDARG00000090642	124.695148415796	0.954628257764685	0.374743387410893	2.5474185531604	0.0108523182614085	0.150452969773358
ENSDARG00000029556	855.535966936123	-0.472101528361672	0.185419085386754	-2.54613233247778	0.0108923887429237	0.150893570995007
ENSDARG00000099101	68.8509465241736	1.62662056786551	0.638955553074539	2.54574916837096	0.0109043511011275	0.150944412999106
ENSDARG00000002510	28.3693047268156	-1.33475158000247	0.524503630165893	-2.54478997520057	0.0109343482621444	0.15110826181798
ENSDARG00000031044	36.6925388328127	1.63468958463304	0.642389498061203	2.54470160170224	0.0109371156814222	0.15110826181798
ENSDARG00000000804	2.10881705574763	4.95645322840115	1.94785135597142	2.54457467363021	0.0109410915275558	0.15110826181798
ENSDARG00000055504	4.14353046997146	4.18800939569265	1.64610967631107	2.54418612317375	0.0109532703175335	0.151153830939247
ENSDARG00000009473	187.588222317976	-0.715494651126057	0.28125455720227	-2.54393976134401	0.0109609985628636	0.151153830939247
ENSDARG00000016788	300.352784035293	-0.906685409778356	0.356472739303162	-2.54349157680545	0.0109750703102338	0.151233311776825
ENSDARG00000071139	2.44255472388316	5.38573969543653	2.11818515236667	2.54261988826566	0.0110024848842947	0.151496393607275
ENSDARG00000071396	326.005505688498	0.568662695075175	0.223892280386663	2.53989415844571	0.0110886020019207	0.152566759063464
ENSDARG00000006345	210.122609411607	-0.695563476304924	0.273915522595432	-2.53933574013714	0.011106318477163	0.152622127520722
ENSDARG00000088789	595.372726886508	-0.830598824602606	0.327105433868246	-2.53923884657068	0.0111093950977837	0.152622127520722
ENSDARG00000096037	5.81030270199745	3.09017944154981	1.21734535832428	2.53845748900999	0.0111342328967723	0.152847995037666
ENSDARG00000098080	134.724609822102	-0.909857170869961	0.358554167881849	-2.53757242941819	0.0111624267458536	0.153024424058299
ENSDARG00000019142	16.6860367494715	-1.60476894058761	0.632477024479321	-2.53727626218314	0.011171875395058	0.153024424058299
ENSDARG00000013813	158.426153669761	0.732003860750197	0.288501394559917	2.53726281589315	0.0111723045417502	0.153024424058299
ENSDARG00000015793	10.0632022971086	2.24335118006808	0.88435478278434	2.53670950136665	0.0111899766207424	0.153151236411559
ENSDARG00000022971	63.82059742384	1.08546652671962	0.427969625015732	2.5363167460301	0.0112025357286697	0.153157114158345
ENSDARG00000067984	139.57327683962	0.722368942634657	0.284855109542798	2.53591709762231	0.0112153281043436	0.153157114158345
ENSDARG00000102048	41.0430686730652	1.8872816347973	0.744223484669113	2.53590712155019	0.0112156475950708	0.153157114158345
ENSDARG00000039914	12939.2914050356	0.42173636588354	0.166329816181991	2.53554278820398	0.0112273211659665	0.15320159459077
ENSDARG00000036144	297.837273256079	-0.598111383645542	0.236004616262559	-2.53432069727032	0.0112665569059461	0.153472943578027
ENSDARG00000018817	121.236021997427	0.78496507421479	0.309743314086826	2.53424380290176	0.0112690296983262	0.153472943578027
ENSDARG00000026787	2.37651907370635	5.30726114937778	2.09430802295749	2.53413590130983	0.0112725004429941	0.153472943578027
ENSDARG00000040695	6.42340692696122	3.30352772103382	1.30414115239566	2.53310595633406	0.0113056772829107	0.153809599088806
ENSDARG00000023309	90.169819310908	0.875254419208616	0.345576893011151	2.53273421027133	0.0113176733349441	0.153857810094091
ENSDARG00000016345	1321.79319249899	-0.475096295170201	0.187629990163339	-2.53209145700328	0.0113384413131508	0.154025109868123
ENSDARG00000053449	86.9252540338461	1.55302491802746	0.613534868331134	2.5312740940899	0.0113648999637229	0.154159783183256
ENSDARG00000035904	938.650118838233	0.587246984512503	0.232022420921061	2.53099240229158	0.0113740312307818	0.154159783183256
ENSDARG00000114895	206.744627442827	0.86053890889327	0.34001983188375	2.5308491687846	0.0113786767579392	0.154159783183256
ENSDARG00000053836	5.0260648414239	3.56772666447636	1.4097768509552	2.53070311238195	0.0113834155752019	0.154159783183256
ENSDARG00000001014	20.2662873142132	-1.89726036209418	0.749763416555965	-2.53047870861616	0.0113906997957193	0.154159783183256
ENSDARG00000042470	4.23535234610288	3.80297120890613	1.50329865091783	2.52975096238147	0.0114143511561047	0.154365107053918
ENSDARG00000028586	41.6963513099395	1.53451699951019	0.606854147626454	2.52864218776792	0.0114504695405045	0.154738602112697
ENSDARG00000040319	2.2279577643292	5.02280879565293	1.98797199948511	2.52659936707049	0.0115172802248981	0.155471545741653
ENSDARG00000043031	376.093198585886	-0.511589784117712	0.202492578189482	-2.52646190142827	0.0115217884527545	0.155471545741653
ENSDARG00000069048	6.63262398632527	3.87685954930396	1.5348068668817	2.52595921542927	0.01153828753124	0.155578850319378
ENSDARG00000009123	2.35069112904111	5.40078876562898	2.1391222330214	2.52476865616073	0.0115774475348599	0.15599132307702
ENSDARG00000025071	865.483471320976	-0.617125010952463	0.244460037851887	-2.52444128036323	0.0115882362671963	0.156021201754271
ENSDARG00000077948	684.459275087704	-0.668557261433316	0.265041850086539	-2.5224592313064	0.011653745781912	0.156787239074756
ENSDARG00000008305	11.6513747181474	2.65775349623667	1.05428940432132	2.52089557700484	0.0117056583847447	0.157169602188389
ENSDARG00000061405	5.37036306634274	3.45804205273477	1.37175194530516	2.52089458634993	0.0117056913389504	0.157169602188389
ENSDARG00000024167	6.7670088200703	3.79963475800986	1.50739424428378	2.52066423393783	0.0117133562630087	0.157169602188389
ENSDARG00000029204	24.5433600965937	1.72096077289161	0.682768216113233	2.52056368805281	0.011716703299986	0.157169602188389
ENSDARG00000039754	142.164338717039	-0.892008130125991	0.354007362476159	-2.51974457222218	0.0117440021855718	0.157419787764333
ENSDARG00000115335	135.099879014433	0.869917062535145	0.345286993595302	2.51940292762589	0.011755404926255	0.15745668570465
ENSDARG00000015495	6.72983222121995	2.40856122017843	0.956201458910604	2.51888469499146	0.0117727202206289	0.157572666305961
ENSDARG00000042018	16.2003181017418	4.87048377634609	1.93453170122279	2.51765518924684	0.0118138912470635	0.158007540316163
ENSDARG00000070542	25.8549849866667	1.88180602606489	0.747629279728618	2.51703093643947	0.01183484370812	0.158171556548392
ENSDARG00000073843	323.346942807043	-0.652107473182659	0.259203916690884	-2.51580871735182	0.0118759617917797	0.158604645998361
ENSDARG00000109502	254.976155414087	-0.63594634134984	0.253148318754846	-2.51214917988732	0.0119998350066172	0.159937912428783
ENSDARG00000101989	4.73210902209009	4.93308728906432	1.96373089460141	2.51209944429052	0.0120015263874876	0.159937912428783
ENSDARG00000058203	2880.83127585823	-0.460862370285217	0.183474857348209	-2.51185572206532	0.0120098178147973	0.159937912428783
ENSDARG00000077901	397.016547717657	-0.641025458833884	0.255228572148611	-2.51157405081056	0.0120194065928048	0.159937912428783
ENSDARG00000087804	5.94960979395622	3.57955551869197	1.42522927653023	2.51156468481094	0.0120197255508748	0.159937912428783
ENSDARG00000019564	5.57279502272983	3.43681748072999	1.36921366979615	2.51006658532826	0.0120708398425642	0.160500728746674
ENSDARG00000099412	2.52595087787192	5.16661467506729	2.05914186468978	2.50911059780025	0.0121035581985846	0.160818299188931
ENSDARG00000099817	158.601112579754	0.858000936015729	0.342121070153259	2.50788685897473	0.0121455549431487	0.161258597104402
ENSDARG00000044597	303.260696965534	-0.661449768011283	0.263866165253428	-2.50676234816237	0.0121842601439518	0.16165458265332
ENSDARG00000101831	1766.95412926323	-0.482763563825216	0.192605810977573	-2.50648493612391	0.0121938253440933	0.161663658221799
ENSDARG00000051962	13.7011992404525	2.14880644121185	0.857526739656219	2.50581858482139	0.012216828408325	0.161850747828778
ENSDARG00000042141	17.2029706019719	1.57530492296217	0.628810241869609	2.50521511589633	0.0122376938844218	0.162009266747731
ENSDARG00000092998	4.0065136027698	4.28924976936324	1.71265395750755	2.50444624295584	0.0122643240905405	0.162243816439032
ENSDARG00000069505	3.04645759365855	5.77769723420821	2.30743388242759	2.50394920444249	0.0122815665186452	0.162353925445823
ENSDARG00000079012	1744.79349860586	-0.431941610417918	0.172688915400488	-2.50127004050139	0.012374877968647	0.163468725445052
ENSDARG00000099744	1728.79582065901	-0.830551556293447	0.332098979426396	-2.50091571412831	0.0123872655483107	0.163513701795431
ENSDARG00000002750	428.811436164849	-0.70615144275902	0.282555149944647	-2.49916323555722	0.0124486954689033	0.164205509869889
ENSDARG00000037121	29.4666474546282	1.86895058600358	0.748402761360649	2.49725239202177	0.0125159839032326	0.16497353728497
ENSDARG00000076416	328.969090750158	-0.734172296806565	0.29402695330052	-2.49695576737205	0.0125264580688504	0.164992124621769
ENSDARG00000086980	650.364013685376	-0.603925172745337	0.241892171792792	-2.49667100952182	0.0125365205049006	0.165005265907958
ENSDARG00000117174	26.0779819353644	2.39063659291735	0.957634224686025	2.49639844868865	0.0125461586403031	0.165012807607974
ENSDARG00000019595	9.829768989399	2.11332899767727	0.846960041103108	2.49519327372848	0.0125888540111783	0.165417142013299
ENSDARG00000024478	784.542234965607	0.458484227202816	0.183772991874429	2.49484008790637	0.0126013905675051	0.165417142013299
ENSDARG00000102923	294.419414682071	-0.592986501158556	0.237692611318077	-2.49476202844618	0.012604162828789	0.165417142013299
ENSDARG00000068036	11.6840024295434	2.20010106141034	0.882089325001221	2.49419304718068	0.0126243863659637	0.16545760344812
ENSDARG00000037748	9.07434168270823	2.12929324390368	0.853710250832787	2.49416384754262	0.0126254249952996	0.16545760344812
ENSDARG00000040705	30.9090552325594	1.22166456120075	0.489971774422156	2.49333660625964	0.0126548813630304	0.16572432046852
ENSDARG00000078416	866.437611581372	-0.574527884261605	0.230558895805722	-2.49189207058714	0.0127064642100723	0.166280207056754
ENSDARG00000017010	4.31215557279103	3.36428636603837	1.35058882559476	2.49097749239621	0.0127392189656196	0.166489165950724
ENSDARG00000091059	80.3006925464599	-1.39654021101628	0.56064888405999	-2.4909355047728	0.0127407245052661	0.166489165950724
ENSDARG00000011724	6.56806289588201	2.6823485305556	1.07723732710257	2.49002560816406	0.0127733891437887	0.166796271581338
ENSDARG00000056111	8.77568380833351	3.78688270500825	1.52125746036153	2.48931085216061	0.0127991003269678	0.16696870027051
ENSDARG00000103135	106.136605846892	0.705653544508926	0.283555859687307	2.48858741726265	0.0128251703320525	0.16696870027051
ENSDARG00000042338	64.891767016674	1.22701577417087	0.493115283967336	2.48829394274494	0.012835759493472	0.16696870027051
ENSDARG00000035329	80.5149720488612	0.87084571534315	0.349984191146138	2.48824300460909	0.0128375982334146	0.16696870027051
ENSDARG00000035552	4.28168542534092	4.14375404358987	1.66548065378114	2.48802292250127	0.0128455453290239	0.16696870027051
ENSDARG00000041617	21.5843493741694	1.50437625244038	0.604714468918051	2.487746415481	0.0128555360804854	0.16696870027051
ENSDARG00000036473	42.4311324128599	1.07550658055142	0.432322352656366	2.487742245903	0.0128556867882806	0.16696870027051
ENSDARG00000078088	34.6407760369037	1.34912515000552	0.542365645682885	2.48748268026241	0.012865071766972	0.16696870027051
ENSDARG00000023082	2.53045197102109	5.43663039847041	2.18585313777011	2.48718923724974	0.0128756889320231	0.16696870027051
ENSDARG00000022303	169.821484628026	0.671410066577734	0.269955207622236	2.48711655719299	0.0128783197923307	0.16696870027051
ENSDARG00000097795	9.10093837710475	2.7229237591244	1.0952379610038	2.48614808477676	0.012913421813134	0.167302471825147
ENSDARG00000057648	105.78898847883	-0.872600556408728	0.351025008435476	-2.48586435564213	0.0129237215179174	0.167302471825147
ENSDARG00000031164	49.9146733716049	1.70103850446482	0.684392575689971	2.48547188395479	0.0129379806860872	0.167302471825147
ENSDARG00000104311	367.763905614843	-0.563575031971556	0.226754843597752	-2.48539357761769	0.0129408273542716	0.167302471825147
ENSDARG00000016867	19.1695050085273	1.96330974600401	0.790233321682893	2.48446843752793	0.0129745009139498	0.167618765178587
ENSDARG00000103815	2.43720772945309	-4.66405536349178	1.87757671126673	-2.48408245346477	0.012988572991472	0.167681556144514
ENSDARG00000013928	134.70324225007	0.741046543994421	0.298362766351474	2.48370985782275	0.0130021697630855	0.167738126291599
ENSDARG00000057437	3.0570510023494	5.61256865849353	2.2605430874709	2.48284082245602	0.0130339315667463	0.168028793420314
ENSDARG00000063194	490.526837822222	-0.804122322976835	0.324026446655064	-2.48165645513759	0.0130773287179777	0.168468941722115
ENSDARG00000034768	320.190749501318	-1.03440638958931	0.416929388449456	-2.48101097750922	0.0131010338314419	0.168654963814524
ENSDARG00000044375	1581.32755032197	-0.572181015588028	0.230701960821119	-2.48017404599211	0.013131826648204	0.168931901397355
ENSDARG00000058937	2.50397668677763	-4.66413182748758	1.88117986773009	-2.47936516199034	0.013161648328788	0.169195963650373
ENSDARG00000011797	12.3000674663688	2.65823694100557	1.07241737129995	2.47873357159754	0.0131849752222954	0.169376220163333
ENSDARG00000079500	628.596332937416	-0.555306904522236	0.224072547409708	-2.47824604549561	0.0132030062974017	0.16948823951453
ENSDARG00000002184	358.642986489719	-0.551378752184574	0.222557623525475	-2.47746513217716	0.0132319336838443	0.16973987938479
ENSDARG00000040284	11.5768024401504	2.98006429967995	1.20406167447806	2.4750096800247	0.013323256466281	0.170791012292756
ENSDARG00000038866	203.276196091322	-0.6787471880878	0.274323791838575	-2.47425563615425	0.0133514123380784	0.171031498092922
ENSDARG00000069917	112.144788243491	-0.743243672111751	0.300464478689667	-2.47364904947518	0.0133741003406483	0.171045485436363
ENSDARG00000018296	124.51932050949	-0.808974634605428	0.327074092673363	-2.47336812277981	0.0133846193082534	0.171045485436363
ENSDARG00000014292	262.873103338776	-0.65326387349658	0.264119392038848	-2.47336580799222	0.0133847060131001	0.171045485436363
ENSDARG00000033227	2.56673605942598	5.52495808808305	2.2341343051554	2.47297491262448	0.013399354877057	0.171045485436363
ENSDARG00000036698	2610.88179782037	-0.446210620219564	0.180449556656517	-2.47277205046792	0.0134069627509152	0.171045485436363
ENSDARG00000025436	12.9557727157327	1.91838334839096	0.775836348512576	2.47266495320677	0.0134109807243684	0.171045485436363
ENSDARG00000070669	5.86005451605898	3.17725010431053	1.28505078274946	2.47247046339489	0.0134182801298207	0.171045485436363
ENSDARG00000011723	97.2346665756783	-0.852680223355813	0.344917205884053	-2.47213014836508	0.0134310609550358	0.171088595216596
ENSDARG00000045513	697.347364740333	-0.750135462048069	0.303496569944149	-2.47164395362397	0.0134493390829078	0.171201621906413
ENSDARG00000045273	5.4099375440156	3.97677320993187	1.60989947953357	2.47019969910423	0.0135037644482141	0.171756729161095
ENSDARG00000102199	223.849724554823	0.590563572402125	0.239095879758025	2.46998640461643	0.0135118187199192	0.171756729161095
ENSDARG00000068888	2.57414676609312	4.75242344088531	1.92578363179148	2.46778680763026	0.0135951262191635	0.172579332443651
ENSDARG00000067713	116.918747981427	0.895663859184753	0.362943575026776	2.46777714447397	0.0135954932002525	0.172579332443651
ENSDARG00000002748	94.5733862300397	-0.963215336099976	0.390536045622647	-2.46639291531793	0.0136481530593693	0.173127059330801
ENSDARG00000078888	9.83711322570904	2.73102899034537	1.10787449575897	2.46510683367111	0.0136972404978878	0.173499928672279
ENSDARG00000078052	2.89283008474923	5.20988889621996	2.11355745409714	2.46498569798544	0.0137018720562495	0.173499928672279
ENSDARG00000014646	13.7113498271274	2.0682949160579	0.839107745788912	2.46487405990196	0.0137061417036058	0.173499928672279
ENSDARG00000098916	97.1577946529489	-0.854992533495192	0.346913598809102	-2.46456909279498	0.0137178112942419	0.173526976364896
ENSDARG00000103337	103.989904634368	-0.930123622373351	0.3774874640681	-2.46398545888017	0.0137401685609666	0.17368908910783
ENSDARG00000053483	15.9371130886678	2.02321700739592	0.821667917002628	2.46232932493754	0.0138037854046257	0.174372176072451
ENSDARG00000091799	38.3956627272935	-1.22634092603949	0.498096503564642	-2.46205487744473	0.0138143528031554	0.174384649151067
ENSDARG00000086327	433.010837625474	-0.576017440000634	0.233984060622016	-2.46178068057015	0.013824917684887	0.174395114716802
ENSDARG00000060954	278.176287075364	-0.584796013973651	0.237573597436382	-2.46153621565734	0.013834343001212	0.174395114716802
ENSDARG00000105287	185.832906423795	0.937313714688083	0.380849544567	2.46111286742839	0.0138506785642457	0.174480208930771
ENSDARG00000022213	499.607531133342	0.420817508281897	0.171022281658155	2.46060047966756	0.0138704726382968	0.174608722984037
ENSDARG00000074919	2.78372319614118	5.45619825151845	2.21782152124634	2.46016110820868	0.013887465902896	0.174701825729382
ENSDARG00000074328	855.690930316241	-0.626420307262138	0.254667482058	-2.45975772878405	0.0139030833099755	0.174765073503082
ENSDARG00000062423	28.6802451566789	1.75856412812559	0.714998485337049	2.45953545943053	0.0139116954076782	0.174765073503082
ENSDARG00000055172	2.95826034029563	5.73320006694764	2.33161741144066	2.45889400157001	0.0139365758906929	0.174956890302265
ENSDARG00000036593	1580.05418410292	-0.595559442746418	0.242232446889643	-2.45862786093947	0.0139469103188305	0.174965960395363
ENSDARG00000076297	30.2041394377671	1.32314049763329	0.538384181505538	2.45761399217425	0.013986341557881	0.175339790205308
ENSDARG00000063233	170.074483590966	-0.990394738384646	0.403041928989659	-2.45729951935114	0.0139985919687199	0.17537258747874
ENSDARG00000098650	148.577315826806	-0.882287955683439	0.359109105035282	-2.45687993791401	0.0140149516746019	0.175423296535862
ENSDARG00000102277	63.1660428514341	-0.999202996458188	0.40672543744884	-2.45670151030048	0.0140219137757336	0.175423296535862
ENSDARG00000014329	602.234718347018	0.514002881142931	0.209410001386658	2.4545288082677	0.0141069360761412	0.176138578344318
ENSDARG00000052468	55.7516262198402	0.925224667910685	0.376961176187934	2.45442959741142	0.0141108292394516	0.176138578344318
ENSDARG00000018069	189.154860607609	0.598290797837779	0.243775704473621	2.45426753715942	0.014117190734371	0.176138578344318
ENSDARG00000037738	17.155965926211	2.04246828052874	0.832216135840975	2.45425219791584	0.0141177929904059	0.176138578344318
ENSDARG00000054973	80.9090989356228	-1.12618762138285	0.4591743816854	-2.45263600562639	0.0141813758185648	0.176810673989956
ENSDARG00000053291	13300.3960814668	0.574279907284268	0.23417701929706	2.4523324663031	0.0141933455414788	0.176838787742326
ENSDARG00000057323	368.089687523032	-0.760923905192196	0.31036596279855	-2.45169895026824	0.0142183562362769	0.177029232947297
ENSDARG00000004576	182.191256962737	-0.891616615520042	0.36374550339784	-2.4512100003745	0.0142376861570083	0.177077397113024
ENSDARG00000045414	8.27477005418053	2.6239626068184	1.07058104384938	2.45097054715605	0.014247161045308	0.177077397113024
ENSDARG00000016181	1240.60554444874	-0.616279679650576	0.251460347304929	-2.45080262655987	0.0142538087879742	0.177077397113024
ENSDARG00000062222	2.21232471703633	5.31436780498484	2.16865324879552	2.45053828127501	0.0142642793946862	0.177077397113024
ENSDARG00000079352	385.811713315752	-0.554770121497901	0.226418846336143	-2.45019410033689	0.0142779224270195	0.177077397113024
ENSDARG00000095459	216.523318863488	0.651098519052901	0.265769240753496	2.44986408964008	0.0142910145723253	0.177077397113024
ENSDARG00000003998	91.2923167858153	0.781755574199984	0.319143932440093	2.44953920390365	0.0143039137444196	0.177077397113024
ENSDARG00000062948	2146.80041876834	-0.463133896527016	0.189078887958776	-2.44942151673745	0.014308588896078	0.177077397113024
ENSDARG00000006924	192.369829443878	-0.8331216644529	0.340170015581161	-2.44913315781099	0.0143200497234347	0.177077397113024
ENSDARG00000032885	2.24115059082776	5.33195092990078	2.17712279440935	2.44908139476227	0.0143221079031771	0.177077397113024
ENSDARG00000080612	10.3790581589167	-2.39421086154069	0.97766696548475	-2.44890228070003	0.0143292317720972	0.177077397113024
ENSDARG00000102808	435.61766340021	0.558049129317671	0.227917987733521	2.4484646203973	0.0143466519017068	0.177172391157916
ENSDARG00000091512	199.849795681792	-0.67546457070236	0.275963157019191	-2.44766213721561	0.0143786415553029	0.177447059139782
ENSDARG00000061165	2.94060173572976	4.44028921965367	1.81530030808927	2.44603562279311	0.0144436728811145	0.178128846514179
ENSDARG00000014545	5.07155339560617	4.31971711185986	1.76684770111102	2.44487236174547	0.0144903413569875	0.178583401300775
ENSDARG00000054957	21.7867706288082	-1.58216168013685	0.647201973430247	-2.44461813327176	0.01450055835049	0.178588405719871
ENSDARG00000036152	10.1025465659973	2.33574309830732	0.955610278197376	2.44424233560293	0.0145156726302264	0.178618779883149
ENSDARG00000013880	18.066499387661	-1.75758773291993	0.719123622114085	-2.44406897349994	0.0145226497954766	0.178618779883149
ENSDARG00000098328	2.03889048440093	5.03773600315927	2.06141883818414	2.44381971768381	0.014532686576234	0.178621535278317
ENSDARG00000087780	214.465853779405	-0.761703232425308	0.311770310844791	-2.44315512391592	0.0145594776651657	0.178739475078583
ENSDARG00000087193	11.9515089329526	2.52233147770307	1.0324330064054	2.44309457568101	0.0145619206472306	0.178739475078583
ENSDARG00000036090	66.2411767655179	0.897654863796417	0.367501878273624	2.4425857849033	0.0145824634677615	0.178871012468775
ENSDARG00000010032	7.46923082393993	2.70803469501447	1.1093683218799	2.44106005336941	0.0146442193242453	0.179507558491069
ENSDARG00000037545	4.91813998067834	3.16526763454879	1.29686319904171	2.44071050584804	0.0146584001069947	0.179545525669987
ENSDARG00000027749	146.064071486345	-0.81843643799955	0.335406277796544	-2.44013452394594	0.0146817935069758	0.179545525669987
ENSDARG00000099306	35.2704137276618	1.34887560790533	0.552809617638941	2.44003643363948	0.0146857807045677	0.179545525669987
ENSDARG00000007398	3.13786898273444	4.46286464456635	1.8290338310152	2.44001208118127	0.0146867707368352	0.179545525669987
ENSDARG00000076830	3.54226780263006	5.43683078568998	2.23041208869064	2.43759026112599	0.0147855224651673	0.180580166414943
ENSDARG00000026482	579.307857988218	-0.533246424549022	0.21878316452057	-2.43732841929383	0.0147962342580306	0.180580166414943
ENSDARG00000090980	10.3403524096271	2.10112645633406	0.86223927120012	2.43682528332255	0.0148168364476852	0.180580166414943
ENSDARG00000016011	179.104946949174	0.753529536686861	0.309232916516732	2.43677013810426	0.0148190960461898	0.180580166414943
ENSDARG00000097255	47.586048762664	-1.04805026444013	0.430106349257096	-2.43672353651692	0.0148210058025559	0.180580166414943
ENSDARG00000008388	20.9367653854413	1.53463381181071	0.630188740872642	2.43519712790434	0.0148836788004561	0.181222478397794
ENSDARG00000041908	435.990273001333	-0.491561633301254	0.201911270891801	-2.43454281244492	0.014910615844424	0.181319391538228
ENSDARG00000071694	377.068297512928	-0.659222234500754	0.270804076043914	-2.4343142988507	0.0149200334715901	0.181319391538228
ENSDARG00000069302	18.3137883612779	1.69359616427036	0.69572826741368	2.43427821405933	0.0149215210967568	0.181319391538228
ENSDARG00000012403	37.4660859046089	-1.31605655844765	0.540785789399985	-2.43360048330384	0.0149494853900918	0.181358915332159
ENSDARG00000100440	48.3152425484931	0.944074730796519	0.387965942800824	2.43339589032224	0.0149579363031792	0.181358915332159
ENSDARG00000026655	27.5119957878572	1.40444392120937	0.577230536152853	2.43307280756448	0.014971290123052	0.181358915332159
ENSDARG00000018923	3.856129947529	4.41054740255336	1.81279664293755	2.4330072651758	0.0149740004352426	0.181358915332159
ENSDARG00000097205	310.528742479173	-0.541735077856768	0.222673792818837	-2.43286410582458	0.0149799218712049	0.181358915332159
ENSDARG00000078866	28.678903827764	-1.43063178077475	0.588071315786521	-2.43275218901187	0.0149845524726456	0.181358915332159
ENSDARG00000079011	3.82848156497348	3.98420433380368	1.63821178356124	2.43204472937107	0.015013853078717	0.181592802386635
ENSDARG00000099021	1214.74049670772	-0.448185511151318	0.184303985574361	-2.43177329971787	0.0150251081739586	0.181608263008346
ENSDARG00000069432	221.575745711888	0.577845669521443	0.237673181098987	2.43126156198826	0.0150463480941654	0.181744309461243
ENSDARG00000057997	244.791568724319	-0.628739146036181	0.25877565136168	-2.42966887621671	0.0151126226208231	0.182234047908523
ENSDARG00000061020	292.688538785693	-0.636922686243239	0.262172272502642	-2.42940521575111	0.0151236187761162	0.182234047908523
ENSDARG00000002060	21.6050809761106	-1.46754883040323	0.60408497517562	-2.42937482425645	0.0151248867287515	0.182234047908523
ENSDARG00000091271	110.028971993356	-0.757435509153334	0.311788377519769	-2.42932567011837	0.0151269376690533	0.182234047908523
ENSDARG00000078717	3.73452918895463	4.94308286231468	2.0356865700596	2.4282141145972	0.0151733823983468	0.182657444471962
ENSDARG00000018980	24.2885597419232	1.47307902972178	0.606703565918014	2.42800456841363	0.015182152034614	0.182657444471962
ENSDARG00000045628	72.7673655595094	-0.830923055976339	0.342282900216767	-2.42759149069415	0.0151994526626587	0.182744806352956
ENSDARG00000040374	8.89464063255412	2.86275091836473	1.17952830085458	2.42703029362725	0.0152229846756645	0.182906924126152
ENSDARG00000019743	161.899609353243	-0.760019560692732	0.313239657070818	-2.42631973167084	0.0152528258487348	0.183144583723298
ENSDARG00000036252	30.260967999784	1.24754789920677	0.514267219193095	2.42587482275113	0.0152715367119315	0.183248373610606
ENSDARG00000055118	3.0134107297471	4.80350202187013	1.9806368915632	2.42523101651359	0.015298648078111	0.183452760847071
ENSDARG00000036558	74.9500170482745	0.879537648159632	0.362789480362158	2.42437472906223	0.0153347729080169	0.183763828080254
ENSDARG00000003058	209.759682652749	-0.562895246918614	0.232204305489558	-2.42413785451505	0.0153447793595554	0.183763828080254
ENSDARG00000073848	635.97820086767	-0.588986315089659	0.243000949115097	-2.423802529309	0.0153589545565922	0.183812656011602
ENSDARG00000076262	2963.56028373887	0.372957122527288	0.15400115859337	2.42178127706205	0.0154446433195076	0.1846765540943
ENSDARG00000101844	3808.06896014888	0.575400487179467	0.23760957849887	2.42162159797865	0.0154514306370169	0.1846765540943
ENSDARG00000073721	691.930035204058	-0.632687127728016	0.261313669769408	-2.42117883953916	0.0154702642559765	0.184780328249042
ENSDARG00000008861	2010.26507202453	-0.55488006894406	0.229211623479494	-2.42081994150572	0.0154855455270805	0.184841564084883
ENSDARG00000019335	3983.31329562248	-0.42666092877383	0.176317676880921	-2.41984205056185	0.0155272498975286	0.185217909491949
ENSDARG00000009418	248.227389878615	0.619649504636965	0.256240413839896	2.41823487306781	0.0155960063399328	0.185791827473671
ENSDARG00000060917	405.844860536897	-0.946532998559899	0.39143459450236	-2.41811278781644	0.0156012401833944	0.185791827473671
ENSDARG00000063665	2.18107027843609	5.29497995918728	2.18981602850634	2.41800219299654	0.0156059827614813	0.185791827473671
ENSDARG00000001313	485.153464271861	-0.770088388765285	0.318593614138406	-2.41714948006063	0.0156425918045259	0.18610594680901
ENSDARG00000046010	578.747851944407	-0.506802387428468	0.209720554123966	-2.41656040603868	0.0156679262932768	0.18628560569335
ENSDARG00000075346	64.6896745207434	0.891752661229876	0.369146333404475	2.41571588428261	0.0157043098713445	0.186596313699793
ENSDARG00000071090	18.4203267264737	2.76230580394488	1.1438003161736	2.41502451510569	0.0157341506565447	0.186828926549956
ENSDARG00000058504	1231.33856467226	0.441898892799588	0.183016184960802	2.41453450083791	0.0157553307799832	0.186958465572382
ENSDARG00000009738	31.9941507508572	1.21906885932747	0.50501552369759	2.4139235372445	0.0157817738789703	0.187024626870659
ENSDARG00000040326	144.091301528364	-1.01661667150558	0.421167624102857	-2.4138053670937	0.0157868929009196	0.187024626870659
ENSDARG00000046098	42.484461358205	1.51229669215309	0.626548704968492	2.41369374824442	0.0157917294676813	0.187024626870659
ENSDARG00000036281	65.6374660850786	-0.914909287412504	0.379169758865594	-2.41292789316781	0.0158249499679522	0.187296205635003
ENSDARG00000023495	294.314302809758	-0.538488103341145	0.223438613621953	-2.4100046747168	0.0159523161218727	0.188680968399252
ENSDARG00000027353	696.101414027696	-0.568958796615228	0.236113283036008	-2.4096856784142	0.0159662693556351	0.188723377325082
ENSDARG00000060469	233.113966771775	-0.589222468845403	0.244576531517059	-2.40915375318546	0.0159895601910313	0.188801814207243
ENSDARG00000111837	18.9012836512962	1.48479571541801	0.616338093231827	2.40906043569746	0.0159936492615266	0.188801814207243
ENSDARG00000040310	532.877350031473	-0.539400898503004	0.224001793201766	-2.40802044837716	0.0160392826263318	0.189217797567801
ENSDARG00000035564	352.213187465724	-0.602636668707637	0.250294212876962	-2.40771315397483	0.0160527882160567	0.189254471435804
ENSDARG00000068182	3.03877811020299	5.77087339642735	2.39750199441792	2.40703591065351	0.0160825883619436	0.189483078286381
ENSDARG00000075045	40.4535455227836	1.70443188984077	0.708470637869234	2.40579044315364	0.0161375185465623	0.189982784924593
ENSDARG00000077193	8.6818681925889	2.5948497303983	1.07866991073363	2.40560129153271	0.0161458753105722	0.189982784924593
ENSDARG00000031783	103.577575251541	-0.667008530317663	0.277370128267603	-2.40475978607957	0.0161830993424263	0.190297776053092
ENSDARG00000057035	2.96960368684329	5.49969171228683	2.28837303990513	2.40331957088379	0.0162469823558535	0.190925642236024
ENSDARG00000099545	394.88530610747	-0.44869785351069	0.186778970437271	-2.40229321566683	0.0162926430916776	0.191231817431285
ENSDARG00000035899	379.336030056726	0.593920543254656	0.247233907517934	2.40226168496558	0.0162940476204979	0.191231817431285
ENSDARG00000001953	146.034979533701	1.21329097935531	0.505361187397531	2.40083926033857	0.016357520003074	0.191853051943271
ENSDARG00000068851	7.82888092411298	2.92435380461428	1.2182570224765	2.40044075319147	0.0163753413658013	0.191938402370689
ENSDARG00000022952	596.048656146134	-0.477988357101217	0.199145084209366	-2.40020163690657	0.0163860429064857	0.191940243903964
ENSDARG00000060345	2.40452192581056	5.30720791941414	2.21141531615164	2.39991460701732	0.0163988969126096	0.191967280064459
ENSDARG00000057683	567.58364414174	-0.502588665267254	0.20951536598493	-2.39881529884259	0.0164482089948591	0.192420789417365
ENSDARG00000059695	3.23896739151457	5.16107711797791	2.15231739766396	2.3979163684592	0.01648862941333	0.192648257290467
ENSDARG00000039208	804.642652404193	-0.416901744766579	0.173860308549807	-2.3979121413278	0.0164888196922786	0.192648257290467
ENSDARG00000042725	92.4581422019023	2.17925024737027	0.909101504582397	2.39714733325771	0.016523278314766	0.192894239241784
ENSDARG00000061205	386.968949160741	-0.459886917402038	0.191874407667415	-2.39681218038823	0.0165383986334393	0.192894239241784
ENSDARG00000061131	64.51684776317	-0.908497739353111	0.379099721975659	-2.39646110690485	0.0165542502363747	0.192894239241784
ENSDARG00000009549	1581.06256332448	-0.600105660414428	0.250422254991014	-2.396375116245	0.0165581349040903	0.192894239241784
ENSDARG00000052701	11.9907875330102	2.15631327679231	0.899862176128761	2.39627060009217	0.0165628575473773	0.192894239241784
ENSDARG00000024219	67.191031280987	-0.849598989052547	0.354709829083783	-2.39519437971895	0.0166115562467139	0.193254170809827
ENSDARG00000059751	9.17590062564717	2.4359552284721	1.01704999894408	2.39511846123706	0.0166149962817876	0.193254170809827
ENSDARG00000088087	2842.23841497265	-0.511766494399055	0.213760205417099	-2.39411490740511	0.0166605283614292	0.193660024114365
ENSDARG00000034836	2.88625099606379	5.6972135584624	2.38014222728376	2.39364416678751	0.0166819239831487	0.193784979109927
ENSDARG00000005713	18.306786810221	1.48637188896057	0.621105533940052	2.3931068195957	0.0167063764230847	0.193945261498349
ENSDARG00000078328	336.576185851673	0.520073947824666	0.217428372508474	2.39193230315145	0.0167599333851057	0.194443000260726
ENSDARG00000100529	400.527138588243	-0.491876518875591	0.2056750623949	-2.39152240017888	0.0167786600660887	0.194536273364976
ENSDARG00000002710	2297.00260055	-0.616373639877163	0.257775825242165	-2.3911227489937	0.0167969360707821	0.194624205790227
ENSDARG00000086685	14.102969504884	2.24451252949977	0.938929697490723	2.39050115839152	0.0168253960682727	0.194829952055196
ENSDARG00000014159	1060.01414380478	-0.472535641253166	0.197732115116865	-2.38977690080281	0.0168586101380487	0.195031307348336
ENSDARG00000076995	49.5831468020465	-1.1402946892894	0.477179662285966	-2.38965483949322	0.0168642134684547	0.195031307348336
ENSDARG00000094281	4.80826760373348	3.2606602833102	1.36480623830175	2.38910124514634	0.0168896472223573	0.195201427548298
ENSDARG00000012588	218.942858609918	0.57792865259107	0.241980861789368	2.38832380510376	0.0169254219433852	0.195490771342284
ENSDARG00000038076	964.276045329961	0.433922890240482	0.181778292880479	2.38709960009246	0.0169818898411486	0.196018605439713
ENSDARG00000015059	325.379100002217	-0.496352699459837	0.208026705046797	-2.3860047167895	0.0170325326044212	0.196394712198824
ENSDARG00000044569	17.317068674617	1.85374558302358	0.776949266118594	2.38592873931697	0.0170360517805825	0.196394712198824
ENSDARG00000056379	9.3926200777057	2.41337144540247	1.01239123908363	2.38383280320259	0.0171333846671972	0.197302289070085
ENSDARG00000057074	92.0457286489302	-0.775834259007511	0.325465666867915	-2.38376682392853	0.0171364565741804	0.197302289070085
ENSDARG00000045936	2572.73312957106	-0.580788375837256	0.24367559613516	-2.38344908168444	0.0171512569967395	0.197347870487768
ENSDARG00000059646	547.126283602885	0.45454793409709	0.19082634676988	2.3819977785627	0.0172190013237496	0.197943439343348
ENSDARG00000006283	28.3446950146845	1.14426030654254	0.480403269174908	2.38187452077044	0.0172247655836875	0.197943439343348
ENSDARG00000018257	417.09099588996	-0.501506899067255	0.210605977766449	-2.38125671638533	0.0172536832645404	0.198150660229924
ENSDARG00000103590	2.1166506055954	5.11793883554146	2.14955524826048	2.38092918973966	0.0172690311276808	0.198201874916251
ENSDARG00000009134	5.47733198916812	3.19923486196067	1.34401159257897	2.38036255016356	0.0172956120768908	0.198338576683066
ENSDARG00000024278	33.3080048465218	1.23352275498265	0.518240955972692	2.38021086671437	0.0173027336028517	0.198338576683066
ENSDARG00000086764	95.4661335756332	-1.14533437047685	0.481295863305411	-2.37968878978307	0.0173272647362759	0.198494776585544
ENSDARG00000114237	285.381137703474	0.715393907061391	0.300717266185474	2.37895853515826	0.0173616288041513	0.198661494140793
ENSDARG00000075549	25.3913302455557	2.00596411503059	0.843226221694409	2.37891572086045	0.0173636453979015	0.198661494140793
ENSDARG00000042341	142.45209651417	0.632437120870353	0.265898985673371	2.37848639876812	0.0173838782323467	0.198768049914201
ENSDARG00000075354	413.529885240871	-0.636729097780531	0.267763688083177	-2.37795162719278	0.0174091095392208	0.198885552312227
ENSDARG00000060682	35.1265435369499	9.29142925438259	3.90756477553625	2.37780556129297	0.0174160067233802	0.198885552312227
ENSDARG00000094763	2.23049571358714	-4.60182202594284	1.93565201190062	-2.37740151517437	0.0174350981317995	0.198953004128274
ENSDARG00000077588	6.50783434357326	2.54936127396365	1.07248243323092	2.37706576347693	0.017450976547316	0.198953004128274
ENSDARG00000026185	353.60814314408	-0.499812217819814	0.210271328315839	-2.37698701873928	0.0174547023893234	0.198953004128274
ENSDARG00000056184	116.825676776595	0.754506705218825	0.317517913664787	2.37626500032808	0.0174888975383466	0.19921413324168
ENSDARG00000094887	28.0208648394594	1.24616096747315	0.524469386745916	2.37604138385462	0.0174995000304041	0.19921413324168
ENSDARG00000102091	54.5312502198818	-1.24377093241984	0.523899483000556	-2.37406405766299	0.0175934979352363	0.200159026821941
ENSDARG00000090408	8.74347392104029	2.21348845767768	0.932773850446477	2.3730172716765	0.0176434388698324	0.200601822453191
ENSDARG00000079312	269.418647294279	-0.738443483947858	0.311228103837912	-2.37267610103887	0.017659742547841	0.200622668116833
ENSDARG00000089564	3.43218725246366	4.62999564258524	1.95151150237029	2.37251773149259	0.0176673151124146	0.200622668116833
ENSDARG00000035852	9.21862293770327	2.34599391327669	0.989044003353947	2.37198133280338	0.0176929845860381	0.200788901757888
ENSDARG00000027867	2.76871908820256	4.48812643540472	1.89296440536467	2.37095130932486	0.0177423682396767	0.201223881038527
ENSDARG00000088130	159.269044040488	-0.690521759849027	0.291274746508557	-2.3706887333219	0.0177549765412131	0.201241493138046
ENSDARG00000062178	176.470059095929	-0.605899525654698	0.255613420198414	-2.37037447088804	0.0177700770289164	0.201287313103525
ENSDARG00000055751	26.6375167688933	1.76622579453604	0.745613235057381	2.36882301908189	0.0178447902021237	0.202001066175406
ENSDARG00000043701	7.81204330828459	2.81676611696917	1.18920859196735	2.36860558862033	0.0178552829465598	0.202001066175406
ENSDARG00000096990	4.44661328481463	3.70481122609304	1.56435213802003	2.36827191017372	0.0178713960917203	0.202057778296637
ENSDARG00000032737	20.827763377086	1.39155622914852	0.587677763880118	2.36788987890375	0.0178898598089892	0.202140979579783
ENSDARG00000021633	29.7266373390303	1.74120711653101	0.735528223330677	2.36728797250816	0.0179189840834536	0.202344458604905
ENSDARG00000045680	558.099768402484	-0.529198393430166	0.223626501219762	-2.36643864007027	0.0179601511468325	0.202683590406567
ENSDARG00000077560	2.31468859765617	4.89420080496463	2.06980871762578	2.36456671734316	0.0180511756954149	0.203501951512509
ENSDARG00000071868	193.722099023336	-0.617757494447246	0.261277903009002	-2.36436945999969	0.0180607910684155	0.203501951512509
ENSDARG00000027589	77.2539774195538	0.75312604930242	0.318546418968688	2.36425840774073	0.0180662063200689	0.203501951512509
ENSDARG00000017034	8.24807584651689	2.68864662368904	1.13781264702499	2.36299590334048	0.018127869989614	0.204070264329588
ENSDARG00000038814	109.727279873001	-0.799516275809371	0.338460076049329	-2.36221738510998	0.0181659864451938	0.204372961224885
ENSDARG00000101406	2877.16475562262	0.59503830288673	0.252013556989886	2.36113608328861	0.0182190436865484	0.204786657962563
ENSDARG00000040730	175.28438388998	0.636961850042577	0.269840822671518	2.36050959130806	0.0182498463900284	0.204786657962563
ENSDARG00000103735	14.812064145291	2.20264011220526	0.933151915616859	2.36043036009759	0.018253745193439	0.204786657962563
ENSDARG00000087074	65.4768265000422	-1.00455673990362	0.42560175288728	-2.36032096458417	0.0182591295181148	0.204786657962563
ENSDARG00000031494	1214.41701327732	-0.598880011695173	0.253729424906928	-2.36030965629962	0.0182596861785076	0.204786657962563
ENSDARG00000091996	64.7488256331103	9.22133989267413	3.90719025866796	2.36009492299918	0.018270259436972	0.204786657962563
ENSDARG00000070543	25.9186926464249	-1.19285385401004	0.505537233302092	-2.35957665515258	0.0182958005239569	0.204926190976526
ENSDARG00000074337	641.932662158927	-0.554331628604392	0.234955831525213	-2.35930142702122	0.0183093769198645	0.204926190976526
ENSDARG00000099014	14.0072732701804	2.58426143579238	1.09541710051624	2.35915747031381	0.0183164814985886	0.204926190976526
ENSDARG00000074858	218.59050552737	0.624823650867846	0.264906850351943	2.35865418367903	0.0183413387670567	0.204955566770946
ENSDARG00000005464	9.05962083216003	2.21841539257906	0.94054519509622	2.3586483713333	0.0183416260105406	0.204955566770946
ENSDARG00000024325	5.71462107948559	3.1759996820686	1.34702865446448	2.35778182709204	0.018384494314965	0.2053085582916
ENSDARG00000075252	1042.22539334027	-0.581717858350015	0.246814193152354	-2.35690602278666	0.0184279098042355	0.205649569816172
ENSDARG00000007278	332.845723730099	-0.680799096164335	0.288876873210213	-2.35671027797689	0.0184376255529304	0.205649569816172
ENSDARG00000105367	2.30496841329841	5.37690369929478	2.28231558176637	2.35589843151024	0.0184779692391886	0.205973346026302
ENSDARG00000079347	12.1589011510699	1.80953608700499	0.768611610092113	2.354291898854	0.0185580316146124	0.20673919796866
ENSDARG00000062478	3.24426974173759	3.8951586065588	1.65468594462533	2.35401685692131	0.0185717688603751	0.206765693312176
ENSDARG00000093572	2.56503296472501	4.85344613564842	2.06243170378067	2.35326392954079	0.018609420104086	0.206971326072401
ENSDARG00000103317	4.87373672603237	3.23614254069107	1.37521349963536	2.35319282536794	0.0186129792221349	0.206971326072401
ENSDARG00000023362	20.5400112032714	2.01844877630726	0.858152565347109	2.35208616487773	0.0186684499121743	0.207277385796143
ENSDARG00000069594	15.3042089862076	-1.71859597324037	0.730684287533603	-2.35203630700945	0.0186709524089455	0.207277385796143
ENSDARG00000097208	4.93734153759462	3.28244247865519	1.39561862271193	2.35196236653594	0.0186746642150016	0.207277385796143
ENSDARG00000061446	15.001939696833	-1.66551002228454	0.708638190430632	-2.3502967307935	0.0187584502419131	0.208080481263586
ENSDARG00000092347	50.2634906964086	-1.00993330926308	0.429806343274919	-2.34974035415082	0.0187865106778522	0.208264831832487
ENSDARG00000004954	4.31397072500074	3.38841342181363	1.44267433796567	2.34870291419454	0.0188389312484911	0.208718846936265
ENSDARG00000012574	809.985775598529	-0.625104611998735	0.266186350014082	-2.34837215343937	0.0188556710584761	0.208777238611582
ENSDARG00000038713	3.31901544957009	5.18254693292204	2.20732722084839	2.3478833967037	0.0188804308631965	0.208924305776758
ENSDARG00000061201	5.88709252486124	2.98191537331566	1.27027451327364	2.34745745282327	0.0189020318299609	0.209011130071165
ENSDARG00000036102	571.951507224291	0.47523984308556	0.202464408868234	2.34727597676118	0.018911241621008	0.209011130071165
ENSDARG00000042027	5.30999715400366	3.36321537479547	1.43315116406609	2.3467275882144	0.018939095829925	0.209119342662467
ENSDARG00000104359	64.9799466822604	8.5061757062027	3.62520401666335	2.34639917287519	0.0189557941463848	0.209119342662467
ENSDARG00000062936	114.29443810593	0.683572324703959	0.291331868962299	2.34636988784918	0.018957283771955	0.209119342662467
ENSDARG00000074617	16.8272183273502	1.6473870547199	0.702157383189114	2.34617921019026	0.0189669853725063	0.209119342662467
ENSDARG00000025718	359.80712018863	-0.636984184842384	0.271534690956426	-2.34586668318047	0.01898289600712	0.209168072649882
ENSDARG00000077082	4.52643378025931	3.88319218126593	1.65557907068217	2.34551900904731	0.0190006096804872	0.209236598919485
ENSDARG00000005220	25.1718615679692	1.48475309328155	0.633539746694081	2.34358317852865	0.0190995029473267	0.210108741157097
ENSDARG00000043154	297.98168551741	0.668607215084901	0.285300778344136	2.34351696818161	0.0191028932931383	0.210108741157097
ENSDARG00000051975	6.90657029788313	2.48479531379928	1.06064804320789	2.3427142770981	0.0191440375065055	0.210355592625453
ENSDARG00000102736	37.4960006586412	1.2518667924059	0.534394230333998	2.34259039739909	0.0191503942078675	0.210355592625453
ENSDARG00000091481	3.35931369101769	3.73662658177884	1.5952106931016	2.34240316839504	0.0191600050855903	0.210355592625453
ENSDARG00000103713	9.12995545538805	2.70896031669509	1.15694481937407	2.34147754614666	0.0192075812886855	0.2107250288259
ENSDARG00000007349	2.35064307695218	-4.76741246327213	2.03631522112218	-2.34119571165651	0.0192220878353485	0.2107250288259
ENSDARG00000076321	33.078561674455	1.49095429802842	0.636867800613639	2.34107344819733	0.0192283839410987	0.2107250288259
ENSDARG00000076308	35.2056722452461	1.13066194267696	0.483017305620942	2.34083112451518	0.0192408680209017	0.210734970267433
ENSDARG00000092170	2.08782186637248	5.16158605874834	2.2057667789924	2.34004161632453	0.0192815912133741	0.21102758976354
ENSDARG00000070617	53.713859389925	1.06721143727968	0.456099802915445	2.33986384220721	0.0192907712666336	0.21102758976354
ENSDARG00000088346	71.0051073647838	-0.759933383891534	0.324817992691066	-2.33956677582915	0.019306119960943	0.211068649639066
ENSDARG00000061242	4.80359352651429	2.7675458847966	1.18342573579238	2.33858855785619	0.0193567375528141	0.211356932791881
ENSDARG00000018111	913.02507557504	0.528992268078037	0.226217165354463	2.33842673808219	0.0193651220367912	0.211356932791881
ENSDARG00000019253	13.9346743946938	2.43347549458036	1.04066534640096	2.3383842875102	0.0193673220840992	0.211356932791881
ENSDARG00000017294	187.666799200585	0.554536769640954	0.237201324644293	2.33783167304203	0.0193959818666341	0.211542874726387
ENSDARG00000059826	31.9438854755058	1.377889655355	0.58951623366746	2.33732266672787	0.01942241281485	0.211704299681866
ENSDARG00000033971	9.76999702231334	2.45731543248997	1.05155216538216	2.33684596293606	0.019447194935676	0.211847569966553
ENSDARG00000041141	2.60481741648391	5.38769149463343	2.30606674234047	2.33631203976576	0.0194749844825519	0.211910518693268
ENSDARG00000009939	4.7958314417242	3.3702621716851	1.44257160343986	2.33628761556695	0.0194762565386935	0.211910518693268
ENSDARG00000093412	108.67755733837	0.712258216254005	0.304914013068767	2.3359313961519	0.0194948173369258	0.211985758652366
ENSDARG00000086670	40.8671247793515	-1.06659579892935	0.456799187463032	-2.33493366057196	0.0195468865875875	0.212425060629168
ENSDARG00000114880	3.08703524266248	3.99494264169567	1.71132231095688	2.33441860491021	0.0195738135296773	0.212590768305916
ENSDARG00000025302	551.620660655952	-0.69556788277676	0.298018907101169	-2.33397232928122	0.019597170867965	0.212717532086802
ENSDARG00000020187	52.2134976792191	0.981994831042146	0.42079070119425	2.33368947615795	0.0196119875407292	0.212751495353929
ENSDARG00000033440	451.972727216756	0.468240882324831	0.200813442249526	2.33172081051729	0.0197153833026683	0.213745754769786
ENSDARG00000011890	232.364392920773	0.668398672938664	0.286966032448977	2.32919090539926	0.0198489545007121	0.215065784985989
ENSDARG00000102787	408.752084649562	-0.53406481877949	0.229321947482463	-2.32888663576491	0.01986507210535	0.215112378068819
ENSDARG00000102899	3.18402906131956	4.6895264191087	2.01411371376538	2.32833250032424	0.0198944548204108	0.21511321833022
ENSDARG00000040290	7.87332117641909	2.50008199637022	1.0737706930512	2.32832020146318	0.0198951073906566	0.21511321833022
ENSDARG00000040946	688.936937589262	-0.530065295236487	0.227670089632856	-2.32821665810945	0.0199006020803214	0.21511321833022
ENSDARG00000040513	7.18748752797307	2.39013199519795	1.02697748114897	2.32734606071779	0.0199468541120088	0.215485213887772
ENSDARG00000101873	77.8342776349063	-1.06831284887633	0.459081004371353	-2.32706829231419	0.0199616307840859	0.215510138520386
ENSDARG00000012051	30.2698660138644	1.14899071543287	0.493795006075544	2.32685770673243	0.0199728398441955	0.215510138520386
ENSDARG00000055416	7.21706151096177	2.92169343131872	1.25631903165578	2.3255983215251	0.0200399892115935	0.216106589821468
ENSDARG00000074582	3.8784561132283	4.5770498726262	1.9684852187769	2.32516344495089	0.0200632221913254	0.21613910711121
ENSDARG00000073723	2.52921640448096	5.18451136914253	2.22980394366438	2.32509740772208	0.0200667522396278	0.21613910711121
ENSDARG00000018650	8.1997362987536	2.76891593730772	1.19099755767145	2.32487121360795	0.0200788476512637	0.216141492487258
ENSDARG00000053133	6.40429347524522	2.52729465345047	1.08757764146685	2.32378320139225	0.0201371165240183	0.216640621800653
ENSDARG00000035821	627.369549976397	-0.502952524130595	0.216509496828529	-2.32300444783224	0.0201789134989935	0.216853501836703
ENSDARG00000041299	343.428251785863	0.650254553119911	0.279923708217528	2.32297063103566	0.0201807302154247	0.216853501836703
ENSDARG00000016010	787.220405252827	-0.449279345274913	0.193621267822942	-2.32040286858238	0.0203190938605925	0.218132273508367
ENSDARG00000052617	513.014390410485	-0.521504520123639	0.224755660389347	-2.32031762501657	0.0203237013607752	0.218132273508367
ENSDARG00000043643	227.995099383097	-0.666835145313022	0.287456501107282	-2.31977757589192	0.0203529127411852	0.218287593577351
ENSDARG00000016782	1899.6350303927	-0.517323633841776	0.22302771643103	-2.31954862884387	0.0203653075897537	0.218287593577351
ENSDARG00000062632	2.77878587514986	5.01977267436667	2.16426845809478	2.31938540507383	0.0203741482990671	0.218287593577351
ENSDARG00000068401	94.7618716557714	1.13495922233094	0.489466971066036	2.31876569701741	0.0204077441139479	0.218518921238938
ENSDARG00000010130	3.88354983408271	3.68332825456785	1.5886782093822	2.31848604255749	0.0204229206487034	0.218552865707435
ENSDARG00000101282	368.715405476431	-0.736225413037657	0.317586622958873	-2.31818773151852	0.0204391205054563	0.218597714783091
ENSDARG00000097478	535.987593695227	0.542524808056352	0.234091374740139	2.31757709423767	0.0204723162738529	0.218824176824982
ENSDARG00000103350	590.260215757293	-0.672553986053639	0.290247152401194	-2.31717686285515	0.0204940993529964	0.218838257574376
ENSDARG00000036505	942.813071110715	0.439951566284879	0.18987072172425	2.31711114957378	0.0204976778093892	0.218838257574376
ENSDARG00000074059	332.854046725113	-0.511860088978879	0.221040666456797	-2.31568288851013	0.0205755893732955	0.219446943675316
ENSDARG00000061472	68.7557064758685	-0.75245826210559	0.324948364138731	-2.31562409646211	0.020578802002624	0.219446943675316
ENSDARG00000080020	8.21908110832021	2.45348894775164	1.05983744322089	2.3149672277056	0.0206147256565077	0.219701317989115
ENSDARG00000043933	2.99123491586623	4.64588267576897	2.00708598499029	2.31474023061919	0.0206271526617313	0.219705125746925
ENSDARG00000094738	2.48875838848519	4.7479656651636	2.05183118029364	2.31401379936341	0.0206669652087396	0.220000448944261
ENSDARG00000044074	22.5295498155092	1.21678150432497	0.525885965186921	2.31377443946898	0.0206800981531471	0.220011587774247
ENSDARG00000098595	187.082297481024	0.739329344002825	0.319704353275434	2.31254074718799	0.0207479025269842	0.22060401267447
ENSDARG00000041226	572.996394630458	-0.480583251038179	0.207864822144167	-2.31199895240026	0.0207777410441335	0.220733121878053
ENSDARG00000033182	94.6012203031721	1.09107634289579	0.47204057497711	2.31140372403092	0.0208105654499623	0.220733121878053
ENSDARG00000058492	2.28136449614706	4.35307518668597	1.88333604103281	2.31136403267617	0.0208127558722061	0.220733121878053
ENSDARG00000002663	9.593129897374	1.91910824421073	0.830308150303788	2.31132049409436	0.0208151588401135	0.220733121878053
ENSDARG00000069833	13.4409846959545	1.89165128407069	0.818503440284443	2.31110975344625	0.0208267933910816	0.220733121878053
ENSDARG00000038792	4.98306446381818	3.21613584185379	1.39166357466706	2.31100094907868	0.020832802471378	0.220733121878053
ENSDARG00000040764	118.202347182205	1.1157076283332	0.482882824855347	2.31051420946153	0.0208597027786197	0.22088956933055
ENSDARG00000035122	299.375156014891	-0.473368757167377	0.205038277416821	-2.30868481305599	0.0209610776920956	0.221834010016987
ENSDARG00000112593	174.326797320976	0.765729516024767	0.331753711458521	2.30812644916109	0.0209921044911284	0.222033281843121
ENSDARG00000042854	2.78884110649452	5.30399075579404	2.29823017225083	2.30785881233099	0.0210069905424033	0.222061700838192
ENSDARG00000043457	1256.65968448821	3.17710787072761	1.3775280586311	2.30638341689013	0.0210892177671915	0.222634436092907
ENSDARG00000074806	9.85925618149704	2.02398498320287	0.87758002755473	2.30632525770038	0.0210924648512638	0.222634436092907
ENSDARG00000002509	8.16028140665481	2.24599084558687	0.973880412217823	2.30622858557353	0.021097863113787	0.222634436092907
ENSDARG00000067850	487.764544330531	0.671887867031428	0.291434167177314	2.30545331571449	0.0211411984631551	0.222962477187029
ENSDARG00000041022	1137.12916727472	0.531994518512934	0.231019417619297	2.30281300158769	0.0212893666859941	0.22439510236546
ENSDARG00000089043	5.45214860548698	2.83537267635052	1.23144464697697	2.30247675631298	0.0213083007537508	0.224464698275767
ENSDARG00000031228	41.2400496761379	1.11187914098901	0.483100759355316	2.30154707782446	0.0213607275680718	0.224815400105289
ENSDARG00000026985	137.028629520527	0.677284326278828	0.294286110832797	2.30144849297232	0.0213662935879883	0.224815400105289
ENSDARG00000100260	2.63783957632307	5.56800130756468	2.42086105823761	2.30000862239413	0.0214477315544274	0.225541916513715
ENSDARG00000056324	2.65200027845749	5.57545856253786	2.4243739044683	2.29975192863686	0.0214622783071289	0.225564579690917
ENSDARG00000068982	30.4038279103737	2.14866342861008	0.93461579701351	2.29898043182659	0.021506050505507	0.225894193509373
ENSDARG00000034825	250.956779444555	-0.681411904451031	0.296470801766621	-2.29841151435692	0.0215383787889632	0.226103292442616
ENSDARG00000104549	92.1509599029495	-0.79454899658161	0.345806543608405	-2.29766906169759	0.021580631700906	0.226416275995153
ENSDARG00000103411	8.82019737566936	-6.24073193627468	2.71728865261232	-2.29667611141534	0.0216372531839011	0.226879562042945
ENSDARG00000056480	215.158878181723	0.52685337504387	0.229468711398555	2.29597042591485	0.0216775723979376	0.227078579332881
ENSDARG00000019122	28.5163316062858	8.97186887663437	3.90776618647901	2.29590729037917	0.0216811828204443	0.227078579332881
ENSDARG00000040048	93.6010056552995	1.01421871119518	0.441835275237138	2.29546794481459	0.0217063214107888	0.227091644134124
ENSDARG00000025858	334.036146892952	-0.458252081739835	0.199635014987379	-2.29544943189854	0.0217073812444859	0.227091644134124
ENSDARG00000094612	17.4125385137175	-1.64016473477001	0.71491883473887	-2.29419712430585	0.021779178423789	0.227519563190766
ENSDARG00000035308	15.6423199027951	1.62384408426514	0.707825796912814	2.29412956033468	0.0217830578637286	0.227519563190766
ENSDARG00000101407	3.15670302994821	4.26357528274642	1.85851031891426	2.29408211477524	0.0217857824886835	0.227519563190766
ENSDARG00000087554	1231.57982066417	-0.434473679028902	0.189408424017931	-2.29384559468047	0.0217993693975465	0.227530918086891
ENSDARG00000005251	265.728938368037	0.542082482545325	0.23640132053817	2.29306029810353	0.0218445336997073	0.227823013142321
ENSDARG00000045302	2.68032168272634	5.59027614657477	2.43805567154866	2.29292391138214	0.0218523859224575	0.227823013142321
ENSDARG00000006219	177.376766844893	-0.731286413110301	0.319026653403047	-2.29224237319889	0.0218916610831413	0.228101835544603
ENSDARG00000074763	67.0024697310818	0.837123466979061	0.365237125355687	2.29199993336884	0.0219056470229168	0.22811698670375
ENSDARG00000075123	176.76950875884	-0.643055761665727	0.28062236278063	-2.29153427151641	0.0219325320681304	0.228250283474973
ENSDARG00000105178	297.957065298555	-0.711177868093438	0.310375861310134	-2.29134400172575	0.0219435255771687	0.228250283474973
ENSDARG00000029057	27.1681057052189	1.37434134749346	0.600044401343983	2.29039941780175	0.0219981732564421	0.228688034144498
ENSDARG00000087869	386.370434069828	-0.598954843873517	0.261557391046739	-2.2899557205267	0.0220238836299777	0.228824631116714
ENSDARG00000099743	99.1189715618796	0.747468287451784	0.326501750002826	2.28932398507914	0.022060535120661	0.228943917165456
ENSDARG00000074676	296.384764577947	-0.511708604186849	0.223521718056693	-2.28930149891324	0.0220618406812303	0.228943917165456
ENSDARG00000037476	2.66534524688477	4.40133244530744	1.92272843910708	2.2891076845732	0.0220730964470349	0.228943917165456
ENSDARG00000052074	13.0673918991792	1.8789108489615	0.821041729037788	2.28844744732217	0.022111477218567	0.229211400802719
ENSDARG00000013734	336.961075100464	-0.543083297961635	0.237357182437341	-2.28804240252979	0.0221350519141926	0.229325184971
ENSDARG00000100075	7.69120159576871	2.63849762464827	1.15349491280927	2.28739424452454	0.0221728219339361	0.229494169500889
ENSDARG00000039601	314.216436672668	0.551241317503274	0.240997737434093	2.28732984538507	0.0221765777153252	0.229494169500889
ENSDARG00000029479	7.86065745184356	2.25559952706205	0.98694536192851	2.2854350545349	0.0222873305128188	0.230509248480023
ENSDARG00000053973	4.95976571392907	4.03045004584215	1.76428242934075	2.28446986651008	0.0223439315813973	0.23096342224655
ENSDARG00000100313	24.3042373426438	1.21817350124341	0.533673621026198	2.28261891397403	0.0224528258531753	0.23195731498601
ENSDARG00000023272	1210.33466190319	-0.375482224477811	0.16452460074154	-2.28222541057964	0.0224760356137605	0.232065386430676
ENSDARG00000076223	581.112446743724	0.567314021157819	0.248616381507809	2.28188511841887	0.0224961236634918	0.23214112190847
ENSDARG00000012499	1611.89024834852	-0.591131899252196	0.259085173499719	-2.28161222530488	0.0225122443021343	0.232175854408924
ENSDARG00000029290	2.56703606565096	5.53016330143223	2.42440147518827	2.28104270601584	0.0225459199127198	0.232391495000702
ENSDARG00000015425	9.44968338354031	2.37719433140692	1.042540960387	2.28019274228275	0.0225962596038283	0.232778558895578
ENSDARG00000019383	628.491398505239	-0.568741233984164	0.249522170898168	-2.27932144040328	0.0226479644280341	0.23317924009248
ENSDARG00000041232	3825.12855729346	0.51227532070718	0.224844193171734	2.27835690786957	0.0227053216281171	0.233573325740069
ENSDARG00000053990	14767.3195042081	-0.386372458920907	0.16959204529227	-2.27824635439147	0.0227119038927607	0.233573325740069
ENSDARG00000068152	7.44574808936697	3.10353960809317	1.36299618406382	2.27699801685421	0.0227863440455245	0.234206561637878
ENSDARG00000099294	120.498946088241	-0.958346594597605	0.420949284326372	-2.27663196085773	0.022808212643852	0.234299037672708
ENSDARG00000103712	202.318634448756	0.525851067969406	0.231047848466067	2.27594012002512	0.0228495937986994	0.234472861898905
ENSDARG00000096792	12.5199661851187	1.98849911613705	0.873760424060585	2.27579444133667	0.0228583156031056	0.234472861898905
ENSDARG00000111827	16.6693360659807	-4.47011284736538	1.96427757072754	-2.27570324784074	0.0228637768428586	0.234472861898905
ENSDARG00000058996	25.2799170663824	1.25629429440832	0.552126958059504	2.27537213329281	0.0228836155940841	0.234544174920672
ENSDARG00000011683	29.4823883889783	1.04106975964783	0.457745264138277	2.27434304887389	0.022945368749494	0.235044764967382
ENSDARG00000105293	1260.32449645432	-0.451865945248556	0.198715436131502	-2.27393479865112	0.0229699070462877	0.235149951971339
ENSDARG00000019541	18.4829314842746	1.42240857352219	0.625580327383434	2.27374249358445	0.0229814736338523	0.235149951971339
ENSDARG00000015851	686.594947161996	-0.596946772229476	0.262602456799746	-2.27319568713971	0.0230143900906042	0.235354462258016
ENSDARG00000059388	20.5492167070044	1.67872258664647	0.738589065560746	2.27287765947626	0.0230335534324809	0.235418176940736
ENSDARG00000076020	9.7405417363884	-2.01694348512874	0.887493290543125	-2.27262955857888	0.0230485128297478	0.235438877126767
ENSDARG00000036942	7.95610384350923	2.52388865930357	1.11093224177659	2.27186552374012	0.0230946337981697	0.235608831203547
ENSDARG00000056961	21.1357254590818	-1.26852419944673	0.558376618162248	-2.27180751877067	0.0230981385395977	0.235608831203547
ENSDARG00000101877	81.8306928824761	-0.842922664135323	0.371078222825956	-2.27154980347815	0.0231137156436529	0.235608831203547
ENSDARG00000016811	453.406879653648	-0.657673645018121	0.289543531937953	-2.27141542626155	0.0231218414332937	0.235608831203547
ENSDARG00000045352	78.8671782531506	0.86114054287475	0.379142820674478	2.27128273546845	0.0231298676789946	0.235608831203547
ENSDARG00000108441	18.2557690126443	1.36176266425062	0.599956320182225	2.26976967896099	0.0232215611773911	0.236327265960905
ENSDARG00000111388	77.4512895773185	-0.935913687128754	0.412352983418995	-2.26969059219286	0.0232263626217689	0.236327265960905
ENSDARG00000103369	428.683864493232	0.523878989096355	0.230876857541509	2.26908402459596	0.0232632166714694	0.236570018475283
ENSDARG00000043182	9.61399342103211	2.71076851290661	1.1948573430055	2.26869636678805	0.0232867967051951	0.23667758817681
ENSDARG00000034291	4180.16852076783	0.505957203057776	0.223098019864237	2.26786953719118	0.0233371595458396	0.237057095542923
ENSDARG00000092671	99.3823519427031	-0.706134837872136	0.311416636406438	-2.26749234087334	0.0233601662587765	0.237117445870807
ENSDARG00000088929	188.604185585459	-0.858437353968476	0.378632725284661	-2.26720327283673	0.0233778109984656	0.237117445870807
ENSDARG00000102141	39.9538834433974	-1.06186182341677	0.468372352665173	-2.26713173263637	0.0233821796043563	0.237117445870807
ENSDARG00000105045	100.914917340462	0.676051117187459	0.298309821255321	2.26627173836436	0.0234347506825752	0.237417482258611
ENSDARG00000053559	283.899571204095	0.556675330052595	0.245662860305482	2.26601338664041	0.0234505636374005	0.237417482258611
ENSDARG00000063075	659.082441263868	-0.51219114825218	0.226032367177637	-2.26600798216502	0.0234508945284284	0.237417482258611
ENSDARG00000102471	216.225452502913	-0.578958014529693	0.255548939701979	-2.2655465336889	0.0234791618322885	0.237571530201861
ENSDARG00000102406	230.402091411106	-0.685383775996035	0.302590192176881	-2.26505615091249	0.0235092339934532	0.237743659101571
ENSDARG00000056019	283.911450849652	-0.601577332559807	0.265685190536087	-2.26424864459315	0.0235588262349012	0.2379588241749
ENSDARG00000089232	430.490154570587	-0.507808408226048	0.224288574618001	-2.26408504798306	0.0235688844185976	0.2379588241749
ENSDARG00000008740	114.325201075803	-0.811248330947444	0.358313945604033	-2.26407132878926	0.0235697280661069	0.2379588241749
ENSDARG00000097239	4.16471823443887	3.88666848893137	1.71695870461298	2.26369363368438	0.023592964326273	0.238061380061612
ENSDARG00000098024	6.46006438585496	3.23141408935588	1.42772481945323	2.26333117231471	0.0236152820773191	0.238154559364787
ENSDARG00000039131	4.69181489669979	4.07504353384035	1.80101368789516	2.26263884679458	0.0236579613934335	0.238452863369141
ENSDARG00000026109	91.2884171360181	0.87859859599141	0.388355443302574	2.26235684639775	0.023675364850809	0.238496218250845
ENSDARG00000015206	1662.87629607419	-0.414801470587694	0.183396778021023	-2.2617707631709	0.0237115701025	0.238728822221133
ENSDARG00000093440	2.87388967518769	5.12195846553448	2.26533205642512	2.26101884313479	0.0237580902500659	0.239064962311746
ENSDARG00000026395	25.0097052478649	1.27062318333822	0.562099642422076	2.26049455904851	0.0237905737397479	0.239160968475764
ENSDARG00000058658	3.52529695611148	3.6599120927626	1.61911434969797	2.26044077334336	0.023793908361787	0.239160968475764
ENSDARG00000100119	733.858628775888	-0.501173026693937	0.221781285675055	-2.2597624735039	0.0238359966066914	0.239451791518545
ENSDARG00000019702	2504.87687779972	0.482321077351373	0.213461518973281	2.25952237045472	0.0238509103763207	0.239469454815315
ENSDARG00000098769	81.2429662091519	0.874038829254872	0.386967556828936	2.25868761820064	0.0239028232111033	0.239858374262245
ENSDARG00000031683	2289.37680203714	0.680926430273485	0.301612106446443	2.2576230055752	0.0239691731217873	0.240342848060996
ENSDARG00000063624	119.104098996729	-0.638153198524994	0.282702522066828	-2.25733111208021	0.0239873926922927	0.240342848060996
ENSDARG00000027041	1091.9250373314	-0.608939806156235	0.269767314527177	-2.25727793310886	0.0239907133399347	0.240342848060996
ENSDARG00000033089	11.3765731098571	1.65841107700304	0.73496848815468	2.25643834223	0.0240431926587686	0.2407361033925
ENSDARG00000019033	324.361676689098	0.464242221607506	0.205857707339991	2.25516074965691	0.024123240615435	0.241404809743135
ENSDARG00000044513	117.023294211537	0.813688992562978	0.360915706517648	2.25451255755529	0.02416394157453	0.241679246418226
ENSDARG00000110877	1.82955913157107	-4.70375661596159	2.08645282314509	-2.25442749712941	0.0241692870633454	NA
ENSDARG00000069669	22.6391693246618	1.28912955495822	0.572152310349584	2.2531230437059	0.0242513918938267	0.242420695575688
ENSDARG00000103056	7.82584196788303	2.33867205269504	1.03816889866604	2.25268938002288	0.0242787410257642	0.242560879743131
ENSDARG00000056037	5.89443119201104	3.38567193704856	1.50343826410015	2.25195275249628	0.0243252579412258	0.24289230406151
ENSDARG00000045857	172.308494768894	-0.619244893938694	0.275143889706207	-2.2506220094508	0.0244094882027912	0.243578090024658
ENSDARG00000062929	27.9638343690611	1.40610810460786	0.624898123823212	2.25013974438761	0.0244400758281668	0.243578090024658
ENSDARG00000100249	2.4663251277896	4.1516603266529	1.8451800876617	2.25000277989889	0.0244487688445957	0.243578090024658
ENSDARG00000077643	41.0306882679678	1.11621606948012	0.496118094042534	2.24989993891338	0.0244552978332506	0.243578090024658
ENSDARG00000013613	72.5338359634045	0.743784426351843	0.330598392364804	2.24981259295146	0.0244608442874842	0.243578090024658
ENSDARG00000111536	64.1788240315167	0.924817344796731	0.411183169418864	2.24916147736251	0.024502224381356	0.243753192802627
ENSDARG00000089042	655.980687769879	-0.576290260978472	0.256229842022258	-2.2491145310405	0.0245052102856016	0.243753192802627
ENSDARG00000103144	88.2446852153639	-0.842544493327645	0.374817455378151	-2.24787955106735	0.0245838714418441	0.244231880560361
ENSDARG00000062390	24.7432257645798	1.2186394219179	0.542158474848921	2.2477549986791	0.024591816847176	0.244231880560361
ENSDARG00000077060	507.081483766311	-0.8071088150159	0.359093092734252	-2.24763113339304	0.0245997206274655	0.244231880560361
ENSDARG00000098904	28.4206884443472	-1.15705611681393	0.514815280488884	-2.24751704284138	0.0246070026340549	0.244231880560361
ENSDARG00000079255	4.5992886635278	3.47796471526872	1.54764008312418	2.24726973228029	0.0246227940266268	0.244255433060865
ENSDARG00000042534	427.867982901017	-0.544076609192859	0.242166900377843	-2.24670096674632	0.0246591444337439	0.244400357190349
ENSDARG00000033320	16.3977126255308	2.28251934368336	1.0159787970366	2.24662104203453	0.0246642562302187	0.244400357190349
ENSDARG00000007347	864.150955173935	0.510168689573345	0.227109161322228	2.24635891658067	0.0246810276002194	0.244433484987375
ENSDARG00000068265	399.449539921227	0.507333915341355	0.226033378104978	2.24450884021974	0.0247996807780874	0.245475034912194
ENSDARG00000043322	14.2437291379569	1.95401518907442	0.870892492381308	2.24369277054105	0.0248521755871055	0.245759092497894
ENSDARG00000078701	752.633960318622	-0.637589000709846	0.284175780776313	-2.24364299789404	0.0248553803927168	0.245759092497894
ENSDARG00000055630	2.12484499278809	5.05294175455469	2.25275585365955	2.2430046053798	0.024896517525867	0.246032197895417
ENSDARG00000087538	941.72283408616	-0.534799723521781	0.238550092409184	-2.24187598554538	0.0249693885001356	0.246460734697405
ENSDARG00000044544	13.7058315529105	1.62878151416558	0.726560224680351	2.24177082482345	0.0249761877508984	0.246460734697405
ENSDARG00000017741	2588.53937658804	-0.400366298908824	0.178599081608811	-2.24170413029197	0.0249805007700221	0.246460734697405
ENSDARG00000076585	101.138739785998	-0.742168997716015	0.33111151191359	-2.24144727988104	0.0249971168632022	0.246491071647275
ENSDARG00000094557	38.1909757384775	1.28947819526128	0.575388955968163	2.24105482367414	0.0250225240096543	0.246608015456274
ENSDARG00000069279	2.58886984761218	4.20891815458944	1.87841574828219	2.24067443985098	0.0250471709390987	0.246674787906989
ENSDARG00000092199	6.6493972850974	2.60299676070209	1.16177617248928	2.24053205973814	0.0250564018480483	0.246674787906989
ENSDARG00000000796	95.173363207896	1.05193760011932	0.46955392586379	2.24029135350999	0.0250720142183659	0.246695067468603
ENSDARG00000025034	196.828087769345	0.606995785567634	0.270984198124748	2.23996745850177	0.0250930355602455	0.246768517721853
ENSDARG00000095455	12.4854109486693	-1.63380478098075	0.72974374039022	-2.23887467689287	0.0251640715855669	0.247333474660947
ENSDARG00000015822	15.1771551555465	1.63574770167474	0.730836548396589	2.23818541268012	0.0252089665221017	0.247597732242686
ENSDARG00000042620	68.3133716014897	0.884477695394433	0.395213196936605	2.23797611580341	0.025222612701813	0.247597732242686
ENSDARG00000044767	2.48531246218387	5.48304890813537	2.4501569153581	2.2378358193169	0.0252317636274341	0.247597732242686
ENSDARG00000103092	9.26977199902119	2.53361602579562	1.13241805138128	2.23735044024176	0.0252634449515716	0.247676939306416
ENSDARG00000111110	131.652888804403	-0.967512027257868	0.43245252386373	-2.23726761637016	0.0252688544107921	0.247676939306416
ENSDARG00000098171	11.9710785456722	1.98773993900014	0.888550311274875	2.23705952693683	0.0252824497385519	0.247676939306416
ENSDARG00000092243	49.7759941724044	0.958769367212966	0.428619269121089	2.23687882530103	0.0252942608454995	0.247676939306416
ENSDARG00000077920	244.712863817482	0.524778837990484	0.234647430433156	2.23645678549196	0.0253218650165156	0.247813929513781
ENSDARG00000044167	19.3225395568468	1.73521825239284	0.776204518842886	2.23551681324864	0.0253834390752604	0.247834700189167
ENSDARG00000057113	5.93492531308471	2.48152165498031	1.11017887869348	2.23524488044728	0.0254012765198495	0.247834700189167
ENSDARG00000071004	51.1080420388812	0.957257534186293	0.428263343334827	2.23520772693797	0.0254037144480081	0.247834700189167
ENSDARG00000079000	181.467070344372	-0.623575188355577	0.279001380506126	-2.23502545838437	0.0254156774261998	0.247834700189167
ENSDARG00000003684	2.16135108264689	5.27908744413974	2.36200963011016	2.23499827301446	0.0254174621230788	0.247834700189167
ENSDARG00000005368	13.4218884683631	2.25251369028422	1.00784552505297	2.23497910571746	0.0254187205053352	0.247834700189167
ENSDARG00000042816	21.5463480926915	1.57860696000233	0.706321196404214	2.23497039029667	0.025419292712914	0.247834700189167
ENSDARG00000078964	6.68500408854669	-2.62930916587332	1.1766092727839	-2.23464936635445	0.0254403771834313	0.247907487082441
ENSDARG00000079915	40.6035884423259	-0.924586139898379	0.413884811478635	-2.23392140580183	0.0254882448378415	0.248028330310474
ENSDARG00000075936	65.4061580896675	-0.81047060217144	0.362806033251416	-2.23389505105005	0.0254899792772485	0.248028330310474
ENSDARG00000015807	69.1165033927075	1.07697828129433	0.482127867046795	2.23380218175566	0.0254960919364291	0.248028330310474
ENSDARG00000025421	277.374968767243	-0.581614467135728	0.260412610798021	-2.23343433850381	0.0255203158499004	0.248028330310474
ENSDARG00000068262	8.78417536477455	1.96282416775212	0.878840274913173	2.23342537180154	0.0255209065907552	0.248028330310474
ENSDARG00000099351	665.022653477206	1.64673652483947	0.737598362373697	2.23256532124074	0.0255776231285785	0.248446891040296
ENSDARG00000070721	100.335779622817	0.643301895663999	0.288186770527663	2.23223951080797	0.0255991373485189	0.248523251816048
ENSDARG00000063268	6.4993210089671	3.00473232190737	1.34632817709449	2.23179784322116	0.025628326949806	0.248674006112643
ENSDARG00000006527	1987.77164531208	-0.436619463008882	0.195677410036577	-2.23132278236546	0.0256597556307874	0.248846314196709
ENSDARG00000040045	5.10497967192368	3.2756066453094	1.46821667109975	2.231010388171	0.0256804409107012	0.248853713424679
ENSDARG00000097369	60.43574741025	-0.891151807504169	0.399458717144699	-2.23089838638159	0.0256878606562089	0.248853713424679
ENSDARG00000105418	18.6899347180969	1.29787151927594	0.582133534579151	2.2295082522848	0.0257801068514916	0.249614513307289
ENSDARG00000042667	18.77079875899	1.95485177963116	0.877101539110349	2.22876336713989	0.0258296535460151	0.249937164736107
ENSDARG00000070142	5.87621946458198	2.98301733608796	1.33862038606266	2.22842664518357	0.0258520779168185	0.249937164736107
ENSDARG00000040534	13.2771831580668	1.95520712996887	0.877408568264662	2.22838846198628	0.0258546218314613	0.249937164736107
ENSDARG00000004782	163.913523921119	0.676415844060368	0.303620178724812	2.22783560335573	0.0258914797105394	0.25003149499604
ENSDARG00000075121	8.52259039569011	1.99812055416796	0.896915673324614	2.22776857802193	0.0258959512298208	0.25003149499604
ENSDARG00000016412	4.26572637498322	3.66083871224439	1.64338255438773	2.22762417823542	0.0259055869671225	0.25003149499604
ENSDARG00000045316	676.746759581698	-0.54503970742393	0.24470972692017	-2.22729073455153	0.0259278493701533	0.25011374779274
ENSDARG00000094441	48.4294734417263	-1.16073281881871	0.521266789638525	-2.22675382719783	0.0259637308086792	0.250327220291519
ENSDARG00000103961	22.7084023117161	1.75130825866254	0.786606857838558	2.22640858163224	0.025986826190705	0.250417256299314
ENSDARG00000057986	497.142399463421	-0.551638463658428	0.247830351255381	-2.22587129003414	0.0260228039211517	0.250631269723135
ENSDARG00000010977	3.59033430593836	4.34087164027069	1.95040907027759	2.22562113067536	0.0260395695973174	0.250660119185599
ENSDARG00000102750	10.4976365651621	2.2280179533624	1.00162377530557	2.22440601780113	0.0261211393438292	0.251105378377109
ENSDARG00000091946	10.9019099316757	-2.19986282661536	0.989243261532059	-2.22378348396167	0.0261630151385382	0.251105378377109
ENSDARG00000045989	18.1891586387334	1.34544912277163	0.605046723404856	2.22371111308597	0.0261678870510525	0.251105378377109
ENSDARG00000116743	255.1540513481	-0.723790900094442	0.325492114121208	-2.22368183035278	0.026169858549092	0.251105378377109
ENSDARG00000087909	2.47601555563939	4.33239723603112	1.94837256321657	2.22359794929506	0.0261755066608352	0.251105378377109
ENSDARG00000074635	1026.91920759075	-0.585459977194301	0.263296195089681	-2.22357933047565	0.0261767604976385	0.251105378377109
ENSDARG00000042120	37.6318014988892	-1.17007295638439	0.526231247902595	-2.22349577499999	0.0261823879668051	0.251105378377109
ENSDARG00000103487	5.0152700758777	-3.69898367596267	1.66410068116445	-2.22281242825664	0.0262284506916829	0.251414685592788
ENSDARG00000014962	475.48737754292	0.421573027451997	0.189831557038704	2.22077421703939	0.0263662577243131	0.25247859994969
ENSDARG00000056923	270.689167593536	-0.53227862541919	0.239683030950832	-2.22076057411165	0.0263671822504181	0.25247859994969
ENSDARG00000071374	178.380012506764	0.575077972252992	0.259068609644852	2.21979024414168	0.0264330094778964	0.252800982294703
ENSDARG00000105589	2.06586419039075	-4.88808377509491	2.2024213527295	-2.21941354184431	0.0264586032130823	0.252800982294703
ENSDARG00000007494	7.80516904363685	2.533286829163	1.14142832642515	2.21940070218603	0.0264594759364448	0.252800982294703
ENSDARG00000021462	4.4400447830278	3.875973197481	1.7464576128198	2.21933425067381	0.0264639931041902	0.252800982294703
ENSDARG00000039757	123.734992734286	0.581106661947991	0.261868608379399	2.21907721411982	0.026481471925288	0.252800982294703
ENSDARG00000093684	1.93481179160673	5.02926557731613	2.26641762254931	2.21903744803181	0.0264841769618194	0.252800982294703
ENSDARG00000042969	647.17698306945	-0.412629260968348	0.186013535754819	-2.21827545664326	0.0265360565680806	0.253031216639491
ENSDARG00000019815	24.8399153360116	1.51551719116478	0.683196310176776	2.21827484807792	0.0265360980368504	0.253031216639491
ENSDARG00000003235	528.733024747283	-0.469120549264471	0.211530565878041	-2.21774355548666	0.0265723226631719	0.253243973527601
ENSDARG00000056464	10.6243291600729	2.78224177938471	1.25483307517066	2.21722062833443	0.0266080186205656	0.253451471978103
ENSDARG00000102798	885.831002854514	-0.488742397991968	0.220475661293021	-2.21676349727515	0.0266392571393489	0.253616316792661
ENSDARG00000052000	13.0227228508545	4.95971715963267	2.23769788167411	2.21643734851378	0.0266615642066552	0.25362927600125
ENSDARG00000105116	115.762403419708	0.700441184720715	0.316050861585674	2.21622931577056	0.026675801110012	0.25362927600125
ENSDARG00000070431	934.551114943506	-0.438286091783814	0.19777069346171	-2.21613265399542	0.0266824184773056	0.25362927600125
ENSDARG00000079753	116.036190375397	-0.67453958756766	0.304627445766264	-2.2143099610441	0.0268074638680855	0.254684898116263
ENSDARG00000062262	2.16251298736581	5.04253516314995	2.27814973315087	2.21343447701118	0.026867705916356	0.255124074489008
ENSDARG00000051762	54.4944801546287	1.42835801066269	0.645446045009433	2.21297817487101	0.0268991503739585	0.255289486056916
ENSDARG00000038974	165.551623720304	0.585075452750927	0.26456240436614	2.21148372971851	0.0270023573448391	0.256135440723348
ENSDARG00000017532	9.87942693254943	-2.30587969490024	1.04300457040598	-2.21080497662891	0.0270493450732445	0.256232204996556
ENSDARG00000097118	2.088426582174	5.22838145820978	2.36545744795554	2.21030459149822	0.0270840301845037	0.256232204996556
ENSDARG00000025850	4380.60709541895	0.547147188351361	0.247547893492411	2.21026800362628	0.0270865678452905	0.256232204996556
ENSDARG00000101074	784.402387372886	0.409223254404999	0.185152520798054	2.21019542505359	0.0270916023556242	0.256232204996556
ENSDARG00000038473	1007.13548404191	0.448575156036209	0.20296532354766	2.21010736314706	0.0270977119727434	0.256232204996556
ENSDARG00000003032	3200.94432102484	0.4499690726199	0.203605966724533	2.20999944087435	0.0271052010972338	0.256232204996556
ENSDARG00000053499	213.289105573364	-0.692334141570489	0.313285480068261	-2.20991455275756	0.0271110930518797	0.256232204996556
ENSDARG00000068194	5.04111281896721	3.97915267167234	1.80098009618586	2.20943733920183	0.0271442362956401	0.256313281062192
ENSDARG00000098746	3.99894280706944	3.43571113834003	1.55522032270229	2.20914753246683	0.027164380898355	0.256313281062192
ENSDARG00000091385	155.954454244171	-0.676178668654705	0.306108186209743	-2.20895323652466	0.0271778937245738	0.256313281062192
ENSDARG00000103415	663.627422638051	-0.493997918150267	0.223636497865154	-2.20893245452329	0.0271793394073121	0.256313281062192
ENSDARG00000002479	76.1564591137702	-0.760959115732364	0.344515865419911	-2.20877814960676	0.0271900755771627	0.256313281062192
ENSDARG00000099563	45.7905319263524	0.86486973586812	0.391628780662769	2.20839166724281	0.0272169821677406	0.25637515346621
ENSDARG00000099870	2.43109452927847	4.24647476459211	1.92297899699256	2.20827932662467	0.027224807539976	0.25637515346621
ENSDARG00000098667	18.2907169061788	1.61655459660486	0.732609545528051	2.20657048010434	0.0273440812145441	0.257259539419564
ENSDARG00000026180	1717.59673003713	-0.412004721026235	0.186729850845925	-2.20642130414483	0.027354514728653	0.257259539419564
ENSDARG00000036793	24.9501844083408	-1.15294640792876	0.522563729848349	-2.20632688813544	0.027361120052534	0.257259539419564
ENSDARG00000100897	2.40451085112905	5.25491048880004	2.38218804409481	2.20591758145475	0.0273897709773526	0.257395973722638
ENSDARG00000040991	406.420143626177	-0.431634103614722	0.195736087086053	-2.20518408250881	0.0274411796896636	0.257746023679539
ENSDARG00000004325	105.105145606165	0.978737851444772	0.444018013225393	2.20427510211831	0.0275050028420124	0.258086507746692
ENSDARG00000069538	100.48155137286	-0.59286035754485	0.268960691161867	-2.20426395762068	0.0275057861357239	0.258086507746692
ENSDARG00000104077	9.20042195093504	2.0119694769366	0.912883003907686	2.20397298265404	0.0275262441925954	0.258145400843799
ENSDARG00000061517	66.2348404212304	1.00071514774303	0.454094880278634	2.20375782948485	0.0275413797607372	0.258154343864418
ENSDARG00000069552	1248.10315413552	-0.439282483771543	0.199433210963508	-2.2026546213104	0.0276191009357711	0.258637233884264
ENSDARG00000098330	5.69238361908144	-2.91532893279066	1.32366949379384	-2.20245986362871	0.0276328412695378	0.258637233884264
ENSDARG00000012467	4.5033773607444	3.54837741137704	1.61125508743966	2.20224434916481	0.027648052884521	0.258637233884264
ENSDARG00000116527	2.00067698070985	-4.65184703347583	2.11280390883433	-2.2017410200847	0.0276836073936548	0.258637233884264
ENSDARG00000095607	31.9358306359745	1.12947540949185	0.512997658959837	2.20171649863275	0.0276853405638369	0.258637233884264
ENSDARG00000098671	433.882009048254	0.446555259007191	0.202830772704038	2.20161493768396	0.0276925198630857	0.258637233884264
ENSDARG00000002255	415.059529538368	-0.617708362933702	0.280589427757369	-2.20146698993893	0.0277029810976672	0.258637233884264
ENSDARG00000044073	43.3487451805473	0.970048130717835	0.440647289167871	2.20141631314628	0.027706565185646	0.258637233884264
ENSDARG00000063905	58109.2536446814	0.702067904590248	0.318971287189613	2.20103793910736	0.0277333381200577	0.258754461199082
ENSDARG00000106560	39.8409957836909	0.919310225340477	0.417801167438351	2.20035341446509	0.0277818303043307	0.259049267921822
ENSDARG00000115657	23.7737013090826	1.54503643445077	0.702228552739138	2.20019027768687	0.0277933978053793	0.259049267921822
ENSDARG00000100024	25.0654069818335	1.72249668046696	0.783098244840439	2.19959205861575	0.0278358511269041	0.259246284709332
ENSDARG00000093584	22.1927914917174	8.59576106655263	3.90806808735157	2.19949112308784	0.027843019645484	0.259246284709332
ENSDARG00000099186	86.2355072485751	1.38629949525483	0.630669724805428	2.19813864647225	0.0279392272315373	0.260009076327032
ENSDARG00000032010	2.47932086186587	5.25304709244585	2.39020754868332	2.19773680128303	0.027967867406958	0.260033716224347
ENSDARG00000070047	52.8341009135002	0.922014372603464	0.419535924203722	2.19770064829	0.0279704453313888	0.260033716224347
ENSDARG00000061424	563.637313990547	-0.524187998020482	0.238545183696914	-2.19743693792826	0.0279892556530645	0.260075763477658
ENSDARG00000091792	2.39534344284497	4.12409906301883	1.87736943184144	2.19674348216785	0.0280387715354534	0.260402937887683
ENSDARG00000075560	1365.73490930834	-0.759932503290516	0.346054913597706	-2.19598818982223	0.0280927887175283	0.260771561971018
ENSDARG00000079857	132.886646349825	-0.713674845979678	0.325127097175956	-2.19506418314141	0.0281589940140377	0.261036012463478
ENSDARG00000030053	2019.35385803539	-0.417425231409545	0.190184241348716	-2.19484657850367	0.0281746049847971	0.261036012463478
ENSDARG00000070873	4.76431771470423	3.45785857707778	1.57545903927172	2.19482607347013	0.0281760764016657	0.261036012463478
ENSDARG00000097591	54.6379801719658	-1.01418561093971	0.462104553229275	-2.19471027466055	0.0281843872298554	0.261036012463478
ENSDARG00000078535	51.114265974122	-0.869514994779218	0.396257757366631	-2.19431665024721	0.0282126532729216	0.261036012463478
ENSDARG00000094300	149.115835001575	0.730929499736508	0.333105847084563	2.1942860088882	0.0282148546435588	0.261036012463478
ENSDARG00000020448	49.2513614695721	1.03244405290781	0.470535113721698	2.1941913000747	0.0282216597554317	0.261036012463478
ENSDARG00000098641	3.49671635549728	3.10417805300053	1.41510648341994	2.19360033281634	0.0282641544779256	0.261170278274029
ENSDARG00000060631	104.149580352313	0.76328159955374	0.347959951266285	2.1935903737658	0.0282648710761873	0.261170278274029
ENSDARG00000057575	8.28240303888967	2.60799640943355	1.18942884099394	2.19264601592659	0.0283328930122228	0.261665982496952
ENSDARG00000088330	246.6378837685	4.20426185176402	1.91763964313138	2.19241496535748	0.0283495570051594	0.261687112659694
ENSDARG00000078362	27.2116500205171	1.41201855140884	0.644121136281872	2.19216304491976	0.0283677358115359	0.261722197150222
ENSDARG00000101090	4.72891056400375	4.01193816615558	1.83057479470347	2.19162755751014	0.028406410431315	0.26191924350779
ENSDARG00000042848	73.1824091889004	0.767343443680228	0.350150262348503	2.19146899543515	0.0284178710063113	0.26191924350779
ENSDARG00000016337	5.05385593520822	2.66557855199234	1.21696837153393	2.1903433271914	0.02849934680902	0.262537252006372
ENSDARG00000058243	383.477691702317	-0.565791532339983	0.258385188357296	-2.18972122952189	0.0285444604708544	0.262819835078889
ENSDARG00000042409	6.957015153887	2.04595480458464	0.934430664550814	2.18952018828292	0.0285590528480916	0.262821253283019
ENSDARG00000062304	21.8141780856434	1.50382320494415	0.686960731530925	2.18909631354446	0.0285898404277386	0.262933338905019
ENSDARG00000071005	85.8806663193342	1.28138907654636	0.585388535452195	2.1889548546702	0.0286001214652495	0.262933338905019
ENSDARG00000116353	38.4571365044878	-0.956348916078525	0.43694388395277	-2.18872251380889	0.0286170145911253	0.262955838769436
ENSDARG00000030494	8.2315206725853	2.09154180865623	0.956098554261734	2.18757972107933	0.0287002303305304	0.263565558851088
ENSDARG00000067801	53.8660960468222	-1.01317671544318	0.463202497063082	-2.18732999469388	0.0287184425931927	0.263565558851088
ENSDARG00000069139	16.2660431603808	1.66141478839953	0.759623779414268	2.18715479086321	0.0287312259497085	0.263565558851088
ENSDARG00000117769	2.02082188482019	4.58096546591995	2.09461817647435	2.18701695486602	0.0287412862890408	0.263565558851088
ENSDARG00000045066	33.6268598660935	1.17475262039985	0.537254677743455	2.18658425708637	0.0287728876360811	0.26372249427975
ENSDARG00000062868	77.9156101948406	-0.727380905727624	0.332724526509131	-2.18613551985222	0.0288056919946558	0.26375787192412
ENSDARG00000042187	1310.68602732785	-0.435471153219308	0.199218223745023	-2.18590019041964	0.0288229083185584	0.26375787192412
ENSDARG00000079784	36.7359835449808	1.25136150853812	0.572489465524568	2.18582451537603	0.0288284464655485	0.26375787192412
ENSDARG00000098955	185.272973732813	-0.748767398038486	0.342585605809365	-2.18563589754306	0.028842254122715	0.26375787192412
ENSDARG00000001578	197.529345400691	0.495991389592966	0.226948699774117	2.18547799606972	0.0288538175849477	0.26375787192412
ENSDARG00000069013	797.969118815281	0.45842514065432	0.209794696459385	2.18511310529277	0.0288805545860185	0.26375787192412
ENSDARG00000071555	20.0298313258779	1.26922682904098	0.580887765192598	2.18497772735867	0.0288904796899033	0.26375787192412
ENSDARG00000100264	333.991033685275	-0.664706085535568	0.304246387862881	-2.18476245586567	0.0289062681608329	0.26375787192412
ENSDARG00000094809	13.6895392483274	1.9663471991092	0.90003289934696	2.18475035805461	0.0289071556605296	0.26375787192412
ENSDARG00000000690	8.75672234114539	1.7540311927253	0.803055596743315	2.18419646141381	0.0289478148452579	0.263996529873863
ENSDARG00000004517	25.8053453511925	1.24548159084327	0.570301199500895	2.18390140496507	0.0289694937678505	0.264061940438749
ENSDARG00000104414	69.2060208386804	1.0465038855728	0.479499281498511	2.18249312554195	0.0290731580664375	0.264840972356639
[truncated: 30,058 more rows]
