# Supplementary material for: Neuro-Transcriptomic Responses to Polypharmacological Agents in Danio rerio: Implications for Translational Drug Repurposing in Neurodevelopmental Disorders
Source: Brain Sci. 2026 Mar 18;16(3):323. doi: 10.3390/brainsci16030323 (PMC13025160; doi:10.3390/brainsci16030323)
Supplement: Supplementary file 1 [file brainsci-16-00323-s001.zip › Supplementary_Table_S2.csv]

	baseMean	log2FoldChange	lfcSE	stat	pvalue	padj
ENSDARG00000014201	3420.51166380304	5.09666484439716	0.157975907370893	32.2622919482988	2.36555201206821e-228	5.28346041895434e-224
ENSDARG00000101628	1044.46699576828	-3.61957147168134	0.113861744364763	-31.7891798678739	9.13403784282371e-222	1.02004367609734e-217
ENSDARG00000028148	1942.42437044766	3.343769269582	0.108727969375505	30.7535336931927	1.0967443783476e-207	8.16526189679785e-204
ENSDARG00000023272	631.887240368109	5.58697868149911	0.186722660415015	29.9212675584277	1.04089127501375e-196	5.81207665685805e-193
ENSDARG00000069737	1166.57202549134	5.6741269810285	0.193003741720005	29.3990516995266	5.64708684470673e-190	2.5225536935305e-186
ENSDARG00000010770	2353.13591797452	-3.4539332021106	0.11751264041839	-29.392014253218	6.94657094684612e-190	2.58586103496347e-186
ENSDARG00000015879	396.795022091278	3.74692456076962	0.132242544179524	28.3337301472591	1.32811179183118e-176	4.23762526722134e-173
ENSDARG00000067964	298.900264829279	7.02844327640338	0.259184550444528	27.1175240358613	6.11902852906258e-162	1.70835627745766e-158
ENSDARG00000102047	3110.53632791483	2.61548958097073	0.0971701684156991	26.9165899742144	1.40454325288292e-159	3.48560817257111e-156
ENSDARG00000015472	876.952202890012	-3.03582806066364	0.113826870239274	-26.6705748324808	1.0332822484154e-156	2.30783590183579e-153
ENSDARG00000035508	1063.78330565072	3.53232258569766	0.135214607899249	26.123823753789	1.95537341623999e-150	3.97029684106548e-147
ENSDARG00000044375	820.125975550214	6.05049787435294	0.240171447827454	25.192411209095	4.85116121455837e-140	9.02922381059676e-137
ENSDARG00000069552	645.176163497555	6.30236054120815	0.259023233758782	24.3312557323614	9.15599831997628e-131	1.57307094212823e-127
ENSDARG00000052139	3307.12915585192	-3.94674406064874	0.165117028672781	-23.9027076272682	2.87048207255957e-126	4.57944407790128e-123
ENSDARG00000100691	326.927777705759	-5.35286486102058	0.224741797100642	-23.8178430985114	2.18219284379998e-125	3.24928514441816e-122
ENSDARG00000007430	805.619491741065	-2.69135862763693	0.116619319568699	-23.078154096513	7.67444566440874e-118	1.07130464946606e-114
ENSDARG00000036855	595.624688321461	-2.6839431908211	0.1180657291647	-22.7326185999075	2.13231531597434e-114	2.80148603425217e-111
ENSDARG00000035735	646.3494949799	-2.74824786834544	0.121787536587791	-22.5659204984769	9.37030009047819e-113	1.16269806956017e-109
ENSDARG00000009387	1290.40563855487	-4.03607700305165	0.179841537542812	-22.442407122386	1.51802052821021e-111	1.78447307881973e-108
ENSDARG00000020845	463.389527101332	-3.66932761339922	0.164315043023038	-22.3310510461586	1.84536109633617e-110	2.06080700433342e-107
ENSDARG00000062936	838.718582473984	-3.73183010636921	0.167266140525528	-22.3107324330214	2.90696975240437e-110	3.09176997237864e-107
ENSDARG00000058379	2606.90475337637	3.74973724974327	0.168236577540882	22.2884779549921	4.77966897807994e-110	4.85245030115525e-107
ENSDARG00000061479	1863.86759125318	2.34208789232555	0.105798017244859	22.1373514676084	1.38117853638538e-108	1.34124446131163e-105
ENSDARG00000053262	731.408114502927	-3.90646121120662	0.177934043441444	-21.9545463906247	7.83594685751361e-107	7.2923280442736e-104
ENSDARG00000010083	917.594298338136	3.35847511244955	0.153745481534065	21.8443825401491	8.79053555358593e-106	7.60034950912614e-103
ENSDARG00000062448	445.753735561861	3.65306370274489	0.167233523328493	21.8440874176242	8.84750782347346e-106	7.60034950912614e-103
ENSDARG00000102975	2255.52207659767	2.41262493658341	0.111586858219079	21.6210490651747	1.13859688068912e-103	9.4187264185894e-101
ENSDARG00000058039	768.814799003887	3.74167384723505	0.173410896493296	21.5769246506358	2.95906569663505e-103	2.36038329765513e-100
ENSDARG00000052094	1693.24155121166	-3.4316168114226	0.159284983730783	-21.5438814824037	6.04253522561069e-103	4.65379394013844e-100
ENSDARG00000002933	468.719681217306	3.98161647177871	0.185474460624648	21.4671953128709	3.15493079604271e-102	2.3488459776538e-99
ENSDARG00000019856	1829.56563611284	-4.29038684316103	0.200097985068732	-21.4414295160809	5.49011835635894e-102	3.95554172546055e-99
ENSDARG00000061647	1360.70329542744	2.06605661024873	0.0963770904799996	21.4372170809357	6.01019508882452e-102	4.19492835340299e-99
ENSDARG00000019098	1431.19003831708	-3.79141761245598	0.176938944314951	-21.4278299621097	7.3528129331316e-102	4.97651748065134e-99
ENSDARG00000020794	673.897072503966	4.51903046355782	0.211844041008142	21.3318743451657	5.74588230081543e-101	3.77453768202096e-98
ENSDARG00000034013	774.960417659345	-3.99052561693959	0.188263370418853	-21.1965057677517	1.02855474100104e-99	6.56364861150237e-97
ENSDARG00000060711	268.791177684577	3.49632387381939	0.16632294229132	21.0212964348326	4.18836105443417e-98	2.59852900418853e-95
ENSDARG00000019566	5993.67941354328	3.87640739244099	0.184492079527924	21.0112401700924	5.17650964446715e-98	3.12479305159929e-95
ENSDARG00000099266	144.001093939439	-5.62144578256441	0.268634329840009	-20.9260141319703	3.10391779456678e-97	1.82436852478024e-94
ENSDARG00000041776	546.603598517491	-2.94995685080784	0.141044594807432	-20.915064876009	3.90497143732561e-97	2.23634710391455e-94
ENSDARG00000075625	490.61369790091	-3.90013752650597	0.186579903037584	-20.9033098581916	4.99580215075872e-97	2.7895310259299e-94
ENSDARG00000092499	238.428337501791	-3.83636108879826	0.183684022051992	-20.8856548650289	7.23066540335819e-97	3.93894906790257e-94
ENSDARG00000023174	3559.54600435134	1.51244881283566	0.0725533841009038	20.8460133400837	1.65663867848408e-96	8.80976782950997e-94
ENSDARG00000103783	710.713017287944	-2.78187884503112	0.133572470440369	-20.8267379936874	2.47772272921691e-96	1.28697528272232e-93
ENSDARG00000006640	683.853005814255	3.82192139797409	0.183736467238279	20.8011041869964	4.22959338930988e-96	2.14044252689409e-93
ENSDARG00000023031	191.334371200857	-3.54452109212861	0.170408250718421	-20.8001729798019	4.31251012806063e-96	2.14044252689409e-93
ENSDARG00000008720	2264.75801243498	2.05700306879864	0.0990719744113217	20.7627139866869	9.40993784559288e-96	4.56893395176776e-93
ENSDARG00000004712	512.190809219213	6.6785735563917	0.322473319766876	20.7104685783612	2.7873207514269e-95	1.32457040389616e-92
ENSDARG00000051814	1467.2069313591	-2.45937807541564	0.119689388999366	-20.5480042631738	8.01928608196613e-94	3.73147405501486e-91
ENSDARG00000027589	711.378187161861	-4.08210110888283	0.198946319963672	-20.5186057707839	1.46864110285494e-93	6.69430592495205e-91
ENSDARG00000099427	371.332654865094	4.1831533179194	0.204795598222724	20.4259923270911	9.82421428466353e-93	4.3884765209592e-90
ENSDARG00000062347	1178.04230867554	2.25473495446111	0.110450984773361	20.413896345856	1.25841615125906e-92	5.51112249771982e-90
ENSDARG00000070494	332.897702940264	-6.3482632817143	0.311086781608397	-20.4067278233173	1.45719775269918e-92	6.25894457818006e-90
ENSDARG00000030367	1677.30603459456	-4.3609787107618	0.214076359923858	-20.3711363193624	3.0159815429196e-92	1.27098014643602e-89
ENSDARG00000074335	1489.75602898776	-3.46429627099994	0.170552285251289	-20.312224288849	1.00259558490669e-91	4.1468467386835e-89
ENSDARG00000021916	214.237262105532	-3.30451323818726	0.164032667960985	-20.1454580923676	2.9496846074106e-90	1.19784010375483e-87
ENSDARG00000077121	773.343513382571	-3.93043485031349	0.195344700848312	-20.120509198586	4.88039952870557e-90	1.94649506202927e-87
ENSDARG00000006921	583.65739526356	-3.58821712940883	0.179086362101283	-20.0362388699341	2.66133979933301e-89	1.04282498979128e-86
ENSDARG00000075347	575.770590081204	-2.84843202120769	0.142513917341225	-19.9870445943018	7.14015194276629e-89	2.74957402830491e-86
ENSDARG00000103732	1742.14222029582	-4.99769538892271	0.252725761763121	-19.7751719257138	4.87164255444466e-87	1.84420570260206e-84
ENSDARG00000036036	5200.24119611728	-1.90359549985215	0.096331093842926	-19.7609663080966	6.45570201730082e-87	2.40313507594023e-84
ENSDARG00000040674	182.070063177274	-4.02632449035819	0.204552097946833	-19.6836137628113	2.97978215106534e-86	1.09103990727942e-83
ENSDARG00000005541	142.136512931444	-4.88868643850728	0.250194112461105	-19.5395742546391	5.06025255318855e-85	1.82291517379784e-82
ENSDARG00000056400	182.145494143024	-6.22157535529226	0.318954480092718	-19.5061544628051	9.73345984521113e-85	3.45074326417128e-82
ENSDARG00000006079	400.875686879884	-3.89357004276592	0.200452614519127	-19.4238925349332	4.84728527830017e-84	1.69162682329429e-81
ENSDARG00000005645	3440.22430978194	2.80190157092171	0.144822147803038	19.3471897318659	2.15263998019472e-83	7.39680214733061e-81
ENSDARG00000009830	1847.24182692198	-1.64215659415673	0.0850929493550898	-19.2983861366007	5.54129850067913e-83	1.87522578807073e-80
ENSDARG00000040725	1471.0467660976	-3.34696549110989	0.173546555383837	-19.2856924397452	7.08351777282324e-83	2.36134879785085e-80
ENSDARG00000035648	258.558368709944	4.07474141828442	0.212813738514357	19.1469848080768	1.02555399212599e-81	3.36849241384324e-79
ENSDARG00000103937	1828.90723846786	2.13338387316644	0.111588918103065	19.1182413937916	1.78008977609635e-81	5.76207321001624e-79
ENSDARG00000007663	686.526602849737	1.72013270499015	0.0906346388538218	18.9787560996897	2.55575329058274e-80	8.15467853502363e-78
ENSDARG00000020475	223.759008325749	2.19587124546621	0.115866222843734	18.9517806964997	4.26890489257798e-80	1.3429012785314e-77
ENSDARG00000002952	636.03081433712	-2.46835277254547	0.130415031949735	-18.9269038671618	6.84702595825833e-80	2.12400451080139e-77
ENSDARG00000042296	565.366567162275	-5.24228166187247	0.278443851779046	-18.8270691860433	4.5315618681065e-79	1.38647170307067e-76
ENSDARG00000076364	627.57447153281	1.92338113870095	0.102273540161186	18.8062438795963	6.71289219291331e-79	2.02611415038809e-76
ENSDARG00000098809	653.384622249822	1.83445789704162	0.097615676139954	18.792656769713	8.67268810244594e-79	2.5827265169084e-76
ENSDARG00000077840	4306.1715066257	2.48042741233116	0.132117940470968	18.7743421028897	1.22455415173175e-78	3.59873907617482e-76
ENSDARG00000004196	127.889373492206	-4.36871780608873	0.232883646871562	-18.759229618635	1.62741089622132e-78	4.72054835936405e-76
ENSDARG00000025641	542.830812489643	-3.83502250805341	0.204489046366102	-18.7541708282382	1.78987315388969e-78	5.12523293488798e-76
ENSDARG00000058115	1263.61478265799	-4.19744264027187	0.224350013790736	-18.7093487062901	4.15420621809436e-78	1.1744834921663e-75
ENSDARG00000041959	658.394781786178	3.44981754483588	0.184438017708779	18.7044817966056	4.55135474478223e-78	1.27068135280889e-75
ENSDARG00000099927	627.185590529273	1.80622013372395	0.0969606707788609	18.6283791068589	1.89166864629113e-77	5.21610113764349e-75
ENSDARG00000078335	146.842017302183	-4.86915320261307	0.262045389186926	-18.5813351561769	4.55041976473857e-77	1.23943445665166e-74
ENSDARG00000060481	554.498079032627	1.80345159564496	0.0977617239285168	18.4474201474151	5.46945455758552e-76	1.4718104523334e-73
ENSDARG00000040266	366.013985117815	-2.93540292052813	0.159719701966973	-18.3784648003859	1.95421350218884e-75	5.1961141156414e-73
ENSDARG00000059367	907.388814720903	-4.22123889868299	0.230208446685412	-18.3365943320553	4.22446939946753e-75	1.11004145926009e-72
ENSDARG00000038159	805.126224503367	-2.60514105429143	0.142176616138099	-18.3232737214747	5.3966696445333e-75	1.40156530826339e-72
ENSDARG00000015674	335.373541000026	-5.07812196939543	0.277819739505563	-18.2784779023729	1.22805669821076e-74	3.1527179717859e-72
ENSDARG00000033307	411.421213851956	-5.2981685631908	0.289879701056799	-18.2771285601426	1.25881323511409e-74	3.19495381889469e-72
ENSDARG00000096850	126.293805369546	-4.29906848697145	0.235651465444947	-18.2433344042827	2.33753806981871e-74	5.86616997633717e-72
ENSDARG00000007275	3245.51067905119	-4.42074680222627	0.242355227457635	-18.2407734654663	2.44967315079707e-74	6.07927220256139e-72
ENSDARG00000004621	9087.3658684599	2.00984662182295	0.110303495151787	18.2210601672887	3.51282658261206e-74	8.62186612336708e-72
ENSDARG00000035521	202.997604491637	-3.21609637613658	0.176663042146999	-18.2046926003941	4.73705115385056e-74	1.15002214697013e-71
ENSDARG00000075183	156.556447861146	4.89018804044001	0.268880718876035	18.1872023434101	6.51835547718184e-74	1.56545666218125e-71
ENSDARG00000056438	1372.21040790866	-3.12424604197399	0.172007783712382	-18.163399205225	1.0059858944963e-73	2.3902866971888e-71
ENSDARG00000010420	507.113893362987	5.45653566393307	0.300929183772912	18.1322914431945	1.77218062410485e-73	4.16648991993492e-71
ENSDARG00000019362	810.645073711449	-2.29101679669679	0.126633467520157	-18.0917165229808	3.70369387009466e-73	8.61687526964211e-71
ENSDARG00000020871	711.770605069705	-4.117040385234	0.22861462923555	-18.0086479986023	1.6664937135602e-72	3.83723062807908e-70
ENSDARG00000076010	115.48172926508	-6.67749201314511	0.371934506275085	-17.9534081954913	4.51336818283138e-72	1.02863345268917e-69
ENSDARG00000104100	185.766158965491	-3.65318095489047	0.2039897630924	-17.908648451323	1.00957330858184e-71	2.27765857042177e-69
ENSDARG00000053569	3319.2951988519	-2.38680881229874	0.133738958117482	-17.8467728917259	3.06228340551331e-71	6.83960998621397e-69
ENSDARG00000098753	2936.08424014252	1.62267907153269	0.0910147023664146	17.8287576549992	4.22709971500969e-71	9.34774971631103e-69
ENSDARG00000001994	3441.66620721057	1.8687367508351	0.104865622561403	17.8202990187837	4.91729666552509e-71	1.07674334337748e-68
ENSDARG00000006983	854.057641297069	1.63422687248096	0.0917926329340541	17.803464398445	6.64293879673113e-71	1.44048580606786e-68
ENSDARG00000001676	590.35896538215	-2.5140892593815	0.141470571601555	-17.7711111994537	1.18323545669552e-70	2.54111191589369e-68
ENSDARG00000027740	1183.40718199526	3.09697265030967	0.1743920208276	17.7586831989938	1.4765820133002e-70	3.14090088257714e-68
ENSDARG00000068401	1293.2512164888	-4.68295647014702	0.2640453752289	-17.735423186592	2.23407906398534e-70	4.7073731975578e-68
ENSDARG00000006773	1685.05377644593	1.49282376272035	0.0842143302867285	17.7264814389387	2.61921835580038e-70	5.46731233428051e-68
ENSDARG00000076923	185.06307278478	2.83372875113645	0.160014706887688	17.7091769016294	3.56243863391712e-70	7.36732100819804e-68
ENSDARG00000002731	413.104010115198	-2.98831069201329	0.168896375235708	-17.6931606012436	4.73438429958224e-70	9.70114434230912e-68
ENSDARG00000018259	3293.64970249454	2.07176745047901	0.117128973043442	17.6879161205539	5.19618116825027e-70	1.05506096720791e-67
ENSDARG00000041150	344.85807942047	3.07102920497598	0.173792301453603	17.6706860965061	7.05338185145285e-70	1.41925480767747e-67
ENSDARG00000005783	771.891957876546	2.87949075442118	0.163026454166201	17.6627208703541	8.12279659155e-70	1.61984519528812e-67
ENSDARG00000033950	179.101291961802	-3.62829118594635	0.205438205964817	-17.6612289272411	8.34038270709797e-70	1.648517236841e-67
ENSDARG00000069940	186.169596933487	-4.25468010162355	0.241118158512893	-17.6456229089691	1.09955124301852e-69	2.1542523695455e-67
ENSDARG00000091683	1072.28563939054	1.79335137018589	0.10171342356238	17.6314129185322	1.4138914997787e-69	2.74602318674412e-67
ENSDARG00000104665	1211.43367439834	-1.97946270978109	0.112367889818448	-17.6159106750095	1.85972044920207e-69	3.58076346835588e-67
ENSDARG00000051875	4616.40749053309	2.79833787873549	0.1589408801199	17.6061556764031	2.2095131182363e-69	4.21790388853058e-67
ENSDARG00000006896	172.509843682811	-5.88021060037718	0.33431111778874	-17.5890369404138	2.98914499857813e-69	5.65784352061377e-67
ENSDARG00000054438	422.269438357899	-3.52049833429393	0.200262393630682	-17.5794280217499	3.54130684639385e-69	6.64664608522744e-67
ENSDARG00000078308	544.450413252542	-2.58501771852621	0.147076019137467	-17.5760653142922	3.75765363944741e-69	6.9939328364215e-67
ENSDARG00000037363	265.875128440725	-3.51367382723466	0.200705872127272	-17.5065820944519	1.27630996120641e-68	2.3558994201277e-66
ENSDARG00000058011	149.928294792411	-5.35880931582751	0.30695018988069	-17.4582375007178	2.97993233479751e-68	5.45547448341823e-66
ENSDARG00000015199	822.352560618962	2.1590877751443	0.123824514857803	17.4366746166843	4.34639146120409e-68	7.89241083625962e-66
ENSDARG00000037804	103.049147011752	-3.85272215426366	0.221056457761488	-17.428679502413	4.99869988214874e-68	9.00370660224131e-66
ENSDARG00000101914	475.702286351737	-4.20383783856683	0.241455041177476	-17.4104372311568	6.87568037286895e-68	1.22854656902422e-65
ENSDARG00000037588	172.664590110727	5.66624661332866	0.326732298667483	17.3421686084829	2.26045249556097e-67	4.00692114986939e-65
ENSDARG00000006901	181.331439480343	-5.57796052385661	0.321880358272381	-17.329297611681	2.82760700285525e-67	4.97280333927339e-65
ENSDARG00000026395	337.840391043166	-4.67403493153836	0.269853623857771	-17.320630587499	3.28735614292253e-67	5.73617964470115e-65
ENSDARG00000030449	118.749815685053	-4.42218645612502	0.256446385396394	-17.2440974330348	1.2393308706782e-66	2.1457717051626e-64
ENSDARG00000070818	483.85644330181	-1.97988073428527	0.114833516441351	-17.2413141706451	1.30046635776639e-66	2.23430123851634e-64
ENSDARG00000045639	5857.34303458654	1.73008818047863	0.100547755537904	17.2066315277066	2.36811933886423e-66	4.0375530865292e-64
ENSDARG00000045014	1550.81522475858	1.72822901540642	0.100545663488136	17.1884987919975	3.23808589427046e-66	5.47898851882809e-64
ENSDARG00000004782	818.76561967263	-3.13194359882054	0.182391412174972	-17.1715518920156	4.3366857739179e-66	7.28269750078619e-64
ENSDARG00000025891	648.001085989978	3.3079203487894	0.192904139793048	17.1480008274484	6.50521850095402e-66	1.08428399417021e-63
ENSDARG00000100244	6772.23153867923	2.07198943682566	0.121138217076372	17.104341526831	1.37749749726991e-65	2.27899308159433e-63
ENSDARG00000006514	1556.95491863703	-4.27836196350444	0.250613917417617	-17.0715258258187	2.4179702203112e-65	3.97098271107726e-63
ENSDARG00000104361	2170.4515804452	2.60706212358644	0.153084973196658	17.0301635042736	4.90669388437847e-65	7.99934364289002e-63
ENSDARG00000079500	372.85798829923	2.62046218575069	0.153919844175534	17.0248495233808	5.3730417474136e-65	8.69615126293354e-63
ENSDARG00000056979	1675.67091686525	2.80681716378724	0.164947015215398	17.0164774435107	6.19895713912143e-65	9.96069839584728e-63
ENSDARG00000109715	249.852961987743	2.51871287556351	0.148054155764942	17.0121052161638	6.67938991119049e-65	1.06560124047457e-62
ENSDARG00000015314	5318.69140428391	1.52325841150041	0.089657307637482	16.9897853464383	9.77462230283158e-65	1.54834176690598e-62
ENSDARG00000015266	4688.50504210788	2.12292959218934	0.125089837958622	16.9712394454581	1.34072165075902e-64	2.10880408941568e-62
ENSDARG00000025106	625.153829714076	1.90818772931347	0.112705208068158	16.9307857375987	2.66794764413477e-64	4.16703570851399e-62
ENSDARG00000060149	609.316029157656	2.52739343388519	0.149482892800645	16.9075764225128	3.95647890169326e-64	6.13666362981382e-62
ENSDARG00000006497	8355.52065552804	1.32071476411782	0.078282198218515	16.8712018079923	7.32899454633373e-64	1.12891788408527e-61
ENSDARG00000024537	110.643494876773	-4.77136825326783	0.282903346857548	-16.8657186500886	8.04180512568417e-64	1.2302309416586e-61
ENSDARG00000036295	754.991389164686	2.52171879583687	0.149807922112749	16.8330136368821	1.39801700858793e-63	2.12412992427289e-61
ENSDARG00000004875	105.010022033484	-3.28442792182879	0.195672917278252	-16.7852964401724	3.12664199732139e-63	4.71848304122792e-61
ENSDARG00000103959	951.108482182506	2.29327752625172	0.13673877178097	16.7712309857889	3.96214659796096e-63	5.93923115875557e-61
ENSDARG00000053835	144.026174064635	-3.2736387172233	0.195426726548547	-16.7512334420138	5.54642824192884e-63	8.25863165223204e-61
ENSDARG00000016856	213.755064485252	-3.07260173470547	0.183552949151549	-16.7395933920332	6.74473268079104e-63	9.97639764407071e-61
ENSDARG00000051748	163.464349517486	-3.43548488366082	0.205461241264773	-16.7208416658673	9.24049333068634e-63	1.35780538513737e-60
ENSDARG00000036090	270.911199519319	-2.79474472658153	0.167322231445017	-16.7027698737086	1.25119141892879e-62	1.82649413998527e-60
ENSDARG00000099720	427.495424891939	1.91918309387521	0.114930800575691	16.6985967578924	1.34183520729256e-62	1.9460967113558e-60
ENSDARG00000056934	96.8179985565885	-5.92569707108123	0.35533644852363	-16.6762995907164	1.94925605973192e-62	2.80881510284596e-60
ENSDARG00000067984	879.555860702631	-3.49578015749494	0.20967015650259	-16.672759804287	2.06820866347185e-62	2.96111798068229e-60
ENSDARG00000017174	86.9989105788172	-5.28139413975708	0.316975798534385	-16.6618213888154	2.48344880264887e-62	3.53298273930971e-60
ENSDARG00000102730	727.600213674202	1.94309540617175	0.116765302598851	16.6410343049192	3.5149397633823e-62	4.96874554526226e-60
ENSDARG00000000503	1974.23160525234	1.8106085442771	0.109036019938509	16.6056001062602	6.34820917546142e-62	8.9174372285491e-60
ENSDARG00000070025	193.457148335473	-3.19564662602897	0.192744556197514	-16.5796984831792	9.77178539982409e-62	1.36408016815669e-59
ENSDARG00000044345	296.090814692121	-3.78863322216365	0.228590372992576	-16.5738966718721	1.076200782046e-61	1.49297791720481e-59
ENSDARG00000031763	385.546367280967	-3.17741822557642	0.193004509648366	-16.4629221947474	6.77492830359565e-61	9.34061874449437e-59
ENSDARG00000106248	139.799470227041	2.4607963055265	0.14973519217713	16.4343216163605	1.08633533346881e-60	1.48854599221018e-58
ENSDARG00000055647	90.9999459406169	-3.49086385233296	0.21265280421133	-16.4157903549854	1.47448234580391e-60	2.00808312155673e-58
ENSDARG00000104264	889.917760870538	1.65688389668892	0.100983791688938	16.4074240923003	1.69234789801515e-60	2.29082365467687e-58
ENSDARG00000060004	2217.14435055571	-2.67846741796982	0.163453818179475	-16.386692264532	2.3805057554917e-60	3.20292747282574e-58
ENSDARG00000098936	1444.57490522402	1.85654542499273	0.11350064353626	16.3571356703331	3.86902710882779e-60	5.17453416021968e-58
ENSDARG00000100791	67.0452053083307	-4.98201485275811	0.30469876591804	-16.3506236651389	4.30550700215609e-60	5.7240177912593e-58
ENSDARG00000077817	1000.02575841206	2.03184136325471	0.124555335050711	16.3127606089893	8.00898463747017e-60	1.05846551407039e-57
ENSDARG00000070161	530.800651445261	-2.4940821016088	0.152962641253567	-16.3051715188046	9.06840235834308e-60	1.19142803925643e-57
ENSDARG00000104664	1888.39092468072	1.79432690012753	0.110163159493443	16.2879034005405	1.20282545068623e-59	1.57105885620334e-57
ENSDARG00000021806	561.451001409088	-4.13470910690946	0.25389026302633	-16.285418186678	1.25269925753403e-59	1.62668825098968e-57
ENSDARG00000043066	172.059522226791	-5.00801053913557	0.307587470129803	-16.2815817465587	1.33376418652271e-59	1.72194353213784e-57
ENSDARG00000009534	1134.87134720335	-2.92995255430084	0.180062424505823	-16.2718710599506	1.56307577017928e-59	2.00639639810081e-57
ENSDARG00000057936	1922.32693138424	1.86532969490143	0.114664014896846	16.2677863371479	1.67090010644074e-59	2.12498435952146e-57
ENSDARG00000013575	443.581983438322	-3.18834011061968	0.19599260783777	-16.2676549171629	1.67448957813197e-59	2.12498435952146e-57
ENSDARG00000105112	1099.91090321484	-2.80289669512812	0.172353852015362	-16.2624546092437	1.82286425876044e-59	2.30020752652059e-57
ENSDARG00000086892	308.651766006638	4.32698159126771	0.266366738683945	16.2444515882362	2.44518235222757e-59	3.06815437286533e-57
ENSDARG00000045275	133.309394979196	3.27708554223364	0.201745315865888	16.2436759840913	2.47630135228145e-59	3.08984305604504e-57
ENSDARG00000103588	661.380642403139	2.05387528743266	0.126505656285568	16.2354423330791	2.83199145160438e-59	3.51402939286576e-57
ENSDARG00000005559	399.7478219286	4.60438065070421	0.283628141428589	16.2338639160158	2.90577957869501e-59	3.58566778398635e-57
ENSDARG00000095378	354.970827649636	-5.0260342817355	0.309744084849723	-16.2264092441796	3.2809989747043e-59	4.02643473077036e-57
ENSDARG00000099840	161.602003829633	-5.99029881210001	0.369415910893126	-16.2155950392538	3.91269693016806e-59	4.77541453198381e-57
ENSDARG00000021143	3852.5865694582	1.77663337844889	0.109596563609817	16.2106668305223	4.23943614514741e-59	5.14607642944931e-57
ENSDARG00000079578	260.987549486478	3.937033702812	0.243796573019685	16.1488475988303	1.15703127098972e-58	1.39688072635434e-56
ENSDARG00000018060	455.711068239434	-3.77604850911966	0.233909029081995	-16.1432353592302	1.26721034314463e-58	1.52167435559868e-56
ENSDARG00000103316	1617.28198887443	-3.68848070320554	0.228768226401481	-16.1232211361921	1.75232440423289e-58	2.09295003040329e-56
ENSDARG00000071031	632.470739209239	-1.66680937415076	0.103477831860888	-16.1078884643772	2.24562051490132e-58	2.6678688404426e-56
ENSDARG00000046143	212.257794894322	-2.40331111264747	0.149342016818176	-16.0926654390473	2.8720186949442e-58	3.39399669585073e-56
ENSDARG00000011190	228.695857392677	-4.27459126720999	0.266000364151714	-16.0698699824785	4.14955774043736e-58	4.87791432277202e-56
ENSDARG00000052816	458.68464655638	-1.84506670335806	0.115114484197996	-16.0281020777938	8.13289524924079e-58	9.51037776920382e-56
ENSDARG00000018534	597.934025087325	-2.9596868340013	0.185084333454268	-15.9910176013498	1.47600143062768e-57	1.71700478922236e-55
ENSDARG00000019541	146.510719064979	-3.84316717770946	0.241252780822309	-15.9300430221366	3.92087260809712e-57	4.53744506227198e-55
ENSDARG00000077298	582.844489389019	-3.47243850175183	0.218129689181467	-15.9191466085253	4.66698924468059e-57	5.36840315446524e-55
ENSDARG00000102320	238.659255344923	-1.99908689582533	0.125579627107421	-15.9188790560376	4.6869873074579e-57	5.36840315446524e-55
ENSDARG00000014817	1708.79323847727	-1.32491184084791	0.0833150954030395	-15.9024224174335	6.09611779328741e-57	6.94677504658542e-55
ENSDARG00000028066	789.513434635143	2.00220153785573	0.125918814620922	15.9007336900633	6.26269714542338e-57	7.10037262654981e-55
ENSDARG00000069912	305.694828282404	-4.38671050199538	0.275913834333131	-15.8988421606254	6.4546700382691e-57	7.28106339922932e-55
ENSDARG00000003655	1658.89536995587	1.95718960750502	0.123219981170518	15.8837031860649	8.21799891595404e-57	9.22356813004189e-55
ENSDARG00000040503	3619.40458034179	-3.5748103942361	0.225167490737836	-15.8762278805082	9.25812375409788e-57	1.03390097023888e-54
ENSDARG00000056078	213.550141912047	-2.26193139575021	0.14251059680398	-15.8720224774684	9.89986740705908e-57	1.1000673559038e-54
ENSDARG00000020609	1296.60884148549	2.1014914409073	0.13251664830418	15.8583202020287	1.23143746595383e-56	1.36159187139003e-54
ENSDARG00000041895	1030.48160708314	-2.25041763477621	0.141950022961863	-15.8535911993534	1.32771701394458e-56	1.4608157392341e-54
ENSDARG00000014329	1627.20346826287	-2.09514049730446	0.132497909664192	-15.8126305736783	2.54609764025215e-56	2.78760248995253e-54
ENSDARG00000056774	85.3433626823888	-5.46924908631654	0.345928868714556	-15.8103285991708	2.64085814570163e-56	2.87724715532907e-54
ENSDARG00000037555	141.703369004465	-3.27176160007696	0.207149769976462	-15.7941840845333	3.41179079646514e-56	3.69914307956548e-54
ENSDARG00000079327	164.36612911262	-4.75786755681958	0.301429533510561	-15.7843443587218	3.98771200151617e-56	4.30268345670839e-54
ENSDARG00000030656	1289.92747791915	1.69021312443403	0.107129674189957	15.7772637433494	4.46112327269521e-56	4.7903455911369e-54
ENSDARG00000063614	151.636953778712	4.8884051079517	0.310213996665837	15.7581706837603	6.03548308556877e-56	6.44988108689849e-54
ENSDARG00000076227	161.779576499097	-3.94551155080961	0.250813274734304	-15.7308721198639	9.29223265746367e-56	9.88295316211671e-54
ENSDARG00000040008	156.630726822751	5.0108154354395	0.319012346095142	15.7072774667633	1.34846780248137e-55	1.42739470940386e-53
ENSDARG00000014273	473.892893213571	1.70034567315625	0.108276073837758	15.7037987515511	1.42450419039123e-55	1.50076891945228e-53
ENSDARG00000093572	96.3905708393146	-6.17643922045901	0.393716032121799	-15.6875481731673	1.84027442190478e-55	1.92969620719452e-53
ENSDARG00000031664	278.145350083594	-4.54261514924039	0.289616047953306	-15.6849566221993	1.91694029903603e-55	2.000694466307e-53
ENSDARG00000074908	195.097083679567	-5.61158382969257	0.357875328019728	-15.6802757562076	2.06356411558556e-55	2.14370718705132e-53
ENSDARG00000036058	436.546214151595	2.00317261586353	0.12776402770855	15.6786902525732	2.11571926257716e-55	2.1877124874843e-53
ENSDARG00000004580	952.413632079801	1.89374910376395	0.120858388669878	15.6691573055528	2.45816925426526e-55	2.53010185686704e-53
ENSDARG00000032435	99.2088397252899	-4.09284883998891	0.261454239238757	-15.6541689739112	3.11151089805226e-55	3.18787137192648e-53
ENSDARG00000018958	875.317941442669	-3.01053041425067	0.19270881052397	-15.622173195222	5.14226422916362e-55	5.24440509398947e-53
ENSDARG00000090039	142.284062711561	-3.52176502567253	0.225505709810824	-15.6171878247647	5.56045531298406e-55	5.64512588252268e-53
ENSDARG00000112644	98.2808654264074	-3.77472398569536	0.241770679822629	-15.6128277773989	5.95385641297212e-55	6.01716665084762e-53
ENSDARG00000013125	465.152376030046	-5.64354182656084	0.361588029262049	-15.6076566972599	6.45651408724442e-55	6.49577667291009e-53
ENSDARG00000077826	302.031941753297	-2.29879054904568	0.147292145147475	-15.6070138481861	6.52188585485481e-55	6.5321219985732e-53
ENSDARG00000079440	182.292863959937	2.63943275683751	0.169380479457602	15.5828627082036	9.51943296434001e-55	9.49180960975599e-53
ENSDARG00000074558	620.699524172042	1.88286983003933	0.121149730741989	15.5416757305821	1.81183147979995e-54	1.79854471561475e-52
ENSDARG00000042659	54.1692414990587	-3.86110017933444	0.248493012382592	-15.53806339387	1.91688986724285e-54	1.89441306127739e-52
ENSDARG00000068406	210.509734041053	-3.47146000196925	0.22348073741727	-15.5335982961589	2.05516900893497e-54	2.02212333984857e-52
ENSDARG00000056092	823.505188001553	1.89280540545112	0.121927623707917	15.5240079966244	2.38666387664577e-54	2.33798849495102e-52
ENSDARG00000061328	813.420437947841	-3.59958322974269	0.231904874321543	-15.5218092775047	2.46987497224074e-54	2.40893700895183e-52
ENSDARG00000006607	304.65842601693	1.79832748488074	0.115926000661321	15.5127191020294	2.84568333817196e-54	2.76340597209004e-52
ENSDARG00000060123	283.415828693525	3.01703686029883	0.195003450080087	15.4717101623574	5.38570370080574e-54	5.20734598084399e-52
ENSDARG00000068213	667.269884889591	-3.82589043057823	0.247827390854558	-15.4377222686557	9.12668357828037e-54	8.78639990176259e-52
ENSDARG00000112234	244.330323863527	-3.79641088725391	0.246421612378185	-15.4061604037699	1.48793941174933e-53	1.42631445327988e-51
ENSDARG00000001859	108.799018507311	-3.13182625238238	0.203895470069592	-15.359959940814	3.0376226670205e-53	2.89937189179072e-51
ENSDARG00000068726	214.062477493052	-4.05868572528796	0.264815321036114	-15.3264762378852	5.08852041666819e-53	4.83625972367166e-51
ENSDARG00000002330	120.268785873983	-7.75425620005154	0.505985455250274	-15.325057508256	5.20084973628235e-53	4.92207537541807e-51
ENSDARG00000102464	87.2551666610405	-5.18265596168921	0.338395803257436	-15.3153671286712	6.03700446728431e-53	5.68930357707996e-51
ENSDARG00000079012	1118.77285238755	1.97653649593289	0.129108279176115	15.309138256244	6.64383528753055e-53	6.2348765187813e-51
ENSDARG00000044827	398.28830403402	-3.96225200798449	0.258835632466811	-15.307985110947	6.76266534034223e-53	6.31983809106877e-51
ENSDARG00000088157	151.29667798295	-4.35990519090396	0.285033271284665	-15.2961272599987	8.11435756827044e-53	7.55142401197168e-51
ENSDARG00000019815	433.159906407355	-5.03116565491351	0.329419265494429	-15.2728336861603	1.16019876428115e-52	1.07522985063151e-50
ENSDARG00000063563	125.699653447168	-4.64581945044458	0.304792476037791	-15.2425660594999	1.84480351495568e-52	1.70263167382377e-50
ENSDARG00000027495	140.523952731267	3.90603011073698	0.256938265035507	15.2022125244646	3.41876210585179e-52	3.14230665161316e-50
ENSDARG00000069196	174.246404290092	3.75217719403468	0.246857663990036	15.1997597862148	3.54920116767654e-52	3.24882820000228e-50
ENSDARG00000006240	85.8611037582344	-3.13689832164918	0.206717751942225	-15.1747892581857	5.19443072244068e-52	4.73541266064133e-50
ENSDARG00000002546	690.477135470281	1.71348242441491	0.113083191949331	15.1524058958529	7.30429763217266e-52	6.63176778921042e-50
ENSDARG00000021896	75.7668747833694	-4.31000735314365	0.284666133390599	-15.1405694165584	8.74532067551769e-52	7.90796507237601e-50
ENSDARG00000035868	168.566185786258	1.81481898791119	0.119917088287306	15.1339480788852	9.67148012755781e-52	8.71018180036305e-50
ENSDARG00000089701	172.807316508036	-4.13511700488155	0.273580175811965	-15.1148269153963	1.29310408509581e-51	1.15989878476365e-49
ENSDARG00000032578	1045.96888823497	2.6116719928412	0.172876578209744	15.1071476534697	1.45294227945092e-51	1.29805863246145e-49
ENSDARG00000037393	189.570662825501	-3.93718323006057	0.260760077248383	-15.0988727707358	1.64725372385502e-51	1.46579330367736e-49
ENSDARG00000000887	73.752606966143	-4.08114377537114	0.270387181214966	-15.0937028783421	1.78157035042793e-51	1.57902276892095e-49
ENSDARG00000074201	510.556093964688	-4.29332600107969	0.284700174957648	-15.0801663599903	2.18717177140596e-51	1.93084907171352e-49
ENSDARG00000005023	474.151510236967	-4.60797412490392	0.305736672626815	-15.0717088837048	2.48598715467984e-51	2.1860048464478e-49
ENSDARG00000056633	301.921514689995	1.68192817523537	0.111609025094341	15.0698222998872	2.5580012488925e-51	2.24050815270643e-49
ENSDARG00000088862	66.632902976047	-3.08366503513911	0.20470326922566	-15.0640732158496	2.79051347346592e-51	2.43461400116646e-49
ENSDARG00000060397	441.585127037599	-4.09318226226295	0.271858571148321	-15.0562928546762	3.13902249035856e-51	2.72801818374158e-49
ENSDARG00000034093	539.670484387373	1.78838086576877	0.118894019704278	15.0418067302036	3.90738411675967e-51	3.38261334293904e-49
ENSDARG00000073716	76.6168860723624	-5.87794613396216	0.391678878685001	-15.0070541298944	6.60151502143875e-51	5.69285088817894e-49
ENSDARG00000042041	681.094457028326	-2.64869952167487	0.176796085958792	-14.9816638038708	9.67639506194336e-51	8.31239552725019e-49
ENSDARG00000103046	123.447598700052	-3.76000446860373	0.251028311272949	-14.97840801118	1.01622183435072e-50	8.69628914567945e-49
ENSDARG00000019658	1005.57558200817	1.96082185869514	0.131015227895549	14.9663660491312	1.21797036745773e-50	1.03829649454841e-48
ENSDARG00000004988	388.51275665421	2.15179665886344	0.143915143976959	14.9518431445126	1.51497333892468e-50	1.2865752671058e-48
ENSDARG00000039576	1069.80112845385	-4.356719876254	0.291398228576774	-14.9510856587316	1.5323056807922e-50	1.29636543107931e-48
ENSDARG00000001710	941.958826920712	1.24724274156416	0.0834608381621592	14.9440476399343	1.70308542302767e-50	1.43541180842729e-48
ENSDARG00000032606	563.274879830893	-1.20507575028746	0.0806982999903634	-14.9330995873688	2.00715098399606e-50	1.68532771532151e-48
ENSDARG00000040046	175.417356809526	-5.73791334778367	0.384521787930347	-14.9222060436873	2.36328992011097e-50	1.97693184890182e-48
ENSDARG00000091293	557.665183927084	1.64053635537054	0.110026977925163	14.9103100558336	2.82437983247619e-50	2.35382550590879e-48
ENSDARG00000037639	118.24866581264	-5.78164763933605	0.388060155350279	-14.8988437994035	3.35332050043393e-50	2.78425328539746e-48
ENSDARG00000106873	248.793206876452	-4.8267897888435	0.324410776075092	-14.8786358062478	4.53655489350357e-50	3.75273902023712e-48
ENSDARG00000002840	832.856860924103	2.01750303440478	0.135726570434288	14.864466315986	5.60598373851244e-50	4.62028216972971e-48
ENSDARG00000041750	144.870242547369	1.88598703399077	0.126920434792525	14.8596011120965	6.02830474830473e-50	4.95008038799214e-48
ENSDARG00000037362	261.445605035645	-2.76046291022954	0.185849918401866	-14.8531833318353	6.63420641565629e-50	5.42765568841331e-48
ENSDARG00000043322	207.003654392849	-4.8067272548859	0.323832550578086	-14.8432492234188	7.69373185862723e-50	6.2715146373153e-48
ENSDARG00000092810	1088.92261388494	1.97134044009992	0.132973120739957	14.8251047213901	1.00822554254853e-49	8.18862454284418e-48
ENSDARG00000000690	85.211627970885	-4.16665759723174	0.28170912999892	-14.7906374111755	1.68351901789402e-49	1.36236946611098e-47
ENSDARG00000043148	374.920917729578	-5.1899889403263	0.351689285068626	-14.7573132326553	2.76061156936266e-49	2.22592994230018e-47
ENSDARG00000043923	917.106770217812	-3.53761456653779	0.239930007386689	-14.7443606786387	3.34472155680041e-49	2.68720704932148e-47
ENSDARG00000010018	280.375370197142	-4.31952577025733	0.293399565005518	-14.7223318827214	4.63401203976343e-49	3.7097010361332e-47
ENSDARG00000058005	111.92066833394	-4.39875180123605	0.298934963836372	-14.7147451231024	5.18411862271708e-49	4.13526033708521e-47
ENSDARG00000079276	982.757048627283	1.95660097670383	0.1330695042744	14.7036016055877	6.11205172956304e-49	4.85810232668294e-47
ENSDARG00000074869	111.105846555954	-5.01970768538658	0.341421846707054	-14.7023622940379	6.22496374487153e-49	4.93030373197538e-47
ENSDARG00000009693	399.718146269536	-1.9884120580943	0.135294539951943	-14.6969128155549	6.74661126624087e-49	5.3245781848583e-47
ENSDARG00000041869	94.8632263426199	-3.30929988388797	0.225286614800545	-14.6892876295284	7.55033724436759e-49	5.93791487158275e-47
ENSDARG00000002587	3600.41786240156	1.38831083218858	0.0945508462762706	14.6832195254186	8.25747939713685e-49	6.47125622228251e-47
ENSDARG00000056831	2785.85758321959	1.78389361861395	0.121697983965013	14.6583662316609	1.19104431003548e-48	9.30138974288199e-47
ENSDARG00000036414	308.246831859662	-3.95059109288144	0.269749712287204	-14.6453950196441	1.44160975588849e-48	1.12189386403378e-46
ENSDARG00000060841	110.960741522171	-2.87201372931767	0.196266894000005	-14.6332051768119	1.72467086002055e-48	1.33751818258886e-46
ENSDARG00000104676	99.2223668977092	-3.79805339847577	0.259572433928837	-14.6319597231076	1.75653789827432e-48	1.35513159513428e-46
ENSDARG00000097055	1037.133955631	1.69113124108237	0.115578814992218	14.6318444361644	1.75951718195182e-48	1.35513159513428e-46
ENSDARG00000096661	257.062903218822	-1.98821602269689	0.135941710920101	-14.6255038960445	1.9313565109777e-48	1.48236589940505e-46
ENSDARG00000027112	318.140806328443	-3.12742907405941	0.214018151112082	-14.6129151093431	2.32359128935729e-48	1.77730861122586e-46
ENSDARG00000016363	645.241251162563	-3.89292181709574	0.266453818815088	-14.6101183102102	2.42097195471988e-48	1.84547469654159e-46
ENSDARG00000031894	2502.03764579895	2.29692001834194	0.157412930221168	14.5916857980772	3.17259938180266e-48	2.41020432627763e-46
ENSDARG00000033201	656.532539420513	1.65432543801439	0.11343305605622	14.5841564666518	3.54273820809858e-48	2.68227314840277e-46
ENSDARG00000029692	567.399369918362	1.65317559061514	0.113408980131111	14.5771136351277	3.92775287589318e-48	2.96372839469845e-46
ENSDARG00000063417	375.655745865923	-3.36342576094673	0.231011194287692	-14.5595791204735	5.07694081317678e-48	3.81796205596981e-46
ENSDARG00000069030	246.359585136346	3.39234551395652	0.233314929845128	14.5397704133564	6.7819726372382e-48	5.08306573331259e-46
ENSDARG00000070951	360.333694456072	1.9933167558646	0.137190231502699	14.5295822744157	7.86988760497718e-48	5.87872707883496e-46
ENSDARG00000004695	107.791144041901	-4.98642248776554	0.343434530642975	-14.519281093925	9.14644459181597e-48	6.80952799860699e-46
ENSDARG00000101735	1492.3981571184	1.77908939283041	0.122576394070832	14.5141273433313	9.86045622205861e-48	7.31672058869366e-46
ENSDARG00000040610	104.596922878277	-3.63971614667614	0.251651986541158	-14.4632919322529	2.06672002654608e-47	1.52848317195055e-45
ENSDARG00000052556	69.4377432445785	-6.12942463977474	0.423989058633882	-14.4565632413348	2.27896226225921e-47	1.67988851906137e-45
ENSDARG00000037122	360.329483075047	2.3901031144941	0.165359115017613	14.4540149131756	2.36489034105594e-47	1.73749426866725e-45
ENSDARG00000060243	256.236106795565	2.15714196539156	0.149289508689079	14.4493875312041	2.52924893785249e-47	1.85215655826017e-45
ENSDARG00000018010	325.318601589905	-4.52961972056285	0.31373321133322	-14.4378075286135	2.99209414221179e-47	2.18393538125164e-45
ENSDARG00000058062	173.287323231114	-2.46148897128264	0.170550850264263	-14.4325810599516	3.22772412819221e-47	2.34824815645515e-45
ENSDARG00000007982	1235.76831346395	2.80770141500092	0.194827966277886	14.4111826892257	4.40108836932151e-47	3.19150353015571e-45
ENSDARG00000056184	412.036370918306	-2.55316213417909	0.177219674056634	-14.4067646426388	4.69179442872057e-47	3.39130189532278e-45
ENSDARG00000058996	140.120140965723	-3.29650149293698	0.228864978952232	-14.4036956113981	4.90490763555475e-47	3.53390684000372e-45
ENSDARG00000017748	167.320758008809	-2.97364484251934	0.206533475621815	-14.3978831207218	5.33527557323582e-47	3.83161993338335e-45
ENSDARG00000018611	129.865699440301	-4.51567982878715	0.313654846395339	-14.3969713227242	5.40611551948967e-47	3.87005096563468e-45
ENSDARG00000099236	375.872438852915	-2.82845004306285	0.196668980472291	-14.3817801682322	6.73398980624508e-47	4.80522882819437e-45
ENSDARG00000070416	78.731677775107	-3.1478417181795	0.219123051355562	-14.3656347367655	8.50241429322417e-47	6.0478160267249e-45
ENSDARG00000015176	83.6223200362625	-5.69577765388707	0.396681321419369	-14.3585728551749	9.41459063011184e-47	6.67539307058882e-45
ENSDARG00000023600	247.83872191659	1.96306789165519	0.136738135696691	14.3564038053702	9.71384736438832e-47	6.86578420517763e-45
ENSDARG00000011989	607.870478200006	3.99263371121099	0.278290020092675	14.347024409576	1.11207216024958e-46	7.83537277576479e-45
ENSDARG00000020655	152.471957005019	2.67627347896515	0.186719393388517	14.3331307498225	1.35855401821495e-46	9.54191949585877e-45
ENSDARG00000100093	426.552160239615	1.6083282226023	0.112242749565221	14.3290166075962	1.44147275311748e-46	1.00925686335043e-44
ENSDARG00000113250	400.727358180002	1.81823796071739	0.126894744406931	14.3287097445627	1.44785557302383e-46	1.01055794448397e-44
ENSDARG00000018997	472.744251609978	2.40678791559313	0.168000227202897	14.3260991706065	1.50330613168577e-46	1.04599197667295e-44
ENSDARG00000010318	77.1750162422135	-5.52835616721585	0.386007248904328	-14.3218972775976	1.59702932667879e-46	1.10775310594319e-44
ENSDARG00000061590	825.50834116379	-1.67720879168058	0.117268267995807	-14.3023242377942	2.11621960980913e-46	1.46333637724727e-44
ENSDARG00000000068	56.7056522021933	-3.37949131239895	0.236321496551484	-14.3003973896328	2.17563655387591e-46	1.49977908737094e-44
ENSDARG00000104874	182.023881046402	-2.29367495702789	0.160652419095682	-14.2772512853467	3.0333156363364e-46	2.08458783807919e-44
ENSDARG00000016156	674.649397475378	-1.76692773748635	0.123834982881536	-14.2684053921713	3.44362961739457e-46	2.35930881915668e-44
ENSDARG00000059279	2274.59029071813	2.08041283268886	0.145828319311142	14.2661784934246	3.55534618405222e-46	2.42839929727236e-44
ENSDARG00000007654	794.478275832891	1.69148181198531	0.118652968321342	14.2557058278082	4.1310426233187e-46	2.81301332292144e-44
ENSDARG00000100494	1647.8768235315	1.62712192991246	0.114154616344819	14.253667368103	4.25344421892231e-46	2.88755856017112e-44
ENSDARG00000030614	926.69704486852	1.51615172048218	0.106398123674345	14.2497975351774	4.49582777990385e-46	3.0428579837622e-44
ENSDARG00000079323	2705.90315518661	2.06088528939926	0.144753301052302	14.2372248122661	5.38223507575324e-46	3.6317891364637e-44
ENSDARG00000056600	144.00643766935	-2.98378871630522	0.209593827133645	-14.2360524501642	5.47326746065106e-46	3.68209122691691e-44
ENSDARG00000021509	281.541184408507	-1.66593805858998	0.117082612884559	-14.2287400114017	6.07667786101463e-46	4.07575375452738e-44
ENSDARG00000031907	940.245055968668	-2.51898073136437	0.177108294256878	-14.2228275752622	6.61261233314288e-46	4.42193701978282e-44
ENSDARG00000045749	113.59231823963	-5.56166402105745	0.391163357329661	-14.2182643564188	7.05818572926607e-46	4.70580830636292e-44
ENSDARG00000104101	163.499561539092	2.15223932229254	0.151391776669267	14.2163555355741	7.2533200415468e-46	4.82151497404607e-44
ENSDARG00000030465	157.960516171863	-3.48846756963685	0.24551866616781	-14.2085635446248	8.10714368089257e-46	5.37308765913162e-44
ENSDARG00000001733	65.601025379081	-3.3627962828201	0.236803529922375	-14.2007861281563	9.05904321156464e-46	5.98620503344072e-44
ENSDARG00000100446	821.655404651891	-3.39992353961574	0.239583148361213	-14.1909961650965	1.04168398383682e-45	6.86313031828773e-44
ENSDARG00000079752	126.665167371478	-4.83660715651576	0.340913746290364	-14.1871872552663	1.09982318536622e-45	7.22486789563366e-44
ENSDARG00000057649	227.642628991656	1.61585513605803	0.113944140084889	14.1811165967308	1.19923086509939e-45	7.85478632609823e-44
ENSDARG00000031228	272.012741698325	-3.56677398524059	0.251662787350318	-14.1728303290053	1.34949900263217e-45	8.81317550403203e-44
ENSDARG00000019113	318.776427035435	-2.51217545745479	0.177301154903476	-14.1689740195006	1.42568198148751e-45	9.28355890860743e-44
ENSDARG00000045294	90.1557023836626	-2.58113725335013	0.182296616857302	-14.1589970118348	1.64322703735839e-45	1.0669033685872e-43
ENSDARG00000013168	184.333519794553	-2.95784282328067	0.209057112901788	-14.1484916835631	1.9080594727437e-45	1.23526111083277e-43
ENSDARG00000062171	64.369676791036	-4.74467009718492	0.335841429872682	-14.1277093150289	2.56347961372289e-45	1.65477795296245e-43
ENSDARG00000021455	454.313744120576	2.3437415766716	0.166252531108431	14.0974790642014	3.93579899317906e-45	2.53331615310243e-43
ENSDARG00000052131	257.060946658689	-2.70253018084727	0.191708148071689	-14.0971065029362	3.95662813964958e-45	2.53940487066303e-43
ENSDARG00000070567	500.087661637576	1.93499160045366	0.13728319498992	14.0948904969449	4.08280668118785e-45	2.61287929009544e-43
ENSDARG00000004473	45.4421364341256	4.69147388873796	0.332879202227267	14.0936227236418	4.15678547092208e-45	2.65262295694413e-43
ENSDARG00000030364	83.5526371152237	-5.49834551321781	0.390219535206825	-14.090390196133	4.35150596465787e-45	2.76897110315195e-43
ENSDARG00000043011	43.0289999436586	-4.43336688345484	0.314777162958134	-14.0841439759863	4.75384227097632e-45	3.01639395233682e-43
ENSDARG00000002642	144.439077772672	-2.13172345091744	0.151725534800569	-14.0498661198949	7.71798016676628e-45	4.88331691288172e-43
ENSDARG00000101762	43.2494197105293	-4.89104027010445	0.348484499522348	-14.0351730903624	9.49642887711425e-45	5.99160279577251e-43
ENSDARG00000002582	78.5206081171072	-4.9530753760376	0.352929783801971	-14.0341665774991	9.63221203375035e-45	6.06015368376941e-43
ENSDARG00000029402	474.459552537576	-2.11801159636058	0.150998563990281	-14.0267002572085	1.07016238230758e-44	6.71406651933702e-43
ENSDARG00000017794	127.235485239369	-2.88188410674281	0.205508522021088	-14.0231854056499	1.12451756983218e-44	7.03532210705929e-43
ENSDARG00000062801	185.093763502552	-3.27078893424637	0.233429932028886	-14.0118660268539	1.31893329324411e-44	8.22859639793498e-43
ENSDARG00000030417	260.371572556641	-2.82000828881697	0.201440515787959	-13.9992110216069	1.57610725974385e-44	9.80567009648436e-43
ENSDARG00000071860	611.19505915618	2.95112547397969	0.210869524506966	13.9950307228117	1.67157429718849e-44	1.03707255354736e-42
ENSDARG00000035308	137.28924685448	-4.01798444705312	0.287280160613608	-13.9862928176837	1.89010669309006e-44	1.16940534598799e-42
ENSDARG00000099510	654.804326656125	-2.97625493265718	0.213322537421577	-13.9519010444517	3.06329971503362e-44	1.89002207556011e-42
ENSDARG00000032565	258.627052772931	2.266893460078	0.162547931168647	13.9460000738247	3.32750848258829e-44	2.04738021924544e-42
ENSDARG00000021442	1018.75683665654	-1.94474260812987	0.139634801359189	-13.9273489789076	4.32098288541883e-44	2.65135035016016e-42
ENSDARG00000078508	43.2161099404255	-5.33499282795136	0.383632332823884	-13.9065255232294	5.78207620425777e-44	3.53815539786568e-42
ENSDARG00000105045	303.67901049589	-2.28641859404073	0.16443229958283	-13.9049237883399	5.91298116238062e-44	3.60837252081342e-42
ENSDARG00000017676	435.30336931566	-4.6643612129318	0.335608804347866	-13.8982087254692	6.49464630173393e-44	3.95253202041491e-42
ENSDARG00000078216	139.274657980264	-2.15894282889496	0.155797212503839	-13.8573906053792	1.14771185295645e-43	6.96580006407126e-42
ENSDARG00000004291	252.835398938802	2.02243806979308	0.146060771934016	13.8465519729468	1.33466617280269e-43	8.0785281760293e-42
ENSDARG00000044695	74.5388018813184	-7.21302202330499	0.521051356663439	-13.8432074517447	1.39825469188294e-43	8.44054555221767e-42
ENSDARG00000086362	279.368994726016	2.20929467350829	0.159639718875168	13.8392543476969	1.47731068933307e-43	8.89372890734613e-42
ENSDARG00000017140	138.779745378224	-3.16761086845222	0.229088546500074	-13.827015435061	1.75137571398608e-43	1.05153162827632e-41
ENSDARG00000045150	234.071081048191	1.39123536822582	0.100684902870719	13.8177157504158	1.99294048122518e-43	1.19335993694811e-41
ENSDARG00000030694	1300.28121895263	1.44920649126437	0.104943279282534	13.8094263984522	2.23604948465282e-43	1.33535201175724e-41
ENSDARG00000062797	1337.14518471686	2.43237248381224	0.177000074019311	13.7422116758373	5.67163601709835e-43	3.37267543234736e-41
ENSDARG00000020405	227.848499148142	-2.66255857027649	0.193751468097078	-13.7421336541431	5.67775223891922e-43	3.37267543234736e-41
ENSDARG00000055092	372.970520435816	-2.2085593706271	0.16075000951952	-13.7390932493781	5.92127285853617e-43	3.50800077706645e-41
ENSDARG00000075467	336.568340876135	-2.39142761470495	0.174078037133535	-13.7376756659457	6.03833831396067e-43	3.56789117043152e-41
ENSDARG00000024209	120.30056988742	-2.87831071068327	0.209578490640298	-13.7338078057989	6.36959233972744e-43	3.75368983925626e-41
ENSDARG00000030297	551.489263786563	-3.10540432558215	0.226161409039298	-13.730920490695	6.6285973205051e-43	3.89604529351267e-41
ENSDARG00000034668	3239.0610512574	1.48855319335242	0.108418237066071	13.7297306581851	6.73835456586563e-43	3.95016139707635e-41
ENSDARG00000061039	76.8198295122971	-3.08113387467617	0.224491762517657	-13.7249306616934	7.199797892809e-43	4.20962005067772e-41
ENSDARG00000057879	82.7798907766345	-3.34538702019017	0.243763858955206	-13.7238843958608	7.30447941921754e-43	4.25967487802151e-41
ENSDARG00000061191	267.595527981919	2.34309427235592	0.170767835163593	13.7209344494604	7.60785220922457e-43	4.42503591388101e-41
ENSDARG00000017107	570.095406760663	-2.74592537611896	0.200143105337024	-13.7198099904319	7.72676289131201e-43	4.48252595266114e-41
ENSDARG00000018688	121.355985110407	-3.7533657007585	0.273627692014995	-13.717053537669	8.02613475693222e-43	4.64413781855132e-41
ENSDARG00000036791	142.042889326468	-3.39689404071889	0.247683518570395	-13.714655138644	8.29598949978796e-43	4.78787921131173e-41
ENSDARG00000004472	627.15086462062	1.74570072837638	0.127365813483929	13.7061954116648	9.3219262984148e-43	5.36611401739934e-41
ENSDARG00000036577	1888.22916382083	1.56798926269705	0.114494580977533	13.6948775156855	1.0894390823133e-42	6.25517272582712e-41
ENSDARG00000016404	375.401624557589	-3.17823736413534	0.232097187965985	-13.6935625631152	1.10933999003514e-42	6.35310478908588e-41
ENSDARG00000104439	145.796073908933	1.88064185536626	0.137386297875346	13.688714846022	1.18588152160279e-42	6.77408280946246e-41
ENSDARG00000014378	215.568095577413	-3.86660320490787	0.282650146229078	-13.6798202884145	1.34023520520313e-42	7.63626359903367e-41
ENSDARG00000052154	130.996657203587	-4.64065903816243	0.339402625654056	-13.6730204406036	1.47157715079232e-42	8.36327625011359e-41
ENSDARG00000032617	284.57813992712	-4.83251210531478	0.353738786230336	-13.661244662518	1.73001220345886e-42	9.80706156453135e-41
ENSDARG00000101209	240.376869586629	-4.90841466225448	0.359781017367945	-13.6427838749332	2.22886725973888e-42	1.26029747458906e-40
ENSDARG00000009553	2912.45079046731	1.81575683950865	0.133116719342468	13.6403364541855	2.30494696924131e-42	1.30002501409103e-40
ENSDARG00000011027	146.942246695981	-2.67543972788871	0.196595128661422	-13.6088810852296	3.54631577045006e-42	1.99513760032751e-40
ENSDARG00000017785	241.712704768899	-2.73431665064272	0.20094406643335	-13.607352031714	3.62128151633127e-42	2.0321940368658e-40
ENSDARG00000034534	1262.97545700405	1.52578917640868	0.112167164814055	13.6028148606418	3.85313285273759e-42	2.15688526982191e-40
ENSDARG00000014053	712.971273484037	2.21669709034384	0.163057799754926	13.5945480294442	4.31417477181987e-42	2.40892733821492e-40
ENSDARG00000013144	717.884845401979	-2.92475924397278	0.215260501108754	-13.5870688254839	4.77836767672219e-42	2.66146738303217e-40
ENSDARG00000100851	341.605763463194	1.98743807572499	0.146396821946053	13.5756913934741	5.58145281246542e-42	3.10103852155262e-40
ENSDARG00000006553	158.424348827483	-3.52383796864215	0.25960331950361	-13.5739326268251	5.7170459023913e-42	3.16849181711935e-40
ENSDARG00000079847	258.752557559089	1.81584143795173	0.133907598084699	13.5604063094551	6.87541840460329e-42	3.80105123927759e-40
ENSDARG00000037998	604.672788707349	-3.0520000438555	0.225233898005434	-13.5503584091142	7.88442285704934e-42	4.34811319783202e-40
ENSDARG00000112045	91.7103026248574	-5.21571295290949	0.385114702080611	-13.5432714584284	8.68339190907032e-42	4.77693493322871e-40
ENSDARG00000073810	85.94410797901	-6.69494723216798	0.494526352160502	-13.5381000484987	9.31675620746354e-42	5.11277026765843e-40
ENSDARG00000063292	723.375644980116	-1.74198941512715	0.12890012135381	-13.5142573709894	1.28849347807677e-41	7.05355437079527e-40
ENSDARG00000073978	392.13752004483	-3.68925322257277	0.272993679124744	-13.5140609643455	1.29193660721831e-41	7.05511103232784e-40
ENSDARG00000019995	136.432076040635	-3.88232473689103	0.287385571237996	-13.5091150198209	1.38172407717785e-41	7.52702616189445e-40
ENSDARG00000061471	205.430499087206	-2.273990473993	0.1684345083195	-13.5007398227417	1.54813660383973e-41	8.41304891648671e-40
ENSDARG00000040162	798.239365153477	-2.01178408086902	0.149020385502645	-13.5000595662351	1.56249765358937e-41	8.47048181866953e-40
ENSDARG00000008287	55.3438760406732	-4.41384324150515	0.327138121305366	-13.4922925640484	1.73616693820481e-41	9.38917398663544e-40
ENSDARG00000079473	104.825769682351	-3.37286270303112	0.250028954758985	-13.489888426252	1.79371790949862e-41	9.67697814218637e-40
ENSDARG00000001127	128.504345733334	3.11232520328602	0.230808814886104	13.4844295475536	1.93153628513072e-41	1.03953886574445e-39
ENSDARG00000076299	62.557452716722	-4.3669822465402	0.323926944250188	-13.4813800582372	2.01305891815225e-41	1.08080939752237e-39
ENSDARG00000094854	116.51568106096	-4.9670919845949	0.368822634954521	-13.4674271962928	2.43193275238434e-41	1.30257117564758e-39
ENSDARG00000070498	490.028367544295	2.20199334181428	0.163634200999458	13.4568038244131	2.80802116957793e-41	1.50041035460582e-39
ENSDARG00000071107	58.5190177200338	-4.13589726639143	0.307378694835278	-13.4553804017153	2.86262311463838e-41	1.52593525693194e-39
ENSDARG00000069989	624.892335928352	1.95657662145351	0.14558889236903	13.4390514936682	3.56982992042648e-41	1.89433822852123e-39
ENSDARG00000016854	75.0983607959525	6.12710045022014	0.455919528618772	13.4389954051375	3.57253653309316e-41	1.89433822852123e-39
ENSDARG00000029114	1279.95154294107	1.99785914400548	0.148662867710761	13.4388578316175	3.57918393747911e-41	1.89433822852123e-39
ENSDARG00000071026	1300.14737251822	1.67492930852358	0.124648136492917	13.4372591171369	3.65734008062801e-41	1.93112743973585e-39
ENSDARG00000010192	228.773150354777	-2.74035082348613	0.204033563222478	-13.4308825479759	3.98632178573276e-41	2.09987021425333e-39
ENSDARG00000017591	1041.42286927644	-1.82949636699067	0.136529599523527	-13.3999980471297	6.04647456836218e-41	3.17760022316163e-39
ENSDARG00000099148	614.074866098681	-2.59660833930885	0.193999382390912	-13.3846216792414	7.43751032047429e-41	3.89945523492472e-39
ENSDARG00000041430	57.5334756934157	-4.04220397976671	0.302504136808567	-13.3624750471586	1.00176966700183e-40	5.23993571720983e-39
ENSDARG00000017710	212.580315750103	2.44394096950903	0.182982139170224	13.3561722504265	1.09028142372089e-40	5.68958775673037e-39
ENSDARG00000101984	638.014101931648	6.03305312753788	0.451792067052929	13.353605712672	1.1285140408244e-40	5.87537554820814e-39
ENSDARG00000098237	319.460536269991	-5.07400269921548	0.380103252476873	-13.3490115281879	1.20031074493635e-40	6.23463732282637e-39
ENSDARG00000061794	982.549421580846	-1.45621471299124	0.109098275653662	-13.3477335390164	1.22107821159997e-40	6.3277916139409e-39
ENSDARG00000008886	301.434046524808	-4.38122709344013	0.328303812384919	-13.3450387359601	1.26604749296818e-40	6.54564137857505e-39
ENSDARG00000079964	868.074427755512	-5.84091125144433	0.437873170666134	-13.3392763995076	1.36780738125046e-40	7.05542213862102e-39
ENSDARG00000031222	1212.56735849141	2.4568543090785	0.184251008959565	13.3342787263524	1.46262459586078e-40	7.52712450427429e-39
ENSDARG00000100729	312.098621576249	-3.05541506352215	0.229243296452806	-13.3282635121728	1.58545147919435e-40	8.14047328455306e-39
ENSDARG00000077018	454.670218275699	1.70054145934654	0.127591114885414	13.3280554909623	1.58987784817728e-40	8.14447746308246e-39
ENSDARG00000035056	455.809304556966	1.58590525985312	0.119032165075544	13.3233337295564	1.69372185908386e-40	8.65658529122152e-39
ENSDARG00000061121	1076.4602739887	1.64911447020954	0.123892045040655	13.3108987721398	2.00060508393581e-40	1.02017156506179e-38
ENSDARG00000061664	753.378883205104	1.7383825395129	0.130783065639722	13.2921072847593	2.57230375830411e-40	1.30871080732853e-38
ENSDARG00000099203	1939.08920371459	1.57220620720652	0.118285047617127	13.2916732831317	2.58726904188881e-40	1.31333304660424e-38
ENSDARG00000016301	1686.2819176788	1.53441712107031	0.115532938094074	13.2812092065113	2.97550011289369e-40	1.50697947894514e-38
ENSDARG00000021305	50.3300521115208	6.24467491896656	0.470336621243671	13.2770331650006	3.14614314222755e-40	1.58979880275231e-38
ENSDARG00000077004	113.194814303344	-2.33240347959302	0.175761994132989	-13.2702379208797	3.44485281671194e-40	1.73681236255668e-38
ENSDARG00000068701	809.518752013235	1.62289313666982	0.122468447667867	13.2515204330105	4.42153708259725e-40	2.22421240404976e-38
ENSDARG00000037932	921.026832498172	1.64978532321857	0.124651830115528	13.2351472231859	5.4988880490597e-40	2.75994751855615e-38
ENSDARG00000076564	334.572067913777	-3.7418494690973	0.282778802438748	-13.2324256161591	5.70171174994275e-40	2.8553303124433e-38
ENSDARG00000101481	282.47734680986	-4.02090385533151	0.303894668482323	-13.2312418490665	5.79223551126988e-40	2.89417405244324e-38
ENSDARG00000056378	136.078720494134	-2.16343761431953	0.163532798073979	-13.2293805267175	5.93747116217948e-40	2.96012094659104e-38
ENSDARG00000035357	547.91551395704	1.22735239389549	0.0928098493915968	13.2243765283668	6.34612699624662e-40	3.15680949802157e-38
ENSDARG00000058226	126.827650733011	-3.66933796044948	0.277570144308382	-13.2194979744393	6.77143824197376e-40	3.36089051409964e-38
ENSDARG00000061817	624.167643287583	1.39145744913689	0.105274928990956	13.2173677291811	6.96593175379142e-40	3.44975799824681e-38
ENSDARG00000075487	60.7123139764976	-4.03458598627926	0.305476919823795	-13.2074985848571	7.9420022891499e-40	3.92443852053458e-38
ENSDARG00000114825	73.3024613245855	-6.9031295046852	0.522726451538288	-13.2060076247731	8.10084030394108e-40	3.99408980548618e-38
ENSDARG00000060152	258.609226199601	1.5358271814337	0.11643294939959	13.1906577077494	9.93149621721659e-40	4.88590237910864e-38
ENSDARG00000016936	40.1947352932464	-4.72074808346297	0.357985845754999	-13.1869685336492	1.04295545901155e-39	5.11965058835669e-38
ENSDARG00000006257	1248.76241568475	0.982531954632217	0.0745347757647567	13.1821950834499	1.11110210763857e-39	5.44220736274286e-38
ENSDARG00000028618	297.134533523704	-4.17746333101803	0.317092464048689	-13.1742750290546	1.23407168579242e-39	6.03128908143845e-38
ENSDARG00000008388	166.800319860441	-3.84268628749187	0.291720504441887	-13.1724929478084	1.26355454859452e-39	6.16189756394294e-38
ENSDARG00000053912	1255.55727065782	-1.57460449959025	0.119590983784953	-13.1665820428544	1.36645050166426e-39	6.64916600319635e-38
ENSDARG00000026294	58.7019841194564	-4.23857152262638	0.3224933119654	-13.1431299979366	1.86355790369699e-39	9.04838386501572e-38
ENSDARG00000007891	104.131959590966	-5.51007642733972	0.419372904399797	-13.1388470011569	1.97208740855287e-39	9.55457099132938e-38
ENSDARG00000055900	5052.4982887862	1.14594376072481	0.0872705444495532	13.1309340161986	2.18939318631447e-39	1.05844365403319e-37
ENSDARG00000101523	53.4810513330259	-5.20002646053755	0.396117438893319	-13.1274868257896	2.29135399509807e-39	1.10534322852085e-37
ENSDARG00000058117	597.077631146279	1.57362721485271	0.119982761480207	13.1154442141449	2.68603743723653e-39	1.29294496035944e-37
ENSDARG00000096594	92.6893925193819	-3.36471427292172	0.256710177416369	-13.1070544486608	3.00026313547514e-39	1.44107794182953e-37
ENSDARG00000098730	763.835703490125	1.74882198642881	0.133427660896551	13.1068923390983	3.00668153522527e-39	1.44107794182953e-37
ENSDARG00000078468	82.2615985141261	-5.46603047747459	0.417553757574548	-13.0906030141489	3.7263762108784e-39	1.78219727344687e-37
ENSDARG00000008765	114.971122609129	-3.44400671517255	0.26319097268117	-13.0855807100368	3.98105949932931e-39	1.89993512644274e-37
ENSDARG00000103071	757.354813153758	1.26835134945944	0.096994089030408	13.076583966491	4.48130853268204e-39	2.13411569461521e-37
ENSDARG00000068177	171.519277962587	-2.68631649168544	0.205464382391332	-13.0743657874921	4.61396025688902e-39	2.19261281569396e-37
ENSDARG00000061259	71.2510897035989	-5.03367642487488	0.385272399267369	-13.0652401637047	5.20201956240295e-39	2.46681755682101e-37
ENSDARG00000004714	1431.8938009532	-1.56190700148193	0.119675803591144	-13.0511511484641	6.25943976415068e-39	2.96196159178613e-37
ENSDARG00000075821	600.101855739042	-1.66010786537751	0.127252010508772	-13.0458281856621	6.7123599251096e-39	3.16956784201528e-37
ENSDARG00000070266	446.245873453301	1.31947089655439	0.101177639861752	13.0411314037104	7.13897311924891e-39	3.36390220713975e-37
ENSDARG00000018397	811.637108608191	1.4277108723654	0.109579311498807	13.0290184601219	8.36771376478176e-39	3.93458709339791e-37
ENSDARG00000035858	568.862000223353	-3.86199454834677	0.296439142006818	-13.0279507699356	8.48561263415097e-39	3.98164197865046e-37
ENSDARG00000053364	309.973519651343	6.01918233324377	0.463051931704933	12.9989358020416	1.2405758584979e-38	5.80885991604835e-37
ENSDARG00000034215	235.786996703471	1.50902883390819	0.116095001348503	12.9982240094754	1.25217507083687e-38	5.84738830384026e-37
ENSDARG00000088181	171.066277887951	2.21237758297206	0.170207634460341	12.9981101610783	1.2540402943987e-38	5.84738830384026e-37
ENSDARG00000075450	58.5513549068919	-4.98387890996087	0.383698199795404	-12.9890599242279	1.41150159064839e-38	6.56789333898579e-37
ENSDARG00000045316	441.937279407086	1.84248045931457	0.141977672006114	12.9772550379276	1.6467729059056e-38	7.6467095329317e-37
ENSDARG00000037961	385.32247482501	-3.53983783288154	0.272803776810566	-12.975765490738	1.6791037115204e-38	7.78066004083157e-37
ENSDARG00000099758	306.303187366025	-1.81992124588795	0.140330098263743	-12.9688589148388	1.83745353810134e-38	8.49679601935681e-37
ENSDARG00000021195	131.170669399461	-2.20202449674339	0.16984700146113	-12.964753441628	1.93852717590242e-38	8.94566208135962e-37
ENSDARG00000012390	34.969925933591	-4.6756031500638	0.360707781995566	-12.9623018505358	2.00149958877098e-38	9.21721511653606e-37
ENSDARG00000053829	55.1789509466382	-6.62855997338013	0.511538525150764	-12.9580855546051	2.11459281048911e-38	9.71798979882187e-37
ENSDARG00000021032	460.724413795501	2.64530436117852	0.204241801316233	12.9518264338196	2.29429694711878e-38	1.05222017071659e-36
ENSDARG00000098925	317.210720377175	4.03907311418023	0.312208545619318	12.9370998034921	2.77924488168227e-38	1.27201709902405e-36
ENSDARG00000018426	460.147500934896	-1.48567970028067	0.114841355483133	-12.9368004586019	2.7900924893482e-38	1.27437046522683e-36
ENSDARG00000102761	93.4228746464713	-3.71627847020589	0.287316183408957	-12.9344557835653	2.87652722712338e-38	1.31116807383267e-36
ENSDARG00000056619	143.950094864553	-2.23991009863483	0.173260702218535	-12.9279754148151	3.12951520948903e-38	1.42357886362398e-36
ENSDARG00000002230	568.343841984214	1.82432606959738	0.141127629573057	12.9267817727569	3.17847026171176e-38	1.44290921331976e-36
ENSDARG00000053130	159.274920772379	2.64608074729604	0.204984501417338	12.9086868958388	4.02099472125781e-38	1.8216818884238e-36
ENSDARG00000031240	223.566793631533	2.32771479828262	0.180332268695487	12.9079216666056	4.06114810342476e-38	1.83614864149781e-36
ENSDARG00000013615	2474.82879545473	1.75656042768618	0.136098649613905	12.906523559707	4.13554222901964e-38	1.86600678151826e-36
ENSDARG00000010531	85.9814377914127	-2.80985181060838	0.217756153055922	-12.9036620604093	4.29205445970465e-38	1.93272250720773e-36
ENSDARG00000037997	11998.2727211231	1.23066941896264	0.0954005190079331	12.9000285507913	4.49930451708361e-38	2.0219711547095e-36
ENSDARG00000020031	55.6426866235727	-5.17117192647579	0.401228348662562	-12.8883513433514	5.23510028882411e-38	2.34791094278889e-36
ENSDARG00000055216	17794.0165275764	1.13493152701082	0.0880766799522762	12.8857210288328	5.41668864834735e-38	2.42448378679034e-36
ENSDARG00000017354	596.554711390118	-3.63269610574268	0.282405852951838	-12.8633881620088	7.23351233069977e-38	3.23120995812359e-36
ENSDARG00000025535	294.248023915267	-2.08297677987913	0.162145584529552	-12.8463367406684	9.01806025658574e-38	4.02032686289107e-36
ENSDARG00000075864	44.5193110309488	-4.79130826998819	0.372980778741865	-12.8459924560997	9.05827299485614e-38	4.03020970797036e-36
ENSDARG00000101777	315.715008742997	2.29046992955118	0.178320493825122	12.8446813959445	9.21304446520954e-38	4.09092143400507e-36
ENSDARG00000088247	275.271425706594	-4.70560803051647	0.366384402514283	-12.8433634134658	9.37128249622171e-38	4.1529284633554e-36
ENSDARG00000104596	102.438092668934	-2.20398889611471	0.171842100908221	-12.825663120191	1.17774592021515e-37	5.20890200554564e-36
ENSDARG00000070045	1193.70507046008	1.31952393036304	0.102883459039458	12.8254234712012	1.18139325642528e-37	5.21470719016968e-36
ENSDARG00000014796	389.08861047959	-2.93820219590772	0.229104652144458	-12.824716427212	1.19221966618175e-37	5.25211563001368e-36
ENSDARG00000004861	442.636271185135	1.91229874570286	0.149184611083171	12.8183378420764	1.2944574525539e-37	5.69128094543137e-36
ENSDARG00000035808	461.353913962632	1.59192759413006	0.124297611563187	12.8073868363979	1.4907061887942e-37	6.54124218599579e-36
ENSDARG00000039701	630.129653196195	-2.37265503009811	0.185289838875508	-12.8051006169433	1.53526691769542e-37	6.72356600131908e-36
ENSDARG00000055307	101.990657314153	-3.59785690447097	0.281099888702784	-12.799211415822	1.65624549707146e-37	7.23918653172038e-36
ENSDARG00000002937	274.186255372361	-3.15056027138972	0.246240118927696	-12.7946667874816	1.75604048061301e-37	7.66038362001787e-36
ENSDARG00000074589	45.9093351827606	-3.35887770336239	0.262541108907561	-12.7937210189244	1.77754809309189e-37	7.73909096670709e-36
ENSDARG00000041703	99.9458476482761	-4.72037741706584	0.36921561201279	-12.7848803341022	1.99169127883704e-37	8.65455733712555e-36
ENSDARG00000070913	1034.38667884574	-2.06121784604789	0.161309689212577	-12.7780163492323	2.17547380001434e-37	9.43479753850878e-36
ENSDARG00000091419	1277.87725530854	-2.27293322510829	0.177882183908295	-12.777745219724	2.18306948432524e-37	9.44794846040528e-36
ENSDARG00000076302	1129.47069739143	-1.65451859578762	0.129485799854611	-12.777606483841	2.18696635506135e-37	9.44794846040528e-36
ENSDARG00000060298	422.238954300883	-2.34230554785782	0.183470719816562	-12.766645000356	2.51774793210768e-37	1.08559652632481e-35
ENSDARG00000078145	102.058060102678	-3.3323647640505	0.261208664270357	-12.7574817372881	2.83209414413063e-37	1.21878271115911e-35
ENSDARG00000016048	104.098918243022	-3.13817683373279	0.246215899669038	-12.7456303104353	3.29715134453057e-37	1.41618990923251e-35
ENSDARG00000022531	687.959596942635	-3.57953664199819	0.281275697041525	-12.7260786468507	4.23584487115863e-37	1.8158847446704e-35
ENSDARG00000071212	63.502915172837	-3.86945546137427	0.304137881409489	-12.7227014387086	4.42299889797815e-37	1.89248429858893e-35
ENSDARG00000100693	47.1936737752554	-4.12211850504698	0.324048938447516	-12.7206665906564	4.53970792647557e-37	1.93870700837155e-35
ENSDARG00000017211	218.920357416974	-2.31930718058958	0.182328165649497	-12.7205095950351	4.54883859737732e-37	1.93889904718364e-35
ENSDARG00000059950	105.480395888836	-2.33024007298687	0.183289788820215	-12.7134200327578	4.98074988565227e-37	2.11895330849607e-35
ENSDARG00000042428	48.0973158008167	-3.49324077226418	0.274862612007372	-12.7090430624682	5.26750778543204e-37	2.23668795413735e-35
ENSDARG00000103409	1042.37346540668	-1.65692028444161	0.130479141025155	-12.6987369124554	6.00917245620585e-37	2.54677166621172e-35
ENSDARG00000059933	308.293180554109	-3.45604962841878	0.272165491922231	-12.6983388085302	6.03981483748984e-37	2.55491031051772e-35
ENSDARG00000059093	301.048057634199	-2.37755612843612	0.187398363491902	-12.6871765800605	6.96516739567647e-37	2.94077530779648e-35
ENSDARG00000044074	233.044826003097	-4.25040365320189	0.335225445712678	-12.679239322557	7.70762260097496e-37	3.24810850552407e-35
ENSDARG00000017388	95.7917188740189	-4.32214742980805	0.341055323333986	-12.6728631224896	8.36061311043534e-37	3.51665336763792e-35
ENSDARG00000034555	143.148622931384	-2.69342974401277	0.212650385483869	-12.6659998188298	9.12502912435574e-37	3.83096852429484e-35
ENSDARG00000034409	2405.0380081956	1.50528310251788	0.118890026502695	12.6611385899872	9.70810233791502e-37	4.06811380332705e-35
ENSDARG00000061989	671.798368971909	1.55092317932008	0.122587846342213	12.6515248093238	1.09724372947442e-36	4.58931436288599e-35
ENSDARG00000060515	453.355513372755	1.42938368867594	0.113025050281905	12.6466096242452	1.16807571869182e-36	4.8764432106508e-35
ENSDARG00000078760	193.648734225948	2.87107905567246	0.227086135763385	12.6431278863454	1.2209824669734e-36	5.08780660444978e-35
ENSDARG00000011870	270.19931062042	-2.4809329667101	0.196389762532271	-12.6327000690905	1.3941107985823e-36	5.79841055611466e-35
ENSDARG00000090552	334.376453063467	-3.73728685423097	0.295901071059722	-12.630190356684	1.43929636417743e-36	5.97522012897824e-35
ENSDARG00000055026	681.414263385207	-3.63646368326087	0.288077922453858	-12.623194628333	1.57307856678541e-36	6.51849903323788e-35
ENSDARG00000037421	4348.71919265318	-3.15625530194742	0.250261325079717	-12.6118380494551	1.81705214312498e-36	7.51552955864749e-35
ENSDARG00000044010	68.4611344207509	-4.58620055881747	0.363857489499314	-12.6043868579655	1.99719704221985e-36	8.24535969278749e-35
ENSDARG00000077852	570.581053482215	2.41060989559877	0.191314343663083	12.6002569877563	2.10457674791182e-36	8.67264237354438e-35
ENSDARG00000031683	10648.3623485398	-3.01332711430422	0.239195090399489	-12.5977799513842	2.17171419429273e-36	8.93282440691125e-35
ENSDARG00000024299	173.320150629238	2.34689613734087	0.186319858744386	12.5960600934149	2.21957687607913e-36	9.11291351603442e-35
ENSDARG00000038428	297.733001521372	-3.48550128971283	0.276815894977982	-12.5914058872597	2.35442245742547e-36	9.63798725615787e-35
ENSDARG00000098359	124.411265028653	-2.98680036371496	0.237210498656362	-12.591349795364	2.35609628021589e-36	9.63798725615787e-35
ENSDARG00000020235	277.7892628403	-1.94019969655056	0.154117963714732	-12.5890561345712	2.42556317558051e-36	9.90401344178989e-35
ENSDARG00000002632	303.987045289569	-2.42405244559924	0.192638054035037	-12.5834558376423	2.60384711435532e-36	1.06125776093296e-34
ENSDARG00000005115	249.427795531923	-2.55829697154457	0.203357973626498	-12.5802638860049	2.7112269602732e-36	1.10301009394721e-34
ENSDARG00000098368	2325.14212200639	2.00760716898719	0.159674048087954	12.5731588384439	2.96630605778763e-36	1.20458992364885e-34
ENSDARG00000024785	1048.89215500176	1.7405707485525	0.138469180862632	12.5700949316601	3.08353431870924e-36	1.24992266802851e-34
ENSDARG00000046054	93.3398182393739	-2.96857865876177	0.236200414344609	-12.5680501746737	3.16431887956035e-36	1.28034532925689e-34
ENSDARG00000076317	508.603313930742	-1.95067324322399	0.155303042440358	-12.5604316088857	3.4842689212441e-36	1.40725400282074e-34
ENSDARG00000040764	912.051694374814	-3.81397166685068	0.303673748453342	-12.5594381676909	3.52829208011131e-36	1.42246215901239e-34
ENSDARG00000098589	221.187932736752	-1.72221402115404	0.137513101392777	-12.5239995586667	5.51827779600841e-36	2.22073395628555e-34
ENSDARG00000063612	118.412298529948	-4.13512482802596	0.330467912387007	-12.5129389965806	6.34330377027972e-36	2.54815988685607e-34
ENSDARG00000019646	69.6218288225032	-5.33176354611363	0.42612845426446	-12.5121040211145	6.4103462418789e-36	2.56923592657917e-34
ENSDARG00000079900	136.690059466506	-2.83706439826745	0.226747480692196	-12.5119996465085	6.418776122817e-36	2.56923592657917e-34
ENSDARG00000011724	69.7898670486825	-4.31414116887633	0.345238180124679	-12.4961299683549	7.83747229910637e-36	3.13148378891844e-34
ENSDARG00000102412	132.568820533356	-1.81309202204132	0.145149623116633	-12.4911934534231	8.33932045570443e-36	3.32604861389569e-34
ENSDARG00000103311	73.9203604215968	-4.11257428450773	0.329382282593086	-12.4857179691974	8.93338219626269e-36	3.5566326444479e-34
ENSDARG00000100913	139.541125999827	-2.62312973758421	0.210237606845525	-12.4769767737681	9.9700798239249e-36	3.96230841401001e-34
ENSDARG00000075107	196.049538600631	-1.61710992192811	0.129690774405555	-12.468966503903	1.10246609378385e-35	4.37363769176952e-34
ENSDARG00000060434	676.974276436502	2.45014507462905	0.19657084865538	12.4644375877145	1.16692136917562e-35	4.62113276250663e-34
ENSDARG00000061099	1293.30166885915	1.42950219959174	0.114693065891611	12.463719480153	1.17747982938905e-35	4.65469238750522e-34
ENSDARG00000053665	247.342262659682	1.80845678069366	0.145158583911699	12.4584901006871	1.25728505688127e-35	4.96138900096171e-34
ENSDARG00000102766	118.195573615732	-2.19811419576253	0.176514186775616	-12.4529038482145	1.34848027161205e-35	5.31187069955119e-34
ENSDARG00000076259	56.3011785756892	5.33762013431847	0.42870806342536	12.4504775853085	1.39010839608845e-35	5.46620968778793e-34
ENSDARG00000016429	216.211343590623	-1.88414117094461	0.151449511116884	-12.4407213800149	1.57078838379833e-35	6.16582751355634e-34
ENSDARG00000074255	255.712824733212	1.79692682568817	0.144458655371894	12.4390388451434	1.60422654967046e-35	6.28603508541926e-34
ENSDARG00000036051	145.078726485154	2.81416219933685	0.226300594187485	12.4355051273325	1.67677467609436e-35	6.55880252023952e-34
ENSDARG00000014499	554.027166402031	-1.61131278301623	0.129687045663757	-12.4246240229261	1.92127561401747e-35	7.50204385298605e-34
ENSDARG00000012942	124.404530449869	-2.39448365720312	0.192726490767513	-12.4242580647182	1.93008734582959e-35	7.52329858099545e-34
ENSDARG00000016676	2448.88222052214	1.1168636571775	0.0899241150116592	12.4200683769053	2.0338759015103e-35	7.91404499307188e-34
ENSDARG00000088590	69.6276056848212	-3.29731167704359	0.265517109673946	-12.4184527358432	2.07536451456809e-35	8.06143764050057e-34
ENSDARG00000090872	5156.67034794185	1.26307048539542	0.101732697278952	12.4155804296829	2.15121047126879e-35	8.34154268676883e-34
ENSDARG00000078659	150.943001728214	-4.87984336177245	0.393129353968909	-12.4128186117549	2.22673442137666e-35	8.61943038153338e-34
ENSDARG00000020219	2260.62957503218	-2.78229508543538	0.224157836192973	-12.4122142356877	2.2436096806364e-35	8.66972702716505e-34
ENSDARG00000062449	1673.88539116251	1.78579546478143	0.14394633971647	12.4059803694828	2.42525997735378e-35	9.3554717779269e-34
ENSDARG00000103699	290.364547560477	-2.82859712738775	0.228007893241648	-12.4056982728661	2.43381704120535e-35	9.37229372677955e-34
ENSDARG00000101549	88.4024389307824	-4.3325890216502	0.349306340485226	-12.4034078958651	2.50441266369119e-35	9.6275485100762e-34
ENSDARG00000075718	136.700554458562	-4.04078615120086	0.325973087762958	-12.3960728750075	2.7444774328672e-35	1.05322858184002e-33
ENSDARG00000023443	318.129065327813	-2.30144195418513	0.185829348816786	-12.3847065538296	3.16239485459621e-35	1.21152811453527e-33
ENSDARG00000098670	708.423769812584	1.23506425704208	0.0998218184766181	12.3726884151222	3.67317754961243e-35	1.40480172209921e-33
ENSDARG00000052182	3711.78608353322	1.15765368336258	0.0935956826438864	12.3686654198274	3.86184622747913e-35	1.4744330853119e-33
ENSDARG00000016484	918.701043468699	-1.6572991034918	0.134065593380397	-12.3618525954634	4.20355958780078e-35	1.60215876098175e-33
ENSDARG00000057683	1347.65041660365	-1.8678074287633	0.151275200911805	-12.3470827835968	5.05099462436361e-35	1.92187333790735e-33
ENSDARG00000010144	2709.60799391858	1.50632769492359	0.122030488537199	12.3438635129647	5.25713419737027e-35	1.99569381787813e-33
ENSDARG00000024030	51.8730339976777	-5.67616680653693	0.459840406794684	-12.3437756288157	5.26287736167548e-35	1.99569381787813e-33
ENSDARG00000056001	931.460256569945	1.55304322182612	0.126048257371412	12.3210209661998	6.98048973581315e-35	2.64252946185401e-33
ENSDARG00000055294	126.225252377371	-4.44981580512298	0.361204660564359	-12.3193753872678	7.12439491648701e-35	2.69244264737288e-33
ENSDARG00000069185	138.59340815351	-2.02902092229742	0.164708672108219	-12.3188469454983	7.17122922541173e-35	2.70556426941843e-33
ENSDARG00000079891	353.523150400915	1.74979640471047	0.142097770323294	12.3140313935217	7.61236216089705e-35	2.86715192012876e-33
ENSDARG00000110700	334.128136026273	-2.03141999235114	0.165240406171036	-12.2937242737619	9.78899890267983e-35	3.68076246618441e-33
ENSDARG00000004517	111.995744169957	-2.89324488927206	0.235415781792044	-12.2899359900511	1.02587231064698e-34	3.85090051400005e-33
ENSDARG00000076466	157.173735943072	-2.28234947995771	0.185781257285457	-12.285143901523	1.0885115989575e-34	4.07917895347579e-33
ENSDARG00000088984	879.757755889119	-2.12485938800359	0.173183214119428	-12.2694303764236	1.32179962201588e-34	4.94512471653681e-33
ENSDARG00000100082	106.744163773786	-2.40633431466549	0.196327717580481	-12.2567223024892	1.54628794060578e-34	5.77530788518899e-33
ENSDARG00000040291	919.791437565776	1.5545756680852	0.1269076130197	12.2496643904561	1.6869256311487e-34	6.29006410212122e-33
ENSDARG00000062573	108.406064746562	-1.99497305299743	0.162923296333309	-12.244860605546	1.78984335267154e-34	6.65331193739453e-33
ENSDARG00000062390	101.540500260462	-2.81354020883858	0.229773541764541	-12.2448397984905	1.79030242864299e-34	6.65331193739453e-33
ENSDARG00000055825	521.658248072396	1.83989152377994	0.150270501040493	12.2438636395053	1.81197187792965e-34	6.72265646072405e-33
ENSDARG00000062376	471.18493702234	1.40639723356885	0.114907547797887	12.2393807937019	1.91487904283679e-34	7.09267386762186e-33
ENSDARG00000023316	118.229346336724	2.7299122706562	0.223110338499652	12.2357049387044	2.00357759927262e-34	7.4089247814162e-33
ENSDARG00000074806	128.389364268729	-4.5931009604215	0.375447074393342	-12.2336842492198	2.05406329201368e-34	7.58305845076456e-33
ENSDARG00000098240	4002.12594266378	1.24441487956098	0.101742477434889	12.2310259287459	2.12240939754956e-34	7.82244453700814e-33
ENSDARG00000071658	1927.47397152224	1.3573890950895	0.111015971008182	12.2269713336062	2.2310288640258e-34	8.20923058945902e-33
ENSDARG00000055271	55.2389198811595	-3.87534914794085	0.317047776040901	-12.22323397544	2.33603299990398e-34	8.58146333106173e-33
ENSDARG00000102506	162.327237713225	-2.34700341542564	0.192028662960802	-12.2221515227897	2.36735214181221e-34	8.68223482551325e-33
ENSDARG00000030107	530.744681155022	2.05132452160138	0.167939202863623	12.214685354123	2.59503498298443e-34	9.50165677786185e-33
ENSDARG00000013460	70.6160395340303	-3.7278218752039	0.30533794786669	-12.208839095334	2.78839355796848e-34	1.01929247327702e-32
ENSDARG00000076443	116.816907776257	1.72680108625216	0.141485481328696	12.2047935239411	2.9305095159693e-34	1.06949232090154e-32
ENSDARG00000098221	1172.48337284228	0.993838067407603	0.0814653873730273	12.1995131853587	3.12687754406742e-34	1.13929543143142e-32
ENSDARG00000089066	274.196169162549	-3.14208775381494	0.257597758440586	-12.1976517685407	3.19917246321286e-34	1.16373806133321e-32
ENSDARG00000011404	1031.21674123613	-1.49422483364662	0.122600669983828	-12.1877379123925	3.61311869450092e-34	1.31217896002729e-32
ENSDARG00000012407	74.6939343166613	-3.02221148557809	0.248071787665098	-12.1828101213111	3.83825148846097e-34	1.39167771095415e-32
ENSDARG00000101161	241.029880870131	-1.79653027622298	0.147538781570644	-12.176664718915	4.13862780346188e-34	1.49815643420293e-32
ENSDARG00000117444	188.094036974139	-1.76923578977227	0.145364641628994	-12.1710188251128	4.43511798000955e-34	1.60288608549374e-32
ENSDARG00000002332	155.48474229532	-1.9668396345518	0.161690887926395	-12.1641958911571	4.82169927853455e-34	1.73978438426606e-32
ENSDARG00000002026	130.42231655925	-2.18866515012731	0.179947806164595	-12.1627776230035	4.90616498384204e-34	1.76740636958245e-32
ENSDARG00000035559	539.220567261577	-1.33330147082356	0.109785441828733	-12.1446108756709	6.1273406617634e-34	2.20377059066804e-32
ENSDARG00000055740	179.650542629138	1.85382911868276	0.152738867315381	12.1372454259131	6.70452670638214e-34	2.40748559464703e-32
ENSDARG00000036816	1604.00735550014	2.49157838819914	0.205297550477147	12.136425312471	6.7720455629564e-34	2.42782724957674e-32
ENSDARG00000046013	80.7121466733972	-4.56450633146558	0.376132233764818	-12.1353766620268	6.85936439636689e-34	2.45519076591113e-32
ENSDARG00000045129	188.978242627439	-4.25443003064779	0.35099324342758	-12.1211166035611	8.1639212067593e-34	2.9174588824475e-32
ENSDARG00000058730	809.581745815689	-2.92235915503241	0.241386520970665	-12.1065548452375	9.75041225887527e-34	3.47884117894535e-32
ENSDARG00000074253	341.546342930474	-2.34568841947055	0.193810887823884	-12.1029754613275	1.01851315345427e-33	3.62814852988852e-32
ENSDARG00000007824	485.929966117917	1.89622521153303	0.156760239890764	12.0963403274605	1.10425162937423e-33	3.92730257039386e-32
ENSDARG00000070080	1121.19770805437	1.60973680446921	0.133120293803516	12.0923471431423	1.15926779303239e-33	4.11641433344648e-32
ENSDARG00000099195	2533.03941417261	-3.31438004773026	0.274126183168639	-12.0907095025334	1.18260994687718e-33	4.19263383547649e-32
ENSDARG00000087196	35.482718396317	-5.31383830201474	0.439852622832566	-12.080951723772	1.3316933870862e-33	4.71368808249925e-32
ENSDARG00000058969	244.425948035799	1.76000182884106	0.145703535029862	12.0793351271837	1.35813457586898e-33	4.79967337848633e-32
ENSDARG00000105575	85.4033407308111	-2.94536958556028	0.243847715499764	-12.0787253615387	1.36824283226434e-33	4.8277572920417e-32
ENSDARG00000004932	48.162625786217	-4.04508965087043	0.334925243695278	-12.0775896323621	1.38726975825384e-33	4.88717193227121e-32
ENSDARG00000005355	417.91846856343	1.30201323334317	0.107852892997419	12.0721215459128	1.48262002103767e-33	5.21485325509865e-32
ENSDARG00000024278	151.274257895937	-2.9823339449214	0.24709387704266	-12.0696392019722	1.52802767223835e-33	5.3661160470823e-32
ENSDARG00000059960	127.848276502807	2.57247292858826	0.213156161486104	12.0684896493408	1.54952093393744e-33	5.43305338453573e-32
ENSDARG00000100222	139.562415047736	-2.75692842047021	0.228482181516346	-12.0662731867035	1.59181351550027e-33	5.57259480700605e-32
ENSDARG00000006370	1001.59001044965	1.12019803229776	0.0928508278742929	12.0644915930567	1.62663790539347e-33	5.68559587119925e-32
ENSDARG00000033971	375.547631538824	-6.21131884427946	0.514973918242584	-12.0614241309082	1.68837887609388e-33	5.89217846836826e-32
ENSDARG00000019353	2078.04051077399	-3.69076481973399	0.306112599345015	-12.0568863471516	1.78400698652401e-33	6.21619283057936e-32
ENSDARG00000038954	3417.3034881429	1.62425240042367	0.13472311895828	12.0562262288974	1.79835925895321e-33	6.25644144061058e-32
ENSDARG00000036584	273.99545999092	1.99154881731089	0.165197432000852	12.0555676513218	1.81279231091061e-33	6.2968454532175e-32
ENSDARG00000061635	704.731718576644	1.46755923804209	0.121749342353041	12.0539397558843	1.84896401875622e-33	6.4125172917578e-32
ENSDARG00000009677	148.446654931991	-2.07549560425612	0.172453671942617	-12.0350908210684	2.32378157653386e-33	8.04676922664864e-32
ENSDARG00000045747	39.9920156209018	-5.66238145531341	0.471034189331334	-12.0211687040203	2.7505334314199e-33	9.50977773850827e-32
ENSDARG00000009026	121.483311848257	2.29667607393135	0.191205214353977	12.0115765759376	3.08899259298392e-33	1.06634697935542e-31
ENSDARG00000104353	1333.78356783272	-1.54983766176042	0.129040893292337	-12.0104381039065	3.13181505734042e-33	1.07946125471757e-31
ENSDARG00000110291	140.138275764714	2.12675778711608	0.177156897908414	12.004939193593	3.34709811623879e-33	1.15188653969481e-31
ENSDARG00000059406	135.411260884492	-1.70472258594573	0.142036160253014	-12.0020323198616	3.46677675271671e-33	1.19093710589567e-31
ENSDARG00000071492	369.015627927987	1.13847485275964	0.0948576797486209	12.0019259987876	3.47123374048839e-33	1.19093710589567e-31
ENSDARG00000062973	248.343665045747	1.37592393610139	0.114661189613283	11.9999098277452	3.55683720440671e-33	1.21843495338073e-31
ENSDARG00000103519	178.243728373079	-4.16627634925674	0.347245485877657	-11.9980720231007	3.63669256088446e-33	1.24388251680481e-31
ENSDARG00000101478	259.180722312345	1.79848295107563	0.149900692388669	11.9978295124377	3.6473621350511e-33	1.24562436217686e-31
ENSDARG00000099096	336.469066737937	1.75374288340664	0.146189971698846	11.996328222974	3.71410876719067e-33	1.2664827376367e-31
ENSDARG00000003811	143.426114697153	-2.13009791424685	0.177580993288327	-11.9950782727538	3.77060542823726e-33	1.28378768658047e-31
ENSDARG00000058004	92.1758970245376	-2.36277941064694	0.196996872421561	-11.9939945320083	3.82027987561008e-33	1.29872071570397e-31
ENSDARG00000014673	727.865392905094	-1.62431530179739	0.135444567198287	-11.9924729016221	3.89112423755125e-33	1.32079422257914e-31
ENSDARG00000056141	245.330923073916	-2.11821672485663	0.176712442512358	-11.9868001072336	4.16693036925499e-33	1.4122669164994e-31
ENSDARG00000053122	768.385781462399	1.16278796834103	0.097041782680918	11.9823434423539	4.39715491982965e-33	1.48803719900599e-31
ENSDARG00000062277	79.4592470913401	2.02301004486156	0.168847944794774	11.9812535907406	4.45535096956662e-33	1.50545028601014e-31
ENSDARG00000113393	48.4224777824907	-4.42970352886646	0.36988555832318	-11.9758758599493	4.75390426621934e-33	1.60330772929631e-31
ENSDARG00000009194	103.104921439852	-4.2902776359588	0.358246151018116	-11.9757815227493	4.75931508629261e-33	1.60330772929631e-31
ENSDARG00000014462	309.603466049058	2.01546371042796	0.168380044321051	11.9697302525058	5.1194793900143e-33	1.72204174963809e-31
ENSDARG00000071555	122.840516195326	-3.43899465838635	0.287367140403556	-11.9672508608914	5.27475214205085e-33	1.77160284349934e-31
ENSDARG00000057241	37.1473671289433	-4.03997986132859	0.337805539401049	-11.9594837565178	5.79208820205497e-33	1.94243678668014e-31
ENSDARG00000076735	44.9526077752341	-3.77648374468371	0.315840536657554	-11.9569317626202	5.97282897528309e-33	2.00004700394225e-31
ENSDARG00000055400	609.584173706731	1.59646246321803	0.133542646251283	11.9547014233492	6.13536906001168e-33	2.05139922088863e-31
ENSDARG00000034420	52.5678767137243	4.04972380705048	0.338790280641678	11.9534828430738	6.22602329042044e-33	2.07859835861794e-31
ENSDARG00000056713	115.366773570265	-2.39894807192239	0.200739024873959	-11.9505814747713	6.44725543092579e-33	2.14924552313026e-31
ENSDARG00000017369	192.447485555159	-4.13940767722399	0.346522526339261	-11.9455659086686	6.84826252613837e-33	2.27952225814159e-31
ENSDARG00000010270	186.848955811843	2.18849570566469	0.183238364571725	11.9434361400233	7.02594613451151e-33	2.33518611479635e-31
ENSDARG00000019835	145.528623173633	-1.88280380310227	0.157756429737162	-11.9348783833357	7.78726221424861e-33	2.58437595178667e-31
ENSDARG00000040396	153.066325896294	-1.70125442094122	0.142557435211633	-11.9338175410888	7.88717082458068e-33	2.61364926360548e-31
ENSDARG00000011640	113.520174534545	3.1901387028578	0.267362303621103	11.9318941363505	8.07157154059963e-33	2.67079333865619e-31
ENSDARG00000036558	279.201408328752	-2.64487766968947	0.221728180379704	-11.9284687456515	8.41063481482087e-33	2.77886876610983e-31
ENSDARG00000094992	624.493621650123	-1.45953438816354	0.122451499951893	-11.9192855027251	9.391044283252e-33	3.0949296037219e-31
ENSDARG00000070743	39.59163950582	-4.5584702262899	0.382446034873771	-11.9192508501087	9.39495084541503e-33	3.0949296037219e-31
ENSDARG00000103823	105.878598909819	-2.02520684701671	0.169945750609265	-11.9167842664864	9.67720706934937e-33	3.18321678783385e-31
ENSDARG00000042840	808.489674548186	1.2674681273707	0.106428597338704	11.9090935995055	1.06124576337599e-32	3.48572413602982e-31
ENSDARG00000103002	132.674076487211	2.20643154177832	0.185347001352061	11.9043282366747	1.12364518776641e-32	3.68525921714577e-31
ENSDARG00000062174	1251.19395202348	1.19535725583301	0.100454583843207	11.8994794473368	1.1908766232317e-32	3.9000336334135e-31
ENSDARG00000062023	64.3633024371847	-4.02175230217857	0.33825198312825	-11.8898114505768	1.33708087552757e-32	4.36843307260576e-31
ENSDARG00000103052	86.252681635594	-1.80176235232459	0.151538928984213	-11.8897656490122	1.33781429221506e-32	4.36843307260576e-31
ENSDARG00000103251	119.39136768889	-2.85999987066847	0.24064858101595	-11.8845490739832	1.42401485418154e-32	4.64279608484331e-31
ENSDARG00000007560	119.862133626	-3.60597675847478	0.303420176327203	-11.8844330068089	1.42599423067048e-32	4.64279608484331e-31
ENSDARG00000036394	701.52409733572	1.37976246827656	0.116122838166586	11.8819216793272	1.46949715120688e-32	4.77746999595423e-31
ENSDARG00000099609	78.4432533179043	-3.34615188670035	0.281657434685748	-11.8802185727273	1.49974693048051e-32	4.86872786225031e-31
ENSDARG00000043710	37.0353896076555	-3.81541717191865	0.321213874719019	-11.8781206921905	1.53785969701611e-32	4.98520991768574e-31
ENSDARG00000014003	72.0338385041154	-3.42054950867476	0.288369924611448	-11.8616721673858	1.87198741694614e-32	6.05954187789739e-31
ENSDARG00000053129	323.013307695942	-2.38480456119098	0.201196290069465	-11.8531239336848	2.07315474281675e-32	6.70100017088454e-31
ENSDARG00000063144	449.342620232266	1.76705115558458	0.149125682603462	11.8494086647926	2.16714643841734e-32	6.99468435000741e-31
ENSDARG00000101789	38.3520607595778	-4.78151520498065	0.403602310822291	-11.8470957097319	2.22778607204321e-32	7.18002913695311e-31
ENSDARG00000058966	93.2563944710822	-4.25567308128135	0.35943928983111	-11.8397548673128	2.43162632786973e-32	7.8257023102263e-31
ENSDARG00000076862	47.3768206218649	-4.47897288728692	0.378311258416502	-11.8393856583454	2.44235401435546e-32	7.84891754109772e-31
ENSDARG00000077582	221.983334040193	1.67799573412031	0.141785406659863	11.8347562957995	2.58092051595661e-32	8.28230743159352e-31
ENSDARG00000016706	175.733206608866	-3.12542083775026	0.264163261473397	-11.8313985840344	2.68628185843882e-32	8.60804954207044e-31
ENSDARG00000111920	118.092770653567	2.37527224749646	0.200864859885269	11.8252254219737	2.89125540976814e-32	9.25160309128532e-31
ENSDARG00000077467	124.936346191265	-4.12734027903546	0.349095123200674	-11.8229674513754	2.97004644966345e-32	9.49012696040532e-31
ENSDARG00000025348	184.190562289403	-2.68053724421694	0.226807810385988	-11.8185402859589	3.13077122339862e-32	9.98939646780115e-31
ENSDARG00000070261	153.995671556623	-1.90814348005502	0.161472684314617	-11.8171286255275	3.18381428928032e-32	1.01441500928782e-30
ENSDARG00000036344	238.422727980467	2.81813870559696	0.238578254915798	11.8122194606192	3.37531916290551e-32	1.0738996225569e-30
ENSDARG00000052769	202.805356838333	1.73248219832343	0.146693832272092	11.8101911408925	3.45774325439701e-32	1.09855896994249e-30
ENSDARG00000056722	4988.84812064625	1.19008632988868	0.100774015095362	11.8094563242569	3.48809433601583e-32	1.10662765617775e-30
ENSDARG00000005775	258.401134033464	2.14268939771884	0.181466814888001	11.8076101078937	3.56552332637157e-32	1.12958813467389e-30
ENSDARG00000073684	76.5165430791569	-4.51972006669187	0.382977061722104	-11.801542490217	3.83221656861786e-32	1.21235916515694e-30
ENSDARG00000079613	272.094329377549	1.70299165079942	0.144334013241649	11.7989627846641	3.95151928146689e-32	1.24833356650018e-30
ENSDARG00000039304	214.987195961836	-3.67771453937491	0.312216556592226	-11.7793706378558	4.98639896274751e-32	1.57303984227353e-30
ENSDARG00000026834	342.699604357012	1.39154323595403	0.118145177668653	11.778248282437	5.05323164612257e-32	1.59187487751971e-30
ENSDARG00000045687	323.271087737546	1.7518299009631	0.148824361132623	11.7711232733059	5.49874230746607e-32	1.72978041460922e-30
ENSDARG00000039871	32.5993600919241	-4.49621932341136	0.382128868645957	-11.7662382832874	5.82651224371388e-32	1.83031154660126e-30
ENSDARG00000052271	36.0797571963879	-3.60019368272396	0.306274348889593	-11.7547998902832	6.6718624311577e-32	2.09292201404364e-30
ENSDARG00000078179	370.600564095955	-3.63223936077935	0.309043362446511	-11.7531705972427	6.80179406799956e-32	2.13068822592946e-30
ENSDARG00000076659	278.7895199733	-2.15677280191376	0.183513552779935	-11.7526622379771	6.84284625350185e-32	2.14054581333283e-30
ENSDARG00000004372	61.7446277468754	-3.32601090043939	0.283495967510454	-11.7321277252973	8.72377782638098e-32	2.72511297555551e-30
ENSDARG00000042922	176.337557779659	1.71952742697024	0.146570625913236	11.7317328506745	8.76457657438389e-32	2.73403376800090e-30
ENSDARG00000028507	165.184310888928	-4.03551233828754	0.344037097948392	-11.7298755347974	8.95903144790399e-32	2.79079452425294e-30
ENSDARG00000020053	826.084770049747	-1.48999779475068	0.127052464718371	-11.7274214085769	9.22255406190675e-32	2.86888224195943e-30
ENSDARG00000063018	310.177279227958	1.9826981632228	0.169187265446183	11.7189562582858	1.01919939850215e-31	3.16603874346947e-30
ENSDARG00000012593	1553.08360879554	-5.45704527231603	0.465670668425042	-11.7186794065696	1.02253525021834e-31	3.17198955744816e-30
ENSDARG00000013784	93.2917935298254	-2.86995634232145	0.245210185895623	-11.704066582059	1.21488752820062e-31	3.76345533181149e-30
ENSDARG00000062129	72.7866252228235	-4.25411991366093	0.363511955449258	-11.7028335654142	1.23267415822463e-31	3.81326555733339e-30
ENSDARG00000069600	705.83472113279	1.80918106923604	0.154596131260937	11.7026283547963	1.23565937505367e-31	3.8172132976243e-30
ENSDARG00000016128	578.183189415112	1.26471451270398	0.108171373845036	11.6917671260771	1.40433812367388e-31	4.33230552379229e-30
ENSDARG00000112056	258.035611452727	2.10534779538243	0.180091304076295	11.6904467219056	1.42634387213361e-31	4.39412281160057e-30
ENSDARG00000021833	164.255522393044	-4.41663306791227	0.377829098365309	-11.6894995303988	1.44234024138472e-31	4.43728227153274e-30
ENSDARG00000029177	458.369979300291	1.59501607383553	0.136472122744851	11.6874863653845	1.47693298206922e-31	4.53745504188666e-30
ENSDARG00000025495	3099.0811182806	2.1636920202999	0.18525284522834	11.6796695761026	1.61923736234973e-31	4.96781133078038e-30
ENSDARG00000059906	3219.75661792739	-3.0748503569897	0.263298604731511	-11.6781870535363	1.64772358947802e-31	5.04827247887401e-30
ENSDARG00000076657	118.19504914556	-3.72579265565295	0.319239521183243	-11.6708377516778	1.79645415679308e-31	5.49641145095528e-30
ENSDARG00000103490	1232.30182011868	1.18952853671255	0.102005302534319	11.6614382503531	2.0062453089513e-31	6.12988905272604e-30
ENSDARG00000056036	90.3197324547499	4.41630144911736	0.378908917397382	11.6553114649602	2.15590673548681e-31	6.57816624823743e-30
ENSDARG00000015575	68.1340923230676	-3.68238563728254	0.315951511150469	-11.6549075010717	2.16615521266421e-31	6.60041973736085e-30
ENSDARG00000031307	390.672097798222	-1.58083514503664	0.135640205075519	-11.6546207236748	2.17346003518946e-31	6.61365529781426e-30
ENSDARG00000078523	82.0491300843875	-3.58984201249543	0.30816755349642	-11.6489941000136	2.32183251541384e-31	7.05552778663512e-30
ENSDARG00000020798	363.577876018837	1.53856611841301	0.132220161486023	11.6363956988183	2.69151107082468e-31	8.16778529441159e-30
ENSDARG00000100821	1511.96709773055	1.71273674451053	0.147212389063067	11.6344606280167	2.7532501521601e-31	8.34380490481627e-30
ENSDARG00000020417	182.948901744799	2.11298921288428	0.181692937337076	11.6294515563049	2.91967374102892e-31	8.8361670739676e-30
ENSDARG00000008133	69.5409651910008	-4.38933997211059	0.377657546991334	-11.6225400685858	3.165815874684e-31	9.56813228160584e-30
ENSDARG00000042114	245.084342592499	2.02027519873607	0.173869081009698	11.6195196236379	3.27975157961004e-31	9.89908804467437e-30
ENSDARG00000008030	129.530516562039	-4.10280829637816	0.353109742771465	-11.6190741840661	3.29689515834028e-31	9.93740261289205e-30
ENSDARG00000031891	49.3918155627872	-4.8927921596252	0.421154152355805	-11.6175802429026	3.35504441375286e-31	1.0099045415252e-29
ENSDARG00000073665	91.3987088298098	-2.42405172707299	0.20866725381584	-11.6168286242572	3.38468379882023e-31	1.01745508272745e-29
ENSDARG00000105223	1839.76691016947	-5.5618821982936	0.478846380483565	-11.6151701777027	3.45100583354689e-31	1.03599751736922e-29
ENSDARG00000071692	46.0480615606751	-4.72536680509808	0.40725036972416	-11.6031000985921	3.97416130478262e-31	1.19144822472913e-29
ENSDARG00000005560	6256.23415103454	1.32757163666077	0.114448190108542	11.5997608647347	4.13231311303562e-31	1.23720125173794e-29
ENSDARG00000025076	63.0709969104583	-3.04921728257619	0.263201501164403	-11.5851059704693	4.90359808828497e-31	1.46615613523219e-29
ENSDARG00000104282	647.762985505546	1.86858575666404	0.161416880998822	11.5761483253891	5.44374238314002e-31	1.62548109796033e-29
ENSDARG00000079699	37.7365925859196	-3.63839861370868	0.314346025284781	-11.574501730736	5.54927247147698e-31	1.65477971495912e-29
ENSDARG00000098057	575.817972971085	3.20047830488735	0.27651820219578	11.5742048063127	5.56851730404608e-31	1.65830445314492e-29
ENSDARG00000060656	291.4726390359	1.88086731234086	0.16258931060491	11.5682101445854	5.97154031028167e-31	1.77595676205248e-29
ENSDARG00000039459	32.3609971157311	-4.59371998666934	0.397323775347231	-11.5616539248243	6.44552355233027e-31	1.91437192209171e-29
ENSDARG00000011683	93.136449491398	-2.37675079042478	0.205586906504776	-11.5608081800169	6.50932533613695e-31	1.93075406882628e-29
ENSDARG00000068629	235.167029631774	-2.6194172600838	0.226703791659586	-11.5543601671077	7.01681291505203e-31	2.07852143843086e-29
ENSDARG00000045946	38.1142369140658	-3.56548631727307	0.308650358984706	-11.5518618834645	7.22382926039616e-31	2.13700962292647e-29
ENSDARG00000056966	96.0096348193216	-1.70166768264781	0.147311262581247	-11.5515110849674	7.25337896040887e-31	2.14291295080333e-29
ENSDARG00000004311	42.6454984912767	-4.07685607436352	0.353145084920999	-11.5444225289885	7.87687136464571e-31	2.32404124081059e-29
ENSDARG00000043705	38.4671331894558	-3.95098843046264	0.342247884263368	-11.5442304017934	7.89449097157271e-31	2.32616696372133e-29
ENSDARG00000012019	114.718447308945	2.42989603708787	0.210536754265614	11.54143392	8.15542421339474e-31	2.39988669046339e-29
ENSDARG00000034771	71.7843316688942	-2.93379396559072	0.254315638061949	-11.5360344646839	8.68369644750046e-31	2.55197842309109e-29
ENSDARG00000039125	298.783473240152	-1.32272589453894	0.114678514284309	-11.5342085027336	8.86992189038985e-31	2.60328128018209e-29
ENSDARG00000053431	187.085532387303	2.05363930049473	0.178054491988465	11.5337685534368	8.91538067663514e-31	2.61318933612396e-29
ENSDARG00000006353	131.671308325929	-4.04530699811632	0.350792275609611	-11.5319158356219	9.10936833072962e-31	2.66654969419195e-29
ENSDARG00000086950	187.317986353136	-3.58357950426641	0.310950922888696	-11.5245823069937	9.91920740398322e-31	2.89981017497337e-29
ENSDARG00000096662	56.2640571199769	-3.33523712850705	0.289597392898012	-11.516806470981	1.08560354440589e-30	3.16953662278503e-29
ENSDARG00000055632	58.1356924926867	-4.33004006923623	0.37617224899732	-11.5107908166481	1.16406012303812e-30	3.39416225170451e-29
ENSDARG00000044541	1338.08606369399	1.58715796077246	0.137957104123276	11.5047207670742	1.24892907209946e-30	3.63687494463382e-29
ENSDARG00000045893	772.203509881216	1.65376693000806	0.143766563182379	11.5031401836471	1.27201817924972e-30	3.69928724395084e-29
ENSDARG00000037238	599.166746584881	-1.6907134477489	0.147079198375786	-11.4952587885959	1.39362725206692e-30	4.04768071195249e-29
ENSDARG00000027590	861.926386143996	-1.4690730833074	0.127914249526209	-11.4848274429848	1.57249116778684e-30	4.56124548474275e-29
ENSDARG00000078136	407.761963123198	1.71333727779293	0.149234040781525	11.480874395817	1.64607319016237e-30	4.768488288233e-29
ENSDARG00000078362	158.860966862256	-3.36810827543207	0.29336988858281	-11.4807565687893	1.64831809211591e-30	4.7688062937058e-29
ENSDARG00000071863	167.867821276995	-2.13315404834544	0.186113998194379	-11.4615454454831	2.05809196408826e-30	5.94663441370132e-29
ENSDARG00000039273	42.4745566443222	-5.46651033761129	0.477201159127708	-11.4553584647693	2.21046867848955e-30	6.37865864781191e-29
ENSDARG00000086421	57.0329754383574	-3.7487592933185	0.327710665420641	-11.4392349376444	2.66222740994921e-30	7.67236763886653e-29
ENSDARG00000059534	207.717892531183	1.92542248433679	0.168383062071338	11.434775331031	2.80261208559866e-30	8.06653877987707e-29
ENSDARG00000012874	128.655152727202	-3.95886162244899	0.346252648681809	-11.4334479101329	2.84579973546663e-30	8.18030078399579e-29
ENSDARG00000009342	385.541421836013	-1.85972623883522	0.162665963648025	-11.432792682182	2.86736042693075e-30	8.23168317936996e-29
ENSDARG00000036505	620.361829728063	1.81664726336477	0.15890900624532	11.4319968785172	2.89376499100809e-30	8.29682170400072e-29
ENSDARG00000053091	133.722082556862	-2.76113897796365	0.241767817519223	-11.4206225059053	3.29862687101669e-30	9.44549117489202e-29
ENSDARG00000022727	63.6009634062542	-4.79505357893102	0.419964996982108	-11.4177457964081	3.40963126885948e-30	9.75084691292913e-29
ENSDARG00000004302	160.795685303739	1.80582141498984	0.158163776132725	11.4174146517244	3.42264484399097e-30	9.77554636707651e-29
ENSDARG00000089444	104.558795314086	2.312624862358	0.202811100969183	11.4028514775895	4.04644531684356e-30	1.15424465072415e-28
ENSDARG00000068036	114.975934558784	-4.17127780625219	0.365989309767023	-11.3972667915014	4.31452469118149e-30	1.22914424716248e-28
ENSDARG00000099850	235.881274675854	1.7745139790149	0.155717913312115	11.3956958532968	4.39306048138067e-30	1.24992364142213e-28
ENSDARG00000016154	2379.56657976574	-3.17069584775494	0.27825407587667	-11.3949664089028	4.43000829082914e-30	1.2588325085963e-28
ENSDARG00000038006	48.6838806619853	-6.01557581374834	0.527927425628443	-11.3947022293593	4.44346544554205e-30	1.26105210579646e-28
ENSDARG00000053528	84.851438345673	-3.26090996275406	0.286257202095707	-11.3915385844644	4.60780646543052e-30	1.30603245438313e-28
ENSDARG00000026985	335.724414504417	-1.91496820846044	0.168194051917172	-11.3854692638208	4.94015852447909e-30	1.39845932375463e-28
ENSDARG00000019341	383.25906749921	1.90711500863325	0.167575923622349	11.3806026988169	5.22374655427859e-30	1.47686556063053e-28
ENSDARG00000061654	63.8979556921098	-2.92022180336148	0.256622727734886	-11.3794355984647	5.29412402261877e-30	1.49487054418698e-28
ENSDARG00000070081	47.7154890165943	-4.88019952982102	0.428910012122198	-11.3781431813036	5.37315663818721e-30	1.5152708777009e-28
ENSDARG00000007804	138.684882351791	-3.01491348828858	0.265002057287995	-11.3769437080712	5.44755278920244e-30	1.53431389088066e-28
ENSDARG00000111977	180.534988790101	2.19597230746124	0.193130505851271	11.3704062327282	5.87136900116156e-30	1.65159983174992e-28
ENSDARG00000022315	1990.59697388793	1.28223718278704	0.11277644772771	11.3697248727226	5.91738108766336e-30	1.6624491395341e-28
ENSDARG00000074310	123.273472607533	2.23847291097732	0.196933180353021	11.3666620676346	6.12867103821498e-30	1.71964657837351e-28
ENSDARG00000021811	1526.96339196366	1.3637380270032	0.120039894166865	11.3607066756281	6.56117287018656e-30	1.83869254774927e-28
ENSDARG00000088835	684.087294076708	1.32459764131537	0.116602398528652	11.359951922343	6.6181049644059e-30	1.85232298721812e-28
ENSDARG00000075468	37.1722023062435	-4.10801370345958	0.361983846355235	-11.3486105659758	7.53505366698679e-30	2.10632570278035e-28
ENSDARG00000019367	219.555890059388	-3.09010615886669	0.272412754383365	-11.3434709247057	7.99108659222911e-30	2.23101148796796e-28
ENSDARG00000053499	125.445260072856	2.72128714919262	0.239944732512683	11.3413081449862	8.19107920655904e-30	2.28399193606113e-28
ENSDARG00000074443	254.014106650813	1.33402702669345	0.117664600399087	11.3375392613308	8.55152833441099e-30	2.38152600185872e-28
ENSDARG00000010154	34.5684727183492	-4.97878748080585	0.439198617350696	-11.3360727564184	8.69599800338836e-30	2.41874365386898e-28
ENSDARG00000070314	145.848931288107	-3.28696764061099	0.289977759089204	-11.3352405058066	8.77906004518009e-30	2.43880977747634e-28
ENSDARG00000095906	711.513459759248	-2.25529208593542	0.199162040360355	-11.3239053077323	9.99193013542947e-30	2.77229514999773e-28
ENSDARG00000079008	119.88247219406	1.97947437961252	0.17487476420168	11.3193826945186	1.05210147394271e-29	2.91546977921965e-28
ENSDARG00000074695	60.5190085530547	-3.79881908861473	0.335611313619368	-11.3191031841172	1.05546110319323e-29	2.92115535809428e-28
ENSDARG00000074521	91.9594946165426	2.10258871413114	0.185877435162129	11.3116942478639	1.14850112182357e-29	3.17472432622888e-28
ENSDARG00000041502	45.3291529332412	-4.58776788907615	0.405628546376318	-11.3102687916345	1.1673137347377e-29	3.22273822810463e-28
ENSDARG00000078675	2046.82884270373	0.937625918321288	0.0829105393090275	11.308886977885	1.1858421853627e-29	3.26985002593529e-28
ENSDARG00000068745	593.527907606778	2.0193820907813	0.178596685120846	11.306940492288	1.21243830537729e-29	3.33906406295953e-28
ENSDARG00000015567	1723.16592675104	-1.24944864502793	0.110524221362681	-11.304749579985	1.24308282227212e-29	3.41924320633593e-28
ENSDARG00000077139	60.6238956726216	-4.90878540921198	0.434462682060807	-11.2985202455776	1.33447636929275e-29	3.66611681527104e-28
ENSDARG00000025206	309.878101881436	1.84358547476506	0.163205036125303	11.2961310418731	1.37127215222981e-29	3.76257537101386e-28
ENSDARG00000070657	1398.72334563677	-1.06950034686554	0.0946859975898556	-11.2952323900965	1.3853712135851e-29	3.79659706201512e-28
ENSDARG00000061603	226.93624375578	1.30687239304156	0.115704661387351	11.2948983850051	1.3906480504285e-29	3.80638777038243e-28
ENSDARG00000042527	214.446651102836	-1.88363287312547	0.1668545267992	-11.2890726386603	1.48596178866075e-29	4.06229578332165e-28
ENSDARG00000060532	717.265144012289	2.01928070110207	0.178967077559258	11.2829729838632	1.59270744674277e-29	4.34879227665035e-28
ENSDARG00000003244	38.3192136227822	-2.85146491883955	0.25277436672796	-11.2806727824121	1.63490815930802e-29	4.45856822199568e-28
ENSDARG00000079570	59.1478824436091	-4.62327897688564	0.410097722536832	-11.2736031506988	1.77168177431542e-29	4.82567224747987e-28
ENSDARG00000102701	39.1127111575816	-5.2375272659357	0.465174425247764	-11.2592760514426	2.0846417549809e-29	5.67119045036521e-28
ENSDARG00000019838	164.083554364629	-2.266801124184	0.201335725359482	-11.2588122159476	2.0956419691562e-29	5.69418045998829e-28
ENSDARG00000055398	264.262998082715	-6.04408181742701	0.536844999591142	-11.2585230784121	2.10252821030525e-29	5.70513074800888e-28
ENSDARG00000058543	114.066029537129	-2.6435658148875	0.234807705785731	-11.2584287046347	2.10478071921169e-29	5.70513074800888e-28
ENSDARG00000096375	64.3850297557634	2.06089003137236	0.183058220820124	11.2581124307846	2.11234700239513e-29	5.71869943012064e-28
ENSDARG00000027310	178.202596932367	-2.78724681873686	0.24770450606298	-11.2523056727446	2.25615943923514e-29	6.09659678132285e-28
ENSDARG00000076857	65.0387908068278	-3.59941085358985	0.319883441464033	-11.2522575007827	2.25739222661921e-29	6.09659678132285e-28
ENSDARG00000040157	92.5252171257009	-2.40998968126513	0.214204375018942	-11.250889161587	2.29269045120605e-29	6.18444942363371e-28
ENSDARG00000063230	51.3402868414947	-3.19080070652951	0.283651389706295	-11.2490219414522	2.34174315927845e-29	6.30914758292934e-28
ENSDARG00000101759	185.872691792999	1.8939209828539	0.168379709655445	11.2479169059587	2.37126197845617e-29	6.38098027576127e-28
ENSDARG00000006456	85.435123273564	-4.10080803217504	0.364676134840673	-11.2450682684972	2.44907134453542e-29	6.58243182673869e-28
ENSDARG00000027394	223.97870948936	2.3656291189903	0.210399256488368	11.243524138219	2.4923020525493e-29	6.6905728778472e-28
ENSDARG00000041493	119.274268333075	-2.18932633941867	0.194735108154649	-11.2425867126128	2.51891546746513e-29	6.75230594877367e-28
ENSDARG00000098680	58.0506563316605	-2.62955576540927	0.233894185631856	-11.2425016393872	2.52134459873617e-29	6.75230594877367e-28
ENSDARG00000016774	39.1772791221941	-3.69621650508845	0.328785666018142	-11.2420244770783	2.53501235665628e-29	6.78077856118778e-28
ENSDARG00000037261	205.041660166302	-2.11870821037113	0.188531910874924	-11.2379289030637	2.65538987932496e-29	7.09427427688074e-28
ENSDARG00000016598	695.693708832987	1.47828894657347	0.131628879573306	11.2307341015555	2.88075075137057e-29	7.68716463941e-28
ENSDARG00000001975	158.399544649453	-4.55530126130539	0.405708625590836	-11.2280118636164	2.97088142025819e-29	7.91821438203659e-28
ENSDARG00000074328	537.288531058047	2.1376187194971	0.190448166913331	11.2241496158369	3.10357718220355e-29	8.26202578838095e-28
ENSDARG00000043394	60.0239771278894	3.16400413107646	0.281956127808052	11.2216186102202	3.19370803095333e-29	8.4918415323027e-28
ENSDARG00000055377	87.4285756701233	2.57686005504056	0.229913869904379	11.2079365029708	3.72782800204833e-29	9.90024238118304e-28
ENSDARG00000097523	149.505175710737	-3.60542466210503	0.321789298785415	-11.2043025536076	3.88400773590343e-29	1.0302768738884e-27
ENSDARG00000078604	367.939984082036	1.35446064292153	0.120914615309294	11.2017942533819	3.99557944788803e-29	1.05861526653119e-27
ENSDARG00000097615	211.987744043536	-2.09404508708547	0.186949683776259	-11.2011159622587	4.02629293157178e-29	1.06548877519734e-27
ENSDARG00000099137	70.4394597720255	-4.21351948788526	0.376297252743335	-11.1973166350997	4.20271024945001e-29	1.11085838368599e-27
ENSDARG00000101908	453.394327831813	1.52752252785364	0.136526482511271	11.1884705425377	4.64374511491263e-29	1.22598164469945e-27
ENSDARG00000070389	43.5646067239346	-5.47354884649507	0.48950032866446	-11.1819104625097	5.00018242902778e-29	1.31852508326252e-27
ENSDARG00000004402	542.482731070081	1.56990850885818	0.140406370884118	11.1811771714681	5.04167462899361e-29	1.32789861837939e-27
ENSDARG00000091481	167.25235315962	-6.57363772721581	0.588345614020633	-11.1730886923639	5.5226444729729e-29	1.45286530393227e-27
ENSDARG00000056206	732.376634385045	1.06119423413506	0.094984604651866	11.1722761601684	5.57340726831593e-29	1.4644947216216e-27
ENSDARG00000017047	282.457070805939	1.54597659782232	0.138397180211501	11.1705787318769	5.68095233146826e-29	1.49099965127313e-27
ENSDARG00000007960	20510.1145847611	0.608332424860811	0.0544652273928221	11.169189113511	5.77052605668763e-29	1.51273121450843e-27
ENSDARG00000006288	62.6485804537401	-4.90152135615066	0.439045198978586	-11.1640472724762	6.11432013233584e-29	1.60097702409989e-27
ENSDARG00000037061	82.2288560801304	-2.42760618912566	0.217506036171948	-11.1610980175581	6.32060533304733e-29	1.65305292873082e-27
ENSDARG00000030932	50.4421289701273	-4.64691278348839	0.416889620754175	-11.1466262342581	7.43730581823691e-29	1.94283304620259e-27
ENSDARG00000036080	5943.20892602182	-1.72154528413268	0.154528919776255	-11.1406025915753	7.95790667973988e-29	2.07640006649521e-27
ENSDARG00000003293	476.892586842917	-3.58144663470259	0.321509314477251	-11.1394801750169	8.05883451889712e-29	2.10028085157021e-27
ENSDARG00000075126	74.2141492954578	1.73947524418902	0.15616431802137	11.1387496595156	8.12520375802082e-29	2.11510985938689e-27
ENSDARG00000051763	100.111379423603	-2.06914568356776	0.185811356644886	-11.1357331485514	8.40505293379267e-29	2.18541160973527e-27
ENSDARG00000038991	47.4953637346677	-2.65484316883276	0.238510767960133	-11.1309153525367	8.87197267483363e-29	2.30413383363266e-27
ENSDARG00000090820	44.438116572805	-4.24772407982205	0.381659020936674	-11.1296310235173	9.00073014876814e-29	2.33485839573445e-27
ENSDARG00000057992	88.9830410818617	-4.34946695820617	0.390853579584724	-11.1281236385948	9.15421608779535e-29	2.37191898284117e-27
ENSDARG00000059582	153.218302086455	1.93025243162104	0.173488784264421	11.1260934809426	9.36504320240431e-29	2.42373395047161e-27
ENSDARG00000054162	46.8214034302988	-3.82497735593604	0.343834464191332	-11.1244734146475	9.53673327446085e-29	2.46531177876254e-27
ENSDARG00000015805	177.380512661527	-2.7201320216511	0.244554505844529	-11.1228047598533	9.71683738961742e-29	2.50896604736538e-27
ENSDARG00000056659	137.517158509083	2.03911637768253	0.183548304194543	11.1094264075645	1.12882264926781e-28	2.90836942330032e-27
ENSDARG00000008540	579.24511840744	-2.25598508246467	0.203069661711428	-11.1094146878057	1.12897080367198e-28	2.90836942330032e-27
ENSDARG00000076801	36.3252562834058	-3.92946847972738	0.3539066116977	-11.1031225465882	1.21136320398083e-28	3.1170273226857e-27
ENSDARG00000020187	192.759999314899	-2.63255378783072	0.237138632087364	-11.1013282174153	1.23593341237633e-28	3.17659065194767e-27
ENSDARG00000029482	119.484457470264	2.77758382245682	0.250458199167605	11.0900095572358	1.4027277737596e-28	3.60114078470354e-27
ENSDARG00000069537	29.0809003123986	-3.99796416643128	0.36054080415006	-11.0887980511834	1.42185331350649e-28	3.64604979990442e-27
ENSDARG00000059073	164.736935537533	-2.61607609467831	0.236019798598535	-11.084138323193	1.49785611370081e-28	3.8365385664573e-27
ENSDARG00000098045	163.476381975789	-2.21360018879807	0.199716901032767	-11.0836898497383	1.50538021028505e-28	3.85139369950935e-27
ENSDARG00000036987	45.8170273079821	-6.46439548596474	0.58331515191839	-11.0821662435903	1.53122311236379e-28	3.91009690030841e-27
ENSDARG00000033234	1783.60818941984	1.44666769139439	0.130540569824722	11.0821309676895	1.53182663432723e-28	3.91009690030841e-27
ENSDARG00000014793	122.480613989741	-2.14227218256632	0.19332421279497	-11.0812409454283	1.54713201810665e-28	3.94465680643973e-27
ENSDARG00000019507	1800.01654546618	-1.79007871149275	0.162018339090593	-11.0486178388227	2.22615817226271e-28	5.66946895980475e-27
ENSDARG00000008434	719.312309857299	1.17905151627044	0.1068796164355	11.0315844647701	2.69082007256941e-28	6.8450417221911e-27
ENSDARG00000055659	113.833005969724	-1.94856837922433	0.176640656333562	-11.0312564483723	2.70065344026014e-28	6.86224056748695e-27
ENSDARG00000055945	482.994216121812	-2.22390422737693	0.201663591072007	-11.0277924515529	2.80669911004452e-28	7.12359370714139e-27
ENSDARG00000055136	24.2556129807036	-4.73267049318621	0.429198563889474	-11.026762182748	2.83902905257495e-28	7.19747036200471e-27
ENSDARG00000053544	134.61210742091	1.6708198899277	0.151540361020924	11.0255768078644	2.8766834792957e-28	7.2846627562437e-27
ENSDARG00000006859	1784.66631272173	0.86330712718653	0.0783186316277341	11.0230108627283	2.9598981713569e-28	7.4868998479339e-27
ENSDARG00000055373	107.951735765733	-2.65782382039416	0.24117280100672	-11.0204127882568	3.04658742575491e-28	7.69745816224389e-27
ENSDARG00000027600	75.6344266095767	-3.25982553930425	0.295900470617879	-11.0166284375868	3.17738346662069e-28	8.01885420643765e-27
ENSDARG00000006301	502.807807291235	1.45707766270733	0.13230028436109	11.0134129321332	3.29288540463281e-28	8.30097014813475e-27
ENSDARG00000104110	41.4773136757865	-3.89292679498823	0.353621487083278	-11.0087393927831	3.46822387601746e-28	8.73312066187711e-27
ENSDARG00000098375	166.972790294501	-1.83848413560361	0.167047485396555	-11.0057576217878	3.58489899735747e-28	9.01674764706973e-27
ENSDARG00000101584	1655.66441155096	-2.07367356799044	0.18847065354711	-11.0026337202258	3.71131291964832e-28	9.32420405628181e-27
ENSDARG00000054771	87.2248512777046	-3.30624832086246	0.300778690808418	-10.9922957373612	4.16202775757361e-28	1.04448190972367e-26
ENSDARG00000002666	34.954754512428	-3.6719743115093	0.334122570665231	-10.9899020117033	4.27389844457428e-28	1.07135265723419e-26
ENSDARG00000024717	46.1875828624929	-2.64562470227317	0.240792146546502	-10.9871718833747	4.4051354554494e-28	1.10301233629442e-26
ENSDARG00000007744	257.176470683958	-1.24337254606732	0.113199051562543	-10.9839484421859	4.56523991943361e-28	1.14182120493337e-26
ENSDARG00000062855	123.331121066196	-2.28147190074754	0.207835306968622	-10.977306666629	4.9135522611389e-28	1.2275636437644e-26
ENSDARG00000041323	712.915126819902	2.09469764969548	0.190900090022863	10.9727431215177	5.16802887666943e-28	1.28969748559119e-26
ENSDARG00000079071	50.7990664869451	-3.24972925693726	0.296249560401238	-10.9695665118823	5.35284047303136e-28	1.33432691925397e-26
ENSDARG00000040041	1897.24405399111	-1.66777076362849	0.152055978776693	-10.9681367154773	5.43814952883133e-28	1.35408104488794e-26
ENSDARG00000071697	107.538083551105	-3.98183823220035	0.363160933766612	-10.9643903348902	5.66812745677388e-28	1.40977312635907e-26
ENSDARG00000115868	85.3393765308664	3.61679123754885	0.329874752209935	10.964134761205	5.68416320428514e-28	1.41218893401233e-26
ENSDARG00000104222	110.695107423489	-2.62617468476007	0.239533253907121	-10.9637164858052	5.71050467074646e-28	1.41715690912358e-26
ENSDARG00000028071	139.648797660325	-2.75859869719928	0.251633166159453	-10.9627786324925	5.77000818492802e-28	1.43033443740696e-26
ENSDARG00000024828	288.757269119473	-1.59141813663317	0.145235711663639	-10.9574850317726	6.11758445625771e-28	1.51444281098222e-26
ENSDARG00000089877	1606.29626274007	1.58534279583186	0.144682296229966	10.9574069332714	6.12286482344724e-28	1.51444281098222e-26
ENSDARG00000054916	75.6955587396405	-2.37303075200094	0.216742874961392	-10.9485986675393	6.74835223735645e-28	1.66730583209465e-26
ENSDARG00000058179	565.499717988799	-3.86947923393886	0.353435639862871	-10.9481863103567	6.77913878070265e-28	1.67306148803308e-26
ENSDARG00000058666	46.7046951898452	-4.501861519932	0.411304867076086	-10.945315458908	6.99737177018239e-28	1.72501433208635e-26
ENSDARG00000102340	91.0022411612501	-3.31624495529371	0.30304315623378	-10.9431441927546	7.1670394705807e-28	1.76489334702778e-26
ENSDARG00000061140	241.117759677735	-5.29955037417627	0.484327764294129	-10.942074282898	7.25213911417897e-28	1.78388245721572e-26
ENSDARG00000069100	895.305711070989	-2.04656932037139	0.187057306305049	-10.940868126444	7.34927794546405e-28	1.80578793082442e-26
ENSDARG00000056134	47.6639694473742	-5.90145251751568	0.539581157449331	-10.9370989628559	7.66122519845697e-28	1.88036774513776e-26
ENSDARG00000077631	78.0088075915469	-2.09959145104015	0.191972059227016	-10.9369637409436	7.67265730648313e-28	1.88110648672119e-26
ENSDARG00000093156	630.223392306333	-3.49016172186064	0.319335688137441	-10.9294446299359	8.3357014055416e-28	2.0414242422453e-26
ENSDARG00000008829	118.889844839345	1.91543398234067	0.175280413904284	10.927826673131	8.48564057712585e-28	2.07586837119503e-26
ENSDARG00000013789	38.2413030687567	4.38630010362522	0.401394536333126	10.9276527371188	8.50191795161697e-28	2.07757480797992e-26
ENSDARG00000007818	933.024214665047	1.24398915841594	0.113965731865608	10.9154667640172	9.72285612988257e-28	2.37333324219593e-26
ENSDARG00000043510	402.915603425452	1.53126880596135	0.140337345997418	10.9113422024493	1.01742932006075e-27	2.48081701567214e-26
ENSDARG00000116118	50.9817614969633	-4.02946679840659	0.369432170158525	-10.9071898007083	1.0649771187713e-27	2.5939219136049e-26
ENSDARG00000075713	267.865551722193	2.53335335116876	0.232282501337725	10.9063460939979	1.07490419288794e-27	2.61524892681397e-26
ENSDARG00000104089	51.8863059674752	-3.9408055713817	0.361429227106394	-10.9033948442184	1.11035612350033e-27	2.69856409340369e-26
ENSDARG00000101919	152.850558593965	-3.34537906946865	0.307024073036982	-10.8961458180698	1.20243398868425e-27	2.91916990622422e-26
ENSDARG00000002255	260.448492899383	2.12950375496492	0.195510621379906	10.8920105717785	1.25831178157955e-27	3.05150853871652e-26
ENSDARG00000100947	89.7352367957061	-3.98675835130587	0.366034424375115	-10.8917579490289	1.26180763346046e-27	3.05666740708671e-26
ENSDARG00000099054	35.1544326504431	-4.03700159233062	0.370699034771737	-10.8902403665994	1.2830119480306e-27	3.10466650696246e-26
ENSDARG00000003927	525.537745569398	-1.46724135015965	0.134847099227525	-10.8807779964477	1.42342834577919e-27	3.44072208906691e-26
ENSDARG00000102792	28.7789255201336	-3.90528631385534	0.359010802607574	-10.8779075322814	1.46896286507666e-27	3.54694979367429e-26
ENSDARG00000104367	113.497161988128	-2.55823873392697	0.235192889884877	-10.8771941838003	1.48050110911538e-27	3.57094948942678e-26
ENSDARG00000035360	135.067132996015	-2.1930856362612	0.201702338361677	-10.8728815643611	1.55219590249376e-27	3.73983770034501e-26
ENSDARG00000012896	222.366222675144	2.03781412343717	0.187435272540599	10.8720951815288	1.56563537286381e-27	3.76815366949496e-26
ENSDARG00000036774	135.461881926801	-2.53283065084687	0.233019671338466	-10.8696001341787	1.60904494003248e-27	3.86612990223121e-26
ENSDARG00000102755	204.342830337074	1.77153254704498	0.162981117370246	10.8695570114455	1.60980560066041e-27	3.86612990223121e-26
ENSDARG00000036096	962.637014618701	-1.47319748958599	0.135540554815802	-10.8690531154166	1.61872051633474e-27	3.88336441808125e-26
ENSDARG00000074849	1115.24216813893	-1.36293412249761	0.125481373780351	-10.861644891483	1.75558072929427e-27	4.20717763828193e-26
ENSDARG00000036031	246.922328903391	1.6293707651542	0.150029625312824	10.8603268304965	1.78110601086891e-27	4.26377307103506e-26
ENSDARG00000028275	93.2057000363534	-4.24110701125584	0.390644965188452	-10.8566790543681	1.85368283183895e-27	4.43276296029154e-26
ENSDARG00000037018	247.260099680061	-2.10900580372718	0.194266274193261	-10.8562632010386	1.86214073824092e-27	4.44822603086748e-26
ENSDARG00000093768	518.929791431339	2.14903418285036	0.197993095605605	10.8540864835567	1.90704069335472e-27	4.55061473141856e-26
ENSDARG00000057296	148.563595670577	1.85763680981413	0.171302176327909	10.8442102116567	2.12462917662008e-27	5.06441757308532e-26
ENSDARG00000104436	4329.9842582031	1.23686929290857	0.114066455537392	10.8434095464912	2.14331173694446e-27	5.1035040132894e-26
ENSDARG00000014101	47.7005283699644	-3.15836771347949	0.291464024271797	-10.8362180250906	2.31859064920897e-27	5.51498638446032e-26
ENSDARG00000016022	448.165101847061	-1.55692513984	0.143738383034494	-10.8316589276391	2.43699674011291e-27	5.79045980749168e-26
ENSDARG00000053857	111.914371947333	-2.30879613697743	0.213162272707896	-10.8311668272615	2.45013045142484e-27	5.81547966339785e-26
ENSDARG00000097478	1429.81303452556	-2.07000488770754	0.191129175781158	-10.8303971868622	2.47081232614659e-27	5.85834323826796e-26
ENSDARG00000003217	79.2193634613069	-2.40580170739759	0.222137205003918	-10.8302510934859	2.47475767142274e-27	5.86147535431886e-26
ENSDARG00000009014	313.957429498594	-5.09834707675707	0.470924346964348	-10.8262550229603	2.58513037672218e-27	6.11640751738241e-26
ENSDARG00000056964	390.656508209278	-1.57967452829765	0.145916190204068	-10.825903048102	2.59508281510707e-27	6.13345763761021e-26
ENSDARG00000015399	150.264206124286	-5.91236606210275	0.546240364465948	-10.8237443563571	2.65695848131855e-27	6.27306212264797e-26
ENSDARG00000094324	119.773580919731	-4.63665006517987	0.428405964043734	-10.8230287492135	2.67779144357369e-27	6.31557253349718e-26
ENSDARG00000056985	53.8111295484101	-4.22148919607573	0.390398140427978	-10.8132922750295	2.97787023050304e-27	7.01589995762504e-26
ENSDARG00000029621	110.361339189195	-3.67582017783303	0.339969864398575	-10.8121941464893	3.01374059722965e-27	7.09292900306893e-26
ENSDARG00000102798	2015.63440728028	-1.78871084442277	0.165450488568491	-10.8111548046732	3.04808525678659e-27	7.1662088642451e-26
ENSDARG00000098049	201.828197220003	1.86896852573742	0.172897459358893	10.8096934024802	3.0970342205807e-27	7.27363399754679e-26
ENSDARG00000100946	38.2599000934839	-3.07051720815446	0.284350074684976	-10.7983696208141	3.50369567119206e-27	8.22006752269693e-26
ENSDARG00000076119	156.501704592085	-2.41806643560336	0.223944266868551	-10.7976259871064	3.53218198745387e-27	8.27820405978826e-26
ENSDARG00000060526	69.0393430401132	-4.10699112905825	0.380883630878708	-10.7827976738809	4.15066280202316e-27	9.71751086825862e-26
ENSDARG00000053358	1787.85976917387	1.56271349760124	0.144938094592109	10.781937640336	4.18966038538159e-27	9.79854080706784e-26
ENSDARG00000040712	45.5741845252348	-3.95134014195901	0.366826072748442	-10.7716992752277	4.68277563135239e-27	1.09403549922861e-25
ENSDARG00000078327	232.380827009983	1.7529393024676	0.16290454893632	10.7605301012978	5.28651843738334e-27	1.23379717135796e-25
ENSDARG00000076742	101.409764506938	-2.06397490047948	0.191833538452457	-10.7591973600122	5.36352717102331e-27	1.25046325015455e-25
ENSDARG00000098113	84.5289047876315	1.91789083117462	0.178346783202803	10.7537169817845	5.69206052903486e-27	1.32567436825854e-25
ENSDARG00000021374	138.579885229157	-1.81534515682583	0.168818850251704	-10.7532136021493	5.72321908334171e-27	1.33154268985872e-25
ENSDARG00000056740	5049.30292362892	1.23805414500049	0.11516606715035	10.7501643117169	5.91561431630066e-27	1.37487248443887e-25
ENSDARG00000035682	35.9005806358789	-3.94045881599694	0.366576466244164	-10.7493502143488	5.96805556189124e-27	1.38561872115219e-25
ENSDARG00000071678	921.244160773232	1.43079244451142	0.133196811435183	10.7419421613383	6.4669425275916e-27	1.49988744915637e-25
ENSDARG00000096902	46.2657516671514	-3.41407309451315	0.31789110929795	-10.7397564595405	6.62188345552308e-27	1.53422994791606e-25
ENSDARG00000009401	166.441921486981	-6.064261566965	0.564701366768817	-10.7388823966627	6.68486967380191e-27	1.54721828149602e-25
ENSDARG00000053547	308.384891861941	1.89184623738202	0.176341599227672	10.7283037335932	7.49595045166e-27	1.73314755008102e-25
ENSDARG00000043589	49.9831244194311	-5.4555617087792	0.508602289718382	-10.726577168577	7.63728996708636e-27	1.76400073851989e-25
ENSDARG00000014587	464.228091971507	-2.85900440585413	0.266613762519638	-10.7233939419896	7.9048361109363e-27	1.82391027415044e-25
ENSDARG00000069432	633.237673529992	-2.19449621968513	0.20468653550846	-10.7212534240896	8.08994849883619e-27	1.86469555956147e-25
ENSDARG00000012667	1949.54766675346	1.84816941576682	0.172404119648213	10.7199840673064	8.20174619616075e-27	1.88851547722939e-25
ENSDARG00000007171	252.058685013684	2.22734704266032	0.207873444974334	10.714918603169	8.66334314140831e-27	1.99274736419521e-25
ENSDARG00000101701	123.79306038201	-4.03795959759433	0.376878884081324	-10.7142102361007	8.72991422645041e-27	2.00599417950381e-25
ENSDARG00000061436	136.292763622064	-6.85351424428982	0.63977347489763	-10.7124076148772	8.90161775819158e-27	2.04334668683668e-25
ENSDARG00000011257	31.6973237982623	-5.6916877459003	0.531988082568288	-10.6989008445874	1.02992634060411e-26	2.36174587447565e-25
ENSDARG00000071560	104.967048312856	-4.19284592879722	0.391911513229333	-10.698450510546	1.03494330846625e-26	2.37081628662499e-25
ENSDARG00000002732	41.9118238782074	-7.84400387003636	0.733295547509081	-10.6969200845164	1.05217487423352e-26	2.40782026803338e-25
ENSDARG00000096991	203.296797812127	3.20370840411977	0.299580521046489	10.6939810136141	1.08606840507201e-26	2.48283908160527e-25
ENSDARG00000099446	357.073186157483	2.42090877356569	0.226451076096549	10.6906481315793	1.12581465367516e-26	2.57107058178268e-25
ENSDARG00000020250	56.1673838222949	-2.50411885320334	0.234415041550588	-10.6824154142981	1.23028217211077e-26	2.80677756017303e-25
ENSDARG00000090062	429.487795520891	1.40568298682933	0.131663069185191	10.6763650242131	1.31313190439224e-26	2.99273480455109e-25
ENSDARG00000015901	2471.37618161878	0.970306385978716	0.0908947292234673	10.6750566756538	1.33176228747818e-26	3.0321009878517e-25
ENSDARG00000090727	320.101998248539	1.80909530204539	0.169500533086436	10.6730950581899	1.36018705143268e-26	3.09366372645101e-25
ENSDARG00000090086	346.871882094364	1.61640968122701	0.151648891866163	10.6588954349469	1.58468270781349e-26	3.60059901108996e-25
ENSDARG00000003008	795.910732080162	0.90005343974585	0.0844437711261431	10.658612562451	1.58950931613845e-26	3.60789538373498e-25
ENSDARG00000061351	32.3410789574391	-4.13095280713484	0.387589982656636	-10.6580484325737	1.59917853267443e-26	3.62615761698309e-25
ENSDARG00000035578	174.276589486098	-1.92751583861352	0.180878462785139	-10.6564143067888	1.62751788359799e-26	3.68667463794737e-25
ENSDARG00000076213	378.111144284735	1.7621050562618	0.165382169974393	10.6547462555041	1.65695907018073e-26	3.74956239437554e-25
ENSDARG00000040253	317.504088107453	3.37156036214922	0.316495122638251	10.652803537838	1.69191425593561e-26	3.82478794598398e-25
ENSDARG00000058243	250.537505101012	1.85139888962192	0.173856269703566	10.649019979427	1.76210331414692e-26	3.97943149863211e-25
ENSDARG00000018022	323.914153141459	-1.61593170019831	0.151791958109241	-10.6457003409585	1.82605893067294e-26	4.11969961783638e-25
ENSDARG00000054645	45.6237374846224	-3.2913249434178	0.309580747039463	-10.6315556600109	2.12537252568622e-26	4.79013071253297e-25
ENSDARG00000070681	60.8655853611638	-2.95498933396789	0.278061291222357	-10.6271150543025	2.2290120526715e-26	5.01864760044535e-25
ENSDARG00000018856	425.097207158734	1.53793628879689	0.144720198664931	10.6269636373127	2.23263294616468e-26	5.02173785021028e-25
ENSDARG00000009480	1386.69837632751	1.29494523842053	0.121901642502725	10.6228694858774	2.33277930606909e-26	5.24171285724881e-25
ENSDARG00000053159	47.9231016125971	-4.36297530412273	0.410794844638679	-10.6208131895137	2.38474535227319e-26	5.35309421537906e-25
ENSDARG00000037655	111.443786219758	-2.03975744651184	0.19206785152185	-10.6199836690514	2.40603211413589e-26	5.39545454510293e-25
ENSDARG00000098435	281.091149650242	1.74772079575112	0.164583332730661	10.6190631016766	2.42987584816182e-26	5.44345808111276e-25
ENSDARG00000040606	604.881815107266	3.52098431971609	0.331608680436809	10.6178894806918	2.46061391762092e-26	5.50679477455543e-25
ENSDARG00000101293	120.381545571011	-2.4523586880351	0.230975417342625	-10.6174012639506	2.4735139486771e-26	5.53012352789821e-25
ENSDARG00000043483	612.284591625427	5.07807148716896	0.478331155167404	10.6162256677422	2.50485218138423e-26	5.59458734712169e-25
ENSDARG00000088255	26.8361223030374	-5.18939536573848	0.488884078564363	-10.6147767809855	2.54401756242594e-26	5.67638683883949e-25
ENSDARG00000088650	94.356308533923	1.73764812995658	0.163767110080179	10.6104829541526	2.66368647107003e-26	5.93403789148872e-25
ENSDARG00000098392	228.035891997841	4.9681251706485	0.468229725641241	10.6104437599399	2.66480412140729e-26	5.93403789148872e-25
ENSDARG00000036279	216.332953630183	-2.59823299476117	0.244893875445399	-10.6096283136344	2.6881628821004e-26	5.98009143144546e-25
ENSDARG00000056922	35.9321913567611	-5.14822141606096	0.485273900945557	-10.6088982037353	2.70924931593441e-26	6.02100333048708e-25
ENSDARG00000110069	69.4186992421397	-3.3730392399427	0.318005042691473	-10.6068734363285	2.76858875511934e-26	6.14676241009845e-25
ENSDARG00000019208	268.894597568685	1.73779667806514	0.163900965507966	10.6027238624209	2.89425499367532e-26	6.41938284843479e-25
ENSDARG00000056347	186.38852246761	1.87825519650375	0.177172134591279	10.6013013888258	2.93862181511095e-26	6.51132125401817e-25
ENSDARG00000045945	321.127456047881	1.51717855477036	0.143116492808299	10.601004293772	2.94797294843979e-26	6.52556747308254e-25
ENSDARG00000099321	25.9046675801577	4.15852732804117	0.392436940970408	10.5966765456842	3.08758201878692e-26	6.82783607817879e-25
ENSDARG00000087094	61.8134768295113	-3.39972571438282	0.321048470951754	-10.5894468343184	3.33557101846048e-26	7.36893953484814e-25
ENSDARG00000094729	23.2151764178596	-4.30972249526271	0.407010962723609	-10.588713548213	3.36180077663147e-26	7.41954746502608e-25
ENSDARG00000091579	35.9623573491499	-6.49458554606689	0.613670397995284	-10.5831820587781	3.5663634338043e-26	7.86325047324965e-25
ENSDARG00000009825	71.644793594541	-3.61220270792965	0.341346772302747	-10.5822084783796	3.60362383022404e-26	7.93756787456153e-25
ENSDARG00000011049	40.5212397317153	-3.0160761872427	0.285155550858324	-10.5769506438302	3.81161928970754e-26	8.38744008232688e-25
ENSDARG00000103181	34.485985837698	-5.57514548361792	0.527240264205534	-10.5742028105891	3.92501199581428e-26	8.62845894945984e-25
ENSDARG00000008249	138.289323328745	2.21143790531936	0.209200003350744	10.570926720358	4.06458090522853e-26	8.92649110307564e-25
ENSDARG00000031388	1518.35823457178	0.796414133366185	0.0753885133700768	10.5641310295727	4.36997084663903e-26	9.58775037914369e-25
ENSDARG00000042620	200.026312781206	-2.23872627946417	0.212168436121376	-10.5516462315981	4.99147586277666e-26	1.09405901270968e-24
ENSDARG00000026531	1505.87406207166	1.64711810182802	0.156115769954453	10.550619596653	5.04632077556407e-26	1.10499582864925e-24
ENSDARG00000069422	339.27605017042	-1.72874652288904	0.16389373641384	-10.5479718793149	5.19053947351473e-26	1.13546228345692e-24
ENSDARG00000088900	155.791501564421	7.13776072850638	0.677309300899327	10.5384064843476	5.74643136016848e-26	1.25583702964152e-24
ENSDARG00000014180	505.652340198584	-1.6998198139061	0.161322327650386	-10.5367920154853	5.84590971338685e-26	1.27632838170572e-24
ENSDARG00000041071	543.556684706617	2.15898236345909	0.204909035726641	10.5362965366704	5.87678045520486e-26	1.28181534635743e-24
ENSDARG00000014085	87.6701489791463	-2.57675942424905	0.244568936588797	-10.5359227553148	5.90017573318454e-26	1.28511013998961e-24
ENSDARG00000073857	840.273958175773	1.55151214760363	0.147259973138225	10.5358714560358	5.90339379283342e-26	1.28511013998961e-24
ENSDARG00000104470	94.2167383310485	-3.5649956101213	0.33838802001688	-10.5352299704448	5.94378208637369e-26	1.29264238460717e-24
ENSDARG00000053298	444.852639282831	-1.3742619490576	0.13047178985255	-10.5330198245206	6.08504295476622e-26	1.32207621006521e-24
ENSDARG00000095774	101.172770146117	-2.4581413061375	0.233386863392704	-10.5324750091069	6.12037287203156e-26	1.32845994263192e-24
ENSDARG00000093760	49.9211256717717	-4.26085213116641	0.404624829155999	-10.5303773375797	6.25831035039705e-26	1.35708118132153e-24
ENSDARG00000041407	105.563855576782	1.5233901481109	0.144694741571669	10.5283034584664	6.39771167030387e-26	1.38596401703431e-24
ENSDARG00000005754	1181.19766883134	-1.89599665588708	0.180112840418195	-10.5267156493944	6.50651685885511e-26	1.40816912831908e-24
ENSDARG00000058734	214.836790770363	-3.15043857424757	0.299304090767966	-10.5258787681921	6.56460053448777e-26	1.4193645008498e-24
ENSDARG00000020284	171.364832334293	1.7054145969905	0.162063192604233	10.5231457531212	6.75788856945508e-26	1.45974314505589e-24
ENSDARG00000038312	215.622604643041	-1.61408775691251	0.153542596656866	-10.512312492146	7.58114293991015e-26	1.63598867210525e-24
ENSDARG00000097358	48.5234751265516	2.12995698343001	0.202628879850788	10.5116160391277	7.63734604326894e-26	1.64652629224336e-24
ENSDARG00000029353	323.332657174094	-1.9148275675838	0.182223221959557	-10.5081424145205	7.92389059217059e-26	1.70665473843906e-24
ENSDARG00000026882	316.307033262636	1.60683376133853	0.152916229038734	10.5079347786657	7.94135236804725e-26	1.70876787225757e-24
ENSDARG00000021250	26.2801666928952	-4.09662287166993	0.389925603039101	-10.5061653806281	8.09171110897036e-26	1.73944530913237e-24
ENSDARG00000077367	44.3638328772169	3.89207917791711	0.370584099009644	10.5025531001421	8.40748874212958e-26	1.80558904861023e-24
ENSDARG00000075597	132.387759388514	1.8142976387998	0.172755921143737	10.5020865669215	8.44915264288742e-26	1.81279370104602e-24
ENSDARG00000030092	157.628941155283	-3.87584154510878	0.369278682591416	-10.4957088719826	9.03966245385476e-26	1.93762822367415e-24
ENSDARG00000076994	40.7694801984706	-7.49709736180878	0.714365768076825	-10.494760103066	9.13093606150181e-26	1.95531598210588e-24
ENSDARG00000053463	232.702068229746	-1.84590334725009	0.176048016354554	-10.4852266186999	1.01003230260827e-25	2.16083060141338e-24
ENSDARG00000057737	71.8358849446535	-2.51734760939777	0.24017732763826	-10.4812041758964	1.05393150864145e-25	2.25258949717769e-24
ENSDARG00000074750	184.250507131703	-1.73080811299055	0.16518105211532	-10.4782485086861	1.08738873824699e-25	2.32187643104651e-24
ENSDARG00000019496	342.955390446547	-1.83195975465612	0.174866940383836	-10.4763070174096	1.1099364767055e-25	2.3677584725136e-24
ENSDARG00000062123	1435.96022954555	1.34733499454396	0.128617378848166	10.4755283198121	1.11910962651782e-25	2.38504899888125e-24
ENSDARG00000021309	149.467466000648	-2.85292587683697	0.272365732441886	-10.4746138629818	1.12997800544825e-25	2.40591599158119e-24
ENSDARG00000038709	33.9653720557709	-5.65117107370167	0.539528057834094	-10.4742857978286	1.13390252439531e-25	2.41197265546373e-24
ENSDARG00000030789	425.564785981058	-1.11041609105861	0.106095838736719	-10.4661606362729	1.23552993220269e-25	2.62564805287792e-24
ENSDARG00000000472	200.590215059704	2.37464937378067	0.226965004459424	10.4626234314691	1.28254551190063e-25	2.72297091333655e-24
ENSDARG00000015025	778.088083845464	2.08472746792335	0.199293282077879	10.4606008099595	1.31022204358477e-25	2.779089206407e-24
ENSDARG00000060927	56.6419479822672	-3.56310105170968	0.340867036074996	-10.453052582432	1.41883532130227e-25	3.0066116604636e-24
ENSDARG00000025301	504.41138752266	-3.18102333838807	0.304383835056872	-10.4506973499224	1.45451763989103e-25	3.0793034584802e-24
ENSDARG00000041304	163.014407673574	-1.88580691252316	0.180457705145753	-10.450132406372	1.4632080695838e-25	3.09476820399188e-24
ENSDARG00000004577	337.256446792239	1.57280171834044	0.150680843243657	10.4379673253962	1.66334126941482e-25	3.51473294724503e-24
ENSDARG00000053110	150.537408092988	1.68091305992813	0.161083249641544	10.4350580440154	1.7150890541978e-25	3.62065349957541e-24
ENSDARG00000058903	184.368411740301	-2.48652857386113	0.238352548305996	-10.4321459599791	1.76848408598634e-25	3.72984816435363e-24
ENSDARG00000086104	538.480933808123	1.22495603581426	0.11749159946305	10.4259031404156	1.88856506738128e-25	3.97934913018499e-24
ENSDARG00000068263	35.8813097236769	-6.76580259210593	0.648987072000696	-10.4251731413514	1.90312398314443e-25	4.00624638676069e-24
ENSDARG00000042458	564.022652709015	-1.2420233704219	0.11915523515379	-10.423573658504	1.93541365477499e-25	4.07038267225984e-24
ENSDARG00000036446	164.838504715785	1.96908850064893	0.188922440004176	10.4227348567243	1.95256344481022e-25	4.10258744495166e-24
ENSDARG00000055314	444.433867461	-1.41271290395646	0.135569798968882	-10.4205576367398	1.99778395761519e-25	4.19365645614053e-24
ENSDARG00000086815	52.276703887294	-2.74111072877525	0.263198184406985	-10.4146262822872	2.12631045175063e-25	4.45926234176999e-24
ENSDARG00000052045	73.5243625091547	-2.92826146018078	0.281254666344972	-10.4114235622641	2.19908296560566e-25	4.60755328675445e-24
ENSDARG00000015876	585.979358927448	-1.42704786612245	0.137103630011879	-10.4085345223814	2.26684253578916e-25	4.74507291816785e-24
ENSDARG00000099930	33.8054766877834	-6.20073414210752	0.595744559857625	-10.4083772810102	2.27058927416829e-25	4.74846549050082e-24
ENSDARG00000052567	2061.94629610654	1.13708045220352	0.109262589567798	10.4068598108593	2.3070643416337e-25	4.82023218619166e-24
ENSDARG00000023299	709.348945720097	-1.51273763627327	0.145385374052559	-10.4050193916094	2.35208200894997e-25	4.90969641774743e-24
ENSDARG00000044924	557.480720076638	1.13045431586926	0.108672749872361	10.4023714978871	2.41838217148897e-25	5.04337682541607e-24
ENSDARG00000014746	1061.8202696689	1.80492248104892	0.173538697407145	10.4006916498534	2.46140033216147e-25	5.12830003906962e-24
ENSDARG00000010207	330.161083730995	-2.30476018702172	0.221626611729927	-10.3992935190937	2.49778174451253e-25	5.1992502575664e-24
ENSDARG00000079917	101.196847481591	-2.2181832328642	0.213377333345311	-10.3955898130683	2.59675350248344e-25	5.40023179496906e-24
ENSDARG00000097425	23.621465678912	-4.09369643528464	0.393954235471381	-10.3912994624525	2.71626837180744e-25	5.64352131016923e-24
ENSDARG00000030703	407.98952127538	-1.38582433549617	0.133393834603416	-10.3889684228381	2.78347237847462e-25	5.77777468152701e-24
ENSDARG00000018643	53.8119250588503	-3.65316191635813	0.351886508804228	-10.3816481307346	3.00541319918226e-25	6.23267444788633e-24
ENSDARG00000040031	4382.34746430526	0.70548188480129	0.0679955077989695	10.3754190186661	3.20801909899838e-25	6.64667036884312e-24
ENSDARG00000037517	61.991006891413	-2.65265746918116	0.255781283533513	-10.3708036512124	3.36681229302781e-25	6.96920783732865e-24
ENSDARG00000100057	110.352497771411	-2.97486425581992	0.286995998637547	-10.365525198757	3.55798472251117e-25	7.35811007197102e-24
ENSDARG00000022650	44.8633857647883	-4.99210771304401	0.481631116498307	-10.3650024718898	3.57749212097956e-25	7.39160837392031e-24
ENSDARG00000037905	190.041692143359	1.73967415244345	0.167920103769684	10.3601302845165	3.76448923988009e-25	7.77078254831071e-24
ENSDARG00000099767	51.0846991425458	-4.48146641804112	0.432845548614359	-10.353500070377	4.03460683318261e-25	8.32067808117577e-24
ENSDARG00000014646	95.4755117512581	-3.65124868954019	0.352700704386952	-10.3522580026786	4.08730433838113e-25	8.42158140200578e-24
ENSDARG00000040358	209.198651897073	1.86164855088003	0.179905701075433	10.3479130441756	4.2770719992326e-25	8.80446111547098e-24
ENSDARG00000062686	72.9884034603144	2.89445757201661	0.279815038163193	10.3441816101696	4.44699449989648e-25	9.14582156125119e-24
ENSDARG00000043446	75.0550475519738	-3.7842065077927	0.366089341462941	-10.3368387964274	4.80114444879252e-25	9.86509303254655e-24
ENSDARG00000040492	253.008300199779	-2.43872476387143	0.235938055014495	-10.336292565104	4.82857972197588e-25	9.91234633183191e-24
ENSDARG00000017049	322.375073282672	-1.297455385353	0.125534891056312	-10.3354165079969	4.87290569734882e-25	9.99415507348815e-24
ENSDARG00000015471	76.4231689485097	-1.88476783422233	0.182464362661832	-10.329512057735	5.18235270691012e-25	1.0619068597141e-23
ENSDARG00000091130	68.6556082640186	1.92148537207554	0.186112222021488	10.3243373874376	5.46951351136676e-25	1.11972121243242e-23
ENSDARG00000021151	142.504225164338	1.61309418938426	0.156287161358443	10.3213480580445	5.64252939720814e-25	1.15408327918172e-23
ENSDARG00000011370	1359.75590304734	1.207434791115	0.117008084120915	10.3192424710352	5.76764055212801e-25	1.17859333697877e-23
ENSDARG00000028058	92.3677112583301	-2.81219220282355	0.272567643014616	-10.3174102828954	5.87874070478441e-25	1.20004030825083e-23
ENSDARG00000040815	45.267294052516	-3.91931328866223	0.379876511320809	-10.3173351651436	5.88334066503094e-25	1.20004030825083e-23
ENSDARG00000069846	499.246134257313	-1.74578959013664	0.169241726690456	-10.3153614907847	6.00548807992919e-25	1.22383737468265e-23
ENSDARG00000060911	335.049334108367	1.42764798386773	0.138406337776528	10.3149032537283	6.03420510995342e-25	1.22856856090073e-23
ENSDARG00000117448	102.477876989577	-3.28690085189176	0.318787836273504	-10.3106219180576	6.30917054265921e-25	1.28338182213382e-23
ENSDARG00000010962	102.760665038062	-4.30435600791961	0.417668528911919	-10.3056747395669	6.64238947781216e-25	1.34993420370277e-23
ENSDARG00000079850	689.703956980784	1.13511907833365	0.110218133638388	10.2988414053339	7.13150199067984e-25	1.4480190632894e-23
ENSDARG00000029856	492.791567705589	-1.32058718667095	0.128304463275612	-10.2926052060572	7.60893212160259e-25	1.54355584864663e-23
ENSDARG00000054378	303.571075442428	3.58852721505138	0.348794487907982	10.2883713460463	7.95098110240464e-25	1.61148060727956e-23
ENSDARG00000057586	568.948274375749	-1.74651301234444	0.169758145702992	-10.2882427533117	7.96160493787142e-25	1.61217086389264e-23
ENSDARG00000071496	240.286684911866	-1.78810633425928	0.173828770866902	-10.2865959722422	8.09890541121855e-25	1.63848779311201e-23
ENSDARG00000062593	248.746151885685	-1.98200922514737	0.192779256875279	-10.2812369819936	8.56215586363249e-25	1.73064028248174e-23
ENSDARG00000039964	35.9498496250616	-6.74383482936842	0.656065258997662	-10.2792134423817	8.74382496116845e-25	1.76576248198641e-23
ENSDARG00000086481	37.5790231579292	-3.17097364534604	0.308535257800387	-10.2775082107393	8.89987847292659e-25	1.7956529872883e-23
ENSDARG00000098946	229.361289518136	-3.22170282987707	0.313485314287561	-10.2770454724453	8.94269968725871e-25	1.80266423749931e-23
ENSDARG00000039996	46.7032027780727	-2.660568308787	0.258993934851623	-10.272705074392	9.3544236681873e-25	1.8839589957526e-23
ENSDARG00000111810	70.8207114980997	2.07031765798818	0.201604802874221	10.2691881764336	9.70176114767095e-25	1.95215166876784e-23
ENSDARG00000033567	276.382771423146	1.5882225077714	0.154690159845448	10.2671204772056	9.91190544852289e-25	1.99264093782861e-23
ENSDARG00000078227	41.5398440412375	-5.69868863514097	0.55546311220363	-10.2593466783657	1.07431099790009e-24	2.15780001241894e-23
ENSDARG00000053485	658.831802272764	-1.19795113611174	0.116772520923331	-10.2588445178662	1.079911718335e-24	2.16710046981242e-23
ENSDARG00000032482	76.4985644957829	-3.8382041047283	0.374331668586196	-10.2534848820692	1.14152111659598e-24	2.28867810944087e-23
ENSDARG00000052700	67.5536500639762	3.78990311061233	0.369712712124063	10.250940761108	1.17197246507779e-24	2.3476237674899e-23
ENSDARG00000039458	246.127761485307	3.10303683792199	0.302744617730253	10.2496845730444	1.1873035831581e-24	2.3762030044656e-23
ENSDARG00000074723	106.940319923718	1.60895919571	0.157050796341262	10.2448330934523	1.24840162439734e-24	2.49624442980435e-23
ENSDARG00000013441	55.7638548481168	-3.33575664026858	0.325615955227168	-10.244450822262	1.25334615526221e-24	2.50388965811998e-23
ENSDARG00000057913	1077.87382379867	1.50189002497408	0.146638290892536	10.2421408203314	1.28364070151202e-24	2.56211930905013e-23
ENSDARG00000102125	108.445875072649	2.07567073006601	0.202661904275364	10.2420370394118	1.28501863507442e-24	2.56257957271315e-23
ENSDARG00000001879	78.587763188954	-3.01682624320252	0.294651727118473	-10.2386172065081	1.33125392652551e-24	2.65241359937085e-23
ENSDARG00000078430	472.971315904176	1.86610514258484	0.182460824577223	10.2274290763991	1.4943376727263e-24	2.97469090199126e-23
ENSDARG00000007149	572.095079357761	1.72406664059247	0.168641958282239	10.2232366022877	1.56042003796922e-24	3.10347119751047e-23
ENSDARG00000073883	680.974927560295	1.40223000403276	0.137273542265597	10.2148599132069	1.70124706056719e-24	3.38054742862706e-23
ENSDARG00000061829	198.822939438685	1.62072715915861	0.158684148949566	10.2135416163949	1.72452835768172e-24	3.4237636327841e-23
ENSDARG00000012215	217.430094810539	-1.80347104787075	0.176616783961621	-10.2112098715525	1.76648270078491e-24	3.50394237318214e-23
ENSDARG00000100657	39.4088902767797	-4.06798348505387	0.398513673370479	-10.2078893570913	1.82797834651925e-24	3.6227059777735e-23
ENSDARG00000059280	363.615007900968	1.26124482266649	0.123652522323247	10.1999118090726	1.98452621801159e-24	3.92946747156816e-23
ENSDARG00000104431	580.620128386575	-2.86876934827887	0.28129669144996	-10.1983757202818	2.01616025564368e-24	3.98856858368481e-23
ENSDARG00000101089	125.933500149245	-2.82117546182156	0.276706654565406	-10.1955461326092	2.07574563121947e-24	4.10281227197228e-23
ENSDARG00000031126	62.7924919083864	-4.54163624600972	0.445528250271726	-10.1938232721265	2.11287660521601e-24	4.17251096175948e-23
ENSDARG00000026513	175.606995189562	2.27029136725216	0.222753221615433	10.1919574980228	2.15382999717609e-24	4.24962835573569e-23
ENSDARG00000078034	59.0276230895964	2.03067729420822	0.199252909363455	10.1914561784596	2.16496725766593e-24	4.26783263018258e-23
ENSDARG00000051824	257.018132877154	1.48234722404103	0.145523356579523	10.1863182576536	2.28245113120968e-24	4.49546261160213e-23
ENSDARG00000103977	77.5843159057211	-1.85526994186022	0.182148221195319	-10.1854957994391	2.30183507681816e-24	4.52964638244349e-23
ENSDARG00000012949	1923.3786870726	0.976813052722719	0.0959223389418646	10.1833740033668	2.35259849353323e-24	4.62546543600922e-23
ENSDARG00000011157	52.357727608588	-3.04445082068125	0.298986417443696	-10.1825723279038	2.3720656929977e-24	4.65963828083585e-23
ENSDARG00000062956	206.185259613733	1.43460533745428	0.140890713696303	10.1823981142337	2.3763172090005e-24	4.66388794929931e-23
ENSDARG00000006911	47.2473624689945	-4.26209834429356	0.418608427473402	-10.1815875280351	2.39619826253073e-24	4.6987785946992e-23
ENSDARG00000053583	510.900228061719	1.58298464187941	0.155585731017881	10.1743561670027	2.58101157651263e-24	5.05674504924645e-23
ENSDARG00000088593	437.396839923085	1.52841737565885	0.150274127072321	10.1708617806396	2.67531091144857e-24	5.23690352385659e-23
ENSDARG00000053453	626.582097860497	1.67528554351306	0.164842786941474	10.1629290222317	2.90224033001416e-24	5.67614166119669e-23
ENSDARG00000101244	122.247906079298	-4.23641940912894	0.41702980533713	-10.1585530696162	3.03547704904845e-24	5.9315292992561e-23
ENSDARG00000015653	1039.08352346794	1.02547534628046	0.100993029719949	10.153921999608	3.1830835085295e-24	6.21452536389917e-23
ENSDARG00000074094	89.9591415093939	-3.13823477078731	0.309080272392614	-10.153461903259	3.19813086461463e-24	6.23845003154303e-23
ENSDARG00000055009	82.2320509226805	-3.93665416810862	0.387724323872287	-10.1532298226544	3.20574772656889e-24	6.24785126290718e-23
ENSDARG00000003963	859.61682320757	1.17011964622963	0.115260428307796	10.151963370333	3.24763024082785e-24	6.32396001995554e-23
ENSDARG00000045562	68.1056057230062	-2.05820467048336	0.202793649400909	-10.1492560371771	3.33899021258263e-24	6.49619742143146e-23
ENSDARG00000060354	174.317028671262	5.0537430786153	0.498016754025417	10.1477370746394	3.39135828352411e-24	6.59234005765979e-23
ENSDARG00000070575	334.808707678705	1.95679284702812	0.192840066890839	10.1472317375611	3.40896010672643e-24	6.62079338988998e-23
ENSDARG00000058366	49.3538702473471	-2.4901600351204	0.245442544044808	-10.145592504394	3.46668285696563e-24	6.72497185691135e-23
ENSDARG00000056450	253.396216015955	1.935426215605	0.190766249585177	10.1455379020849	3.46862215319538e-24	6.72497185691135e-23
ENSDARG00000068567	156.785651551308	-2.79712400850686	0.275803746919607	-10.141718666796	3.60696923820722e-24	6.9871342528498e-23
ENSDARG00000077428	113.236606942413	1.90663285870019	0.188088677897491	10.1368826662672	3.79001370674126e-24	7.33535148527434e-23
ENSDARG00000099283	993.016038336106	1.70048520212575	0.167757555618918	10.1365640185448	3.80239271486343e-24	7.35293863952162e-23
ENSDARG00000089159	49.8672882241036	-2.95533475869985	0.291612120342644	-10.134471623564	3.88468011670663e-24	7.50556491406943e-23
ENSDARG00000003495	583.41857654786	1.34415824541826	0.132779660887316	10.1232239669522	4.35818741149034e-24	8.41314743609652e-23
ENSDARG00000089766	84.7863736359877	1.77298683549516	0.175184476645855	10.120684603119	4.47276044352481e-24	8.62686567410419e-23
ENSDARG00000021163	130.062488570347	2.48890711312575	0.246082103710211	10.1141329483135	4.78232592798496e-24	9.21598357217809e-23
ENSDARG00000020785	203.371593603987	-3.32661942151394	0.328996004126432	-10.1114280410395	4.91623817557003e-24	9.46587755615143e-23
ENSDARG00000038205	487.965251080569	-3.67463593582436	0.363691189091522	-10.1037254848086	5.31825711058943e-24	1.02311173613277e-22
ENSDARG00000007624	85.4587837426632	-1.98338576375749	0.196326711245199	-10.1024753645487	5.38650715738993e-24	1.03534971910761e-22
ENSDARG00000070537	2452.82686546338	1.90109254231579	0.188209019418453	10.10096406745	5.47017529011495e-24	1.05052764492448e-22
ENSDARG00000093931	57.2602876384906	-3.07538198088151	0.304502549924433	-10.0996920441051	5.5415935152013e-24	1.06332896187303e-22
ENSDARG00000089428	53.6334897163359	-2.39007558932316	0.236794012469278	-10.0934798325328	5.90386951201293e-24	1.13187060558634e-22
ENSDARG00000038386	1007.46006962548	-2.27709599121402	0.225634535542782	-10.0919656901648	5.99566685286553e-24	1.14848386928603e-22
ENSDARG00000054420	28.4870279101834	-4.61694706818378	0.457532932729058	-10.0909611918971	6.05734477917572e-24	1.15930416146435e-22
ENSDARG00000070603	95.024745742265	-3.4657962490043	0.343642864713051	-10.0854596585275	6.40646279437885e-24	1.22507145986688e-22
ENSDARG00000032623	136.503789424423	1.61067313585552	0.159712350591598	10.0848377091023	6.44716344245392e-24	1.23179979030974e-22
ENSDARG00000009493	411.052063156842	2.30093010020508	0.228160597729081	10.0846952677483	6.45652085192918e-24	1.23253327545161e-22
ENSDARG00000003375	91.6515468067767	-3.42622501113794	0.339751931323498	-10.084490168433	6.47001808839676e-24	1.23405511532316e-22
ENSDARG00000071375	871.03718987083	1.51277366276096	0.150039485231482	10.0825036851269	6.60219988063022e-24	1.25819227247334e-22
ENSDARG00000014522	729.8033558822	-1.13810305867643	0.112882236802096	-10.0822156870592	6.6215841387342e-24	1.26081058600706e-22
ENSDARG00000075648	145.942298871255	-1.96910011744844	0.195330651787246	-10.0808557153292	6.71388389494169e-24	1.27664445933161e-22
ENSDARG00000090963	193.047018319963	2.47666799401122	0.245681149739259	10.0808222227863	6.71617300073715e-24	1.27664445933161e-22
ENSDARG00000104082	60.7865888465645	-3.39777381636969	0.337104849876199	-10.0792789472401	6.82249349898789e-24	1.29575163520318e-22
ENSDARG00000026865	793.1568976462	1.0115452704476	0.100376159005144	10.0775451110433	6.943931684329e-24	1.31769510764221e-22
ENSDARG00000020544	51.5951520274414	3.22321844876271	0.320144359660571	10.0680157294668	7.65059765193284e-24	1.45056110828455e-22
ENSDARG00000077383	353.986379974042	-3.40805057686802	0.338634128370656	-10.0641084029714	7.96053349483735e-24	1.50804508572682e-22
ENSDARG00000059035	30.2557817108367	-4.52532392258258	0.449711023875771	-10.0627373631665	8.07220796298771e-24	1.52790478689263e-22
ENSDARG00000011545	640.391735777839	-1.14452950944404	0.113764681242539	-10.0604994181276	8.25783649344418e-24	1.56171700322672e-22
ENSDARG00000008568	38.7795573772997	-3.15389747887013	0.313609881678437	-10.0567541494244	8.57799506331912e-24	1.62089272199012e-22
ENSDARG00000074680	170.875136428648	2.25211564347946	0.223963508159652	10.0557258724222	8.66802644545622e-24	1.63652046203943e-22
ENSDARG00000015931	550.836987388466	1.60390987543258	0.15954614583023	10.0529528124062	8.91551505330013e-24	1.68182456685353e-22
ENSDARG00000079751	635.055588852065	0.859752927871351	0.0855501091788963	10.049699949225	9.21475614047855e-24	1.73680656875602e-22
ENSDARG00000073933	36.5615318849364	-3.51891302019782	0.350157443659402	-10.0495165358263	9.23192205048881e-24	1.73857486507308e-22
ENSDARG00000062744	105.088780856561	1.83687504028458	0.182952015731351	10.0402011584386	1.01467023646049e-23	1.90923839354212e-22
ENSDARG00000002217	828.124809873805	1.01314388991184	0.101002507984945	10.0308785407869	1.11519863523404e-23	2.0966297574034e-22
ENSDARG00000056479	836.236404323448	1.53573137447379	0.153121055938434	10.0295244508454	1.13059808795672e-23	2.12379380105242e-22
ENSDARG00000006242	3191.13783268382	0.88980798080748	0.0887526734112568	10.0257034138492	1.17519780929004e-23	2.20571790508345e-22
ENSDARG00000113737	234.019252843207	1.45050978126988	0.144724765402878	10.0225402143995	1.21343398931853e-23	2.2755707935709e-22
ENSDARG00000054723	340.921389848586	1.35031091199666	0.134765694101543	10.0196932238499	1.24889989043895e-23	2.34011569236192e-22
ENSDARG00000099257	98.463483008741	2.04138220335818	0.203764477707333	10.0183418931842	1.26609124669319e-23	2.37033931222904e-22
ENSDARG00000104404	42.6715806612413	-3.28961808052453	0.328419163846102	-10.0165229154108	1.28960247660525e-23	2.41233428098646e-22
ENSDARG00000111235	431.068517269037	1.77086284875209	0.176897553486083	10.0106689654778	1.36824183644127e-23	2.5572955160599e-22
ENSDARG00000078979	38.2825501538591	-5.11517708276074	0.511199180775077	-10.0062309861396	1.43100767025575e-23	2.67237092936139e-22
ENSDARG00000067719	49.7507135679134	-4.1733668358653	0.417313495289592	-10.0005556565316	1.51544321075333e-23	2.82768789575402e-22
ENSDARG00000039430	717.358518997588	0.89466590272585	0.089467971305407	9.99984563941689	1.52634792463459e-23	2.84565783778911e-22
ENSDARG00000069469	203.942427440453	1.70335115687075	0.170345635300489	9.99938245477228	1.53350353432927e-23	2.85661396490777e-22
ENSDARG00000074843	51.2020806807505	-3.9132737118172	0.39142239165712	-9.99757243128076	1.56178604258909e-23	2.90687427176894e-22
ENSDARG00000077920	153.730212739132	2.16331240005507	0.216459109205787	9.99409268564627	1.61761767628686e-23	3.00828399665837e-22
ENSDARG00000010042	318.170060775958	1.72668647114354	0.172803478271228	9.99219742807131	1.64885336380091e-23	3.06382195345203e-22
ENSDARG00000103750	19.9371822641827	-4.43709368837368	0.444118861638793	-9.99077965750172	1.67260943268043e-23	3.10538085444036e-22
ENSDARG00000007461	45.0256108732925	-2.29202364679995	0.229432907022667	-9.98995164444088	1.68664001415048e-23	3.12882929535307e-22
ENSDARG00000026166	64.1440310747638	-3.78774597498601	0.37918276916822	-9.98923549003784	1.6988691169883e-23	3.14889972845923e-22
ENSDARG00000036252	133.484816531062	-2.91703621018355	0.292155976611828	-9.98451664077799	1.78167305251243e-23	3.29964076516294e-22
ENSDARG00000075759	39.804331797002	-3.23307614829764	0.323852424257584	-9.98317723175707	1.80589603389649e-23	3.3417305647952e-22
ENSDARG00000043864	154.973690403425	1.97524168726732	0.197876107575534	9.98221418173654	1.82351388906073e-23	3.3715383039877e-22
ENSDARG00000036428	28.7078311624703	-6.42711584843962	0.644075361650579	-9.97882581934012	1.88686357529615e-23	3.48578146850615e-22
ENSDARG00000014274	305.501068326171	-1.62949721114452	0.163369301454906	-9.97431706344351	1.97455127570831e-23	3.64476055726818e-22
ENSDARG00000012138	852.258351630514	1.08972153750224	0.109312822429429	9.96883543287657	2.0866102389608e-23	3.84842606830631e-22
ENSDARG00000063538	438.561925792532	1.53856250279822	0.154343450766318	9.96843400325201	2.09505971416461e-23	3.86082167622661e-22
ENSDARG00000012399	788.72005374079	-1.11422568142213	0.111868574963011	-9.9601311788457	2.27761992764278e-23	4.19378739356154e-22
ENSDARG00000074070	325.597917767907	1.93348079281697	0.194300909775512	9.95096108943001	2.49759344183097e-23	4.59503702827798e-22
ENSDARG00000075954	122.416503371909	-4.18110795435596	0.420345060859643	-9.94684687338832	2.60300138308411e-23	4.78502353013856e-22
ENSDARG00000003061	149.054263782486	-2.28479420619967	0.229814607349292	-9.9419015725447	2.73554529385535e-23	5.02453981400158e-22
ENSDARG00000008732	47.8938370743039	-3.99334367835533	0.401734004311787	-9.94026802684116	2.78077916176249e-23	5.10342667033403e-22
ENSDARG00000014420	18465.315437485	1.53567706829827	0.154509510956102	9.93904555645488	2.81511387966917e-23	5.16219774239826e-22
ENSDARG00000089805	847.431375169196	-1.80437481958819	0.181580541089938	-9.9370494699345	2.87208111895105e-23	5.26234058997306e-22
ENSDARG00000037607	225.000597684441	1.89546245582501	0.190750107048738	9.93688803194592	2.87673805500202e-23	5.26655282446476e-22
ENSDARG00000036541	89.9597873090655	-2.8889167426831	0.290816670535955	-9.93380722418363	2.96705544353754e-23	5.4274515422941e-22
ENSDARG00000038225	161.32906444404	-1.71315959842214	0.172462786265335	-9.93350296327946	2.97612610050148e-23	5.43925869616879e-22
ENSDARG00000043716	247.674939768781	-1.67377163104692	0.168498902806351	-9.93342747739144	2.97838074117503e-23	5.43925869616879e-22
ENSDARG00000024204	1258.52764484385	-2.0284185634105	0.204247109586154	-9.93119837788885	3.04572809758675e-23	5.55770727611112e-22
ENSDARG00000044691	135.132602731111	-2.34374999792542	0.236003795043315	-9.9309843619051	3.05227291497241e-23	5.56510331068643e-22
ENSDARG00000097652	24.9393894536326	4.05511815041412	0.408375759081448	9.9298698814426	3.08658054475053e-23	5.62306496468214e-22
ENSDARG00000013063	526.287707972154	1.02909566113093	0.103644878144395	9.92905466777838	3.11191721901487e-23	5.66460237055396e-22
ENSDARG00000097648	157.00600760144	1.70919581471479	0.172228992350742	9.92397267954768	3.27457304235258e-23	5.95582971506066e-22
ENSDARG00000061000	56.4306806008169	2.55715159640324	0.257696180098898	9.92312573442831	3.3024872246936e-23	6.0017129506535e-22
ENSDARG00000015184	449.527375587198	1.30196791996745	0.131228343723818	9.92139261246461	3.36034505591332e-23	6.10189486372552e-22
ENSDARG00000028336	32.4421492683706	-3.23447541280577	0.326191259315322	-9.91588621839521	3.55091034402237e-23	6.44269557544596e-22
ENSDARG00000063352	458.389946774151	1.10554118735217	0.111504342186815	9.91478148447295	3.59041239340685e-23	6.50907961093684e-22
ENSDARG00000062693	181.871475027284	2.13234526023924	0.215097284685384	9.91339924796428	3.64045038166644e-23	6.5944411414858e-22
ENSDARG00000042652	127.056543170098	-3.36040091780251	0.338984753452593	-9.91313291697194	3.65017079800938e-23	6.60669082443595e-22
ENSDARG00000023228	200.087811915911	2.08725229709915	0.210615510008341	9.91024971055784	3.75705971443497e-23	6.79465009893968e-22
ENSDARG00000063333	362.64744454989	-1.33554554201408	0.1348207096193	-9.90608598475204	3.91691216875083e-23	7.07801240202669e-22
ENSDARG00000070626	122.106373910767	1.72188689811261	0.173823164758978	9.90596909508677	3.92149561059235e-23	7.08056624596444e-22
ENSDARG00000020541	80.6811119848521	-2.25669848039086	0.227845499711401	-9.90451197521696	3.97907940283417e-23	7.1787349323345e-22
ENSDARG00000026198	733.785443257092	0.972301357057086	0.0982043626530593	9.90079596048166	4.12974994524558e-23	7.44454923543665e-22
ENSDARG00000053496	195.252778957558	-1.36083568810773	0.13747128515491	-9.89905409390962	4.20230731521319e-23	7.56923660365215e-22
ENSDARG00000012016	39.4646934391709	-4.28635730155097	0.433158287122628	-9.89559112449232	4.35032670116402e-23	7.82953641180487e-22
ENSDARG00000086786	24.9664378229483	-4.16697877160563	0.421189323760721	-9.89336276237832	4.44829223099416e-23	7.99940474873226e-22
ENSDARG00000103026	44.4222738575254	-4.09642393197045	0.414133051473442	-9.89156484225493	4.52892372372956e-23	8.13785288572002e-22
ENSDARG00000008805	163.342314714326	-1.64983755225856	0.166833100248074	-9.88914999364822	4.63950391605075e-23	8.32984887178404e-22
ENSDARG00000074378	3825.76040968509	-2.2769765149743	0.230274224679543	-9.88810848518984	4.68801761188108e-23	8.41019063143486e-22
ENSDARG00000055554	61.3479625449673	-3.02512501212318	0.30598272343998	-9.88658764166001	4.75976234043987e-23	8.53204589676761e-22
ENSDARG00000061778	510.790459468422	1.80858685896021	0.182962413986819	9.885018565018	4.83492176589621e-23	8.65982178358394e-22
ENSDARG00000014018	2547.54540585202	1.60372651624713	0.162276511303816	9.88267804971858	4.94922219131932e-23	8.8574421188395e-22
ENSDARG00000045066	173.569919826364	-3.17538373572602	0.321530858019573	-9.87582888710709	5.29930035227825e-23	9.47637096622376e-22
ENSDARG00000079097	546.238777595277	1.36448902398414	0.13821939145532	9.87190733237463	5.51066399644939e-23	9.84645442885577e-22
ENSDARG00000020488	52.2826521016394	-2.892045658556	0.2929951718184	-9.87062565095271	5.58153732221012e-23	9.96511879229121e-22
ENSDARG00000061562	47.1772150913776	2.98658858904632	0.302590851471064	9.87005580151165	5.61333747114802e-23	1.0013889170774e-21
ENSDARG00000018174	608.173973626242	-1.60671887610297	0.162793966645856	-9.86964633399623	5.63629827779832e-23	1.00468253818536e-21
ENSDARG00000079396	345.951194548237	1.73035273455172	0.175327293734669	9.86927190680499	5.65737558078971e-23	1.00763543538228e-21
ENSDARG00000053684	380.643236693407	-2.66954995643505	0.27054472935039	-9.86731459468814	5.76883354234094e-23	1.02666850333215e-21
ENSDARG00000018423	677.551863517052	-1.47004207786603	0.149020312581203	-9.86470939701584	5.92056393796832e-23	1.05283276715384e-21
ENSDARG00000011549	30.0618214864326	2.64088062951153	0.267739445772564	9.86362178307813	5.98507104392267e-23	1.06345713417671e-21
ENSDARG00000078864	29.1434718805546	-3.95739507018619	0.401365397614652	-9.85983120046052	6.21537925141258e-23	1.10350155469237e-21
ENSDARG00000017195	241.273911040228	-6.28570698745781	0.637628712368331	-9.85794219352346	6.33340560060113e-23	1.12356325726312e-21
ENSDARG00000094003	176.218809953508	2.29876539447235	0.233295908780042	9.85343209185762	6.624248259887e-23	1.1742268641633e-21
ENSDARG00000009851	149.94899998918	1.70781914548895	0.173433117945355	9.84713395988788	7.05264071426574e-23	1.24917311937451e-21
ENSDARG00000042027	276.839553513926	-6.64247464792106	0.674821328770793	-9.84330868738325	7.32610267385435e-23	1.29658084960806e-21
ENSDARG00000093954	30.6791789802338	-4.16027962474876	0.422700417797617	-9.84214694280392	7.41121301791643e-23	1.31060524746764e-21
ENSDARG00000036194	529.765723109458	1.48643513103054	0.151093759136575	9.83783274388547	7.73592925919998e-23	1.36694604433728e-21
ENSDARG00000098317	965.155678456068	1.16055910236375	0.117979684006665	9.83694025064679	7.80484234438067e-23	1.3780328360612e-21
ENSDARG00000086345	201.987565245814	2.18868770195779	0.222551203506553	9.83453545733504	7.99356589489576e-23	1.41023929117296e-21
ENSDARG00000088318	4520.13440687953	1.13194663561187	0.115103555644458	9.83415872145885	8.02353790903208e-23	1.4144097805701e-21
ENSDARG00000016809	522.010759209406	1.11082441802919	0.113031939498045	9.82752682969231	8.56974397607447e-23	1.50950498190555e-21
ENSDARG00000078266	34.4802390752952	-5.41080636464747	0.551037587546618	-9.81930541024974	9.2981986977692e-23	1.63652693392179e-21
ENSDARG00000056639	538.174634477421	2.39404516379122	0.243875239753258	9.81667989835052	9.54349802074445e-23	1.67837817553801e-21
ENSDARG00000062579	101.72965846503	-1.92183223708126	0.195802465212986	-9.81515853230328	9.68855818867363e-23	1.70254875801751e-21
ENSDARG00000027689	714.596125995674	-1.4122891414685	0.143927772307824	-9.81248524049955	9.94875927894244e-23	1.74689888754072e-21
ENSDARG00000063007	1605.08609061637	1.95204497288386	0.198992663503302	9.80963287046744	1.02340213832746e-22	1.79557633617783e-21
ENSDARG00000075343	41.428534640019	-4.88970636933966	0.498769883050586	-9.80353171974448	1.08716542221963e-22	1.90595288110483e-21
ENSDARG00000044485	343.822320275509	-2.71695677978993	0.277182718953245	-9.80204245795071	1.10331756439429e-22	1.932752768686e-21
ENSDARG00000056175	2735.44747057302	1.64772110396932	0.168181901479385	9.7972557657834	1.15685866864236e-22	2.02495598464947e-21
ENSDARG00000089076	375.648189941386	1.24080939936374	0.126651929395446	9.79700352996245	1.15975028443816e-22	2.02842776843589e-21
ENSDARG00000053479	62.3389558169066	-3.01692803211144	0.307979075465862	-9.79588638464449	1.17264342382303e-22	2.04937330759682e-21
ENSDARG00000075831	345.885045995846	1.54637495284751	0.157863289168717	9.7956590223761	1.17528477033819e-22	2.05238352975008e-21
ENSDARG00000074223	34.1580394425079	-5.20275788873538	0.531397807597996	-9.79070258541844	1.23435161926985e-22	2.15384714190563e-21
ENSDARG00000008639	568.317516554515	1.18758683556084	0.121343607200776	9.78697488031527	1.28070278835774e-22	2.23298179375255e-21
ENSDARG00000093569	30.3938252115147	-3.12180826690682	0.319005100777399	-9.78607633325968	1.2921307822806e-22	2.25114984572833e-21
ENSDARG00000014287	297.30357975783	1.66114978831713	0.169861512101241	9.77943601094906	1.37977240407929e-22	2.40196544389017e-21
ENSDARG00000092269	72.2173145634509	7.36486767348697	0.754107131413991	9.76634136807253	1.57020196399481e-22	2.73134430419191e-21
ENSDARG00000061796	34.1494328511003	-4.22695914411113	0.432897510226875	-9.76434154563709	1.60148912829612e-22	2.78359997513571e-21
ENSDARG00000014137	760.904871066947	0.882598333258526	0.0903908384026103	9.76424545734758	1.60300786535947e-22	2.78407314718536e-21
ENSDARG00000112073	35.7036936051694	-4.04809484194053	0.414686048305732	-9.76183032556723	1.64165231014996e-22	2.84897469675209e-21
ENSDARG00000043242	43.4322520615752	-4.86514380970535	0.498457669313743	-9.76039513325873	1.66505209387052e-22	2.88733994694085e-21
ENSDARG00000078135	45.5832169341639	-4.69990039497565	0.48159678423324	-9.75899455487116	1.6882057328019e-22	2.92521916540965e-21
ENSDARG00000111106	87.7832811196359	4.53219305883674	0.464439333792304	9.75841779340663	1.6978328362701e-22	2.93961987582113e-21
ENSDARG00000107353	73.9220732655649	4.28105156564206	0.438777437775086	9.75677233394232	1.72559794811602e-22	2.98537801480799e-21
ENSDARG00000056797	334.913760466184	1.62856517401272	0.166945351179909	9.75507950657277	1.75463134512264e-22	3.03325782455992e-21
ENSDARG00000057239	73.6697329671845	-3.60065969674121	0.369643617627233	-9.74089508119764	2.01769214887544e-22	3.48531741261663e-21
ENSDARG00000037116	734.01998728363	-4.2252674743418	0.433778261972078	-9.74061598922118	2.02324164931497e-22	3.49220264586165e-21
ENSDARG00000006251	111.54010988839	-2.77064484872644	0.28449780760607	-9.73872126481486	2.0613180866073e-22	3.55517679261576e-21
ENSDARG00000043130	256.941960017697	-4.74583623215241	0.487327746992734	-9.73848967443089	2.06602050817076e-22	3.56053765817855e-21
ENSDARG00000014259	443.51984206664	-1.59882517579114	0.164194663668678	-9.73737599059463	2.08878247242861e-22	3.59698970868874e-21
ENSDARG00000010767	109.050342330001	-1.9034293957391	0.195500865311265	-9.73616864922092	2.11373910237235e-22	3.63716200704826e-21
ENSDARG00000071578	28.4044407759854	-2.62497629257757	0.269618478941284	-9.73589163059266	2.11950677721337e-22	3.64427897375371e-21
ENSDARG00000009242	42.1034246926523	-4.60673768628604	0.473234314221792	-9.73458083626411	2.14701014487068e-22	3.68872858351435e-21
ENSDARG00000019728	455.997229354073	-1.52018923702846	0.156176989471386	-9.73375938525806	2.16442574691513e-22	3.71579162623747e-21
ENSDARG00000006019	991.681151208825	-1.44719033633865	0.14871639535325	-9.7312090768546	2.21939069817833e-22	3.80722667003173e-21
ENSDARG00000016733	1010.83370542721	-1.2653258751435	0.130065463967202	-9.72837705374709	2.282047157884e-22	3.91170554653409e-21
ENSDARG00000045268	33.1528874016304	-4.93034344043996	0.506842892815488	-9.72755761267983	2.30050106836968e-22	3.93815804230088e-21
ENSDARG00000076292	78.6977307197325	-4.37316112149308	0.449565176428052	-9.72753529585929	2.30100570638131e-22	3.93815804230088e-21
ENSDARG00000096887	73.3497881601082	-3.83366779752256	0.394121822223791	-9.72711375353815	2.31055841826862e-22	3.95147950015541e-21
ENSDARG00000101890	26.9853807090772	-7.21594428083957	0.741949087399353	-9.72565962191904	2.34381320895348e-22	4.00528446992931e-21
ENSDARG00000015156	58.1103468364652	-3.83772742892609	0.394655015509353	-9.72425860082636	2.37630133954512e-22	4.0576980442462e-21
ENSDARG00000045123	92.0128718466653	-2.20806277784923	0.227115875739834	-9.72218595752685	2.42518271433272e-22	4.13496302394237e-21
ENSDARG00000054155	7573.81965552033	-1.21241369616299	0.124705911510901	-9.72218302623938	2.42525254594336e-22	4.13496302394237e-21
ENSDARG00000078322	422.38578572742	-4.6488156168252	0.478198326342634	-9.72152213994635	2.44104765114702e-22	4.15871848118754e-21
ENSDARG00000033327	202.566954182548	-1.48206868690866	0.15249647426573	-9.71870788518109	2.50945574183366e-22	4.27200411538528e-21
ENSDARG00000009939	35.5226202033545	-3.79252928326723	0.390312272024916	-9.71665395912821	2.56057641474733e-22	4.35571014648756e-21
ENSDARG00000061864	437.178095276737	1.35782744834706	0.139753018156761	9.71590786557459	2.57940019911479e-22	4.38439143434009e-21
ENSDARG00000045298	33.121257698132	-3.63269811131203	0.373996307368442	-9.71319245602411	2.64907298224644e-22	4.49939506148093e-21
ENSDARG00000015174	633.277598309195	1.42297094555083	0.14650747893113	9.71261642021525	2.66409084314994e-22	4.52146420833996e-21
ENSDARG00000054533	301.17952926411	-1.37348335961939	0.14149731852597	-9.70678012790262	2.82108184747995e-22	4.78427206252579e-21
ENSDARG00000056101	167.342790023458	1.84187126708608	0.189848903728347	9.7017745739612	2.96299660731332e-22	5.02113271808369e-21
ENSDARG00000042533	595.481086447372	-1.93227170712184	0.199194496089924	-9.7004271957873	3.00238885973423e-22	5.08402996074027e-21
ENSDARG00000060948	615.753416397882	1.63286071251838	0.168332491870607	9.70021113792767	3.00875361554126e-22	5.09094787902379e-21
ENSDARG00000089871	46.4997396981163	-4.04552268169865	0.417072334382739	-9.69981067597294	3.02058598566357e-22	5.10709977212686e-21
ENSDARG00000025147	571.311995790415	-2.14515986086665	0.221161506494963	-9.69951731141561	3.0292831845897e-22	5.11793040301142e-21
ENSDARG00000015793	70.4627671494202	-3.64118949394805	0.375412860123387	-9.69916025985711	3.03990191713126e-22	5.13198861066717e-21
ENSDARG00000020442	177.982004995934	-1.70598108654988	0.175955971692238	-9.6954997897644	3.15091181973899e-22	5.31537881373643e-21
ENSDARG00000012820	1627.17653529719	-1.13256029592658	0.116854580261025	-9.6920488131207	3.259238772927e-22	5.49396965987356e-21
ENSDARG00000087260	532.467448641405	1.5024658488594	0.155066225691172	9.68918823014165	3.35182071823295e-22	5.64577041792857e-21
ENSDARG00000005891	83.0313128619304	-3.08952132819147	0.318941734495737	-9.68678913431055	3.43146996168434e-22	5.77557510129764e-21
ENSDARG00000069692	21.4854128096969	-4.98839510913612	0.515009547451601	-9.68602452871016	3.45724609938163e-22	5.81457768295849e-21
ENSDARG00000024877	580.579001586289	-2.02379543471177	0.208944914895513	-9.68578457974822	3.46537461529372e-22	5.82386320786946e-21
ENSDARG00000007407	283.010190724783	-6.14465396207447	0.634756283981944	-9.68033577159397	3.65513557192299e-22	6.13815436081954e-21
ENSDARG00000043395	104.558117144865	-1.94417778023174	0.201014052566786	-9.67185007916696	3.9713286188608e-22	6.66413408732201e-21
ENSDARG00000039429	282.95260217946	-1.10967733535754	0.114743529763681	-9.67093602264948	4.0069625842835e-22	6.71888208107898e-21
ENSDARG00000019601	346.32692870852	-5.13504397850013	0.530981851090777	-9.67084650436054	4.01046936864053e-22	6.7197174305016e-21
ENSDARG00000002791	2091.67298734274	-1.57072177060403	0.16242341338441	-9.67053787305026	4.02258297690975e-22	6.7349618282818e-21
ENSDARG00000025859	590.962160307641	-1.35320705303069	0.139974622904286	-9.66751704668644	4.14307701490537e-22	6.93150750021809e-21
ENSDARG00000104945	997.127860278389	1.87096510619512	0.193534519565422	9.66734570347623	4.1500175540194e-22	6.93792231055564e-21
ENSDARG00000059680	6410.01355028062	1.17901210902772	0.121980180401607	9.66560391324181	4.2212279075742e-22	7.05169224500148e-21
ENSDARG00000095715	1866.73278261945	-1.57462305467039	0.162926556398465	-9.66461876736278	4.26203803499945e-22	7.11454555393967e-21
ENSDARG00000021787	158.276440044708	-1.73848899349161	0.179922762642561	-9.66241829526225	4.35460904797477e-22	7.26364399451206e-21
ENSDARG00000097617	22.6676326178862	-5.26985317210454	0.545504481449577	-9.66051306874856	4.43636478653924e-22	7.39449309756373e-21
ENSDARG00000068369	74.6014531630882	-3.80820872745419	0.394273237981535	-9.65880602738888	4.51090526267513e-22	7.5131296824645e-21
ENSDARG00000055100	221.903938998263	-5.39900284197289	0.559100875656704	-9.65658090882327	4.60993184957733e-22	7.67234186738523e-21
ENSDARG00000052518	129.496965032433	-1.84985719301647	0.191588805866077	-9.65535112896705	4.66558183419012e-22	7.75917872424694e-21
ENSDARG00000017988	59.8117352959286	-3.44813523696593	0.357127813166948	-9.6551853701577	4.67313341417118e-22	7.76595497064832e-21
ENSDARG00000042864	657.724680775055	-1.02471363224425	0.10614442416523	-9.65395629872295	4.72950563235487e-22	7.85379243856104e-21
ENSDARG00000018179	39.994702615831	-4.91845473698102	0.509546695889621	-9.65260843933814	4.79209998848551e-22	7.95182416365704e-21
ENSDARG00000040002	42.6575442180627	-3.08460199188028	0.319676568614823	-9.64913382687395	4.95726634383126e-22	8.21978795764448e-21
ENSDARG00000021959	260.024781895282	-2.2132421757518	0.229414264887008	-9.64736075519053	5.04370788133052e-22	8.35691509862887e-21
ENSDARG00000043313	1879.06000380996	2.01956196803588	0.209429529946926	9.64315762226885	5.25462520127231e-22	8.69992986437487e-21
ENSDARG00000103978	355.450340596783	1.33328403670279	0.138269896784758	9.64261974374862	5.28223879512848e-22	8.73917062882923e-21
ENSDARG00000068714	289.471814466902	1.20225445276378	0.124720364868874	9.63960018901304	5.43994349807283e-22	8.99342250403084e-21
ENSDARG00000100940	167.831066429823	2.09918690623668	0.217775946231167	9.63920461632807	5.46094557267638e-22	9.02146592941768e-21
ENSDARG00000002002	30.7439143839473	-3.42038729324469	0.354919921284643	-9.63706765420353	5.57579814772052e-22	9.20099113957338e-21
ENSDARG00000113702	177.849594139185	1.53540024654984	0.159322974502089	9.63702975887957	5.57785628071742e-22	9.20099113957338e-21
ENSDARG00000073732	663.777402462478	1.55266914519081	0.161127534987358	9.63627442890274	5.61903619079144e-22	9.26207921190604e-21
ENSDARG00000071011	329.578126540401	1.45416740978997	0.150906910779161	9.63618831160103	5.62375029199187e-22	9.2630134787344e-21
ENSDARG00000018110	408.668458509921	-1.23700915407283	0.128414089691997	-9.63297062681995	5.80272090521754e-22	9.5507569210047e-21
ENSDARG00000069675	163.953622998007	-2.92559881438089	0.30386465308306	-9.62796687504549	6.09229181563844e-22	1.00199806849989e-20
ENSDARG00000094752	63.7854861447073	-4.47947007158976	0.465714182134639	-9.6184961580035	6.6800615353324e-22	1.09786000288189e-20
ENSDARG00000038938	71.2240178826879	-2.5234151140109	0.262538382136198	-9.61160457179104	7.1427093821728e-22	1.1730324562561e-20
ENSDARG00000077473	559.618120561248	-2.33569053813644	0.243027278361671	-9.61081634079152	7.19760512249171e-22	1.18117935643536e-20
ENSDARG00000075556	83.7763415702971	-1.86902846032526	0.194486079882044	-9.61008860612968	7.24865818658387e-22	1.188684145355e-20
ENSDARG00000013274	105.638340331856	-2.16547956634901	0.225429257159492	-9.60602715741077	7.54023254472457e-22	1.23559129777273e-20
ENSDARG00000056050	270.074371137629	1.15367123487745	0.12012333009516	9.60405638075077	7.68586841646187e-22	1.25853277919117e-20
ENSDARG00000093745	55.4156705336536	2.45716908122555	0.255852990058003	9.60383179680056	7.70264030454009e-22	1.26035510038024e-20
ENSDARG00000039949	203.563475550095	-6.11020988990646	0.636239913614825	-9.60362554934825	7.71807472385013e-22	1.26195606850068e-20
ENSDARG00000008155	468.34071969898	1.02432775542968	0.10670673300109	9.59946693728516	8.03589391854136e-22	1.31296042919255e-20
ENSDARG00000102490	253.027988211616	1.2108738283691	0.126216021659317	9.59366182240716	8.50130639321495e-22	1.38798741441854e-20
ENSDARG00000074867	39.8528830394729	-2.90933326199426	0.303311785687897	-9.59188992737633	8.64860586244663e-22	1.41100520042181e-20
ENSDARG00000035147	81.6488435781372	-1.90850455340689	0.198991473510577	-9.59088608037996	8.73317439222976e-22	1.42376240912738e-20
ENSDARG00000061741	35.0509857119558	-6.4327921256413	0.671233903013395	-9.58353279946428	9.37810303822324e-22	1.52778943368867e-20
ENSDARG00000045482	196.941305186725	1.48611994713392	0.155083300571243	9.58272065180361	9.45216123022947e-22	1.53873193204938e-20
ENSDARG00000104541	326.020642746049	-1.96175863595912	0.204729648805512	-9.5821911843494	9.5007536458817e-22	1.5455158971651e-20
ENSDARG00000106669	26.7120114125846	-3.70753180387717	0.387065662980795	-9.57856032830568	9.84070386372585e-22	1.59965153417989e-20
ENSDARG00000109902	78.3436987344607	-1.94542160865679	0.203189092462665	-9.57443918410262	1.02411590786664e-21	1.66353664016011e-20
ENSDARG00000061544	23.4255696142734	-3.96935227403795	0.414650871573022	-9.57275758032244	1.04091561172223e-21	1.68959667062616e-20
ENSDARG00000042970	21.7575696128096	6.10115487582869	0.637360806917093	9.57252910692753	1.04321906632246e-21	1.69210587119187e-20
ENSDARG00000011088	309.888911605166	1.32589451958927	0.138530018355705	9.57117118244186	1.05701401361848e-21	1.71323715487436e-20
ENSDARG00000004246	460.062508955557	-1.87168076704865	0.195555582910235	-9.5710934926762	1.05780868767918e-21	1.71328187377191e-20
ENSDARG00000101733	1902.72878493414	0.800847307066039	0.0836758334997351	9.57083154801887	1.06049242956623e-21	1.71638394306969e-20
ENSDARG00000037587	35.230446973146	-3.04493988847244	0.318154148030885	-9.5706433730886	1.06242452415944e-21	1.71826587596677e-20
ENSDARG00000076434	197.390598047818	2.02656903324321	0.211790102231756	9.56876176878933	1.08193653229311e-21	1.74855661713218e-20
ENSDARG00000097414	21.8723427083094	-4.37896031279954	0.457893878216292	-9.56326459278645	1.14099571144948e-21	1.84267094831701e-20
ENSDARG00000004386	677.251576607243	1.64461259591658	0.172016497758869	9.56078409538356	1.16867883893367e-21	1.88601458580805e-20
ENSDARG00000087616	1013.28104885725	1.50327336581454	0.157243755222172	9.56014668875431	1.17589916705142e-21	1.89629659899591e-20
ENSDARG00000039483	475.240793704357	1.11856347761151	0.117047748229604	9.55647156421418	1.21839885758602e-21	1.96341547504934e-20
ENSDARG00000094133	753.338376193289	-1.0480441572431	0.109676426670122	-9.55578321671014	1.22652633469348e-21	1.97508764854931e-20
ENSDARG00000021579	177.131163577313	-1.87493025114279	0.196314392979496	-9.55065098736097	1.28883847644325e-21	2.07393424865706e-20
ENSDARG00000056519	497.743020004976	2.04548226228981	0.214249224036636	9.54720966429282	1.33236458376223e-21	2.14243073998052e-20
ENSDARG00000000666	90.5217156688086	-1.64940656720983	0.172799835056667	-9.54518600477211	1.3586357487024e-21	2.18310283793296e-20
ENSDARG00000095268	438.965955653481	-5.31945909388833	0.55768472542249	-9.53847012728997	1.44954828395823e-21	2.32750977154616e-20
ENSDARG00000019128	30.3558405962233	-3.7985672779361	0.398257735810715	-9.53796232031383	1.45666223882453e-21	2.33725223449323e-20
ENSDARG00000101648	23.1733788328318	-6.10745294591374	0.640471413543722	-9.5358712610158	1.48632201621376e-21	2.3831300956306e-20
ENSDARG00000077785	41.7781596395034	-3.08973540102693	0.324158659875976	-9.5315528581253	1.54947867344003e-21	2.48261163352103e-20
ENSDARG00000098153	132.622523136006	-2.44900349591832	0.257018740674969	-9.52850165512008	1.59569608623512e-21	2.55482954021946e-20
ENSDARG00000044935	24.2566584600185	-8.02074213806748	0.841857649926078	-9.52743274206959	1.61220767852519e-21	2.57941679798425e-20
ENSDARG00000100398	618.612450513982	-1.76643536221756	0.185495782687976	-9.52277909837387	1.68608498319146e-21	2.69568418751477e-20
ENSDARG00000053518	102.420312995364	-2.06151887512683	0.216491530980421	-9.52239963286726	1.69225468462809e-21	2.70361290280174e-20
ENSDARG00000042845	47.3150965626973	9.07714581090783	0.953396285333019	9.52085292396246	1.71763440465681e-21	2.74219902987919e-20
ENSDARG00000027828	194.40138779228	2.04429840396306	0.214744453358748	9.5196796563956	1.73713720908088e-21	2.7713542546301e-20
ENSDARG00000098724	36.2908462834847	-2.73426430475708	0.287282570354704	-9.51768254294411	1.77083958768174e-21	2.82310508143267e-20
ENSDARG00000088630	127.901576431388	-1.45687388156256	0.153107488139693	-9.5153666176884	1.81073274678791e-21	2.8827351924202e-20
ENSDARG00000078522	51.4763609879802	-3.43639668834036	0.361142007221025	-9.51536132499046	1.81082492722881e-21	2.8827351924202e-20
ENSDARG00000098766	202.349689831785	-1.39047054885388	0.146162160237721	-9.51320469396722	1.84877493274913e-21	2.94105328511052e-20
ENSDARG00000034650	44.5114635025357	-4.44160084016939	0.466920790445034	-9.51253602551299	1.86070043437653e-21	2.9579177367829e-20
ENSDARG00000004034	588.705776395315	1.39751996961548	0.146999934683443	9.50694279303573	1.9634811497258e-21	3.11908616494493e-20
ENSDARG00000099677	66.340189033933	-2.11174935276643	0.222170009796256	-9.50510536819546	1.99845589749153e-21	3.17238894601801e-20
ENSDARG00000101959	247.333440438593	1.83533738819421	0.193172646599279	9.50102108401232	2.0784216793551e-21	3.29698495798268e-20
ENSDARG00000062817	21.7871395450485	-3.5278640256295	0.37132499604157	-9.50074480101672	2.08394388828255e-21	3.30339863341311e-20
ENSDARG00000076373	119.967403086435	1.68416408549768	0.177358628963796	9.49581137008829	2.18503047607618e-21	3.46118125412492e-20
ENSDARG00000056478	173.498431038512	1.72298714292008	0.181465388646786	9.49485274171921	2.20522843972571e-21	3.49070001426462e-20
ENSDARG00000041565	78.9088449486549	-1.93489420390568	0.203794350870914	-9.49434660792569	2.21596689048017e-21	3.50521391635089e-20
ENSDARG00000023062	1031.18561150558	-4.41718421591527	0.465812429881768	-9.48275299788896	2.47661195601058e-21	3.91472951433095e-20
ENSDARG00000069297	141.179293386872	1.65325762189806	0.174421292486833	9.47853096560942	2.57887946497603e-21	4.07349878714567e-20
ENSDARG00000010098	415.656600179335	1.15590179918301	0.121991367413539	9.47527537145001	2.66058018252711e-21	4.19958009729633e-20
ENSDARG00000090387	89.9550193052014	2.42472435672837	0.255907537675929	9.4750017086208	2.66756341713379e-21	4.20762916113582e-20
ENSDARG00000092774	98.9279432801029	1.81778821152195	0.191973532581973	9.46895224082911	2.82664660702178e-21	4.45540945432826e-20
ENSDARG00000058302	326.167331195434	-1.27341595130898	0.134502541087044	-9.46759771984446	2.86353270385425e-21	4.50885679222086e-20
ENSDARG00000094526	95.3449115480514	1.82702834205595	0.192977760399794	9.46755905069512	2.86459269673669e-21	4.50885679222086e-20
ENSDARG00000101980	66.8074193960184	-4.0372901048149	0.42647111601298	-9.46673749575111	2.88720498343807e-21	4.5412481200767e-20
ENSDARG00000101322	47.9359341217675	-6.72340524487124	0.710370501118957	-9.46464589151817	2.94557389886381e-21	4.62979542794674e-20
ENSDARG00000032765	465.726986508749	-1.91446441751928	0.202335979585032	-9.46180912285414	3.02660665548199e-21	4.75381572786148e-20
ENSDARG00000037921	165.414131406955	2.6836872838284	0.283726516209191	9.45871157791163	3.11760832698672e-21	4.89330864253327e-20
ENSDARG00000098226	113.674464283872	2.09339026832456	0.221331897864691	9.45814990302182	3.13439707066322e-21	4.91620495598757e-20
ENSDARG00000020232	465.745572201117	-1.27007423091368	0.134287394098512	-9.45788128096346	3.14245790060911e-21	4.92538927790207e-20
ENSDARG00000026875	503.503437817013	1.25622756542901	0.13284685695152	9.45620840610062	3.19312115827834e-21	5.00128759257692e-20
ENSDARG00000086458	108.970505804511	-1.77697608319666	0.18792197144202	-9.45592508188918	3.20178131958404e-21	5.01133747532652e-20
ENSDARG00000041117	26.2996856579565	-5.05204674277353	0.534393987071062	-9.45378665366931	3.26789884091015e-21	5.11124093919666e-20
ENSDARG00000062794	216.311971598202	1.56504088663003	0.16556874075663	9.45251428185042	3.30787796460792e-21	5.17015075853869e-20
ENSDARG00000062674	1239.89799905772	1.02874074778862	0.108836240356455	9.45218931138499	3.31816616627105e-21	5.1826042883681e-20
ENSDARG00000011605	143.23356353442	1.39620971443496	0.147776159186586	9.44813914585548	3.44907638480926e-21	5.38110097452195e-20
ENSDARG00000035399	771.611976041299	1.18526468265596	0.125449938485846	9.44810891867989	3.45007235080163e-21	5.38110097452195e-20
ENSDARG00000099631	96.3702913126189	-2.39060722049574	0.253069776800519	-9.446435092801	3.50567015339711e-21	5.46400159637993e-20
ENSDARG00000099579	532.523709497183	-1.28383114004665	0.135933447935073	-9.44455657933326	3.56912277633556e-21	5.5590207259034e-20
ENSDARG00000060915	740.339424643604	1.42660651080673	0.151157758009003	9.43786498025307	3.80452188538654e-21	5.92153284390999e-20
ENSDARG00000058593	290.357385008589	-1.80164979525436	0.190939797693416	-9.43569552821667	3.88408707671104e-21	6.04116189821316e-20
ENSDARG00000057128	177.665570048945	-1.72259656235307	0.182595584774633	-9.4339442242219	3.94951534815316e-21	6.13865172588733e-20
ENSDARG00000069329	140.314682622409	2.33128055800015	0.247193335768486	9.43100084293355	4.06194383264584e-21	6.30900664131745e-20
ENSDARG00000012369	52.1825159810278	-2.89997774947087	0.307580769088192	-9.42834546538038	4.16608427360752e-21	6.46626075406698e-20
ENSDARG00000019845	144.339508918319	-3.60661028338199	0.382560022806156	-9.42756709633893	4.19710834752278e-21	6.50988992652232e-20
ENSDARG00000077176	37.5148048196879	-4.18245066890435	0.443749701488421	-9.42524728439392	4.29093276771171e-21	6.65079690262602e-20
ENSDARG00000062997	87.9336093584605	-1.86080907277144	0.197500489110384	-9.42179475682933	4.4344236629817e-21	6.86843637397339e-20
ENSDARG00000013491	45.1584733873797	1.97951004826661	0.210179381506472	9.41819332647362	4.58916117804566e-21	7.10318190655923e-20
ENSDARG00000052336	44.8451728362501	-3.72379303968028	0.395492692505133	-9.41557988364588	4.7047815685279e-21	7.27709808400766e-20
ENSDARG00000002013	75.5033855237751	-2.22779505969895	0.236809780318901	-9.40752977642599	5.07933531718728e-21	7.85100029822684e-20
ENSDARG00000045904	472.698662596331	5.80843288198836	0.617622674434458	9.40450071284544	5.22778130480455e-21	8.07486137225517e-20
ENSDARG00000102956	26.56055550727	-4.17789563943567	0.444314542057132	-9.40301350501029	5.30222776422887e-21	8.18419192218741e-20
ENSDARG00000070801	522.906964923374	0.99795731796712	0.106139067027038	9.40235622867216	5.33546281543276e-21	8.22980400432947e-20
ENSDARG00000071394	40.9236804215911	7.27983533802374	0.774349301150636	9.40122929949874	5.39292591660943e-21	8.3126984366785e-20
ENSDARG00000087954	113.644603167867	-2.01152161155205	0.213983025437126	-9.40037934057104	5.43667059845138e-21	8.3743474356146e-20
ENSDARG00000018853	209.524262512289	-1.88670695804245	0.200766350174451	-9.39752581248322	5.58611532745908e-21	8.59861377248785e-20
ENSDARG00000068973	60.7397575107785	-2.63485051294457	0.28038972177593	-9.39710092173129	5.60871247763209e-21	8.6274513214816e-20
ENSDARG00000099339	91.829410907189	-2.05463334015955	0.218691770437163	-9.39511046095767	5.71578164874002e-21	8.7860965674197e-20
ENSDARG00000098627	1544.94639616786	-0.617752240739267	0.0657561002725912	-9.39459971285373	5.74357972277965e-21	8.82275468420106e-20
ENSDARG00000091306	422.025804283236	1.74888599079193	0.186177728806863	9.39363694035706	5.79634383481931e-21	8.89768656705768e-20
ENSDARG00000097196	85.3785350468902	2.25758919368032	0.240356413227537	9.39267300325012	5.84965200398174e-21	8.97335010363545e-20
ENSDARG00000098114	97.9985477777873	-2.60843068567486	0.277792908445229	-9.38983900011671	6.00920408286897e-21	9.21177578523531e-20
ENSDARG00000005789	52.9577206086874	-4.23480765589629	0.45107066466667	-9.38834641136707	6.0949582602109e-21	9.33682391919139e-20
ENSDARG00000062323	228.407937501209	1.73724289129406	0.185068635988762	9.38701948070531	6.17221042563918e-21	9.44868539113442e-20
ENSDARG00000002304	283.924536174386	-1.5811993071169	0.1684599601599	-9.38620254697939	6.22025203771826e-21	9.51570748372859e-20
ENSDARG00000018485	24.296653907989	-3.00207989651776	0.319931070410677	-9.38352093363162	6.38056458925e-21	9.75427173859676e-20
ENSDARG00000042946	92.9383027793901	1.59208710757048	0.169705314999182	9.38148052450895	6.5052758398617e-21	9.93812146944673e-20
ENSDARG00000025309	466.251625202012	1.23872424615184	0.132073023641258	9.37908599349189	6.65470863594851e-21	1.01594504510277e-19
ENSDARG00000014068	235.80784994002	1.40786973707391	0.150108500644746	9.37901405334699	6.65925026205713e-21	1.01594504510277e-19
ENSDARG00000013293	22.4369033206355	-5.81432711737283	0.62015259295726	-9.37563945293952	6.87577076652791e-21	1.04826170696519e-19
ENSDARG00000060034	78.9539298161305	1.72887362487275	0.184489294924966	9.37113248536129	7.1758394523939e-21	1.09326312530162e-19
ENSDARG00000046030	427.939428085084	-1.49157095391513	0.159182577110689	-9.37018975938524	7.2402240382001e-21	1.10232040826993e-19
ENSDARG00000098108	219.373702874009	-3.05692623633387	0.326338389719283	-9.36735098485792	7.4375719159867e-21	1.1315951549289e-19
ENSDARG00000002656	237.857129856951	1.27817149071498	0.136469925589355	9.36595726270905	7.53639941103406e-21	1.14585078860072e-19
ENSDARG00000115902	67.2264715277803	-1.74758223165898	0.186661855770586	-9.36228896066916	7.80276566966547e-21	1.18554266144203e-19
ENSDARG00000092644	385.655613946522	-1.83940963888995	0.19655015163096	-9.35847478939422	8.0895977886512e-21	1.22828801230132e-19
ENSDARG00000052826	33.3432112543938	-3.83321799961575	0.409605625070468	-9.35831386338087	8.10192627990091e-21	1.22932420829882e-19
ENSDARG00000101297	79.7294136782856	1.57299374209496	0.16811995067674	9.35637760874381	8.25172687105695e-21	1.25120379949122e-19
ENSDARG00000016526	1715.30254069831	-1.20944133883406	0.129285949591573	-9.35477785988967	8.3775571625527e-21	1.26874101918646e-19
ENSDARG00000062108	175.961023724474	1.15695847777869	0.123675874609251	9.354762854389	8.37874637698694e-21	1.26874101918646e-19
ENSDARG00000056233	34.5296412952149	-3.17672508346275	0.340080823528911	-9.34108854036189	9.53487266833747e-21	1.44282778487342e-19
ENSDARG00000103317	41.5132113934512	-3.97206674526582	0.4252413054025	-9.34073594169357	9.56668170795136e-21	1.44666104229583e-19
ENSDARG00000006196	80.9915421733795	-2.47485062523324	0.264972943099992	-9.34001259252842	9.63226615115469e-21	1.45559312913424e-19
ENSDARG00000014790	1418.37963615336	1.25525794949545	0.134474637775299	9.33453304104026	1.01437391751259e-20	1.53184864419498e-19
ENSDARG00000035290	97.3197973538862	3.06356718888258	0.328217566295831	9.33395254695573	1.01994724226685e-20	1.53922443621825e-19
ENSDARG00000075730	131.032784310236	-2.2178508514099	0.23762914143172	-9.33324439101745	1.02678726570855e-20	1.5485005793113e-19
ENSDARG00000061682	32.8621038730834	-4.11702144840945	0.441193681664035	-9.33155124271369	1.04332568278606e-20	1.57238050776158e-19
ENSDARG00000052702	128.287928475599	-1.58718261604682	0.170189477204451	-9.32597386229772	1.09968997445398e-20	1.65620873765541e-19
ENSDARG00000090980	47.9684177766773	-3.00089315631039	0.321819186091827	-9.32478014363669	1.11213923027021e-20	1.67382949515398e-19
ENSDARG00000037960	262.900464750011	-5.0500289647258	0.541655372008646	-9.32332480336813	1.12750558807752e-20	1.69581396024992e-19
ENSDARG00000055874	1592.41400882892	1.54385704132588	0.165657084126707	9.31959565426744	1.16784504057921e-20	1.75530410372387e-19
ENSDARG00000008840	78.9768127058681	-2.39138438106124	0.256629534961531	-9.31843009192109	1.18074363793469e-20	1.77349758932557e-19
ENSDARG00000005651	480.62550300566	1.18147446070023	0.126794049901401	9.31805918037155	1.1848777716003e-20	1.77851109063795e-19
ENSDARG00000089564	46.1016520892327	-4.76980793119206	0.511902739989849	-9.31780113403308	1.18776236350097e-20	1.78164354525145e-19
ENSDARG00000021113	12395.7475789822	1.07983290668355	0.115899183918911	9.31700181287778	1.19674178281202e-20	1.79390790061118e-19
ENSDARG00000016934	327.924500412732	1.12092965301144	0.120325860459427	9.31578339628334	1.21055854318736e-20	1.81340208330581e-19
ENSDARG00000104773	13341.9346757885	-2.27778952022498	0.244526323148263	-9.31510968184756	1.21826602155986e-20	1.82372463750264e-19
ENSDARG00000055837	177.916675153775	-1.70289364257294	0.182818948491392	-9.31464520841568	1.22360796458771e-20	1.83049456725161e-19
ENSDARG00000069583	32.7649052541462	-4.97796547162619	0.534745406246233	-9.30903830772507	1.28994991393469e-20	1.92844921872365e-19
ENSDARG00000060529	38.2830020791191	5.38895669792138	0.578939048117227	9.30833170684695	1.29855897021763e-20	1.94002104346561e-19
ENSDARG00000046124	21.9491135686172	-3.55321858441005	0.381917071426794	-9.30363906262601	1.35719229875642e-20	2.02626270004844e-19
ENSDARG00000041372	102.673185166995	-1.61855929986049	0.173989685456193	-9.30261639140678	1.37031363372634e-20	2.04431177151225e-19
ENSDARG00000068989	140.536302645914	2.23090664929462	0.239816564071151	9.30255446672454	1.37111217090905e-20	2.04431177151225e-19
ENSDARG00000028816	61.7946805356199	-3.63734805496591	0.391143262762358	-9.29927318517003	1.41408998073322e-20	2.10698463773692e-19
ENSDARG00000075735	686.021698695647	1.28030158805439	0.137749750841462	9.29440220569182	1.4803571398787e-20	2.20425178127938e-19
ENSDARG00000089292	212.722336133783	1.56642714195509	0.168687097593184	9.28599261179282	1.60206835018511e-20	2.38389051308357e-19
ENSDARG00000011166	1772.21198042946	-5.59210460713259	0.602245780901634	-9.2854193162807	1.61071688639052e-20	2.39516389197951e-19
ENSDARG00000002192	28.6324889298252	-5.96818332947029	0.642790626894651	-9.28480142640355	1.62008985183524e-20	2.40749879179907e-19
ENSDARG00000059945	624.230946032546	1.57346205809431	0.169517973765698	9.2819777345209	1.66361430672476e-20	2.47053361307829e-19
ENSDARG00000077620	1068.53003781055	-1.86411998228075	0.200909485383913	-9.27840703348899	1.72031193210492e-20	2.55303435239624e-19
ENSDARG00000104267	1111.65588568943	-3.85105011752259	0.415063883255756	-9.27821059089748	1.7234860138974e-20	2.55604648873827e-19
ENSDARG00000073914	72.550957874191	2.46701481439121	0.265930034753166	9.27693186924549	1.74428934677328e-20	2.58518265163778e-19
ENSDARG00000055855	97.5232546285959	1.89993894279645	0.204859262013711	9.27436194058578	1.7868529411516e-20	2.64650931303853e-19
ENSDARG00000022550	96.5664094647934	-1.86783071569041	0.20153648073235	-9.26795341916775	1.89751732936338e-20	2.80855199147324e-19
ENSDARG00000100376	24.210868266945	-3.01169643767498	0.325024288990826	-9.26606576704176	1.93138712065872e-20	2.85679015496109e-19
ENSDARG00000077002	1250.66585794666	0.992779350709308	0.107142481362392	9.26597310502262	1.9330650421751e-20	2.85737972978033e-19
ENSDARG00000074246	1884.55978881736	0.92177217482016	0.0994853235920331	9.26540862047291	1.94331789289744e-20	2.87063526044076e-19
ENSDARG00000030154	177.865279692356	1.87308506166502	0.202163939264416	9.26517888640446	1.94750597820338e-20	2.87492042453222e-19
ENSDARG00000013302	19.7072288655531	-3.93266350422665	0.424625697786438	-9.26148258272525	2.01613008969779e-20	2.97378112090731e-19
ENSDARG00000005643	75.2157981455271	-2.60880937371067	0.281685398080181	-9.26142920964643	2.01713830229441e-20	2.97378112090731e-19
ENSDARG00000063407	84.1417438099137	-3.86137238482976	0.417117186625417	-9.25728430436835	2.09697692038675e-20	3.08944455915819e-19
ENSDARG00000006074	889.669866706218	1.03954184590546	0.112304515506813	9.25645635185876	2.1132952551642e-20	3.11143371945236e-19
ENSDARG00000023694	245.346131839704	-2.8839902420613	0.311585697718419	-9.25584923563332	2.12534079563516e-20	3.12710715879521e-19
ENSDARG00000098374	55.8629052446071	-3.43651348873481	0.371422780655281	-9.25229594876211	2.19721362628128e-20	3.23072852817594e-19
ENSDARG00000039578	1699.94796289523	-1.09282127638638	0.118126493148007	-9.25128010883326	2.21819928037952e-20	3.25943953468925e-19
ENSDARG00000004158	131.778411563998	1.94381368664616	0.210170227966043	9.24875852045143	2.27115167330827e-20	3.33505408437477e-19
ENSDARG00000103540	20.6688195219079	5.4772367727003	0.592303037799784	9.24735553112556	2.30115304958907e-20	3.37688918282338e-19
ENSDARG00000087981	55.2322991347637	-4.04300830701406	0.43734511690352	-9.2444345455124	2.36487786864762e-20	3.46812522628001e-19
ENSDARG00000062519	140.924917005059	1.6071224045099	0.173860465863683	9.24374840781789	2.38009803981914e-20	3.48815549339635e-19
ENSDARG00000021948	2017.97562816199	-1.40750771510297	0.152355596717979	-9.23830660260131	2.50429029522141e-20	3.66775893401771e-19
ENSDARG00000015902	28.8816344422217	-3.44215446685771	0.37263151243254	-9.23742182830249	2.52507927297405e-20	3.69578280221989e-19
ENSDARG00000027500	70.4834164239407	-3.97128292410465	0.429918020232969	-9.23730278147598	2.52788943184063e-20	3.69747285266276e-19
ENSDARG00000006356	72.7033780781767	2.9978564563158	0.324567112918029	9.23647633108449	2.54748362360068e-20	3.72369415792678e-19
ENSDARG00000054451	71.872902147225	-4.32211108919615	0.468048579956281	-9.23432155183522	2.59927990154652e-20	3.79692064100991e-19
ENSDARG00000059693	39.7876416828164	-2.95989495219343	0.320536129816386	-9.2342006933476	2.60221572030138e-20	3.79872471326348e-19
ENSDARG00000069640	31.1395484703365	-3.02723595008512	0.327878367587507	-9.23280170131135	2.63643869526272e-20	3.84616970990809e-19
ENSDARG00000040822	609.179998655148	1.04078943180773	0.112765951879823	9.22964258677045	2.71536433736631e-20	3.95872470463946e-19
ENSDARG00000020625	543.964490008705	-1.2519536476837	0.135655991689795	-9.22888574318596	2.73461711475912e-20	3.98419264567155e-19
ENSDARG00000019236	67.0455054629274	-2.23547781089486	0.24227582893701	-9.22699478814316	2.78331152709237e-20	4.05249432578931e-19
ENSDARG00000039162	479.11058287248	-1.54006972637339	0.166988883104338	-9.22258834087252	2.90013424991345e-20	4.21983703399458e-19
ENSDARG00000062824	20.81675659968	-6.82056871332292	0.740347014054458	-9.21266458004681	3.1812785899184e-20	4.62590216834814e-19
ENSDARG00000032990	903.070560917137	0.787852961007149	0.0855687522337189	9.20725078303397	3.34584321011543e-20	4.86203045529787e-19
ENSDARG00000044769	355.051348512588	1.23996115150586	0.134706624424785	9.20490107150006	3.41986099154017e-20	4.9663585985728e-19
ENSDARG00000074073	81.836833405868	1.53041108723303	0.166417923615574	9.19619145572491	3.70861547517784e-20	5.38219146446375e-19
ENSDARG00000075253	54.2164586049777	-2.89654458103936	0.3150260964169	-9.19461788716744	3.76329731172988e-20	5.45800295178487e-19
ENSDARG00000000442	88.315268173295	-2.35746323011202	0.256400958073642	-9.19444002013022	3.76952814632576e-20	5.46349196289331e-19
ENSDARG00000057107	95.3205733332813	1.95582378293782	0.212722464134275	9.19425125549157	3.77615188814267e-20	5.46954295860354e-19
ENSDARG00000004305	180.435662211558	2.13202536287881	0.231899998764001	9.19372735766384	3.79459577866877e-20	5.49269583386694e-19
ENSDARG00000056745	341.731726818924	1.46580465530182	0.159481611408629	9.19105746646924	3.88998197729721e-20	5.62712094967184e-19
ENSDARG00000056530	49.0968915747083	-2.90731143340808	0.316359209261349	-9.18990612031247	3.93184358608417e-20	5.68399524240712e-19
ENSDARG00000042961	808.70248027553	1.22475082650544	0.133293070066635	9.18840586305929	3.98706004116887e-20	5.76008965197326e-19
ENSDARG00000036863	26.1412805333208	-3.32397921455527	0.361918214453919	-9.18433801285923	4.1406625207575e-20	5.97813170013696e-19
ENSDARG00000045301	62.0160673889234	2.07292457732521	0.225821524252167	9.17948182393121	4.33170798810357e-20	6.24991588593625e-19
ENSDARG00000056877	982.644289342905	1.52823164631086	0.166511345367761	9.17794305808751	4.39404269588899e-20	6.33576136944355e-19
ENSDARG00000041006	19.3311806174111	-5.41927925085214	0.590515961994687	-9.17719350472171	4.42472711219524e-20	6.37588903554069e-19
ENSDARG00000074034	135.367879223518	1.94217471286664	0.211639809424944	9.17679295848835	4.44121098664601e-20	6.39551562777168e-19
ENSDARG00000054031	85.3365981055886	-2.91993067930579	0.318561015981238	-9.16600127706074	4.90891088159602e-20	7.06446678739994e-19
ENSDARG00000029955	73.5121789737301	-2.98506267768053	0.325795378469961	-9.16238496598489	5.07627845071952e-20	7.29676091329842e-19
ENSDARG00000011863	191.664608558692	-2.17371556891672	0.237243742570336	-9.16237261040623	5.07685984296653e-20	7.29676091329842e-19
ENSDARG00000075793	61.9387423192802	-1.95480795169194	0.213400995458225	-9.16025694957272	5.17738911399907e-20	7.43646211325848e-19
ENSDARG00000043548	119.211932056606	1.23896900338545	0.135340432912246	9.15446313215791	5.46287606496417e-20	7.84147409453565e-19
ENSDARG00000110940	223.376209880877	2.02275199345498	0.220970491345147	9.15394621762197	5.48909028697657e-20	7.87404184711765e-19
ENSDARG00000023967	615.10108207295	1.02282773707589	0.111737635418782	9.15383373956707	5.49481082314566e-20	7.87564637218105e-19
ENSDARG00000077986	46.5994672985807	2.30647188108544	0.251969183311257	9.15378559701192	5.4972611122589e-20	7.87564637218105e-19
ENSDARG00000077174	105.435853126664	-1.7322485400833	0.189290172917225	-9.15128616233447	5.62596831967682e-20	8.05487194999883e-19
ENSDARG00000077165	94.6290137981926	1.96914021487893	0.215269564112454	9.14732290650376	5.83618604339393e-20	8.35049425235128e-19
ENSDARG00000057286	68.9797978699255	-3.54158885487507	0.387216210376851	-9.14628251598321	5.89264480335361e-20	8.42587846881581e-19
ENSDARG00000020493	970.333141071064	1.17790992739626	0.128819819026799	9.14385640575394	6.02640816712328e-20	8.611633167799e-19
ENSDARG00000093714	19.1341815600173	-7.02718475161711	0.76854823929442	-9.1434530616693	6.04893562351268e-20	8.63829777181302e-19
ENSDARG00000070822	1473.48640583231	0.902535823352828	0.0987524231668647	9.13937900873367	6.28119676629141e-20	8.96425110384144e-19
ENSDARG00000045131	774.264758166129	1.63412377046143	0.179267865719277	9.11554206273854	7.82781680489347e-20	1.11643862284352e-18
ENSDARG00000098130	79.2565613410208	-1.76641472908862	0.193903258655261	-9.10977330313523	8.25542883949405e-20	1.17667519546969e-18
ENSDARG00000067805	236.689644840113	-1.6476268089034	0.180891650289383	-9.10836296903475	8.36343440671663e-20	1.19130935889041e-18
ENSDARG00000112527	28.252906092206	-4.20678324064016	0.461954263800017	-9.10649293727766	8.50880058107877e-20	1.21124321847288e-18
ENSDARG00000079013	528.789774628298	0.934928836196807	0.102668004029367	9.10633108177875	8.52149915159225e-20	1.21227823917715e-18
ENSDARG00000093412	337.743652092716	-2.33888507125488	0.256940983237718	-9.10281046558842	8.8023951089461e-20	1.25144172347747e-18
ENSDARG00000062262	34.6642407323214	-4.90575723910466	0.538942900342861	-9.1025547158776	8.82315327162997e-20	1.25359496387949e-18
ENSDARG00000022213	762.835950522841	-0.986910143181964	0.108481387696649	-9.09750662428564	9.24293233917993e-20	1.31240237632285e-18
ENSDARG00000096242	37.1744420710865	-7.00513609145577	0.77009459922137	-9.09646178344654	9.33225167491944e-20	1.32424295526891e-18
ENSDARG00000044874	361.666047199279	-1.6629294164571	0.182824101653686	-9.09578880145188	9.3902333885287e-20	1.33162452528755e-18
ENSDARG00000040991	297.984218647074	1.20684044148325	0.132763548255664	9.09014904572475	9.89033814423134e-20	1.40165420337187e-18
ENSDARG00000112674	22.0085712706119	-4.45152086885842	0.489803788613161	-9.08837573809409	1.00529591388455e-19	1.42379735171917e-18
ENSDARG00000101446	727.896699075219	0.936838107946209	0.103093498565561	9.08726661701599	1.01560113425255e-19	1.43748107310081e-18
ENSDARG00000040039	30.1709146007481	-3.25149673665957	0.357902764391647	-9.08486063857698	1.03831613693621e-19	1.46870113479863e-18
ENSDARG00000074739	50.5903447507674	1.72299918221941	0.189716374968236	9.08197398620907	1.06623258799267e-19	1.50663108817249e-18
ENSDARG00000054172	531.086337265179	-1.55373912056198	0.171079926848487	-9.08194870774067	1.06648030015702e-19	1.50663108817249e-18
ENSDARG00000074644	320.922757917014	2.02200561931669	0.222706887978948	9.07922353756664	1.09352143799328e-19	1.54385596192034e-18
ENSDARG00000036445	45.7469514001531	-2.77746659160016	0.305951197109715	-9.07813604862005	1.10450047088965e-19	1.5583713213721e-18
ENSDARG00000104295	518.684929944458	1.68812381187674	0.185999204420245	9.07597329321156	1.12665991084512e-19	1.58863315080339e-18
ENSDARG00000011175	438.302829792897	0.918559144516779	0.101235844293578	9.07345763673396	1.15298836534851e-19	1.62473155457786e-18
ENSDARG00000102746	224.925559315297	-1.14902350168042	0.126659713816491	-9.07173612712537	1.17135489466414e-19	1.64957197807842e-18
ENSDARG00000043474	202.464297726052	1.62322243992864	0.178956023654226	9.07051021129632	1.1846099751125e-19	1.66718738463376e-18
ENSDARG00000055678	1263.89098612005	-2.22573402732171	0.245392035367812	-9.07011518929541	1.18891260262262e-19	1.67218910450732e-18
ENSDARG00000077545	151.454279889885	1.87221547104552	0.20642104324578	9.06988668212632	1.19140857756062e-19	1.67464509627542e-18
ENSDARG00000075188	26.2991991935872	-4.4268629066953	0.488183959044297	-9.06802205332931	1.21197032684807e-19	1.70247529875168e-18
ENSDARG00000113657	61.7488953179333	1.96579125207235	0.216785280383957	9.06791848870301	1.21312258494553e-19	1.70302281173842e-18
ENSDARG00000069484	869.013563665646	1.19166794132037	0.131468844735155	9.06426114659328	1.25451572051867e-19	1.76002566694626e-18
ENSDARG00000062531	341.702450665226	1.44930996947409	0.159912316353466	9.06315412423	1.26731777114275e-19	1.77687020831597e-18
ENSDARG00000111945	37.5488009038663	-4.28023942261853	0.472294114289716	-9.06265670715714	1.2731120587667e-19	1.7838743935103e-18
ENSDARG00000023868	62.8715607806359	-3.22736897392933	0.356173989994743	-9.06121464393557	1.29005867581937e-19	1.80648655325552e-18
ENSDARG00000070391	59.6468809452059	-3.9381714718788	0.434708849210959	-9.05933127201571	1.31252748540647e-19	1.83679833249083e-18
ENSDARG00000051926	41.3035580362811	-3.64166968142683	0.402028398468982	-9.05823990368629	1.32572414228733e-19	1.85410449079446e-18
ENSDARG00000035873	27.3954550052118	-3.80539038956153	0.42015389325232	-9.0571346610758	1.33922218855832e-19	1.87095582176515e-18
ENSDARG00000022974	194.051491295733	1.1158244765133	0.123198648386864	9.05711621940389	1.33944856010857e-19	1.87095582176515e-18
ENSDARG00000074419	40.0005418095467	2.16964692856391	0.23958281810932	9.05593708967027	1.35400115379821e-19	1.89010098563019e-18
ENSDARG00000103129	244.682266436632	-4.44351333903626	0.490685192047218	-9.05573147723738	1.3565547330324e-19	1.89248282087937e-18
ENSDARG00000091726	26.802284859956	-4.53202478202084	0.500474616587665	-9.05545382685155	1.36001053301159e-19	1.89611955398338e-18
ENSDARG00000057481	232.750538203171	1.44682742945139	0.159864845925758	9.05031635362355	1.42554731757864e-19	1.98625073849775e-18
ENSDARG00000057141	417.404808940331	2.2684193851677	0.250690347559531	9.0486905748496	1.44692964576136e-19	2.01478638641397e-18
ENSDARG00000076309	39.3628416931416	-7.13588226816397	0.788855112647659	-9.04587186386305	1.48475513268916e-19	2.0661685911908e-18
ENSDARG00000020448	139.144553409594	-2.16867346782035	0.240169170076194	-9.0297745840248	1.72025782567857e-19	2.39240090513891e-18
ENSDARG00000006832	182.922053281585	1.48619991979564	0.164602524240757	9.02902265108548	1.73211815877173e-19	2.40739633330222e-18
ENSDARG00000040948	14.9451423867537	-7.31936932807666	0.810959620285137	-9.02556569401463	1.78769319979585e-19	2.48309251352241e-18
ENSDARG00000045753	288.256728311612	1.00648202500131	0.111535871984435	9.02384145202871	1.81606755111135e-19	2.52093652915301e-18
ENSDARG00000078026	126.560583278707	-3.67171362473161	0.406917670985779	-9.02323464065027	1.82615881341683e-19	2.53337000606614e-18
ENSDARG00000034473	1278.53431592858	-0.990621537696109	0.109885748462168	-9.01501378986523	1.96845696972713e-19	2.7290804729271e-18
ENSDARG00000052494	1056.29029908856	-1.49222263678366	0.165574854812542	-9.01237472606029	2.01642001614662e-19	2.79384249755799e-18
ENSDARG00000079286	342.697880484374	1.50762545621285	0.167288624630831	9.01212177181707	2.02107747372125e-19	2.79855953971259e-18
ENSDARG00000015016	410.726161700829	1.79885696198936	0.199616924437147	9.01154532393252	2.03173092852681e-19	2.81156817153942e-18
ENSDARG00000029179	241.934424524968	-1.58880973708651	0.176320757309831	-9.01090581351493	2.04361478984423e-19	2.82626231152761e-18
ENSDARG00000030716	4482.52237715634	0.844554176695021	0.0937385247567899	9.009680693037	2.06657304015041e-19	2.85624435963858e-18
ENSDARG00000012035	81.6839969087826	-2.36244374694979	0.262267916689455	-9.0077496964568	2.10327754040066e-19	2.90517649133264e-18
ENSDARG00000015070	342.932823864124	-1.15571356347479	0.128330500344941	-9.00575903910867	2.14179037039702e-19	2.9560246681285e-18
ENSDARG00000018321	215.789311265837	1.51287457533423	0.167990584326024	9.00571053671766	2.14273737976272e-19	2.9560246681285e-18
ENSDARG00000111091	24.5391756431293	-2.55892792593143	0.284215000294296	-9.003493563963	2.18646830018987e-19	3.01449194350251e-18
ENSDARG00000015355	902.389699162784	-3.03687267553953	0.337436670400929	-8.9998300182705	2.26067423383002e-19	3.11487717536049e-18
ENSDARG00000007097	531.029093567625	-1.09371306453182	0.121529439394205	-8.99957302513465	2.26597210986082e-19	3.12025197741933e-18
ENSDARG00000013409	22.971037428035	-5.18550444725636	0.576222666002056	-8.99913306644877	2.27507028615092e-19	3.13084995940732e-18
ENSDARG00000010279	184.906276293586	-1.08617379886372	0.120700684256339	-8.99890340768042	2.27983386996425e-19	3.13547349049579e-18
ENSDARG00000031600	31.0627630583444	2.52965625019638	0.281194508500854	8.9961082941586	2.33860603710165e-19	3.21432405161018e-18
ENSDARG00000077788	19.0177737272927	-4.33749296323565	0.482178725579605	-8.99561248377716	2.34918653455044e-19	3.22688076563248e-18
ENSDARG00000116863	16.9573899124412	-4.85802887437376	0.54013076762654	-8.99417171830641	2.38020134727546e-19	3.26747369953272e-18
ENSDARG00000060368	118.281046892736	1.46027789372805	0.162363998103459	8.99385276776413	2.38712178076636e-19	3.27496099345312e-18
ENSDARG00000056395	66.4924287119198	2.7438434900607	0.305149768655377	8.99179279129481	2.43229946821487e-19	3.33489310144746e-18
ENSDARG00000031095	49.1775680041304	-2.95968318729529	0.329255098853317	-8.98902764939054	2.4942728418989e-19	3.41776588489644e-18
ENSDARG00000001578	312.000290328789	-1.06107385218945	0.118048469375904	-8.98845921339859	2.50720485260345e-19	3.43337954524206e-18
ENSDARG00000093022	688.068902615408	-1.50075133625676	0.167016960614369	-8.98562236276044	2.572740590133e-19	3.52096575248901e-18
ENSDARG00000061405	41.2184858785888	-3.81415776700636	0.424740557069836	-8.97997072217248	2.70838820841275e-19	3.70433867941818e-18
ENSDARG00000011317	25.7700212146439	-3.96197287037426	0.441325364840271	-8.97744200995158	2.77134652036656e-19	3.78812879635173e-18
ENSDARG00000016357	60.0098477809732	-2.40431496517725	0.267848636328907	-8.9763942730134	2.79785413234437e-19	3.82202275510162e-18
ENSDARG00000057113	39.9140137299437	-3.61005097059125	0.402301547476198	-8.97349511389796	2.8725151334971e-19	3.9216152510182e-18
ENSDARG00000101102	549.358177464112	1.02170306292464	0.113861785111495	8.97318676256634	2.88057088632644e-19	3.9302107969518e-18
ENSDARG00000074989	68.3343850269941	-3.98476302138291	0.444143880527412	-8.97178413592254	2.91749744413818e-19	3.97816272373786e-18
ENSDARG00000109783	109.265444098452	-1.72630188161936	0.192421853267168	-8.97144400341305	2.92652224362426e-19	3.98803382009444e-18
ENSDARG00000098702	107.397565653025	1.87490316313342	0.209018108628618	8.97005132921153	2.96376288873789e-19	4.03631976341225e-18
ENSDARG00000044895	447.628428808334	-5.3258100783792	0.593849894577913	-8.96827654093396	3.01190061163422e-19	4.0993784375899e-18
ENSDARG00000030402	304.525649796513	-5.82595051550482	0.649653551475077	-8.967780599793	3.02548960266728e-19	4.11536603383518e-18
ENSDARG00000100698	21.8122091410137	-3.98829960487178	0.444743609722252	-8.96763779779213	3.02941365597722e-19	4.11819561815284e-18
ENSDARG00000042509	47.3340577606601	-2.29847166606629	0.256312313939581	-8.96746485074492	3.03417279759542e-19	4.1221562916237e-18
ENSDARG00000075281	124.681581623255	1.79325031349466	0.200038069981837	8.96454516711485	3.11564044416125e-19	4.23026318056787e-18
ENSDARG00000039482	19.8959828327155	-5.27269703492506	0.58827468515401	-8.9629847552333	3.16006276825279e-19	4.28797095558482e-18
ENSDARG00000056186	3866.8179695655	-1.04995624612732	0.117156209322098	-8.96201961639677	3.18785127369161e-19	4.32305149956905e-18
ENSDARG00000105277	18.8271764834228	-3.48465716443885	0.388860830991094	-8.96119353434868	3.21182768020503e-19	4.35292301197691e-18
ENSDARG00000037188	1225.35732276163	-1.08170840820674	0.120759119889301	-8.95757114823571	3.31908552940496e-19	4.4955594481055e-18
ENSDARG00000074727	135.22589544061	-1.60264700303569	0.17898119175476	-8.95427607405612	3.41972112859665e-19	4.62905887316402e-18
ENSDARG00000038139	46.3796372265771	-3.75196334939672	0.41904481981489	-8.95360871196099	3.44046730968285e-19	4.65378396874072e-18
ENSDARG00000036588	131.217313121658	-2.00158142001518	0.223551595243677	-8.95355462721436	3.4421540704543e-19	4.65378396874072e-18
ENSDARG00000045626	25.0880806649816	-3.60623727668774	0.402911301510141	-8.95044954850187	3.54037561452742e-19	4.78368356627162e-18
ENSDARG00000013443	1463.44934077972	0.933496592057898	0.104314693170635	8.94885048006526	3.59203321741192e-19	4.85054787853055e-18
ENSDARG00000062510	1394.63712284251	2.1290057937481	0.238164651309359	8.93921823429068	3.91933148636018e-19	5.28932137449273e-18
ENSDARG00000036809	37.654587468786	-4.61022401109816	0.515817622674179	-8.93770163802691	3.97348205550316e-19	5.35916193898932e-18
ENSDARG00000056019	181.713551090227	1.98437518145593	0.222038000834365	8.93709713652225	3.9952714114572e-19	5.38529794658398e-18
ENSDARG00000039208	1215.10766709747	-0.967931437563228	0.108305772706794	-8.93702536229178	3.99786635242727e-19	5.38554553567328e-18
ENSDARG00000088789	383.307857003217	1.93307536300432	0.216330173395312	8.9357639420549	4.04374474293401e-19	5.44406502913992e-18
ENSDARG00000098294	55.905834716286	-2.83122440452118	0.31694622032354	-8.93282274081406	4.15274749744929e-19	5.58744670816445e-18
ENSDARG00000074564	141.47901484982	1.81231795051208	0.202938726405011	8.9303701792983	4.24585646387922e-19	5.70928381220604e-18
ENSDARG00000018817	72.9695125567416	2.52413768358634	0.28265494378532	8.93010272448466	4.25613398872982e-19	5.71966020687608e-18
ENSDARG00000076170	267.116110298162	1.1604758584971	0.129997921970877	8.92688006779891	4.38192051688968e-19	5.88515903455989e-18
ENSDARG00000100394	65.9906976156784	-1.96755307519353	0.220558420852261	-8.92077966277909	4.63016964162873e-19	6.21210586391641e-18
ENSDARG00000099124	94.9339066173494	-3.5699903909134	0.400188962393152	-8.92076175605809	4.6309184076207e-19	6.21210586391641e-18
ENSDARG00000034262	17.7604653189712	-4.43985391910165	0.497868200508986	-8.91772946045289	4.75945380816347e-19	6.38069632685061e-18
ENSDARG00000075707	288.406559219054	-4.11607645651615	0.461808076097047	-8.91295901817701	4.96883519369753e-19	6.65740456216163e-18
ENSDARG00000102056	119.412314842525	-1.99228764625422	0.223657183146936	-8.90777402371806	5.20673895613323e-19	6.97197329647696e-18
ENSDARG00000018303	125.161920111257	-2.94334141750617	0.33048834185011	-8.90603705119832	5.28892584623812e-19	7.07778063365659e-18
ENSDARG00000028321	66.7967661826901	-2.70355161916257	0.303608808292327	-8.90472063168696	5.35206622446239e-19	7.15798797145914e-18
ENSDARG00000061370	56.510837353241	-2.59106913503315	0.291023301730199	-8.90330471693731	5.42081004776534e-19	7.24558901357504e-18
ENSDARG00000070470	298.003377511538	-1.48068848569237	0.166381069624433	-8.8993807350481	5.61591377849456e-19	7.50188003843756e-18
ENSDARG00000031678	359.961059632959	-5.55949279720138	0.624777855386857	-8.89835122878833	5.66824014130146e-19	7.56725305176139e-18
ENSDARG00000104820	703.484250068719	1.05493639467673	0.118649838061853	8.89117433204404	6.04664235251516e-19	8.06760794166225e-18
ENSDARG00000028295	98.6643505701096	-1.98290023024268	0.223129823202588	-8.88675570921923	6.29191424947326e-19	8.38984506041703e-18
ENSDARG00000014891	1186.61033740255	1.38371532094901	0.155717366904351	8.88606934767241	6.33088503895717e-19	8.43677311128332e-18
ENSDARG00000044002	20.7578971393923	-4.31109103559822	0.485416555483802	-8.88121961827501	6.61312426551503e-19	8.80764045738093e-18
ENSDARG00000032614	668.007904872272	1.20602070264637	0.135830027085226	8.87889613604844	6.75271237292504e-19	8.98819015788324e-18
ENSDARG00000045706	79.6954760774389	-2.36629582008188	0.266626681789848	-8.87494006300153	6.9971085421128e-19	9.30794635426382e-18
ENSDARG00000099657	22.122361999365	-3.86831213355453	0.435962394182043	-8.87304085209529	7.11752091183124e-19	9.46248985510421e-18
ENSDARG00000070873	122.553643946766	-5.59697630720425	0.630794550108168	-8.87289895932754	7.12659882502957e-19	9.46892235318474e-18
ENSDARG00000013000	64.8881408840964	2.31173066471603	0.260602536865024	8.87071435499247	7.26781599467406e-19	9.65081273727974e-18
ENSDARG00000056004	124.705145172315	1.85440082575533	0.209051975375086	8.87052524822174	7.28016943012766e-19	9.66147262162218e-18
ENSDARG00000068702	21.2156697700304	-3.22871864011176	0.36398885111772	-8.87037784315965	7.28981307576258e-19	9.66852583415423e-18
ENSDARG00000033655	9616.6590591814	1.7236602557033	0.194360174449241	8.86838191305208	7.42164116978874e-19	9.83752851793659e-18
ENSDARG00000043511	339.20859773883	-1.49476171943879	0.168618364152876	-8.86476231072663	7.66674488332277e-19	1.01563906861811e-17
ENSDARG00000059601	737.902586079165	1.3483067714098	0.152107093998414	8.86419387792563	7.70595631542321e-19	1.02022841911664e-17
ENSDARG00000012513	1145.58468705433	-0.690866040413022	0.0779847973681518	-8.85898359332232	8.07472520316515e-19	1.06841817187615e-17
ENSDARG00000021149	102.766401346766	-3.56301956831941	0.402287415208712	-8.85690039911108	8.22699799740086e-19	1.08792184885701e-17
ENSDARG00000101637	3640.32833800662	-1.46194367463311	0.165072594676677	-8.85636817847674	8.26635381144782e-19	1.0924793631875e-17
ENSDARG00000056630	27.7293233713634	-5.61328390477146	0.633940907720017	-8.85458539812452	8.39954361883372e-19	1.1094252319731e-17
ENSDARG00000026325	20.0026965348211	-5.68254303338185	0.641778326564396	-8.85437042382214	8.41574666474119e-19	1.1103106956016e-17
ENSDARG00000115545	38.3135534168523	-3.33346632707996	0.376477194779146	-8.85436454932014	8.41618987084621e-19	1.1103106956016e-17
ENSDARG00000052063	407.801898984468	-3.95274152834177	0.446425918500855	-8.85419364004556	8.42909434318091e-19	1.11135668332317e-17
ENSDARG00000087198	175.75690466274	-5.44084721142515	0.614511646997475	-8.85393667965338	8.44853287704638e-19	1.11326242955062e-17
ENSDARG00000013472	168.156923347857	-1.41670833674662	0.160049478065376	-8.85168982661678	8.62039989539336e-19	1.13523957348827e-17
ENSDARG00000020134	68.3440380547487	-2.39497959605817	0.270638728075994	-8.84936022676574	8.80224273438007e-19	1.15850378003759e-17
ENSDARG00000044433	49.8542701479249	-3.31744691457104	0.374987915318521	-8.84681020121179	9.00563648493167e-19	1.18457532915753e-17
ENSDARG00000053279	313.306099227175	-1.73741460692528	0.196482603246897	-8.84258747703007	9.35270231557306e-19	1.22950327379826e-17
ENSDARG00000031782	35.6364503110664	-2.95168849587141	0.334046673031836	-8.8361559451607	9.90684653565751e-19	1.30158480808183e-17
ENSDARG00000043796	19.0505427211315	-6.38671857114312	0.722928638365194	-8.83450762939178	1.00540100429424e-18	1.32014294126466e-17
ENSDARG00000071395	820.332492819599	0.811773230213613	0.0918899889225212	8.83418574463074	1.00829992436502e-18	1.32317149299017e-17
ENSDARG00000095022	140.423083011689	1.41006462336613	0.159631342524015	8.83325668425044	1.01671349788728e-18	1.33327047911616e-17
ENSDARG00000033537	82.0715720247398	-2.08211313306216	0.235714362809244	-8.83320434210088	1.01718956633711e-18	1.33327047911616e-17
ENSDARG00000054931	217.22801206891	1.74988950516097	0.198124905224866	8.83225409332006	1.02587076008789e-18	1.34386061152862e-17
ENSDARG00000114552	143.404323974337	-1.55524462163949	0.176104801027574	-8.83135844431619	1.03412011686158e-18	1.35387296659457e-17
ENSDARG00000051852	88.5965748230538	1.76406937795672	0.19980145514343	8.82911176342716	1.05510252715512e-18	1.38053397445867e-17
ENSDARG00000053646	32.3127258419852	-5.52738060315455	0.626075126708296	-8.82862194544568	1.05973260972016e-18	1.38578031838992e-17
ENSDARG00000010445	53.4400815438535	-1.95225357490588	0.221137633525355	-8.82822857323396	1.06346554747587e-18	1.3898480399575e-17
ENSDARG00000020332	50.4892596824271	-4.05510251257342	0.459446770666324	-8.82605509816166	1.084326232121e-18	1.41628224528786e-17
ENSDARG00000043304	279.321380503818	-1.46693850236579	0.166295962659667	-8.82125145375874	1.13187522117106e-18	1.47752384949478e-17
ENSDARG00000068892	27.8173151261881	-3.45481846013654	0.391935443536822	-8.81476405644838	1.19937376019921e-18	1.56472038166176e-17
ENSDARG00000069427	288.839410715171	1.43956144048799	0.163337494356178	8.81341694484945	1.21388049755916e-18	1.58272159445323e-17
ENSDARG00000076005	71.2967001793099	-2.67102593736501	0.303186148295458	-8.8098547785965	1.25308087682184e-18	1.63287989403825e-17
ENSDARG00000070730	126.12750593618	2.12465134955257	0.241225028093222	8.80775666748597	1.27675216172012e-18	1.66275565784366e-17
ENSDARG00000021595	210.444104935716	1.49929656163476	0.17037858805175	8.79979449753023	1.37066919063508e-18	1.78402659515353e-17
ENSDARG00000017821	21.2148814242507	-5.51899496576823	0.627215841090064	-8.79919575401117	1.37800129287521e-18	1.79252526944483e-17
ENSDARG00000104217	151.228328934211	1.83767065757662	0.208863697000097	8.79842061579407	1.3875510486052e-18	1.80389712867271e-17
ENSDARG00000057738	408.962016192653	-1.80868371504876	0.205588990986478	-8.79757085420841	1.39809527751208e-18	1.81654787802399e-17
ENSDARG00000077946	935.471553863427	1.44302895308504	0.164048012760888	8.79638179578782	1.41298260490747e-18	1.83482363259351e-17
ENSDARG00000040469	40.1800211367467	-3.37545217288818	0.383744858392512	-8.79608442710551	1.41673014470904e-18	1.83862102161978e-17
ENSDARG00000111014	27.4129653202818	-3.01921221996136	0.343248843851368	-8.79598656789279	1.41796554455169e-18	1.839155658395e-17
ENSDARG00000090337	118.243135390169	-2.24874312582786	0.255664153519282	-8.79569190625021	1.42169185690762e-18	1.84291860847543e-17
ENSDARG00000087697	428.720882115391	-2.79753089368039	0.318174809396311	-8.79243362787986	1.46354651356965e-18	1.89607374597321e-17
ENSDARG00000068175	33.5677740315726	-2.41067079206515	0.274268487217534	-8.78945596893579	1.50285933379631e-18	1.9458761287154e-17
ENSDARG00000102291	651.621392202267	-1.26355568616032	0.143768565979847	-8.78881748279692	1.51142381973189e-18	1.9558314608176e-17
ENSDARG00000053201	26.4350924425781	4.07452780519214	0.463807807112861	8.78494872812837	1.56435873564391e-18	2.02315879331828e-17
ENSDARG00000079994	210.531582519221	-1.52392926061127	0.173529899208879	-8.78194056216736	1.60677999740419e-18	2.07681893761705e-17
ENSDARG00000034670	1990.38821040159	0.709847726666166	0.0808503714996714	8.77977074810413	1.63808205117339e-18	2.11605336107331e-17
ENSDARG00000001889	9614.02854169394	0.975297146028865	0.111127541366589	8.77637653128255	1.6882592875901e-18	2.17961105134826e-17
ENSDARG00000100524	364.715071476359	1.16551068640333	0.132824989985412	8.77478467366224	1.71231187415978e-18	2.20938681163251e-17
ENSDARG00000053771	64.6470659697657	1.82328774748941	0.207819095548744	8.77343702548138	1.7329387825505e-18	2.23471060671278e-17
ENSDARG00000045257	88.2348478783036	-1.94205804504283	0.221470586827298	-8.76892084345826	1.80386795815066e-18	2.32483501703953e-17
ENSDARG00000005464	45.097022377355	-3.09884957249615	0.353549097999788	-8.76497660446021	1.86815451640388e-18	2.40629937277282e-17
ENSDARG00000061764	244.618076112846	-4.61886083232542	0.527068263535195	-8.76330667558207	1.8960493312666e-18	2.44082200656135e-17
ENSDARG00000000002	25.3384554714933	-2.82970212563323	0.323066752407357	-8.75887755254133	1.97204195901094e-18	2.53718647203395e-17
ENSDARG00000008131	180.306240488471	-1.9438489299572	0.221966664638222	-8.75739126469929	1.99821080868832e-18	2.56937469269164e-17
ENSDARG00000042031	69.9930258392938	-1.77061828651277	0.202187364535335	-8.75731423960137	1.99957628424885e-18	2.56965111097227e-17
ENSDARG00000101318	119.348729867858	1.81867780487359	0.207808954612585	8.75168160228764	2.10196752407132e-18	2.69864617586038e-17
ENSDARG00000102908	41.3089758140653	-4.44900313137653	0.508361058659356	-8.75165997786965	2.10237042578781e-18	2.69864617586038e-17
ENSDARG00000029885	513.954143978123	0.932886904409372	0.106624344124438	8.74928621666949	2.14706463977381e-18	2.75443358583274e-17
ENSDARG00000007231	260.387058308292	-1.35176313223185	0.154505412919234	-8.74896941596778	2.15310002364484e-18	2.76059064455266e-17
ENSDARG00000070864	271.258740056822	-2.41327212735603	0.275861698127293	-8.74812322166762	2.16930316204914e-18	2.77976971453629e-17
ENSDARG00000104292	13.0919547343323	-6.80915543994836	0.778514257341745	-8.74634648721576	2.20371733748832e-18	2.82224923926615e-17
ENSDARG00000014554	65.341461714623	-2.37133330663167	0.271166707395723	-8.74492790581075	2.23158087753563e-18	2.85629563895463e-17
ENSDARG00000023578	129.327363602141	-3.73246629425722	0.427055585641521	-8.74000111402436	2.33108128894694e-18	2.98194161446906e-17
ENSDARG00000089190	83.8887164540937	-2.30706936614618	0.263984303614231	-8.73941872512838	2.3431288206275e-18	2.99563721858702e-17
ENSDARG00000043448	340.549933405954	1.58188808161049	0.181112862152442	8.73426692511225	2.45241375234638e-18	3.13356185118172e-17
ENSDARG00000043465	551.763760994441	1.4622138473362	0.167419562323666	8.73382911197296	2.46192980804094e-18	3.14392237064576e-17
ENSDARG00000112977	72.2523971104734	-2.56503137697322	0.293740710994163	-8.73229784285568	2.49550024087636e-18	3.18497130742705e-17
ENSDARG00000077928	24.2773633698063	-4.40750753124074	0.504848996224282	-8.73034821145347	2.5388972994867e-18	3.2385077775006e-17
ENSDARG00000052604	315.943560268808	1.48216136903965	0.169787130303927	8.72952718139776	2.55739489553774e-18	3.2602185513963e-17
ENSDARG00000069242	250.655010891373	-0.868876296712079	0.0995337578430649	-8.72946340559188	2.55883730494636e-18	3.2602185513963e-17
ENSDARG00000104458	824.348318475307	1.18325416060973	0.135562177138209	8.7284977682482	2.58077541398879e-18	3.2862952606294e-17
ENSDARG00000045484	162.477751077247	-1.05552126993823	0.120943403972364	-8.72739839685201	2.60597792920474e-18	3.31649669793663e-17
ENSDARG00000102565	101.751353541111	-5.97095158141458	0.684463398240089	-8.72355132030033	2.69609813707601e-18	3.42923416239138e-17
ENSDARG00000073711	31.2989081799997	-3.77159741366879	0.432357281808073	-8.72333501102691	2.70125569945852e-18	3.43383870503165e-17
ENSDARG00000102773	77.7076189677772	1.77968362994295	0.204037125889212	8.72235198465439	2.72481745029824e-18	3.46182012243522e-17
ENSDARG00000044894	15.7921312108559	-5.56237520082392	0.637752370253185	-8.72184167440363	2.73712875818736e-18	3.47548441239993e-17
ENSDARG00000096973	14.0879960457438	4.2331714692458	0.485445969381481	8.72017018627097	2.77783946673606e-18	3.52517298236079e-17
ENSDARG00000030632	24.2370066810161	-4.67952262700247	0.536665240533076	-8.71963055098229	2.7911100294628e-18	3.54000241385869e-17
ENSDARG00000024311	77.1716864666708	-1.33290128145857	0.152879895717458	-8.7186171550113	2.81620055203051e-18	3.5697979188196e-17
ENSDARG00000100869	20.4090976581407	-4.44196668843577	0.509518848637941	-8.71796342826208	2.83250410443176e-18	3.58842763315277e-17
ENSDARG00000078014	54.2362991216221	-2.1928093092114	0.251546740792995	-8.71730360051028	2.84905430426086e-18	3.6073485195956e-17
ENSDARG00000103607	51.6889297366365	-2.50012108009832	0.286954479711662	-8.71260515817873	2.96969605039334e-18	3.75796947793401e-17
ENSDARG00000003869	104.472344314428	-1.97333908916558	0.226635200718345	-8.70711647136398	3.11702761864977e-18	3.94217507715417e-17
ENSDARG00000075682	168.401301127414	-1.76267784625371	0.20249052738846	-8.70498916165184	3.17605106366942e-18	4.01455011358554e-17
ENSDARG00000021556	399.793444987116	1.12178129423379	0.128888275973325	8.70351694723542	3.21754320850425e-18	4.06469612906914e-17
ENSDARG00000076332	20.3822840671213	-5.94750058720978	0.683546736032721	-8.70094212098626	3.29140115362447e-18	4.15564978893174e-17
ENSDARG00000020328	236.262644028362	1.53998266306552	0.177013167075639	8.69981984112782	3.32411478451081e-18	4.19458213062423e-17
ENSDARG00000014995	131.017412674189	-2.28204018157599	0.26235041436028	-8.69844321435727	3.36468108508974e-18	4.24337391504683e-17
ENSDARG00000070107	405.188477130027	5.96647536250469	0.686102128583448	8.696191301466	3.43209641100857e-18	4.32595222008332e-17
ENSDARG00000044282	149.224644170683	-1.31752146998914	0.151518754983802	-8.69543489932976	3.45503859343741e-18	4.35241325349264e-17
ENSDARG00000018162	54.9220937923428	-1.99705680621794	0.229686128034121	-8.6947210234711	3.47682977404822e-18	4.37739532149758e-17
ENSDARG00000058821	164.222700945484	-1.40298910214353	0.161429634059688	-8.69102572347268	3.59181696561193e-18	4.51961870010943e-17
ENSDARG00000086990	93.2325947199203	2.55379880522475	0.293867222276205	8.69031525681502	3.61435111353185e-18	4.54541284463592e-17
ENSDARG00000079575	29.5911850236869	-2.58398193846628	0.297344224930426	-8.69020388430579	3.61789619060354e-18	4.54731071565167e-17
ENSDARG00000015524	585.385441460013	-1.02334847679711	0.117785404296172	-8.68824522793925	3.68080582032911e-18	4.62377941490724e-17
ENSDARG00000019013	188.497723630915	1.5029463118701	0.173017864440114	8.68665392867744	3.73271049823897e-18	4.68634564239277e-17
ENSDARG00000010957	235.212975830879	0.86219553052733	0.0992567034710347	8.6865219212014	3.73704860822041e-18	4.68915621711252e-17
ENSDARG00000013777	71.1237593526242	-3.85944648369069	0.444498704035079	-8.68269456953493	3.86501256678729e-18	4.84699919591207e-17
ENSDARG00000098834	653.403093718495	1.26276648991107	0.145444841142302	8.68209886300188	3.88531473978142e-18	4.86972529253748e-17
ENSDARG00000104279	4329.22543404993	0.840178161971975	0.0968009958549002	8.67943717471007	3.97732096032088e-18	4.98224697974015e-17
ENSDARG00000006889	578.067310386541	0.851743204052239	0.098156581526177	8.67739270061164	4.04944958223371e-18	5.06975652573934e-17
ENSDARG00000043257	18257.3777868232	1.11748154308114	0.128808741146966	8.6755101643772	4.1170062310865e-18	5.15144729251076e-17
ENSDARG00000030307	30.2034704140553	-4.24465088150737	0.489296137934786	-8.67501407107591	4.13499348542202e-18	5.17105708269322e-17
ENSDARG00000014050	22.9856565312806	-4.13418694801529	0.476785177891462	-8.67096365348091	4.28478480751689e-18	5.35538157111861e-17
ENSDARG00000061602	35.5900005546846	2.93153531581301	0.338100020367269	8.67061561436334	4.29790305054572e-18	5.36877318981759e-17
ENSDARG00000057114	440.892590489169	-1.1662980866201	0.134512951569255	-8.67052631745737	4.30127520373588e-18	5.36998220656461e-17
ENSDARG00000101289	263.133932653112	-1.48637311502298	0.171435328001317	-8.67016811734142	4.31482832424968e-18	5.3838933308445e-17
ENSDARG00000097369	36.182282987402	2.53839832077458	0.292850432686946	8.66790018879055	4.40162310772386e-18	5.4891263043558e-17
ENSDARG00000003750	108.529932097756	-1.87452054582793	0.216284097448863	-8.66693653365397	4.43902236609553e-18	5.53267659301025e-17
ENSDARG00000033140	144.610377512837	1.4005514122077	0.161762907299914	8.65805044917391	4.79901143647029e-18	5.97512580302779e-17
ENSDARG00000020984	139.387781097884	-4.50809443719703	0.520682895514233	-8.65804211360693	4.79936229712642e-18	5.97512580302779e-17
ENSDARG00000097904	232.304629257766	1.53367235901517	0.177201737621619	8.65495101571769	4.93123402621658e-18	6.1352738664122e-17
ENSDARG00000087538	660.86439376324	1.42195817360293	0.164296228779624	8.65484365749045	4.93587782291228e-18	6.1352738664122e-17
ENSDARG00000079967	26.1344013140612	-3.64591354020275	0.421257412445899	-8.65483533935674	4.93623780521277e-18	6.1352738664122e-17
ENSDARG00000013976	264.565029197108	-1.60856690151919	0.185871787962205	-8.65417457460662	4.96491654969476e-18	6.16748671509636e-17
ENSDARG00000002947	48.2563108289424	-3.07038306592705	0.355094592364341	-8.64666241601539	5.30275461909477e-18	6.58349218551871e-17
ENSDARG00000075330	63.6545862688375	-2.92047305907068	0.337762348746274	-8.64653230270058	5.30880165289005e-18	6.58733805096108e-17
ENSDARG00000098315	187.530529663683	-3.47073457648563	0.401459599606833	-8.64528978727792	5.36689168344753e-18	6.65572047472519e-17
ENSDARG00000039882	658.874110896825	1.15620752285423	0.133779454506122	8.64263893975832	5.49292941940964e-18	6.80824520435706e-17
ENSDARG00000019636	241.053608105884	-1.17338855793938	0.135795506913791	-8.64084964669924	5.57965063352654e-18	6.91189666665642e-17
ENSDARG00000054823	676.896599420191	-1.76511168536635	0.204287303444453	-8.64033963738866	5.60461568580742e-18	6.93897402120337e-17
ENSDARG00000002613	600.324557315462	-1.47853406592245	0.171136653605451	-8.63949384759592	5.64626052432021e-18	6.9866608759386e-17
ENSDARG00000009106	3843.33226530861	1.15774754931104	0.134096221007407	8.63370750207115	5.93947616039158e-18	7.34541528473677e-17
ENSDARG00000022712	217.199660979507	-1.78608371580949	0.206884674576045	-8.63323356101457	5.96414798730258e-18	7.37184534014406e-17
ENSDARG00000034443	636.800437061578	0.888207572601453	0.102896138711345	8.632078751693	6.0246879380772e-18	7.4425555916457e-17
ENSDARG00000087426	52.6837067367492	2.35791012675406	0.273195587336535	8.63084996995019	6.08977199806412e-18	7.51879809711234e-17
ENSDARG00000104413	380.921799823716	1.17257461088479	0.135867223908992	8.63029785366205	6.11924107997973e-18	7.55100826084792e-17
ENSDARG00000027041	750.176802635648	1.54065467016144	0.178561176214556	8.62816152325413	6.2345992001027e-18	7.68910950493063e-17
ENSDARG00000046019	44.680631872418	-3.777670187405	0.437914893575169	-8.62649396681585	6.3261337195999e-18	7.79769297059954e-17
ENSDARG00000008407	1082.00017483951	1.49306928524955	0.17310243933147	8.6253509252432	6.38964185731335e-18	7.8716299439103e-17
ENSDARG00000053666	184.619911398012	-1.64514876036742	0.190765913598164	-8.62391361924763	6.47039333384756e-18	7.96671637880294e-17
ENSDARG00000018270	97.6564621806575	1.58589610024399	0.184085579906965	8.61499364070497	6.99454778820258e-18	8.60734021209392e-17
ENSDARG00000062904	42.3391831794554	-2.67381530207127	0.310390917966656	-8.61434773796607	7.0340896421891e-18	8.65123304836418e-17
ENSDARG00000035577	554.009797035794	0.774467670448701	0.0899191508554066	8.61293354175546	7.12143808461298e-18	8.75384257676559e-17
ENSDARG00000079712	482.103963660206	1.03908299980619	0.12067462009517	8.61061753487782	7.26680518079235e-18	8.92406934727973e-17
ENSDARG00000008953	214.13933956163	-1.68890878923789	0.196143567373198	-8.61057444736098	7.26953718835395e-18	8.92406934727973e-17
ENSDARG00000060348	42.0954054252545	-2.5522185505541	0.296406429628936	-8.61053707151077	7.27190786301729e-18	8.92406934727973e-17
ENSDARG00000104480	54.8362476380187	1.76388212662976	0.204867512076784	8.60986746384978	7.31450925053902e-18	8.97142032459028e-17
ENSDARG00000062933	832.691379226127	0.784859952694685	0.0912035315337092	8.60558730014306	7.59269861000726e-18	9.30751500848036e-17
ENSDARG00000012060	27.094669676457	-5.26641325546011	0.612141393803905	-8.60326275721058	7.74813167044583e-18	9.49284261433943e-17
ENSDARG00000074777	129.81390579248	1.73262294396335	0.201417779767922	8.60213505460998	7.82466393594984e-18	9.58135246762279e-17
ENSDARG00000069878	125.200349553317	-1.49117811328968	0.173357134549134	-8.6017695041391	7.84963201815118e-18	9.60665923974831e-17
ENSDARG00000076140	20.6366610492214	-3.84051087640167	0.446835563103044	-8.5949087170486	8.33310130764795e-18	1.01927611011126e-16
ENSDARG00000097322	180.097197711781	1.51574994423406	0.176379251448215	8.59369756810138	8.42144996251223e-18	1.02951880083585e-16
ENSDARG00000003938	2016.50827357901	-1.22928317308578	0.143062929500568	-8.59260450891931	8.50197771821761e-18	1.03854882975076e-16
ENSDARG00000011488	123.015243096329	-1.66704556173952	0.194010148159933	-8.59256888132101	8.504615221017e-18	1.03854882975076e-16
ENSDARG00000006602	52.7659776979428	2.92052193125059	0.339946955800738	8.59111070540803	8.61325933544276e-18	1.05124124184215e-16
ENSDARG00000103067	38.4076237006278	-3.31932168660802	0.386370945165193	-8.59102302630143	8.61983551362053e-18	1.05146928561832e-16
ENSDARG00000036930	20.1587475382489	-6.46874935339859	0.753271928138407	-8.58753540621789	8.88547446370212e-18	1.08328096149993e-16
ENSDARG00000020926	507.782882533071	1.01403499482147	0.118107415908606	8.58570130436308	9.02839632192328e-18	1.10010492007723e-16
ENSDARG00000016531	92.9489211479801	2.12202099490092	0.247163435991814	8.58549722933611	9.04443840543082e-18	1.10145873383477e-16
ENSDARG00000116042	36.0448154338522	2.18286495338815	0.254289268138749	8.58418040747634	9.14863067688932e-18	1.11354041508623e-16
ENSDARG00000070538	745.570454207364	-1.74392954219992	0.203173851901803	-8.58343495423215	9.20813815511168e-18	1.12017301576481e-16
ENSDARG00000025670	19.2050788258158	-6.71893766578939	0.782920886999157	-8.58188582954055	9.33302498194939e-18	1.13474748487664e-16
ENSDARG00000092260	72.6683595801175	1.63139318162404	0.190180296221266	8.57813987063093	9.6419659321659e-18	1.17167197548926e-16
ENSDARG00000014792	249.125336146741	1.81783377708061	0.211935073091511	8.57731450752227	9.71138132616245e-18	1.17946548080391e-16
ENSDARG00000033539	567.328155888241	-1.13313376837905	0.132127806277579	-8.57604315323692	9.81927195595768e-18	1.19192086487128e-16
ENSDARG00000011407	1036.34646460255	-4.49549219505465	0.524318189117165	-8.57397719240689	9.99712345007993e-18	1.21285036533153e-16
ENSDARG00000094191	178.591881246087	-1.35859392212505	0.158477135525126	-8.57280715999347	1.00992537252199e-17	1.22457563492283e-16
ENSDARG00000018593	112.551568336196	-1.47974863580099	0.172625735232215	-8.57200482772999	1.01698824932307e-17	1.23247056693602e-16
ENSDARG00000067741	62.8333274851129	-3.47406341618654	0.405620325058709	-8.56481591666718	1.08248645310639e-17	1.31113529989865e-16
ENSDARG00000016837	10.9510250347393	-6.87500431185765	0.802720508172178	-8.56463020673568	1.0842324845038e-17	1.31253834912696e-16
ENSDARG00000005356	32.1866776554113	-3.14194691812953	0.367052741673793	-8.55993311424941	1.12933020867072e-17	1.36639166904986e-16
ENSDARG00000062030	10.7852303903418	-6.55416866182225	0.765797914526018	-8.55861388167776	1.14232604786504e-17	1.38136720514703e-16
ENSDARG00000001873	1287.41046297703	-1.7104740773512	0.199944529767518	-8.55474305468635	1.18131566121085e-17	1.42774271066798e-16
ENSDARG00000003420	129.329837369988	1.63881183106246	0.191586101674089	8.5539181430304	1.18979296369007e-17	1.43721070005504e-16
ENSDARG00000008026	23.8997946779792	-4.33704056966033	0.507152083538456	-8.55175540126015	1.21230471873824e-17	1.46310791250359e-16
ENSDARG00000061948	66.8510386707101	-3.98697407203808	0.466218269574877	-8.55173280891291	1.21254208464032e-17	1.46310791250359e-16
ENSDARG00000098695	67.4194730387756	-3.00505568627389	0.351605565670485	-8.5466670032469	1.26694055213683e-17	1.52792209675897e-16
ENSDARG00000091748	15.6994151611796	-3.9600073197835	0.463646124550016	-8.54101244483993	1.33050882853359e-17	1.60371908717203e-16
ENSDARG00000031796	280.440498922209	1.43423589918528	0.167941500328549	8.54009221293985	1.34114766528444e-17	1.61567060971564e-16
ENSDARG00000068262	33.9446126217584	-2.70529335421799	0.316804208679753	-8.53932264818075	1.35010905512846e-17	1.62558952810211e-16
ENSDARG00000034086	182.955276827036	1.13809862748864	0.133312440927532	8.53707740680636	1.37659339229168e-17	1.65658477461394e-16
ENSDARG00000011582	1100.56123139056	-1.66179703527418	0.194747441183669	-8.53308790695185	1.42492330929009e-17	1.71382133080206e-16
ENSDARG00000041991	114.72548108663	-1.37853832717212	0.161559624899291	-8.53269081326127	1.42982447096942e-17	1.71879061136179e-16
ENSDARG00000104015	18.4124764679298	-5.4242731980593	0.635881258059113	-8.53032406492951	1.4593832086749e-17	1.75337944947574e-16
ENSDARG00000062590	235.065787146667	-3.01784790609441	0.353846414244798	-8.52869432783514	1.48008703051967e-17	1.77729805519661e-16
ENSDARG00000059773	152.490105710892	1.71088847271332	0.200606750019629	8.52856881708072	1.48169345870256e-17	1.77827100484265e-16
ENSDARG00000055698	193.176838447808	1.89652709445771	0.222383168762365	8.52819529918789	1.48648434780587e-17	1.78306272332138e-16
ENSDARG00000019328	1154.91930555766	0.96702874776892	0.113424997281461	8.52571100680093	1.51874010345439e-17	1.82077617877905e-16
ENSDARG00000078898	201.656318279231	2.09301136445605	0.245525350981365	8.52462426421661	1.53306647375243e-17	1.83696564867278e-16
ENSDARG00000099744	1131.12173751952	1.81691642006439	0.213146517993615	8.52426038748998	1.53789314481207e-17	1.84176103964491e-16
ENSDARG00000070688	1261.71746313193	-1.35237531089773	0.158743276802258	-8.51926039414161	1.60575447318082e-17	1.92200033003717e-16
ENSDARG00000068264	21.5434310459056	-2.78165002932696	0.326528145318447	-8.51886757453683	1.61120943331095e-17	1.92749666272095e-16
ENSDARG00000056379	124.52521506637	-4.62214296854749	0.54278674376012	-8.51557821130246	1.65761124846622e-17	1.98194578343111e-16
ENSDARG00000069045	158.973240892335	-1.38910646427241	0.163203624360027	-8.51149274239181	1.7170828130291e-17	2.0519553038526e-16
ENSDARG00000063572	264.575054358848	-3.2315817323435	0.37970776763449	-8.51070746452109	1.72875287702289e-17	2.06479655124633e-16
ENSDARG00000069048	180.163065250877	-5.69031641881311	0.668620255736024	-8.51053549454488	1.73131896091137e-17	2.06675622618682e-16
ENSDARG00000029252	552.22010043856	-0.865998115844233	0.101758269885759	-8.51034630223633	1.73414637322527e-17	2.06902560074714e-16
ENSDARG00000086706	54.3061060968007	2.00426849698585	0.235517093796977	8.51007654974544	1.73818560995749e-17	2.07273761870799e-16
ENSDARG00000039579	26.8361285315802	-4.69605250279762	0.551896670541559	-8.50893428690108	1.75539283101267e-17	2.09213974816798e-16
ENSDARG00000014626	142.426523398409	-3.22665479339742	0.379268225614938	-8.50758005937825	1.77601098231976e-17	2.11554194388619e-16
ENSDARG00000008142	125.686243552711	-1.79980064973453	0.211554076332562	-8.50752054006868	1.77692262669823e-17	2.11554194388619e-16
ENSDARG00000023058	916.294393258863	0.811259088158555	0.0953618622107904	8.50716491216715	1.78237933187087e-17	2.12090795830239e-16
ENSDARG00000097491	42.8280233575036	-3.48421973944107	0.409637539600633	-8.50561631348028	1.80633421469183e-17	2.14826808760075e-16
ENSDARG00000099298	204.490062827339	-1.22165638280994	0.143695033094612	-8.501730063318	1.8678575156592e-17	2.22025532795361e-16
ENSDARG00000099184	1310.36739364729	-0.693972021271392	0.0816608785577871	-8.49821889658345	1.92521808561439e-17	2.28722052884029e-16
ENSDARG00000056105	353.139378606809	1.91024936645374	0.224789776512723	8.49793703293988	1.92989743489669e-17	2.29156082979359e-16
ENSDARG00000025788	42.9829041216555	-2.35415769095245	0.277209878171538	-8.492329733992	2.02535406335367e-17	2.40362821493115e-16
ENSDARG00000035859	2613.07574078215	-2.07550476824303	0.24442017174653	-8.49154451292744	2.03908798782574e-17	2.41864207159256e-16
ENSDARG00000063433	70.571784741185	1.80576119489307	0.212734014224593	8.4883519989739	2.09587930223719e-17	2.48468493712673e-16
ENSDARG00000089914	121.765119246672	1.24374484669962	0.146615716047147	8.48302542341141	2.19412694580477e-17	2.59977853233684e-16
ENSDARG00000045447	789.940620920911	1.39033356797477	0.163940015946732	8.48074559433083	2.23755389400653e-17	2.64982853778557e-16
ENSDARG00000091511	55.5520892814904	-3.53399502163461	0.416724426548741	-8.48041246562556	2.24397004787949e-17	2.65601860198137e-16
ENSDARG00000003206	197.94565408141	1.17823350148338	0.138942113154174	8.48003153785331	2.25132907369256e-17	2.66331752441332e-16
ENSDARG00000042846	107.482284058839	1.86990667937851	0.220532170738944	8.47906531329624	2.27010223433591e-17	2.68410446817853e-16
ENSDARG00000079438	74.3239011599751	-2.68278286223829	0.316514784579234	-8.47601121004413	2.33046311940908e-17	2.75401554349216e-16
ENSDARG00000117320	292.390951650815	-1.63734761226314	0.193194115818266	-8.47514224399758	2.34792474767094e-17	2.77318346056216e-16
ENSDARG00000056742	195.815750242839	1.56793646624241	0.185153616172726	8.46830053148792	2.48999187645444e-17	2.93942751377431e-16
ENSDARG00000059244	360.357835739656	1.10817843765754	0.130872127143026	8.46764289577452	2.50408630954231e-17	2.95450436997504e-16
ENSDARG00000089878	562.277805175576	-1.30265903487375	0.153850447988271	-8.46704739509797	2.51691695662893e-17	2.96807498554948e-16
ENSDARG00000013576	90.2596104617878	-2.23855219651564	0.264445359998797	-8.46508404052096	2.55968053379932e-17	3.01691106714553e-16
ENSDARG00000056801	375.291511401968	-1.22461290161775	0.144671760063594	-8.46476811424315	2.56662831518565e-17	3.0235043997717e-16
ENSDARG00000031911	130.482674071176	-1.95436303639421	0.230918014216832	-8.46344986562661	2.59582029175255e-17	3.05628077049516e-16
ENSDARG00000076318	339.581001387104	0.945460466192511	0.11172361775937	8.46249419016166	2.61718783815989e-17	3.07981508773979e-16
ENSDARG00000042291	129.584906825821	-5.19621939528183	0.614309046291247	-8.45864052735807	2.70512504134645e-17	3.18162021055677e-16
ENSDARG00000012881	1187.82048641009	-7.29417499178085	0.862413746456916	-8.45786030399881	2.72328069354422e-17	3.2006636367788e-16
ENSDARG00000055969	185.73318929756	-1.1640256222859	0.137627117918949	-8.45782168432395	2.72418248198634e-17	3.2006636367788e-16
ENSDARG00000037158	365.27210977148	-1.21036402824986	0.143145848987883	-8.4554601953726	2.77988781857896e-17	3.26439508033444e-16
ENSDARG00000098853	40.5846334949359	-2.22943224218448	0.263684272695111	-8.45493066157303	2.79253245215616e-17	3.27752035306925e-16
ENSDARG00000002607	87.9686057620459	1.86836810647944	0.220982216297324	8.45483468210676	2.79483039373062e-17	3.27849458214146e-16
ENSDARG00000008811	30.1694852215248	-3.21611477272116	0.380553337599757	-8.45115376731677	2.88438070693532e-17	3.38176604143834e-16
ENSDARG00000037324	153.738597874724	1.93307410555633	0.228741778823684	8.45090090449266	2.89063529800533e-17	3.3873210588116e-16
ENSDARG00000062552	284.321347085411	-1.71356277800776	0.202777401740822	-8.45046224725739	2.90151728973686e-17	3.39828991432998e-16
ENSDARG00000102026	17.5302485523518	-5.03798775535421	0.596213804654459	-8.44996831006624	2.91381901973582e-17	3.41090921414043e-16
ENSDARG00000070903	72.7709078497411	-2.67525520748817	0.316671728197112	-8.4480393078316	2.96235650306687e-17	3.46591055505492e-16
ENSDARG00000104347	1178.75770387851	1.02799141428086	0.121692547682963	8.44744755413462	2.97740543369383e-17	3.48169373620689e-16
ENSDARG00000034907	114.448466660014	1.52866834005799	0.180972432057733	8.44696798665071	2.98965665570316e-17	3.49331258484113e-16
ENSDARG00000030975	17.5760626502377	-6.5979830441524	0.781109607028873	-8.44693623632325	2.99046951520763e-17	3.49331258484113e-16
ENSDARG00000017180	366.69799247067	-1.27818240809109	0.151334008724883	-8.44610156607132	3.01191679789386e-17	3.51652700893671e-16
ENSDARG00000061473	36.6757402710121	1.79042533378895	0.212174161204436	8.43847018706401	3.21517942980647e-17	3.75188257913937e-16
ENSDARG00000010601	68.5014359378472	-2.52974930599714	0.299984137604274	-8.43294357561756	3.37077250269923e-17	3.93139445680352e-16
ENSDARG00000070598	20.9786121325615	-3.40078699206769	0.403320089464027	-8.43198015895265	3.39864616058461e-17	3.96183517727856e-16
ENSDARG00000019949	522.014556651275	-4.41567043253077	0.523708336296638	-8.43154505379048	3.41130907923262e-17	3.97452208057697e-16
ENSDARG00000001976	18.4448301956136	4.08011759353515	0.484021970323558	8.42961238062744	3.4681207334125e-17	4.03860670389823e-16
ENSDARG00000040666	205.240914679351	-1.23488598057219	0.146530262221953	-8.42751498459529	3.53083078712042e-17	4.10948961075219e-16
ENSDARG00000101180	3082.01804659528	-1.04245697186191	0.123717348794358	-8.4261179375471	3.57322042086423e-17	4.15666031770847e-16
ENSDARG00000102118	40.1951031117456	-2.13344328229928	0.253210439643254	-8.42557394278479	3.5898619367031e-17	4.17384520334533e-16
ENSDARG00000053362	106.49210025097	-3.30911163861965	0.392968720416898	-8.42080162285954	3.73916943688798e-17	4.34517946789245e-16
ENSDARG00000069752	55.346174672186	-2.14848912957642	0.255246863491053	-8.41729884626662	3.85264000516024e-17	4.47471214327893e-16
ENSDARG00000006900	169.920090409973	-1.4777457443513	0.175584411962176	-8.4161556702974	3.89040265398942e-17	4.51622366303813e-16
ENSDARG00000079625	31.1996233908526	-2.52628555164619	0.300349320685665	-8.41115786737575	4.05982863632339e-17	4.71045571907963e-16
ENSDARG00000004680	222.719321227489	0.994407762779851	0.118237611149769	8.41024910018061	4.09140865983943e-17	4.74463200506301e-16
ENSDARG00000109215	205.641561138274	1.23123545513394	0.146406937120719	8.40967975526141	4.11131695503018e-17	4.7652446388479e-16
ENSDARG00000052536	1616.5306612738	0.770481377871463	0.0916258037893163	8.40899993241099	4.13521353227955e-17	4.79045613295973e-16
ENSDARG00000102696	78.2735050546464	1.91272930594461	0.227469690867648	8.40872161319076	4.14503626294169e-17	4.79934603073108e-16
ENSDARG00000056594	638.408469149407	1.02356240238844	0.121728417226647	8.40857398550298	4.15025583066574e-17	4.8028996879751e-16
ENSDARG00000109770	105.607235949478	1.82267066474255	0.216785293756659	8.40772283561122	4.18047602704788e-17	4.835366756298e-16
ENSDARG00000062335	246.795100280337	1.14765296784364	0.136528094604033	8.40598391980884	4.24289279563255e-17	4.90502125209384e-16
ENSDARG00000062970	50.8544530326434	-3.28725825339593	0.391140297723605	-8.40429450130149	4.30441298033883e-17	4.97356771421974e-16
ENSDARG00000101465	98.0154067213595	-1.63798975533449	0.194917663776998	-8.40349573042539	4.33380576963838e-17	5.00494063417132e-16
ENSDARG00000059057	763.84711288551	1.32481753395378	0.157662651161909	8.40286221365949	4.35725831797887e-17	5.02942452362057e-16
ENSDARG00000023952	94.9449995193238	-2.12107837556634	0.252468289099951	-8.40136550664633	4.41316424675961e-17	5.09132352538098e-16
ENSDARG00000006782	352.433519926868	-1.23203789975306	0.146685736780091	-8.39916631840026	4.49659557351138e-17	5.18489737399983e-16
ENSDARG00000087663	53.3150264263697	8.60406479518882	1.02441160047042	8.39903100593332	4.50177947267684e-17	5.18819631177694e-16
ENSDARG00000103038	558.307517391018	-1.40491093137402	0.167291101381063	-8.39800156598797	4.54141141065724e-17	5.23117193692777e-16
ENSDARG00000055570	175.002469330692	1.66437321691491	0.198227192889965	8.39629110744052	4.60802388702383e-17	5.30516564518955e-16
ENSDARG00000094952	48.4153827525513	-3.42319454122247	0.40777280367961	-8.39485740670459	4.66459998817906e-17	5.36753429860789e-16
ENSDARG00000037009	1984.50510427204	-1.12141515993371	0.133615207988798	-8.39287066804342	4.74413396748631e-17	5.45624264489221e-16
ENSDARG00000030700	501.829610587509	-1.14947525644744	0.13699791194962	-8.39045822005043	4.84251007730876e-17	5.56651891799749e-16
ENSDARG00000070404	41.7188570587483	-2.87975107166519	0.343346306806981	-8.38730755092731	4.97402505433936e-17	5.71475563727724e-16
ENSDARG00000114418	71.9254955068269	2.09861114813269	0.250234562578182	8.38657588508385	5.0050667001787e-17	5.74746348321292e-16
ENSDARG00000079049	99.3534463877138	-3.03029264342143	0.361403887363826	-8.38478154046756	5.08200475611336e-17	5.83281481129455e-16
ENSDARG00000100087	49.4898021295784	2.13687944473586	0.254870275027692	8.38418463865073	5.10785642805508e-17	5.85947474682128e-16
ENSDARG00000032963	1025.09842731688	-3.58745071266104	0.427891379155106	-8.38402194441181	5.11492514248282e-17	5.86457151218448e-16
ENSDARG00000036630	82.9091434672401	-3.12705851476955	0.373011957219751	-8.38326615070765	5.14788948017383e-17	5.89933871419613e-16
ENSDARG00000004880	17.3060359806618	-3.9002983558962	0.465338009783508	-8.38164575833975	5.21927158560096e-17	5.9780733776614e-16
ENSDARG00000010266	1510.45839532532	-0.714093707136132	0.0852002396499591	-8.38135796413191	5.23205130039216e-17	5.98963945639461e-16
ENSDARG00000013031	6063.90480049791	0.616356277239343	0.0735881989238723	8.37574891426503	5.48737915271341e-17	6.27871994753351e-16
ENSDARG00000009484	914.524912964791	-0.7694336911237	0.091868004309146	-8.37542620970049	5.50243707106116e-17	6.29272565192785e-16
ENSDARG00000096569	20.89203944556	-3.23177226977356	0.385869421522101	-8.37530026874247	5.50832473032694e-17	6.29623504871301e-16
ENSDARG00000003098	3066.48305329603	0.79719143362753	0.0951939451402155	8.3743922205694	5.55095970614594e-17	6.34172301978361e-16
ENSDARG00000054251	46.6483549086902	-1.97806546961552	0.236217962071928	-8.37389947938507	5.57423111095242e-17	6.36505377623324e-16
ENSDARG00000058658	24.2759546525497	-3.65534183533093	0.436623914569584	-8.37183148553442	5.67295316152238e-17	6.47447158214626e-16
ENSDARG00000079366	601.10794993225	1.19511123593125	0.142770982787979	8.37082726891388	5.72151257728294e-17	6.52655686484241e-16
ENSDARG00000060072	54.667384635709	-3.18629280169482	0.380743438542248	-8.36860856721307	5.83025723919267e-17	6.64720752615459e-16
ENSDARG00000028661	460.279078408679	-1.58277284014216	0.189133829567684	-8.36853377188001	5.83395846382376e-17	6.6480337902808e-16
ENSDARG00000061375	105.111260803952	-1.72214217934283	0.205854735826751	-8.36581277776476	5.9701932149163e-17	6.79980955916142e-16
ENSDARG00000105179	20.6087007370066	-4.21266176331686	0.503609906626957	-8.36493029204316	6.01504773377241e-17	6.84740525656507e-16
ENSDARG00000044760	474.922671646631	-1.38375060241394	0.165483706260275	-8.3618540682039	6.17401858388793e-17	7.02479394147412e-16
ENSDARG00000098821	54.2792071924116	-2.73226695416064	0.326863256474129	-8.35905198899866	6.32242462840909e-17	7.18998747838681e-16
ENSDARG00000055588	159.843633783812	-1.42215079910055	0.170144787238493	-8.35847411009487	6.353465518981e-17	7.22161080745245e-16
ENSDARG00000010745	1336.58096487455	1.05278908253724	0.125956829319432	8.35833267815371	6.36108543217194e-17	7.22659425877723e-16
ENSDARG00000007247	154.109070724669	1.50816147897151	0.180472368984334	8.35674451141287	6.44727224133831e-17	7.32078421506309e-16
ENSDARG00000009771	863.868183054909	0.950065293401912	0.113712475702959	8.35497853273093	6.5444613169008e-17	7.42736501590343e-16
ENSDARG00000019312	121.687672268578	1.33485894186318	0.159802337155182	8.35318785461138	6.64448488122803e-17	7.53705280966114e-16
ENSDARG00000071413	88.6812334249676	-1.63259301674661	0.195454124711463	-8.35281946163435	6.66524877335175e-17	7.5567680889752e-16
ENSDARG00000079397	76.4722856019244	2.04632063109253	0.245062209944534	8.35020883699563	6.81423740054785e-17	7.72176521264517e-16
ENSDARG00000031981	20.1371841896271	-2.88063780173007	0.344993505657669	-8.34983196636887	6.83601500156267e-17	7.74251496246969e-16
ENSDARG00000071374	312.599543095173	-1.27391331742698	0.152602306766169	-8.34792962454353	6.94699455559308e-17	7.8642231829281e-16
ENSDARG00000061774	1820.67037549538	0.638166622478277	0.0764528011500671	8.34719739340404	6.99018371153602e-17	7.90910603835649e-16
ENSDARG00000044373	43.6748130329614	-1.78281473944209	0.213592191556642	-8.34681608184779	7.01277933872248e-17	7.93065450786666e-16
ENSDARG00000054137	18.9300310190508	-4.18352341876373	0.501285797374019	-8.34558537401034	7.08620076082843e-17	8.00963026280885e-16
ENSDARG00000008377	712.832961035514	-0.876730519094571	0.105086198345238	-8.34296542172227	7.24503561431638e-17	8.18502126685666e-16
ENSDARG00000068995	6941.62644686094	1.04568385613409	0.125356531734361	8.34167826491857	7.32435074015953e-17	8.27044356832473e-16
ENSDARG00000090912	224.309931657717	-1.73431018681688	0.207948088321018	-8.34011123073925	7.42206860750739e-17	8.37654888068103e-16
ENSDARG00000102626	37.4341511207632	-2.45309556394933	0.294340107333553	-8.33422120475558	7.80099591809893e-17	8.79975978943129e-16
ENSDARG00000020529	25.3172628751691	-2.94325346344554	0.35325053968455	-8.33191498043808	7.95450660253634e-17	8.96839500089092e-16
ENSDARG00000040584	136.642549430825	-2.0138355890192	0.241721864480937	-8.33120989424609	8.00203156489089e-17	9.01742558031473e-16
ENSDARG00000035650	255.046641909674	1.40238979320892	0.16833135687234	8.33112629319842	8.00768506656334e-17	9.01924588813375e-16
ENSDARG00000011079	290.138017486529	-1.25165117845239	0.15026304113877	-8.32973410471888	8.10241253889129e-17	9.12133992218433e-16
ENSDARG00000103578	817.619519605836	0.797445636933724	0.0957670369891888	8.32693233501365	8.29641323208797e-17	9.33503221857355e-16
ENSDARG00000087601	43.034697391206	2.52875757210397	0.303700333396179	8.32648928575652	8.32750754699438e-17	9.36530116123461e-16
ENSDARG00000025428	147.101615036128	-3.16544015537765	0.380233310058948	-8.32499434330705	8.43327691176753e-17	9.47947860213024e-16
ENSDARG00000068480	290.884349662643	2.20425375888168	0.264830618808742	8.3232587258861	8.55773707991323e-17	9.61454012474155e-16
ENSDARG00000062934	60.3431776296077	1.9372474339163	0.23285481551523	8.31955065919428	8.82974112323278e-17	9.9151467062546e-16
ENSDARG00000010953	174.846553888884	1.15761961036745	0.139207614390311	8.31577795106605	9.11523454794993e-17	1.02305911371086e-15
ENSDARG00000057680	25.7379764648134	-3.05451374351998	0.367325210181049	-8.31555705641456	9.13222961229475e-17	1.02445177494025e-15
ENSDARG00000104118	43.4860691494805	-2.88119679000056	0.346525946333818	-8.31451964992261	9.21246388124657e-17	1.03293363849218e-15
ENSDARG00000017007	163.541497702495	1.88924852825504	0.227344717807813	8.31006124299807	9.56526937719482e-17	1.07195329422803e-15
ENSDARG00000005254	944.985563619351	-1.06573734205629	0.128270726363869	-8.30850009403615	9.69193004306343e-17	1.08560309684966e-15
ENSDARG00000078016	243.828841433348	-1.53592487593507	0.184993547631515	-8.30258620151691	1.01869188008808e-16	1.14047534545199e-15
ENSDARG00000024894	49.9133655779194	-2.43892360858786	0.293951105076137	-8.29703840696961	1.06738878724664e-16	1.19439521859488e-15
ENSDARG00000015559	98.7984490068234	-2.21120684992474	0.26654459033048	-8.29582340119202	1.07835633015563e-16	1.20606352699179e-15
ENSDARG00000075295	43.6329888783842	4.31839479345002	0.520554457971837	8.29575989085786	1.07893266756243e-16	1.206104160661e-15
ENSDARG00000010862	52.3441787635096	-3.3388642252013	0.402483675796344	-8.29565129218001	1.07991887209613e-16	1.20617366697897e-15
[truncated: 30,058 more rows]
