# Supplementary material for: Neuro-Transcriptomic Responses to Polypharmacological Agents in Danio rerio: Implications for Translational Drug Repurposing in Neurodevelopmental Disorders
Source: Brain Sci. 2026 Mar 18;16(3):323. doi: 10.3390/brainsci16030323 (PMC13025160; doi:10.3390/brainsci16030323)
Supplement: Supplementary file 1 [file brainsci-16-00323-s001.zip › Supplementary_Table_S3.csv]

	baseMean	log2FoldChange	lfcSE	stat	pvalue	padj
ENSDARG00000114516	188.662430692879	2.71035829233941	0.426497107631418	6.35492772129589	2.08524646059054e-10	3.37601401969608e-06
ENSDARG00000099101	201.361359868226	2.85297297839195	0.468106575611963	6.09470818619075	1.09637264517649e-09	8.87513656270366e-06
ENSDARG00000039269	82.8727408260998	-4.1132935858774	0.786730902398895	-5.22833611001572	1.71042357060769e-07	0.000923058586937952
ENSDARG00000030896	34.1295521690554	4.87487896051113	0.958769058211316	5.08451844452065	3.68559953581391e-07	0.00149174641212068
ENSDARG00000071586	122.035113501076	2.2310849599947	0.456184613429672	4.89075013561074	1.00452414434276e-06	0.00325264917938186
ENSDARG00000026165	66.3277989811813	2.58589921992481	0.578039787979981	4.47356613454153	7.69257508761093e-06	0.0207571317780702
ENSDARG00000002084	29.4279490154788	5.14201780437437	1.20485054016708	4.26776403624411	1.97442011389243e-05	0.0456655166341692
ENSDARG00000037782	22.1640499739907	-6.2193465527141	1.47024364266592	-4.23014687649789	2.33538778969623e-05	0.0472624103939775
ENSDARG00000093957	136.287933385891	2.05181152459505	0.49186518487734	4.1714916763355	3.0261211293614e-05	0.0544365567604012
ENSDARG00000029795	17.6458496879998	-6.64077959231713	1.61209945418595	-4.11933617065238	3.79965464994877e-05	0.0559240079842461
ENSDARG00000039605	21.1722382990745	5.73980085828842	1.39101778645468	4.12633175088119	3.68595442802151e-05	0.0559240079842461
ENSDARG00000087102	27.2953445641025	-4.1935929473651	1.05689618385192	-3.96783810126108	7.25275758113027e-05	0.0978517876987493
ENSDARG00000042725	52.4286486258558	2.75235217220234	0.708649652306568	3.88393921205461	0.000102777613638383	0.118854968914673
ENSDARG00000074544	236.090728898183	1.34780300663781	0.345600227466463	3.89989039219774	9.62362457235197e-05	0.118854968914673
ENSDARG00000058103	12.9471780782482	-6.17685120701254	1.6262166779049	-3.7982953261618	0.000145694666726104	0.143617220181665
ENSDARG00000098392	305.79269252359	-1.7320285209607	0.454593655370098	-3.81005872057455	0.00013893378896542	0.143617220181665
ENSDARG00000104068	205.890939111018	1.63691491455414	0.43220876739298	3.78732464042266	0.000152278084629177	0.143617220181665
ENSDARG00000104181	56.8502990098272	2.83553230764119	0.751030635174687	3.77552149651213	0.000159673252827052	0.143617220181665
ENSDARG00000004697	173.951534198878	-1.34185633818216	0.361468652384646	-3.71223432330798	0.000205437657430022	0.160565967093752
ENSDARG00000016343	11.0788403309291	6.87374573654191	1.85337680213037	3.70876862634779	0.000208269629954835	0.160565967093752
ENSDARG00000061201	11.0144196585247	5.79947847612987	1.56311571796768	3.71020418352019	0.000207092153706849	0.160565967093752
ENSDARG00000093093	7.96105429126254	-6.54531900252732	1.77909570119346	-3.67901456798337	0.000234136895022851	0.172303469564544
ENSDARG00000016623	222.303493582239	-1.79263294457319	0.488801628721698	-3.66740378762902	0.0002450257008335	0.172476786804103
ENSDARG00000006467	90.8087960110783	-1.97481057500862	0.541218295913768	-3.64882449451278	0.000263442995596902	0.177714254113077
ENSDARG00000042872	33.6896584123506	-2.6432643274821	0.738566545819945	-3.57891153131989	0.000345028231591815	0.223440282778859
ENSDARG00000009978	106.853332351026	2.55349263239874	0.715693642999693	3.56785708155275	0.000359912713534677	0.224114878158708
ENSDARG00000078989	8.50345556461359	6.49279960811155	1.82797180047139	3.55191453524459	0.000382439057298491	0.229321790283799
ENSDARG00000099291	25.8710573992438	3.70043741379475	1.05876476454886	3.49505153335125	0.000473970232278588	0.26292637100505
ENSDARG00000100940	571.985865688793	0.914088874857608	0.261379695932054	3.49716863659994	0.000470224482063704	0.26292637100505
ENSDARG00000114133	90.0316922007536	-2.42600718236479	0.69559017909104	-3.48769613960761	0.000487201428669023	0.26292637100505
ENSDARG00000078888	37.2131174758856	3.41155868732297	0.980833252786354	3.47822494560763	0.000504746155521636	0.263607750254687
ENSDARG00000034503	134.697175853565	-1.98071700961439	0.574777951311404	-3.44605600318387	0.000568832461517161	0.287793673498839
ENSDARG00000004358	130.549679960485	-1.89420966493135	0.554510562423312	-3.41600285602011	0.000635475804969757	0.310578876659102
ENSDARG00000019307	268.84830735029	-1.82921565420773	0.536598722538368	-3.40890795556624	0.000652234824361301	0.310578876659102
ENSDARG00000024047	180.057162623959	2.04455847170998	0.602568288416595	3.39307346737843	0.000691130993366533	0.310816966183449
ENSDARG00000045695	738.992859087329	-1.52363195607702	0.448159664450196	-3.39975253673534	0.000674468645935557	0.310816966183449
ENSDARG00000002172	162.178751779175	-1.73324794680936	0.514286712084144	-3.37019780228306	0.000751142441551091	0.320026213913478
ENSDARG00000043211	19.9479751297718	-3.78076493724365	1.12054625109279	-3.37403738003366	0.000740743082521817	0.320026213913478
ENSDARG00000094272	10.8210009206326	-5.90514201677466	1.76637490788591	-3.34308531581342	0.000828524229798594	0.335345182010981
ENSDARG00000099776	150.235963004602	-1.69469888317604	0.505959764979024	-3.34947361525141	0.000809652665773633	0.335345182010981
ENSDARG00000000690	10.2547847635767	-4.83980767742475	1.4549337822208	-3.32647969039341	0.00087950428854332	0.347296937354057
ENSDARG00000104478	40.3060996193447	3.37393603692109	1.01993745404485	3.30798327244556	0.000939704223042783	0.36223360407292
ENSDARG00000056292	2515.79462897008	-1.26790102871065	0.386059022785275	-3.28421550560639	0.00102266689978036	0.367932824609868
ENSDARG00000069823	397.996312641969	-1.56470017358781	0.474727155799734	-3.29599887950772	0.000980724063836931	0.367932824609868
ENSDARG00000070484	7.01890804642853	6.21706273910319	1.89192915897181	3.28609700295645	0.00101586019934065	0.367932824609868
ENSDARG00000079659	63.745955838912	1.70552298328762	0.52051923285496	3.2765801446627	0.00105072487473352	0.369809472215993
ENSDARG00000099123	24.1406768775192	-3.73169748629285	1.14779239434431	-3.25119551643711	0.00114920797824846	0.395865471656224
ENSDARG00000014804	32.6908070199988	3.135064174935	0.970215499317595	3.23130704172429	0.00123225492417204	0.407147086170312
ENSDARG00000015709	121.334671206068	-1.93204480620367	0.596876239850745	-3.23692698286465	0.00120824322586869	0.407147086170312
ENSDARG00000077193	8.38078139082243	-5.64513344932437	1.75755487693154	-3.21192443173099	0.00131849051898598	0.423471065366393
ENSDARG00000104139	257.564592648638	-1.52635235623404	0.475711249869328	-3.20856897257173	0.0013339730904068	0.423471065366393
ENSDARG00000020890	122.239548404507	4.88387275004543	1.53314846521828	3.18551846793916	0.00144494881073197	0.446670993960291
ENSDARG00000074121	447.60658554738	-1.27707936966449	0.401335262712108	-3.18207615506884	0.00146223364298304	0.446670993960291
ENSDARG00000014907	19.3146860703789	-2.69449122224806	0.850131770556787	-3.16949832434014	0.00152702338687687	0.450126581531251
ENSDARG00000070734	34.0317739312538	-2.5624429988502	0.808572837385883	-3.16909359351544	0.00152915145053853	0.450126581531251
ENSDARG00000011407	113.003886665138	1.77393376816181	0.561363554478532	3.16004442042852	0.00157745087116552	0.456052314360175
ENSDARG00000016160	18.5301206857356	3.90209646524612	1.23827641120345	3.15123217234978	0.00162583195770245	0.461793322722853
ENSDARG00000035961	13.1962212175802	3.63233944804138	1.15461135394764	3.14594121703578	0.00165553275987358	0.462121989350918
ENSDARG00000020811	8.21231010576629	-5.52455702201818	1.76398849316786	-3.1318554760507	0.0017370536006612	0.476659284656014
ENSDARG00000054103	107.597811544197	-1.78677147868306	0.573783597935609	-3.11401630355348	0.00184559291341952	0.481937891423582
ENSDARG00000069009	207.537534882626	-1.28562863453347	0.412793420251185	-3.11446009423107	0.00184281882570002	0.481937891423582
ENSDARG00000071113	41.5133735216398	2.71264089303193	0.87098110504604	3.11446583320374	0.00184278297710533	0.481937891423582
ENSDARG00000003109	732.336523273435	-1.26746071952378	0.409220070004477	-3.09725942696288	0.00195318859449953	0.494095677264802
ENSDARG00000092269	185.882895918904	-1.60723515944803	0.518846648009216	-3.09770751264346	0.0019502380454786	0.494095677264802
ENSDARG00000062590	138.981961710631	1.1810451649955	0.38555923779815	3.06320027952178	0.00218983446121448	0.519762440519467
ENSDARG00000076554	48.0124226989306	-2.39843565168901	0.781251719877183	-3.06999087575264	0.00214065310550518	0.519762440519467
ENSDARG00000079647	24.840977628794	-3.70451651240715	1.21025030505327	-3.0609506950251	0.00220635423506726	0.519762440519467
ENSDARG00000093111	6.91948642980586	-6.34759594650768	2.07111634763911	-3.06481862003715	0.00217802041549847	0.519762440519467
ENSDARG00000105318	6.0379180647831	-6.10067918923294	1.99384469306527	-3.05975646470938	0.00221517037651904	0.519762440519467
ENSDARG00000011640	173.282697332421	-1.46231387909037	0.480390420679736	-3.04401132108597	0.00233446355312044	0.539928070357427
ENSDARG00000018145	473.606682221781	-1.26267375587028	0.420852509276926	-3.00027617285616	0.0026973491646138	0.58254313047138
ENSDARG00000069093	172.467879036489	1.47132035230612	0.490418510758839	3.00013217288536	0.00269862475511757	0.58254313047138
ENSDARG00000074582	9.76563132081528	-4.70107068638643	1.56310433427948	-3.007522008154	0.00263387052487054	0.58254313047138
ENSDARG00000076952	23.2670627012117	-3.31294096091878	1.10004152407916	-3.01165082262874	0.00259831289462518	0.58254313047138
ENSDARG00000078310	459.625704642242	1.05950910915215	0.352482084185899	3.00585237289213	0.00264837541910536	0.58254313047138
ENSDARG00000008010	7.24398914063075	-5.30206317653776	1.77397128647159	-2.98881003146535	0.0028006620226315	0.593512682868279
ENSDARG00000019442	5.57558523605706	5.87675691063934	1.98701072440362	2.9575869110637	0.0031005732829166	0.593512682868279
ENSDARG00000029818	6299.20656182031	-0.997239562828051	0.337767477183588	-2.95244400421068	0.00315269244760173	0.593512682868279
ENSDARG00000036424	15.0685763319038	-3.79872287172344	1.27808242827073	-2.97220491237267	0.00295669277616831	0.593512682868279
ENSDARG00000040606	1018.99758754569	-0.980028858051879	0.330812458875547	-2.96249077614265	0.00305160952394576	0.593512682868279
ENSDARG00000052893	96.6144885061427	-1.75327237067742	0.590471855155472	-2.96927339613128	0.00298504884129597	0.593512682868279
ENSDARG00000055534	14.4074555772896	-4.00642217347301	1.34771149672369	-2.97275951359967	0.00295135594085089	0.593512682868279
ENSDARG00000057652	148.049300440638	-1.45945269489568	0.49231649570957	-2.96446027629481	0.00303214387406704	0.593512682868279
ENSDARG00000062748	5.10879371190994	-5.89311763023008	1.98314925679303	-2.97159561240484	0.00296256611864251	0.593512682868279
ENSDARG00000075467	133.250196851257	1.12696130622534	0.381568991649182	2.9534928961457	0.00314199840036835	0.593512682868279
ENSDARG00000076371	15.5747213500612	-4.21739973715575	1.41762913132118	-2.97496689647263	0.00293020166757792	0.593512682868279
ENSDARG00000003808	7.07558927956847	5.10720146893016	1.73231024051501	2.94820255026133	0.00319627566282727	0.594801183691649
ENSDARG00000004219	12.2400347268264	4.05029851808978	1.37747182029879	2.94038575483253	0.0032780386041659	0.602085702746632
ENSDARG00000037545	9.68607085382055	-3.86496691537787	1.31577942393822	-2.93739729096062	0.00330979787180051	0.602085702746632
ENSDARG00000025254	29.5293532361327	2.77727992166533	0.952252526166139	2.91653720557395	0.00353940507242603	0.636699645806415
ENSDARG00000010420	770.173698856098	-1.10808867654268	0.382289047849102	-2.89856244320153	0.00374877652521123	0.646656286736538
ENSDARG00000040944	5.31251986771324	5.7974979100054	2.0003357081527	2.89826246983281	0.00375236420247311	0.646656286736538
ENSDARG00000092792	16.1879629985802	-3.60626701833061	1.24331254864543	-2.90053134447938	0.00372530578170901	0.646656286736538
ENSDARG00000104531	8.4882761139676	-4.57130763863802	1.57735605630951	-2.89808228164626	0.00375452075066303	0.646656286736538
ENSDARG00000005799	11.783663371259	-3.38143597781817	1.17059186966895	-2.88865493211949	0.00386893381431671	0.648001474126064
ENSDARG00000038785	2229.26537837447	-0.8198268081882	0.28384406643824	-2.88829996862585	0.00387330298250309	0.648001474126064
ENSDARG00000058598	167.133434816712	-1.27147228312537	0.440327322963057	-2.88756163158207	0.00388240537308389	0.648001474126064
ENSDARG00000099009	80.8036631996449	1.32703115537122	0.460394808990187	2.88237645051187	0.00394687883584545	0.652040493391203
ENSDARG00000079645	15.1604785878207	-4.0189054199029	1.40075121547153	-2.86910721583777	0.00411632239508693	0.673164238146034
ENSDARG00000025912	6.55503158469707	4.962290757828	1.73553645973034	2.85922587797379	0.00424676275915839	0.683671000994801
ENSDARG00000058876	150.93965651424	1.26728702109216	0.443497152780582	2.85748626151642	0.00427011119003846	0.683671000994801
ENSDARG00000069995	36.235339513614	2.077908012336	0.727880826783963	2.85473656658459	0.00430725399020814	0.683671000994801
ENSDARG00000089917	6.55958747548493	6.11787564804341	2.14660168071265	2.85002835086402	0.00437153322782211	0.687137116101359
ENSDARG00000111106	187.264227318259	-1.27272141954148	0.447085116278285	-2.8467094367536	0.00441736612754026	0.68766497696997
ENSDARG00000032617	34.4013465831434	1.91513984130983	0.673675806394339	2.84282116580685	0.00447161532271171	0.687672185706428
ENSDARG00000054543	36.1632766962654	-1.94482751358098	0.684645023514089	-2.84063631047624	0.0045023626735566	0.687672185706428
ENSDARG00000004017	337.203568583974	-1.08818963292399	0.390533411139128	-2.78641878488682	0.00532939707744841	0.690461272861217
ENSDARG00000011989	1162.91630487536	-1.00371220116805	0.356281289228872	-2.81719032548821	0.00484458078851849	0.690461272861217
ENSDARG00000012311	6.20760147635764	6.03985536807363	2.17162400865964	2.78126201588715	0.00541480150448069	0.690461272861217
ENSDARG00000012341	15.6586817834121	4.41856431087265	1.58271790332096	2.7917573318665	0.00524226549722332	0.690461272861217
ENSDARG00000020594	7.53799619874467	5.44401649236955	1.94520020653601	2.79869212129285	0.00513100351372186	0.690461272861217
ENSDARG00000037554	7.2276395219625	-4.80084520995009	1.72276857878567	-2.78670348941126	0.00532471754092866	0.690461272861217
ENSDARG00000043483	1365.41781091865	-0.762916649157379	0.273131357282323	-2.79322248733524	0.00521857850738079	0.690461272861217
ENSDARG00000051718	34.8239645266263	-2.04592733130417	0.723322268699257	-2.82851423195271	0.00467646217356155	0.690461272861217
ENSDARG00000051735	58.130725483833	-1.86433153434023	0.664720657209726	-2.80468421451812	0.00503658976717846	0.690461272861217
ENSDARG00000061373	141.197507399599	1.09783558450205	0.39365367291069	2.78883612690469	0.00528978235788623	0.690461272861217
ENSDARG00000063288	4.97027818158854	5.70863894871593	2.04260400321995	2.79478496062715	0.00519342477668886	0.690461272861217
ENSDARG00000069692	8.00602547507989	5.2595660462692	1.87458722503235	2.80571956110414	0.00502043651094293	0.690461272861217
ENSDARG00000070465	11.7236421132203	-3.8055580023196	1.36077998876834	-2.79660050392426	0.00516433459564776	0.690461272861217
ENSDARG00000070522	39.9027040191785	2.16481737402418	0.773220021185157	2.79974304171023	0.0051143300063514	0.690461272861217
ENSDARG00000074815	4.92264212610426	-5.843864173028	2.08106043550904	-2.80811843486831	0.00498318964493192	0.690461272861217
ENSDARG00000075821	434.24715608482	0.810692551237926	0.287426018105694	2.8205259794533	0.00479449910933326	0.690461272861217
ENSDARG00000092998	5.26884696546882	5.80415707310884	2.07686193139974	2.79467642280728	0.00519516854333652	0.690461272861217
ENSDARG00000097006	6.35786018395633	6.07453801282872	2.1840344735225	2.78133797175438	0.00541353463827244	0.690461272861217
ENSDARG00000098155	28.9165291236487	-3.0102248171467	1.0655634109994	-2.82500767769735	0.00472794831234596	0.690461272861217
ENSDARG00000099465	5.28166363769012	5.78951493254954	2.04729919008195	2.82787926679041	0.00468574745470082	0.690461272861217
ENSDARG00000109458	67.2612074778853	-2.39491292920768	0.861481901421571	-2.77999215683548	0.00543602113653195	0.690461272861217
ENSDARG00000109737	26.3905082816195	-2.25112561682047	0.810156659642757	-2.77863002177026	0.00545886614738948	0.690461272861217
ENSDARG00000111939	2947.2119391562	-1.13107768533313	0.407505807179627	-2.77561120701908	0.00550980527326719	0.691501917629425
ENSDARG00000036670	319.313313523138	-1.23417509932208	0.44518527348591	-2.77227296774259	0.0055666335020609	0.693259972295123
ENSDARG00000076128	153.016097060311	-1.4224764054118	0.514393571082058	-2.76534639112913	0.00568623787789968	0.695666602890023
ENSDARG00000077938	14.8986948246251	3.17829339211694	1.14981537021494	2.7641771665679	0.00570665453758473	0.695666602890023
ENSDARG00000110035	5.92641378732781	-6.0799655399095	2.19993046367779	-2.76370805363782	0.00571486461917067	0.695666602890023
ENSDARG00000039007	108.446971779566	1.72264623336335	0.623952267070079	2.76086220738079	0.00576489933444956	0.696520300184615
ENSDARG00000105444	179.231218809055	-1.70896850297735	0.61962448824706	-2.75807127605961	0.00581435185709473	0.697291530121212
ENSDARG00000019856	315.658956574294	0.80315364001152	0.291970578722175	2.75080332931683	0.00594493234725546	0.702543464978583
ENSDARG00000063297	6.2809735737749	4.90274055956558	1.78159252354812	2.75188658167556	0.00592530384562873	0.702543464978583
ENSDARG00000005015	263.805012533767	-0.851959713018053	0.31053958057625	-2.74348188220362	0.00607914027564564	0.713197688860166
ENSDARG00000088091	181.874859712647	2.81450444948209	1.02940866580129	2.73409826727199	0.00625513734022152	0.7285659966776
ENSDARG00000070107	1113.64204223396	-0.997359352697187	0.365616600317563	-2.72788312081812	0.00637421888691345	0.737132884136634
ENSDARG00000068274	4.86771539695973	5.67463071101528	2.08612115563642	2.72018271598617	0.00652458529282912	0.749170467311372
ENSDARG00000075188	5.54705259879061	5.86884278674012	2.16277307222613	2.71357307990678	0.00665618849912169	0.750912780045046
ENSDARG00000075743	712.299965400677	-0.932195907034214	0.343673767032622	-2.71244417367977	0.00667890304672555	0.750912780045046
ENSDARG00000096398	34.1556315785758	-2.36844765455852	0.872117912327316	-2.71574247137997	0.00661273338887044	0.750912780045046
ENSDARG00000005023	45.774655608363	1.87904620870369	0.694418780694943	2.7059265402114	0.00681141115569745	0.760529286970632
ENSDARG00000006607	733.004406378804	-0.957410023805518	0.35508541410081	-2.69628091097458	0.00701185067435761	0.761891694079528
ENSDARG00000017058	122.210604919168	1.08125289736947	0.40086486570688	2.69730023723283	0.00699042121940029	0.761891694079528
ENSDARG00000078222	23.7100224064642	-2.25728376101816	0.836173013904623	-2.69954151052719	0.00694350930065783	0.761891694079528
ENSDARG00000093671	11.4796427152567	-3.11938297208246	1.15665032643667	-2.69691098578812	0.0069985975614577	0.761891694079528
ENSDARG00000030326	203.892217655258	-1.20535120611337	0.44784982624392	-2.69141827344793	0.00711489283896614	0.767934100419079
ENSDARG00000090468	14.5156965533897	-3.06877895768342	1.14263351824829	-2.68570710439861	0.00723765041264456	0.776010332322619
ENSDARG00000042319	2601.7784913113	-0.838277087037825	0.312801716731207	-2.67989925310469	0.00736443213195663	0.78440892247617
ENSDARG00000112702	154.888903486995	-3.5488925245328	1.3253757278763	-2.67765015601978	0.00741406121974508	0.784533667631848
ENSDARG00000019302	2077.92393791605	-0.937482381965904	0.350576318642938	-2.67411782288903	0.00749261222503497	0.787036734300306
ENSDARG00000077515	1464.49747817426	-1.01585829537541	0.380597181151739	-2.66911670838256	0.00760510192980567	0.787036734300306
ENSDARG00000078072	7.45476703023452	-5.33055887985148	1.99801797490557	-2.66792338547575	0.00763216598425868	0.787036734300306
ENSDARG00000092916	5.64103405000133	-6.00566694771979	2.25055007156005	-2.66853291718	0.00761833129748705	0.787036734300306
ENSDARG00000002445	579.303874656232	-0.979011042001274	0.367908631220074	-2.6610167822229	0.00779050740341414	0.798280473805538
ENSDARG00000074480	12.768035659415	2.82888792107557	1.06578710740278	2.65427110294971	0.00794799425162934	0.809295766879743
ENSDARG00000002745	3192.26272022553	-1.04935707218087	0.396221011457586	-2.6484134910478	0.00808705439892323	0.813226153531472
ENSDARG00000091669	5.7277931531814	5.92358720248935	2.23573208659077	2.64950672668572	0.00806093675310254	0.813226153531472
ENSDARG00000012005	552.92116112109	-0.651576909772949	0.248464301982026	-2.62241659898525	0.00873086340138506	0.816186948376625
ENSDARG00000032705	4188.0197177173	-0.806551116549922	0.306702218629952	-2.62975312064194	0.00854468950830649	0.816186948376625
ENSDARG00000035823	331.712211779813	0.996051513229152	0.378325061078762	2.63279284324701	0.00846859822489498	0.816186948376625
ENSDARG00000045304	33.8420666540713	-1.7963273442984	0.685327127780803	-2.62112394429095	0.00876403926669316	0.816186948376625
ENSDARG00000054829	172.394835085446	1.01481743586004	0.385771687646209	2.63061667913464	0.00852301072267236	0.816186948376625
ENSDARG00000055592	16.0917582575414	4.07131933546838	1.54704553158675	2.63167389216565	0.00849653739628372	0.816186948376625
ENSDARG00000074600	4.62061519700936	5.57740819984688	2.12922622158107	2.61945308737807	0.00880708853661486	0.816186948376625
ENSDARG00000075549	7.81873983072448	-4.33112932008556	1.64952709499596	-2.62567940425141	0.00864762240960829	0.816186948376625
ENSDARG00000079762	70.7492139576787	-1.5542719857739	0.591536744741731	-2.62751553405614	0.00860109146289478	0.816186948376625
ENSDARG00000089441	10.9839812199459	4.5978281492544	1.75450154556333	2.62058939810061	0.00877779123572694	0.816186948376625
ENSDARG00000091131	79.0592228473031	-1.76117068962672	0.668867382383893	-2.63306409612886	0.00846183767635708	0.816186948376625
ENSDARG00000092169	6.47644139138048	-5.1633175865519	1.97158585494476	-2.61886520112844	0.00882228017084061	0.816186948376625
ENSDARG00000103479	108.173080859992	1.00638910285445	0.383161860546185	2.62653778071721	0.008625841618638	0.816186948376625
ENSDARG00000103854	32.5294778011174	2.96619566852596	1.12828681896656	2.62893762354045	0.00856520700739549	0.816186948376625
ENSDARG00000090830	1138.41615188372	0.617939153718375	0.236435527428408	2.61356303106979	0.00896035541770095	0.824250876207832
ENSDARG00000034187	594.41620200041	-0.835304760765469	0.320281377849677	-2.60803411791715	0.00910638774190397	0.828272008659693
ENSDARG00000036005	176.125158606386	-1.00116508789584	0.383629906466976	-2.60971595545309	0.00906174297493993	0.828272008659693
ENSDARG00000009341	4.56255137445757	5.59841139201544	2.15679064607474	2.59571386875416	0.0094394636646555	0.84062345098322
ENSDARG00000054804	3818.24618723558	-0.823676603685347	0.317456390360713	-2.59461339792038	0.00946973693610271	0.84062345098322
ENSDARG00000068910	41.8421802577778	1.69859750069278	0.653167518615778	2.60055414925183	0.00930733290332426	0.84062345098322
ENSDARG00000101540	25.9032042453911	-2.66491276803065	1.02605625652229	-2.59723845655705	0.00939766583854992	0.84062345098322
ENSDARG00000110152	43.8153845522585	-1.85166701096667	0.713977911680263	-2.59345139488838	0.00950179688263923	0.84062345098322
ENSDARG00000043074	10.7883738309208	4.64344803178425	1.7920326537858	2.59116262305524	0.0095652278836433	0.84163608389231
ENSDARG00000030157	8.3739653246137	-3.80637483908149	1.47036872515582	-2.58872130096354	0.00963330256746007	0.843044154417181
ENSDARG00000022303	280.550618023661	-1.13343664728036	0.438919795251576	-2.58233203319231	0.00981351191104862	0.854197622795039
ENSDARG00000006003	2903.40797775885	-0.75670914755275	0.294688833608828	-2.56782429889152	0.0102339013153066	0.871673695225716
ENSDARG00000007697	11066.6511683558	-0.663028819508456	0.257925167585602	-2.57062475025205	0.0101515257354436	0.871673695225716
ENSDARG00000007708	2962.0360059392	-0.661945927543191	0.257402213686147	-2.57164038359945	0.0101217969663114	0.871673695225716
ENSDARG00000076833	56.3766899704775	-1.85530120293476	0.722990670649019	-2.5661481928519	0.0102834883130396	0.871673695225716
ENSDARG00000102332	15.3710931414979	2.43830447117499	0.949854131328799	2.56703044262588	0.0102573606752824	0.871673695225716
ENSDARG00000099129	407.284779547831	-1.06002071539402	0.414100078032295	-2.55981771467174	0.010472707902516	0.883089275738199
ENSDARG00000002507	9.56932737059799	-3.91980379602361	1.53589351526123	-2.5521325255136	0.0107065785387599	0.88438523746185
ENSDARG00000036626	130.087319314573	0.992568261872673	0.388411903911669	2.55545273426635	0.010604976284479	0.88438523746185
ENSDARG00000078701	1547.40436047551	-0.809118774388426	0.316964235823535	-2.55271315480177	0.0106887484030653	0.88438523746185
ENSDARG00000091061	495.998433381269	-0.846315299067751	0.331380617078726	-2.55390706471734	0.0106521684060861	0.88438523746185
ENSDARG00000103725	72.233633132804	1.31162870706778	0.514316111376193	2.55023841963294	0.0107649272918173	0.884691232764069
ENSDARG00000073900	41.110788046713	-1.74277481128916	0.684374918686957	-2.54652057476456	0.0108802797417731	0.885184567936214
ENSDARG00000115573	5.47044965532327	5.85854649587863	2.30026603697954	2.54689953322593	0.0108684718366947	0.885184567936214
ENSDARG00000052642	34.6482023056987	1.69929563862992	0.668114458986751	2.54341994215637	0.0109773209261761	0.888614128973954
ENSDARG00000062794	525.957658893216	0.648919327009145	0.255812593923699	2.53669812363772	0.0111903402695735	0.901351288380071
ENSDARG00000004196	29.7444488264931	2.07434511956458	0.831714083401131	2.49406035194444	0.012629106936631	0.90627777575038
ENSDARG00000004218	488.55916725787	-0.92884736598564	0.374100020129394	-2.4828851002584	0.0130323116287385	0.90627777575038
ENSDARG00000006757	13.0462869994128	3.57307204597086	1.44345838518138	2.47535507961448	0.0133103768394927	0.90627777575038
ENSDARG00000009402	6.19877711413942	4.2314351661273	1.69314993975998	2.49914970125277	0.0124491709370698	0.90627777575038
ENSDARG00000012944	168.015568094146	4.62740288823105	1.90064559878418	2.43464793814857	0.0149062851056691	0.90627777575038
ENSDARG00000013058	136.690707421526	1.03947557384015	0.414810778484979	2.50590299904127	0.0122139122259239	0.90627777575038
ENSDARG00000014479	359.72868497373	-0.686422049481449	0.274885589272827	-2.49711907887673	0.0125206903874912	0.90627777575038
ENSDARG00000016835	53.1491567515656	-1.63156562559881	0.656207334481875	-2.48635688731986	0.0129058466720205	0.90627777575038
ENSDARG00000019181	22822.8494123234	-0.81112163936092	0.328396016226708	-2.46994969269348	0.0135132054370055	0.90627777575038
ENSDARG00000021059	1065.71508744284	-0.702404375909326	0.288785025552376	-2.43227423086012	0.0150043423708523	0.90627777575038
ENSDARG00000023181	66.0155871142262	-1.6039323823397	0.643839202774379	-2.49120024911216	0.012731234267355	0.90627777575038
ENSDARG00000024829	53.0370087947038	1.81334612119056	0.735566566574429	2.46523727911588	0.0136922545321731	0.90627777575038
ENSDARG00000026771	5.00308362113731	5.7276017443332	2.28543171092828	2.50613558783902	0.0122058803799385	0.90627777575038
ENSDARG00000029761	703.352087437988	-0.853891123715728	0.343786557616831	-2.48378275647251	0.012999508553086	0.90627777575038
ENSDARG00000030440	11111.4257671466	-0.91344976672519	0.361751917486718	-2.52507235641323	0.0115674470048765	0.90627777575038
ENSDARG00000033901	250.720178599182	-0.906244567075126	0.368985657125744	-2.45604280159403	0.014047642500612	0.90627777575038
ENSDARG00000034871	35.3365352938737	1.73039320670706	0.684406111688653	2.52831349275595	0.0114611962718523	0.90627777575038
ENSDARG00000035622	10312.4828117959	-0.864420187631417	0.3528065117486	-2.45012537707177	0.0142806479356541	0.90627777575038
ENSDARG00000036965	282.193647043506	-1.24720469977581	0.503043143216499	-2.47931955060768	0.0131633316970312	0.90627777575038
ENSDARG00000037012	2454.88938461215	-0.756284120368335	0.311075197624624	-2.43119389184138	0.0150491587550307	0.90627777575038
ENSDARG00000037178	643.723934842819	-0.784587869897806	0.310141414979126	-2.5297745867014	0.0114135826943728	0.90627777575038
ENSDARG00000040306	5.67537766038813	5.0109054561711	2.0452065468058	2.45007305692284	0.0142827232177931	0.90627777575038
ENSDARG00000040380	26.3418101466274	-2.84398743967543	1.15936730155191	-2.45305127707891	0.014165014496679	0.90627777575038
ENSDARG00000040526	7.17969300533469	4.00838587371861	1.60029056669352	2.50478629140496	0.0122525400578332	0.90627777575038
ENSDARG00000041723	598.550830874783	-0.626298027925721	0.256559752856697	-2.44113903662647	0.0146410167304315	0.90627777575038
ENSDARG00000041779	27.3850566121085	2.98295440386924	1.2200136385214	2.44501726020412	0.0144845209842774	0.90627777575038
ENSDARG00000043856	792.035741292069	-0.922626567133253	0.370064433797259	-2.49315114577781	0.0126614935732001	0.90627777575038
ENSDARG00000045414	12.4852311343629	3.0456153190404	1.25283358352355	2.4309815438334	0.0150579815736166	0.90627777575038
ENSDARG00000053127	11.7296243113859	2.76732349919235	1.11621147476682	2.47921076046135	0.0131673475571775	0.90627777575038
ENSDARG00000054271	1514.16712645079	-0.985549303483982	0.397306947308286	-2.48057405026763	0.0131171015086294	0.90627777575038
ENSDARG00000054454	712.748891909649	0.85380163078823	0.34817382082095	2.45222811058876	0.0141974627473075	0.90627777575038
ENSDARG00000055463	18.5083707819784	-3.51462099338357	1.38833699576685	-2.53153305292585	0.0113565113460248	0.90627777575038
ENSDARG00000056160	1350.04621316308	-1.03623796124415	0.415010533042516	-2.49689556948664	0.0125285846742025	0.90627777575038
ENSDARG00000059327	1412.69013432375	0.5838879406131	0.238883445666937	2.44423777036097	0.0145158563259524	0.90627777575038
ENSDARG00000059729	9.02952063681268	-3.43298484812176	1.39770517282848	-2.45615807600866	0.0140431369528769	0.90627777575038
ENSDARG00000060127	31.9913031533889	1.78689834045536	0.734571452157173	2.43257253628341	0.0149919883105418	0.90627777575038
ENSDARG00000060354	326.261673217228	-0.996128865196409	0.397293964599223	-2.50728416224815	0.0121662859461656	0.90627777575038
ENSDARG00000061205	569.970083997578	0.728277010924703	0.294074003713977	2.47650931985488	0.0132674161109241	0.90627777575038
ENSDARG00000061466	11.5214315408929	3.00645279019565	1.23491280187832	2.4345466219338	0.0149104588900797	0.90627777575038
ENSDARG00000062326	8698.25522561696	-0.589176678766195	0.23952701353336	-2.45975044766355	0.0139033653513011	0.90627777575038
ENSDARG00000063019	11.3385217188031	3.26398472062966	1.31575551963483	2.48069240213831	0.0131127474858654	0.90627777575038
ENSDARG00000069956	5.88012567197989	5.95952254943258	2.426220887086	2.45629842738277	0.0140376529837469	0.90627777575038
ENSDARG00000070052	7.41886533621427	-4.64374984838032	1.8645597027245	-2.49053427551548	0.0127551192258568	0.90627777575038
ENSDARG00000070164	510.955481172887	0.794575691008799	0.321871946841979	2.46860808717478	0.0135639681574425	0.90627777575038
ENSDARG00000071116	12.8660002026149	-3.16722007366122	1.2573255022558	-2.51901362692384	0.0117684102080509	0.90627777575038
ENSDARG00000074451	54.0235218077777	1.27653348109798	0.509862899158911	2.50367987787266	0.0122909185136735	0.90627777575038
ENSDARG00000076280	24.4178578341582	-2.51381799194227	0.995993822608385	-2.52392930044374	0.0116051265490858	0.90627777575038
ENSDARG00000077410	4.67378378711662	5.63035959847554	2.30815739167037	2.43933087873221	0.0147144883986883	0.90627777575038
ENSDARG00000078762	50.7083006864251	1.523515938683	0.607716809774679	2.50695046472035	0.0121777776461854	0.90627777575038
ENSDARG00000079238	40.2661360259234	-1.71986656800168	0.696256201427467	-2.47016337445269	0.0135051358135676	0.90627777575038
ENSDARG00000079283	95.5885817775939	1.15946436832581	0.472290673044405	2.45498044848494	0.0140892251024397	0.90627777575038
ENSDARG00000087749	231.605534864799	-0.823200058074382	0.331353062274549	-2.48435928861977	0.0129784788599601	0.90627777575038
ENSDARG00000089326	56.5069353533814	-1.64467223988479	0.652951563270607	-2.51882732563913	0.0117746384471592	0.90627777575038
ENSDARG00000090126	13.2348479437074	-2.44113514146561	0.998059356075195	-2.44588172697986	0.0144498393573905	0.90627777575038
ENSDARG00000090714	5.95072701408315	-6.08621679839495	2.46790328354255	-2.46614883126963	0.0136574573465019	0.90627777575038
ENSDARG00000097683	6.24826336478731	-6.15698503157215	2.43958497886208	-2.52378379311222	0.0116099308387146	0.90627777575038
ENSDARG00000098646	469.021776682622	-1.14526834323229	0.45688387655348	-2.50669459354019	0.0121865957175574	0.90627777575038
ENSDARG00000101239	88.6921215103396	1.11126891284075	0.451493811745377	2.46131593375517	0.0138428408036769	0.90627777575038
ENSDARG00000101282	466.334283573635	1.11734895085856	0.444454919642797	2.5139758870406	0.0119378595780486	0.90627777575038
ENSDARG00000101450	4.92331960180505	-5.86776719874513	2.33672222386315	-2.51111028038426	0.0120352092581326	0.90627777575038
ENSDARG00000102406	429.772030613593	0.727825517436255	0.297108259912986	2.44969802471803	0.014297606684753	0.90627777575038
ENSDARG00000105689	100.462674109744	1.0199104765812	0.41383473976728	2.46453566743755	0.0137190908516546	0.90627777575038
ENSDARG00000111977	595.209863153962	-0.872178837424022	0.353876289464427	-2.46464333268561	0.013714969691122	0.90627777575038
ENSDARG00000112045	18.7312941050932	2.4004447521589	0.984312868120486	2.43870097598386	0.0147401597291246	0.90627777575038
ENSDARG00000114825	4.80195330666706	-4.69564336110013	1.92605532531095	-2.43795871250067	0.0147704609142561	0.90627777575038
ENSDARG00000115593	22.4570604726132	2.04697065265764	0.840028554886272	2.43678698866942	0.0148184055549821	0.90627777575038
ENSDARG00000115716	68.4526446220402	-5.19365114537374	2.08585403842873	-2.48993987579596	0.012776470691783	0.90627777575038
ENSDARG00000115778	9.11099420379892	4.32307277418637	1.72112656150702	2.51176925094985	0.0120127607813328	0.90627777575038
ENSDARG00000004840	397.727689745491	-0.928201247396313	0.382198663782831	-2.42858318291695	0.0151579475095735	0.908915445111093
ENSDARG00000009387	169.785563327938	0.944127830373867	0.389225517570697	2.42565758860448	0.015280679940913	0.909537530306549
ENSDARG00000036558	84.6075130153092	1.18197998180387	0.487050291860105	2.42681300382706	0.0152321046433403	0.909537530306549
ENSDARG00000036567	16.6581268623448	-2.73748939313477	1.1292532028648	-2.42415906918841	0.0153438829394901	0.909954083481115
ENSDARG00000022280	1895.62235381513	-1.00216647265923	0.414356818668529	-2.418607411553	0.0155800450148625	0.910617071446296
ENSDARG00000074390	16.2026366353348	3.51546287091212	1.45222967040852	2.42073477945344	0.0154891735326711	0.910617071446296
ENSDARG00000103634	5.7071807992746	5.91664730388537	2.44417408789099	2.42071435631276	0.0154900436941609	0.910617071446296
ENSDARG00000103744	27.561634209317	2.30696990883107	0.953589620575768	2.41924813258574	0.0155526270869459	0.910617071446296
ENSDARG00000092115	9145.19176524022	-0.694167001691262	0.287174811247663	-2.41722802454496	0.0156392165421571	0.910787466969512
ENSDARG00000021855	212.418214120182	0.854216518129029	0.355036790888573	2.40599436467169	0.0161285135037722	0.916074875717164
ENSDARG00000031108	191.279770059084	-0.821709394627956	0.343930822802479	-2.38917055450964	0.0168864611036046	0.916074875717164
ENSDARG00000031317	7517.83668896296	-0.840605498696663	0.349627949408828	-2.4042857560959	0.0162041012735166	0.916074875717164
ENSDARG00000035677	14.0480486055294	-2.32392879839593	0.97053989956708	-2.39447012887625	0.0166443991532926	0.916074875717164
ENSDARG00000042249	606.790678130914	0.692683293585074	0.287485171048516	2.40945747239317	0.0159762579101729	0.916074875717164
ENSDARG00000044345	56.7293325676274	1.22227933588595	0.508821158688335	2.40217867322342	0.0162977458708277	0.916074875717164
ENSDARG00000044622	33.9845325804531	1.71447882517727	0.714211832544185	2.40051865154615	0.0163718563865884	0.916074875717164
ENSDARG00000044861	5.65319066337899	-6.01180828969368	2.49871281367885	-2.40596208447121	0.0161299386823066	0.916074875717164
ENSDARG00000045685	21.3627767548928	-2.11958775921684	0.879832790821976	-2.40908020401994	0.0159927829584632	0.916074875717164
ENSDARG00000059473	57.287015719211	-1.37773555963637	0.578149510150976	-2.38300912730444	0.0171717685693112	0.916074875717164
ENSDARG00000059983	150.568676054272	0.953923679084692	0.398778198125064	2.39211592702348	0.0167515503631721	0.916074875717164
ENSDARG00000068255	5.8886689637103	5.93096374532612	2.47390421491769	2.39741042097034	0.0165114177010564	0.916074875717164
ENSDARG00000074726	95.470018675519	1.04851836021473	0.439391876286648	2.38629436910822	0.0170191221424579	0.916074875717164
ENSDARG00000078640	232.839855576147	-0.937988146024121	0.391040565704983	-2.39869780346977	0.0164534872264028	0.916074875717164
ENSDARG00000079188	18.7583640464706	-2.54370769436026	1.05405595471414	-2.41325679437019	0.0158106756960625	0.916074875717164
ENSDARG00000079745	40.2970422751062	1.88909360877233	0.783760132492355	2.41029561272148	0.0159395995373584	0.916074875717164
ENSDARG00000087873	5.53423592656931	5.8724470427611	2.46308436007461	2.38418429264973	0.0171170279282309	0.916074875717164
ENSDARG00000088709	8.01419146400195	-3.52914249296415	1.47170054879375	-2.39800310997827	0.0164847252799043	0.916074875717164
ENSDARG00000090337	112.343789066609	-1.26741766848444	0.530077487991968	-2.39100451763318	0.0168023461264791	0.916074875717164
ENSDARG00000092813	4.57476583281742	-5.70129332090905	2.39310875407581	-2.38237953507083	0.0172011588769622	0.916074875717164
ENSDARG00000095951	6.07226284570101	-5.01932402505672	2.10447218591429	-2.38507501246735	0.0170756391646864	0.916074875717164
ENSDARG00000099306	49.0706881704561	1.60597308631963	0.671016057549868	2.39334523853818	0.0166955230856083	0.916074875717164
ENSDARG00000101037	723.640794241075	-0.668165487772309	0.278136755881028	-2.40229122417073	0.0162927317993281	0.916074875717164
ENSDARG00000101775	17.55116825377	-2.55602906957492	1.07130702896428	-2.38589778697338	0.0170374856351445	0.916074875717164
ENSDARG00000101816	4.77867016450211	5.6643814348187	2.37568551063607	2.38431451025776	0.0171109716648541	0.916074875717164
ENSDARG00000105359	18.6966548427326	-2.82094151876376	1.1829688003958	-2.38462884043935	0.017096360294039	0.916074875717164
ENSDARG00000002216	239.316136211201	-1.01405202727376	0.426477772629394	-2.37773711164771	0.0174192397177367	0.923336058759524
ENSDARG00000012274	1002.93802898754	-0.549907684500359	0.231487645883605	-2.37553793595041	0.0175233910032369	0.923336058759524
ENSDARG00000055565	6.92496939169637	-4.0780732231071	1.71807103167511	-2.37363481947018	0.0176139613796962	0.923336058759524
ENSDARG00000060532	1881.44184225109	0.670372226502822	0.282446023496111	2.37345252096301	0.0176226585643417	0.923336058759524
ENSDARG00000109327	22.6795675494791	1.86707696338078	0.786325277777118	2.37443334984584	0.0175759090290279	0.923336058759524
ENSDARG00000010246	5467.23464823991	-0.662839178643827	0.279465162278944	-2.37181326373061	0.0177010342898597	0.924450790815575
ENSDARG00000092358	10.351824158773	-4.02946342524078	1.70365348783205	-2.36518954941266	0.0180208449663304	0.93812694535334
ENSDARG00000039931	370.308965868559	-1.06949326177937	0.452725344070329	-2.36234457776065	0.0181597542676056	0.93931764087072
ENSDARG00000100985	8.19946768763974	-3.7938529333769	1.60557917875009	-2.36291861752364	0.0181316507895025	0.93931764087072
ENSDARG00000027187	1043.36657679013	-0.786684358089424	0.3331885546553	-2.36107857577307	0.018221869257304	0.939528863935515
ENSDARG00000002344	35817.1898136495	-0.596637474759132	0.253681132203973	-2.35191899994913	0.0186768415146474	0.93990422892274
ENSDARG00000002396	10.7267636638869	-3.02231531550232	1.28174218733411	-2.35797443929689	0.0183749581360218	0.93990422892274
ENSDARG00000005739	688.805140607095	-0.649945302154976	0.276349116884255	-2.35189932749883	0.0186778292795971	0.93990422892274
ENSDARG00000005926	937.443277584498	-0.731471139189479	0.31101617602666	-2.35187490417469	0.0186790556522232	0.93990422892274
ENSDARG00000017742	48.9861354948609	1.23580225299792	0.524586273935792	2.35576551350861	0.0184845817862776	0.93990422892274
ENSDARG00000031049	66.914548381763	-1.16063157997665	0.493552760329725	-2.35158563230662	0.0186935862701126	0.93990422892274
ENSDARG00000045968	117.68945333094	0.993463433358867	0.422007518396759	2.35413681048412	0.0185657765654074	0.93990422892274
ENSDARG00000063153	803.773382776088	0.805452592237858	0.341655571006694	2.35749878119821	0.0183985157020691	0.93990422892274
ENSDARG00000037618	137.91246366682	-3.76048267161585	1.60078613778128	-2.34914744878285	0.0188164538162055	0.940495761215559
ENSDARG00000086685	17.4186008186336	3.26221914603351	1.38874156946192	2.34904694852441	0.0188215334548389	0.940495761215559
ENSDARG00000055752	77.2969942139275	-1.3175382221307	0.561684845564466	-2.34568946008617	0.0189919235536755	0.946089976412327
ENSDARG00000096714	207.982779923751	-1.24962069281263	0.533349919294177	-2.34296593588381	0.0191311296917628	0.950101195428342
ENSDARG00000003469	6815.28442460424	-0.599115415541127	0.256313760532122	-2.33742977473129	0.0194168484516205	0.953931929324792
ENSDARG00000011373	97.151037603534	-1.1237168600134	0.481695654470892	-2.33283578455304	0.0196567657464404	0.953931929324792
ENSDARG00000011797	6.05128608899947	-3.94491250155618	1.68863807114153	-2.33615039775184	0.0194834044385124	0.953931929324792
ENSDARG00000013079	404.841678912728	0.729730750989672	0.313852123870966	2.32507826293916	0.0200677757335344	0.953931929324792
ENSDARG00000013475	11243.1558416661	-0.60492726003579	0.259206985448523	-2.33376141074688	0.01960821846938	0.953931929324792
ENSDARG00000018025	240.489026711237	-0.946797950488362	0.407222641464394	-2.32501303729976	0.0200712630853097	0.953931929324792
ENSDARG00000025420	93.7579877125276	1.07251205094199	0.461780637734965	2.32255742943806	0.0202029398883685	0.953931929324792
ENSDARG00000042826	65.2967831967517	-1.55618448181849	0.670282787141019	-2.32168349191263	0.0202499844824485	0.953931929324792
ENSDARG00000045580	19.0854624259811	2.78465749577483	1.19951587501633	2.32148448701182	0.0202607103890852	0.953931929324792
ENSDARG00000061890	40.4618616934916	1.67145779868544	0.715248549215943	2.3368908619496	0.0194448596190466	0.953931929324792
ENSDARG00000061909	217.093420504567	-0.84707102903818	0.364759615326652	-2.32227196609911	0.0202182960570058	0.953931929324792
ENSDARG00000062936	177.874895291116	0.770108522886532	0.331908641926405	2.3202424571316	0.0203277650164949	0.953931929324792
ENSDARG00000067958	5.27481861751138	5.80348645962244	2.49342300677842	2.32751781139644	0.0199377221293766	0.953931929324792
ENSDARG00000071394	88.098024522585	-1.47157034852579	0.629889973248034	-2.33623396311204	0.0194790511097758	0.953931929324792
ENSDARG00000075164	9.50087038071861	2.95621100242398	1.27365186458163	2.32105105377052	0.0202840886001111	0.953931929324792
ENSDARG00000078399	204.36670558733	0.882413532658519	0.378924794007024	2.32872999237459	0.0198733741878968	0.953931929324792
ENSDARG00000091771	2651.09941561748	-0.649913068257641	0.279267964328227	-2.32720236931218	0.0199544969882114	0.953931929324792
ENSDARG00000104782	17229.5891307435	-0.806441021241686	0.346879534661694	-2.32484462373427	0.0200802699251666	0.953931929324792
ENSDARG00000115383	157.35300024191	-0.971190403837375	0.418038357654834	-2.32320883013149	0.0201679366470917	0.953931929324792
ENSDARG00000001888	957.232452888362	-0.812008647542043	0.350807210025023	-2.3146863129869	0.020630105354145	0.954095446839051
ENSDARG00000003797	5.18834618115873	5.77974348342885	2.50402134001472	2.30818459534169	0.0209888715965651	0.954095446839051
ENSDARG00000003941	774.239782931799	-0.768133284534179	0.33318487912787	-2.30542660442698	0.0211426929279888	0.954095446839051
ENSDARG00000035918	20.6603255263222	2.46750454238259	1.06848156244597	2.30935622018032	0.0209238223051161	0.954095446839051
ENSDARG00000042796	4421.56975142789	-0.736606405876905	0.31962082832723	-2.30462579592204	0.0211875399738547	0.954095446839051
ENSDARG00000062357	43.2953118891222	-1.32112787775372	0.573035871666373	-2.30548896339057	0.021139204161348	0.954095446839051
ENSDARG00000062460	25.0239424039003	-1.84299602289862	0.798395626838446	-2.30837439603304	0.020978321805374	0.954095446839051
ENSDARG00000063268	10.3402061475129	-2.89490717018358	1.24874494690777	-2.31825336098629	0.0204355555192078	0.954095446839051
ENSDARG00000063438	1288.43609958636	0.89808893308588	0.389692655731751	2.30460831087381	0.0211885200989129	0.954095446839051
ENSDARG00000075295	89.1991910767552	-1.26992195057378	0.550184361204766	-2.30817529562811	0.020989388626202	0.954095446839051
ENSDARG00000080337	751247.049701904	-0.858075477867499	0.372452259865125	-2.30385359503049	0.021230863386894	0.954095446839051
ENSDARG00000095724	328.286112735958	-0.965820676621299	0.417400471659291	-2.3138945501951	0.0206735071362202	0.954095446839051
ENSDARG00000096876	11.2273127730242	-2.57581500466117	1.11611356005283	-2.30784312354312	0.0210078634434401	0.954095446839051
ENSDARG00000099093	271.497275049929	0.759342111812794	0.327827722599277	2.31628400976016	0.0205427668256957	0.954095446839051
ENSDARG00000100482	17.1709026209232	2.80725319612284	1.21891075637196	2.30308345500085	0.0212741480116675	0.954095446839051
ENSDARG00000111102	110.624046981991	-1.00110031140028	0.432192657617803	-2.31632882640401	0.0205403215679826	0.954095446839051
ENSDARG00000079777	22.4971364241949	-1.90817345345569	0.830399029211396	-2.29789942705956	0.0215675139149118	0.964580249398957
ENSDARG00000000551	965.554194629318	-0.769890678097055	0.336965793706236	-2.28477398144525	0.0223260840410687	0.972028425082723
ENSDARG00000000857	414.351879225494	-0.703388216155953	0.306716460054845	-2.29328486651867	0.0218316099224192	0.972028425082723
ENSDARG00000035715	35038.1801124907	-0.718191436954796	0.314357659381826	-2.28463158291449	0.0223344394151188	0.972028425082723
ENSDARG00000038574	798.48416427158	-0.781221021214254	0.341376509278435	-2.28844399067035	0.0221116783125669	0.972028425082723
ENSDARG00000061600	179.60634586247	0.852011174840865	0.372930080926113	2.28464052222612	0.0223339148122335	0.972028425082723
ENSDARG00000062846	439.772377341957	0.744834425791153	0.324886924899515	2.29259588092542	0.0218712817504334	0.972028425082723
ENSDARG00000063155	873.121802794002	-0.755613433843337	0.3300058869349	-2.28969683196105	0.0220388971959743	0.972028425082723
ENSDARG00000089981	1581.33106293274	-0.673366184692191	0.294455380231239	-2.28681909008893	0.0222063847517069	0.972028425082723
ENSDARG00000092181	195.465052771534	-0.780528157699208	0.34132049035945	-2.28678962952743	0.0222081050952892	0.972028425082723
ENSDARG00000100958	181.21684644722	0.825528623411374	0.36042752205862	2.29041505680887	0.0219972675189505	0.972028425082723
ENSDARG00000098263	8.81796399543306	-3.48162278346935	1.52543989414532	-2.28237297112256	0.0224673297011521	0.975190530460194
ENSDARG00000006060	39.8702656356896	1.52434562475878	0.668897607578238	2.27889232595361	0.0226734667180543	0.981506487072992
ENSDARG00000006260	6755.06725263238	-0.657188011118667	0.288928491986541	-2.2745697615356	0.0229317517892179	0.990040163913166
ENSDARG00000006602	200.662998431485	0.910687362815856	0.401476694758206	2.26834427678132	0.0233082312376475	0.992262349448252
ENSDARG00000007275	356.701405204996	0.71343876680879	0.313918619234613	2.27268700578601	0.0230450482643333	0.992262349448252
ENSDARG00000037244	54.4811222629229	-1.25168611838195	0.551120096130739	-2.27116762239244	0.0231368326375569	0.992262349448252
ENSDARG00000071733	94.9937794417746	1.14746514416278	0.50568580387684	2.26912666989212	0.0232606239551765	0.992262349448252
ENSDARG00000094295	7.73464036397709	-3.58383266745711	1.58042167557502	-2.26764332762848	0.0233509546102399	0.992262349448252
ENSDARG00000105529	144.564146990092	-1.41303344292733	0.622579299228566	-2.26964411550178	0.0232291846747263	0.992262349448252
ENSDARG00000055229	79.459358584624	-1.10498535261098	0.488050084304646	-2.26408188041872	0.0235690792023353	0.998909403889552
ENSDARG00000000001	72.2574496221995	0.394474133012058	0.584468181145166	0.674928329270471	0.499721300922722	0.999925535389766
ENSDARG00000000002	9.64717089677297	-0.260003977879636	1.15577904639074	-0.224959933900494	0.822010443487623	0.999925535389766
ENSDARG00000000018	1942.38666904671	-0.230314886379608	0.251878419093181	-0.914389121580139	0.360512415900729	0.999925535389766
ENSDARG00000000019	661.974350439969	0.34423999363829	0.309528441597276	1.11214333604334	0.266076526500685	0.999925535389766
ENSDARG00000000068	14.8986134718148	0.089443995644253	0.919557924828631	0.097268473501462	0.922513191755551	0.999925535389766
ENSDARG00000000069	973.872892157814	-0.290629649969042	0.237781114223985	-1.22225707839553	0.221610425049037	0.999925535389766
ENSDARG00000000086	937.677823329294	0.113388066824188	0.277655122454649	0.408377363333927	0.682996649801947	0.999925535389766
ENSDARG00000000103	1448.70425622924	0.35371517203253	0.297654702631576	1.18834061382307	0.234699242915573	0.999925535389766
ENSDARG00000000142	147.108884408154	0.048507575261058	0.390156207399104	0.124328600548031	0.901055103016955	0.999925535389766
ENSDARG00000000151	12.8641908925323	0.201737625014952	0.937644854512654	0.215153556321499	0.829647599593002	0.999925535389766
ENSDARG00000000161	87.7603663678656	0.367096632230916	0.551364036992403	0.66579720040024	0.505540734580039	0.999925535389766
ENSDARG00000000175	642.871250058687	-0.162537038820457	0.282905215317704	-0.57452825193741	0.565610388150666	0.999925535389766
ENSDARG00000000183	571.92326811621	-0.710211828697563	0.401360363135132	-1.76951162578664	0.0768085323842611	0.999925535389766
ENSDARG00000000189	543.775046781186	0.130865531015025	0.26067977056458	0.502016442363736	0.615655955049383	0.999925535389766
ENSDARG00000000212	16.7987986012789	2.61883427007888	3.442488959078	0.760738611280915	0.446813207748333	0.999925535389766
ENSDARG00000000229	349.641518923339	0.00256988110559242	0.297682656026777	0.0086329554428635	0.993111983696401	0.999925535389766
ENSDARG00000000241	458.031439797326	0.299027287070194	0.272788107408184	1.09618886949037	0.272996129551371	0.999925535389766
ENSDARG00000000324	74.2120938184808	-0.688629055793151	0.442235138373534	-1.55715590200682	0.119433475327858	0.999925535389766
ENSDARG00000000370	551.683676283709	0.108159047199347	0.262806996230956	0.411553150222442	0.680666976643467	0.999925535389766
ENSDARG00000000394	2172.85920478447	0.165337237517308	0.238267617696471	0.693914007768908	0.487736138409871	0.999925535389766
ENSDARG00000000423	25.1290817536718	-0.184649404314175	0.896718605794511	-0.205916776033182	0.836855920881554	0.999925535389766
ENSDARG00000000442	25.412536345037	-0.0837394599951333	0.807512144294675	-0.103700558049534	0.917406983784609	0.999925535389766
ENSDARG00000000472	437.696339353674	0.549971608668509	0.286584569974188	1.91905519797539	0.0549773485929761	0.999925535389766
ENSDARG00000000476	40.6391095736013	-0.385093009604588	0.565918640227887	-0.680474156938031	0.496204279866739	0.999925535389766
ENSDARG00000000489	186.10273918527	0.161906408700696	0.354722541092965	0.456431125582923	0.648079987686663	0.999925535389766
ENSDARG00000000503	4734.29362092842	-0.211767511317986	0.215790200979676	-0.981358330251201	0.32641606733978	0.999925535389766
ENSDARG00000000529	95.6381340320356	-0.170871896865522	0.396078503482243	-0.431409166019491	0.666170886339214	0.999925535389766
ENSDARG00000000540	166.723953249009	-0.0539657842284743	0.327762449075092	-0.164649075514171	0.869220201638713	0.999925535389766
ENSDARG00000000542	229.386716364789	0.1293873860028	0.328452395847998	0.393930407079989	0.693632420170223	0.999925535389766
ENSDARG00000000567	1718.18590557561	0.106382007791261	0.237716028654198	0.447517184236714	0.654501683248934	0.999925535389766
ENSDARG00000000568	435.434177533945	-0.0304725048936839	0.311594951089229	-0.0977952459985712	0.922094882432934	0.999925535389766
ENSDARG00000000588	20.7913217546364	-1.54272315849907	1.05208609721613	-1.46634687273332	0.142553811945761	0.999925535389766
ENSDARG00000000631	209.755613547571	-0.383888741588332	0.372520689163956	-1.03051656660974	0.302767579499687	0.999925535389766
ENSDARG00000000651	9.98438035978177	-0.381513441485769	1.23131926484102	-0.309841202342455	0.756681717436741	0.999925535389766
ENSDARG00000000666	35.792356984785	0.424307940447279	0.610156515353451	0.695408357971046	0.4867994241687	0.999925535389766
ENSDARG00000000729	735.96615027503	-0.112161889279007	0.2485397395396	-0.451283523056627	0.651785218715236	0.999925535389766
ENSDARG00000000730	32.927989393416	0.589823859223257	0.790598433725354	0.746047340928778	0.455638817854926	0.999925535389766
ENSDARG00000000747	5.8437568118622	-1.02437307520829	1.68596807253881	-0.607587469711538	0.543461113426442	0.999925535389766
ENSDARG00000000760	39.7241179439924	-0.363189896893577	0.601607947120247	-0.603698635684718	0.546044021362916	0.999925535389766
ENSDARG00000000779	1031.23745668159	-0.0736218483535155	0.246141432930481	-0.299103842360051	0.76486081463563	0.999925535389766
ENSDARG00000000796	149.994300089375	-0.481796415869262	0.64944378202093	-0.741860079666964	0.458172114922348	0.999925535389766
ENSDARG00000000830	274.771431916198	0.642040680029949	0.362779463698532	1.76978231756658	0.0767634106392237	0.999925535389766
ENSDARG00000000853	570.803119659913	0.215833540890418	0.455074636706599	0.474281630926341	0.635299088762266	0.999925535389766
ENSDARG00000000861	792.093907704109	0.087578746157223	0.263220435551952	0.332720162754755	0.739345528217836	0.999925535389766
ENSDARG00000000887	11.8255398727393	0.62782872774262	1.29977626856306	0.483028304891813	0.629075638791085	0.999925535389766
ENSDARG00000000935	249.804961967906	-0.130449720205619	0.300193827173821	-0.434551640963907	0.663887903190225	0.999925535389766
ENSDARG00000000943	418.0542046485	0.224712796487144	0.320154885659694	0.701887762931097	0.482749160936042	0.999925535389766
ENSDARG00000000966	2464.07489512832	0.154111493860182	0.269490716046767	0.571861977736692	0.567415484909011	0.999925535389766
ENSDARG00000001014	78.1925812665078	0.97032831499229	0.67264184046007	1.44256312442385	0.149143577476152	0.999925535389766
ENSDARG00000001015	594.523638468811	0.288652023789948	0.307070168914153	0.940019751220596	0.347207429529073	0.999925535389766
ENSDARG00000001057	899.135759346444	-0.394399585440501	0.261500748075106	-1.50821589744449	0.131499279833169	0.999925535389766
ENSDARG00000001127	470.317925902468	0.438511373972407	0.34308400254214	1.27814579147725	0.201198025616381	0.999925535389766
ENSDARG00000001129	997.521890366192	-0.140723453240986	0.251967418804086	-0.558498610292165	0.576503953221954	0.999925535389766
ENSDARG00000001154	61.8086547705262	0.2074124386431	0.527526298947201	0.39317933353662	0.694187032565984	0.999925535389766
ENSDARG00000001162	1683.45253322737	0.0363458369174926	0.263979355448436	0.137684391477318	0.890489855700564	0.999925535389766
ENSDARG00000001169	20.9316809465917	-1.19372892922853	1.25829390686594	-0.948688476289116	0.342779076706553	0.999925535389766
ENSDARG00000001210	688.695476783542	0.0701578090230917	0.294363634498805	0.238337215609343	0.811619558967435	0.999925535389766
ENSDARG00000001220	2498.06360518557	0.133732686001088	0.22344667015414	0.598499346214626	0.54950679502855	0.999925535389766
ENSDARG00000001234	28.2859045467203	0.208316732869154	0.763391744721323	0.272883135440769	0.784943050672168	0.999925535389766
ENSDARG00000001241	3589.98233751083	0.0383514934008932	0.214524885347293	0.178774100444366	0.858115082489809	0.999925535389766
ENSDARG00000001244	3387.01467132361	-0.235985790249729	0.244633542020983	-0.964650179612277	0.33472005674249	0.999925535389766
ENSDARG00000001249	176.271162259148	0.048513783008024	0.335486493275295	0.14460726133679	0.88502096378372	0.999925535389766
ENSDARG00000001259	22.161550270779	0.548333172996686	0.738748442594894	0.742246130591675	0.457938223610256	0.999925535389766
ENSDARG00000001313	732.772266677465	-0.447211582336447	0.269812268141089	-1.6574916530578	0.0974201150454268	0.999925535389766
ENSDARG00000001414	8.6416752838368	0.278534030097009	1.14277133804574	0.243735575809357	0.807435618607253	0.999925535389766
ENSDARG00000001442	4.76288357596208	0.710677183296512	1.918702493242	0.370394673379348	0.711088442068542	0.999925535389766
ENSDARG00000001447	150.089742622382	0.111704822574886	0.503619664066145	0.221803933692738	0.82446651708867	0.999925535389766
ENSDARG00000001463	76.0654386577941	-0.37465841989511	0.493932783097327	-0.758521063424304	0.448139108222951	0.999925535389766
ENSDARG00000001470	69.7608925950475	-0.367524819981281	0.508078776752742	-0.72336188165588	0.469457583596028	0.999925535389766
ENSDARG00000001498	7.73056906484137	1.04545797103514	1.18764232152345	0.880280158502666	0.378707558572952	0.999925535389766
ENSDARG00000001549	1139.81404840732	0.16909856306065	0.415682947544802	0.406796968842279	0.684157113199189	0.999925535389766
ENSDARG00000001557	255.602164922076	-0.30503195068692	0.308562751662713	-0.988557267665113	0.322879802345659	0.999925535389766
ENSDARG00000001558	1114.46826605123	-0.420890757862282	0.274562215150627	-1.53295222225453	0.125287627344336	0.999925535389766
ENSDARG00000001559	246.345378026546	0.227403265006589	0.333866771494882	0.681119789155403	0.495795696326817	0.999925535389766
ENSDARG00000001578	324.734635878286	-0.232133984746723	0.327052367308874	-0.709776194732421	0.477842933456113	0.999925535389766
ENSDARG00000001621	197.548904166109	-0.403848565135028	0.323509515931835	-1.24833596925823	0.211908047071147	0.999925535389766
ENSDARG00000001634	152.84457004835	-0.0724007679095356	0.338867645383652	-0.21365500334966	0.830816103148219	0.999925535389766
ENSDARG00000001676	343.391159408732	0.0525226794336744	0.363380701490125	0.14453898960042	0.885074870432152	0.999925535389766
ENSDARG00000001710	1730.74938398556	0.178306313649004	0.219643944634396	0.811797083437927	0.416908075892117	0.999925535389766
ENSDARG00000001721	5.07046269744511	-3.51015663444222	1.85151646739758	-1.89582793145554	0.0579828011594438	0.999925535389766
ENSDARG00000001729	1388.40384676286	-0.688515147571684	0.389346371883809	-1.76838721840499	0.0769961918812704	0.999925535389766
ENSDARG00000001733	16.5264441955772	0.0954506862814466	0.867679188970506	0.110006886755804	0.912403913224704	0.999925535389766
ENSDARG00000001734	206.04090262219	-0.218618873795328	0.322613580193315	-0.677649321718969	0.497994065900754	0.999925535389766
ENSDARG00000001754	308.073617706629	-0.249213230366521	0.297790698467663	-0.836873789708321	0.402663514566343	0.999925535389766
ENSDARG00000001767	226.728872809694	0.129168551823338	0.312868608195517	0.412852387359418	0.679714766660163	0.999925535389766
ENSDARG00000001769	580.633039006171	-0.475626419047525	0.382697637286948	-1.24282559573499	0.213932108321759	0.999925535389766
ENSDARG00000001771	4.88037482427886	-1.4551778302139	1.87018772412656	-0.778091852192816	0.436514865725262	0.999925535389766
ENSDARG00000001776	30.1768132541893	-0.227698911094953	0.858452330741896	-0.26524351200511	0.790821877182578	0.999925535389766
ENSDARG00000001777	671.38694036854	0.219636866049623	0.243983398426774	0.900212340125846	0.368007260340387	0.999925535389766
ENSDARG00000001785	1196.96840280887	-0.0434990203158109	0.265686317593405	-0.163723223347843	0.869949034650551	0.999925535389766
ENSDARG00000001788	3787.08552662354	-0.254603566373485	0.23060318979078	-1.10407651604681	0.269559947349002	0.999925535389766
ENSDARG00000001803	7.47147006812204	-0.0322541540527996	1.27741312432706	-0.0252495871840922	0.979855884694002	0.999925535389766
ENSDARG00000001807	170.740914531766	0.0692957593580971	0.363464828076225	0.190653273729046	0.848797249239631	0.999925535389766
ENSDARG00000001817	14.2074617217381	0.105234060200443	0.975964316576976	0.107825725196114	0.914133936099886	0.999925535389766
ENSDARG00000001829	978.844390064054	-0.446672790931257	0.279931750937076	-1.59564890169126	0.110567202995643	0.999925535389766
ENSDARG00000001835	338.146521402816	0.0707580864641084	0.319295146997506	0.221607146646238	0.824619718601845	0.999925535389766
ENSDARG00000001857	627.080027863227	-0.13314327079195	0.329387346953341	-0.404214891748135	0.68605470391226	0.999925535389766
ENSDARG00000001859	28.084018483948	-0.160530586372797	0.941252744518814	-0.170549926475766	0.864577673793132	0.999925535389766
ENSDARG00000001873	653.527827556414	-0.211638048629874	0.253310793700082	-0.835487685062688	0.403443177889316	0.999925535389766
ENSDARG00000001879	16.7719123480013	0.850706667315022	0.893941677380657	0.951635536009107	0.341281852804472	0.999925535389766
ENSDARG00000001880	31.9446113271611	-1.15706978131837	0.707592230975027	-1.63522114950865	0.102002696090796	0.999925535389766
ENSDARG00000001889	19767.4697041783	-0.533805068999256	0.265614942803592	-2.00969517514674	0.0444634609355195	0.999925535389766
ENSDARG00000001890	1127.1344687778	0.328024532457775	0.323984207409856	1.01247074689294	0.311313026740888	0.999925535389766
ENSDARG00000001891	20.2783256640202	0.106310897848868	0.976829204488086	0.108832636616942	0.913335237282451	0.999925535389766
ENSDARG00000001897	179.336367030902	0.252775955484313	0.328841103773362	0.768687224874803	0.442079010609021	0.999925535389766
ENSDARG00000001898	68.6583079482794	0.56021316332691	0.552271666423784	1.01437969279603	0.310401610408437	0.999925535389766
ENSDARG00000001910	543.418911088541	-0.739078437439772	0.343340323971142	-2.15261181352497	0.0313491993205302	0.999925535389766
ENSDARG00000001912	48.5760559165173	1.01130822428719	0.708385144586568	1.42762483377233	0.153399871749803	0.999925535389766
ENSDARG00000001913	9.31328066838172	-0.271550626313234	1.47494453657848	-0.184109042461466	0.853927912880085	0.999925535389766
ENSDARG00000001929	23.3350554275051	0.100960543510582	0.72017712147051	0.140188490443065	0.888511065398716	0.999925535389766
ENSDARG00000001930	386.561376758661	0.0297361461432599	0.312631080850212	0.0951157705190135	0.924222871805213	0.999925535389766
ENSDARG00000001933	6.27178081851689	0.775937044196393	1.71795074901002	0.451664312637329	0.651510831244496	0.999925535389766
ENSDARG00000001939	273.497271108066	-0.214317621328844	0.340377095555508	-0.629647600050965	0.528925173111237	0.999925535389766
ENSDARG00000001940	502.701661977208	-0.252565704953587	0.277443794467829	-0.910331065209222	0.362647940210671	0.999925535389766
ENSDARG00000001953	149.039032631828	-0.644726083633951	0.497318320095679	-1.29640525510887	0.19483590253452	0.999925535389766
ENSDARG00000001969	84.5048227627586	-0.147414483196754	0.454582040187402	-0.324285761786766	0.745721698201385	0.999925535389766
ENSDARG00000001975	19.8789221535631	0.207863727323385	0.836757736351089	0.248415662375387	0.803812816491234	0.999925535389766
ENSDARG00000001976	35.9926710543501	-0.804591231147476	0.653919317127037	-1.2304136153714	0.21854225735418	0.999925535389766
ENSDARG00000001993	20.627391972687	-0.346866347226115	1.15871490877811	-0.299354349027832	0.764669690114793	0.999925535389766
ENSDARG00000001994	8231.48805444242	-0.141998485536901	0.215609869212587	-0.658589915459263	0.510159140422651	0.999925535389766
ENSDARG00000001999	68.3691427195211	-0.744381077642617	0.515994988718482	-1.44261299802804	0.149129519774879	0.999925535389766
ENSDARG00000002006	95.0810971428697	-0.363539236685344	0.471787439359713	-0.77055726023296	0.440969402687991	0.999925535389766
ENSDARG00000002013	45.9822303101455	1.15754058116771	0.697275915544444	1.66008972253672	0.0968964041492919	0.999925535389766
ENSDARG00000002016	752.848663350538	-0.089149012479464	0.283215318915269	-0.314774683872716	0.752932734681029	0.999925535389766
ENSDARG00000002020	297.927735075242	0.123950502463546	0.302591349904358	0.409630025784688	0.682077367639215	0.999925535389766
ENSDARG00000002021	16.9184330984003	0.452117446441245	0.952181208085512	0.474822904088066	0.634913206315115	0.999925535389766
ENSDARG00000002026	69.4215217196914	0.1349655959761	0.556759410807563	0.242412778942229	0.808460333463294	0.999925535389766
ENSDARG00000002031	796.104576134281	0.0568552445974556	0.249281626701525	0.228076354241424	0.81958688224776	0.999925535389766
ENSDARG00000002037	6.58366801595743	0.710986021911343	1.63870904737474	0.433869589632377	0.664383143997487	0.999925535389766
ENSDARG00000002060	29.9645285951417	-0.423806729955365	0.734310566066458	-0.577149164863044	0.563838694331489	0.999925535389766
ENSDARG00000002071	18.5362522663722	2.36182780736193	1.0590166662441	2.23020834576511	0.0257336144643858	0.999925535389766
ENSDARG00000002077	155.735476061267	-0.0405317989111945	0.366614623629444	-0.110556961721642	0.91196767776012	0.999925535389766
ENSDARG00000002082	3035.20677740049	-0.476128151833029	0.257764595470698	-1.84714332456551	0.0647263708311477	0.999925535389766
ENSDARG00000002127	2307.49456672888	0.229823157882854	0.284714813569655	0.807204778007198	0.419548513427429	0.999925535389766
ENSDARG00000002128	289.071069584323	0.106527725084786	0.303035807484398	0.351535107250553	0.725186939187123	0.999925535389766
ENSDARG00000002131	8021.46288084143	0.0533148152797671	0.240234351813409	0.221928358194073	0.824369654295829	0.999925535389766
ENSDARG00000002167	341.396582118173	0.29178591701269	0.304379259678275	0.958626147264778	0.337747115421737	0.999925535389766
ENSDARG00000002168	1351.29289710997	0.215194172050426	0.237178023953247	0.907310755286694	0.364242488205455	0.999925535389766
ENSDARG00000002174	99.1090481650785	0.140223458464982	0.441452332998228	0.317641221901855	0.750757101707518	0.999925535389766
ENSDARG00000002184	606.82082036599	0.369900167331752	0.302967814122348	1.22092232273351	0.222115431657379	0.999925535389766
ENSDARG00000002190	274.200871507076	0.00104162873999819	0.34962444661513	0.00297927890936307	0.997622882872483	0.999925535389766
ENSDARG00000002194	10.9194934155976	0.738817504966098	1.14904950688807	0.642981438603992	0.520236143973136	0.999925535389766
ENSDARG00000002196	11.9103810763746	0.0224229407565063	1.25233264293005	0.0179049399399539	0.985714688144465	0.999925535389766
ENSDARG00000002197	32.2251924639505	-0.211552182219704	0.639697580302833	-0.330706553743029	0.740866151433665	0.999925535389766
ENSDARG00000002210	57.6045255694368	0.741291143109297	0.538081943276625	1.37765474640394	0.168309909487433	0.999925535389766
ENSDARG00000002213	9.8436730525083	-0.269979007122082	1.36243151562824	-0.19815969024879	0.842920124579368	0.999925535389766
ENSDARG00000002215	1753.97553223925	-0.0319399801131813	0.229811692159254	-0.138983268488566	0.889463370533061	0.999925535389766
ENSDARG00000002217	1588.12829374821	-0.00391922925178687	0.238044631842121	-0.0164642622749259	0.986864012794748	0.999925535389766
ENSDARG00000002220	258.503588383686	0.298811031261045	0.351256864040579	0.850690938317222	0.394941058237468	0.999925535389766
ENSDARG00000002230	1108.72553029735	-0.437679901508798	0.255866032224424	-1.71058228286005	0.0871582519051593	0.999925535389766
ENSDARG00000002231	6.87695118870006	-0.419272537589651	1.34393593388169	-0.311973604559161	0.755060583419577	0.999925535389766
ENSDARG00000002235	6.46474420914265	0.523601641836962	1.79112782678894	0.29233069466385	0.770033792325422	0.999925535389766
ENSDARG00000002240	2731.46136140836	-0.17289537629574	0.246886875987873	-0.700302013235535	0.483738714743071	0.999925535389766
ENSDARG00000002241	4.86200997660839	2.54578327987025	1.9617258114544	1.29772635146338	0.194381385182842	0.999925535389766
ENSDARG00000002249	83.8053575144201	0.357941974264278	0.421548574405585	0.849112050180701	0.39581894578793	0.999925535389766
ENSDARG00000002255	723.593123558596	0.156755159768592	0.27151078113181	0.577344144918107	0.563706997958606	0.999925535389766
ENSDARG00000002264	259.969171024261	-0.0827171394027672	0.351871828222879	-0.235077470738502	0.814148604516169	0.999925535389766
ENSDARG00000002267	418.084857804042	0.166629146039637	0.272643580839319	0.611161082636452	0.54109294482024	0.999925535389766
ENSDARG00000002271	2347.67207847517	-0.2653653279655	0.294657103205267	-0.900590296581579	0.36780619571581	0.999925535389766
ENSDARG00000002285	177.793498936824	0.598766953830778	0.389931090966305	1.5355712014319	0.124643581810729	0.999925535389766
ENSDARG00000002304	188.301065740286	0.0387703210084326	0.319849605250471	0.121214221846771	0.903521359773862	0.999925535389766
ENSDARG00000002305	1057.46162958145	-0.0173688593669299	0.285938196728783	-0.0607434038741054	0.95156356418778	0.999925535389766
ENSDARG00000002332	91.1979104982473	0.0729367332705781	0.479266868395406	0.152183966971829	0.87904183917147	0.999925535389766
ENSDARG00000002333	188.147509875413	0.0162444636839236	0.362278189891181	0.0448397506038191	0.964235040541557	0.999925535389766
ENSDARG00000002336	466.296800636812	-0.181839580645121	0.315348263235986	-0.576630988162585	0.564188761086314	0.999925535389766
ENSDARG00000002339	254.485787967213	-0.116658074408927	0.313069912649503	-0.372626271945624	0.709426616684153	0.999925535389766
ENSDARG00000002355	8.0797490478078	1.37889476755587	1.19999507790029	1.14908368621696	0.250521474621255	0.999925535389766
ENSDARG00000002362	647.12870697766	0.0636389071546043	0.241563021175873	0.263446395250501	0.792206534898511	0.999925535389766
ENSDARG00000002365	58.4598421531534	-0.0442003894881942	0.482789661906334	-0.0915520628873148	0.927053939691011	0.999925535389766
ENSDARG00000002369	2502.68219353061	-0.499277273876176	0.345496302950141	-1.44510163962081	0.148429338514982	0.999925535389766
ENSDARG00000002377	140.391950324701	0.707104344307731	0.447716623994105	1.57935691107383	0.114254214849664	0.999925535389766
ENSDARG00000002385	55.8453336443237	0.202505563549983	0.525202343979517	0.385576275261028	0.699810506651971	0.999925535389766
ENSDARG00000002401	92.4805284029847	-0.0373988757739548	0.450161818974013	-0.0830787379062767	0.933788932084214	0.999925535389766
ENSDARG00000002402	508.87048948232	0.201297408980984	0.30229157028099	0.665904804404144	0.505471949440507	0.999925535389766
ENSDARG00000002403	1610.17887822917	-0.34515159733066	0.263599843675149	-1.30937709415341	0.190406646589335	0.999925535389766
ENSDARG00000002405	12.3079474061118	0.629713326725226	1.0883175212496	0.578611769478996	0.562851161464112	0.999925535389766
ENSDARG00000002411	9.98696350142196	1.62153165993838	1.15689618314457	1.4016224476866	0.161028020088607	0.999925535389766
ENSDARG00000002463	9.52252638721071	-1.73499584568175	1.3583197059456	-1.27731036963343	0.201492694100357	0.999925535389766
ENSDARG00000002467	200.383077013249	-0.313220459528247	0.359536878386941	-0.871177557455325	0.383657211846175	0.999925535389766
ENSDARG00000002479	88.8464788654823	-0.678998316249193	0.449127712893853	-1.51181567459781	0.130580760712048	0.999925535389766
ENSDARG00000002487	141.102532793415	-0.078964166204521	0.409172005570061	-0.192985260793948	0.846970511289826	0.999925535389766
ENSDARG00000002494	10.2874799981464	1.71791933315903	1.2324562644233	1.39389882038767	0.163348160564916	0.999925535389766
ENSDARG00000002506	208.801610211419	0.429526115920184	0.37047026237327	1.15940781094978	0.24628999441414	0.999925535389766
ENSDARG00000002509	11.944881582956	0.341987074767532	1.1502401759875	0.297317970548135	0.766223763125072	0.999925535389766
ENSDARG00000002510	51.9373916521758	0.530799323712415	0.601439500879918	0.882548158103757	0.377480449138617	0.999925535389766
ENSDARG00000002523	742.323658026878	-0.236361708494176	0.238106909649473	-0.992670514443002	0.320870548603561	0.999925535389766
ENSDARG00000002536	922.567093668001	0.293312304092554	0.294195198703048	0.996998949628049	0.318765019787023	0.999925535389766
ENSDARG00000002538	2159.31426817682	-0.00927371098267213	0.237993221310965	-0.0389662820293313	0.96891727122891	0.999925535389766
ENSDARG00000002546	1976.19656766953	0.212369054047134	0.2628336540091	0.807997951585685	0.419091761350657	0.999925535389766
ENSDARG00000002549	53.5587655156808	-1.04011483166183	0.596801505683303	-1.7428153611492	0.0813658721971396	0.999925535389766
ENSDARG00000002552	789.628536644682	-0.155948154934361	0.267123489251384	-0.583805472784915	0.559351195788106	0.999925535389766
ENSDARG00000002564	54.9192305485614	0.254394766915982	0.648972592350468	0.391996164267288	0.695061047940322	0.999925535389766
ENSDARG00000002571	83.7711621655669	-0.163634969625055	0.473204336074745	-0.345801923503948	0.729491579492321	0.999925535389766
ENSDARG00000002576	5.33171004787293	-3.67846623770582	1.98009059176078	-1.85772623384609	0.0632079011235588	0.999925535389766
ENSDARG00000002582	15.4848486519971	-0.151077998561538	0.912322402872327	-0.165597159607052	0.868473982735696	0.999925535389766
ENSDARG00000002587	7456.90812759843	0.00460442907241348	0.205353747247175	0.0224219384069545	0.982111380431714	0.999925535389766
ENSDARG00000002591	1204.76777273834	-0.0419685646229135	0.228608012702083	-0.183583086729361	0.854340532436776	0.999925535389766
ENSDARG00000002600	86.4668756673942	-0.622925071294738	0.504448185860195	-1.23486433048126	0.216881000529203	0.999925535389766
ENSDARG00000002601	100.468287248315	-0.10033074082043	0.508146022317018	-0.197444703715177	0.843479549585087	0.999925535389766
ENSDARG00000002607	170.655337835427	-0.0308004152556403	0.322564796275195	-0.0954859786663236	0.923928826774557	0.999925535389766
ENSDARG00000002609	1139.6703013102	-0.56494095213808	0.296734044395899	-1.90386294666055	0.0569280359285788	0.999925535389766
ENSDARG00000002613	367.128402312173	0.0765403609519842	0.32945009498163	0.232327633586666	0.816283551043166	0.999925535389766
ENSDARG00000002632	58.48851160922	0.350622488533335	0.514373658213308	0.681649386462037	0.495460678722115	0.999925535389766
ENSDARG00000002635	85.1575233995923	-0.507289663934871	0.487888698554673	-1.03976514610335	0.298449025700697	0.999925535389766
ENSDARG00000002642	86.965299054754	0.312263381456598	0.413218189669312	0.75568643700437	0.449837217792493	0.999925535389766
ENSDARG00000002656	535.113127979118	0.218509076600192	0.256982168181475	0.850288866914243	0.395164504690246	0.999925535389766
ENSDARG00000002659	5478.00236814495	-0.0320902628542667	0.218362389723795	-0.146958745482029	0.883164583031876	0.999925535389766
ENSDARG00000002663	10.7693639633904	-0.234546164185437	1.00694511936188	-0.232928448309152	0.815816967385183	0.999925535389766
ENSDARG00000002666	8.68599150673704	0.428570265723723	1.36132026708701	0.314819573384293	0.752898649449296	0.999925535389766
ENSDARG00000002670	235.140668581087	0.21131241344332	0.363243385228045	0.58173781557139	0.560743295679665	0.999925535389766
ENSDARG00000002682	206.397259868936	0.373028490617261	0.345669031226458	1.07914929287628	0.280521180045851	0.999925535389766
ENSDARG00000002690	523.937026253665	-0.173948489446638	0.261470673897278	-0.665269595453662	0.50587807382494	0.999925535389766
ENSDARG00000002710	4369.99536734368	-0.344045795836889	0.300082565203766	-1.14650378172844	0.251586763367671	0.999925535389766
ENSDARG00000002720	300.638190027101	-0.096723317986863	0.339813785927704	-0.284636239000148	0.775922844457108	0.999925535389766
ENSDARG00000002731	69.3687711899767	0.255482535537525	0.473627784938684	0.539416275104299	0.589599653564446	0.999925535389766
ENSDARG00000002748	106.691765028235	-0.872744386011445	0.480808729065566	-1.81515919585651	0.0694994483173044	0.999925535389766
ENSDARG00000002750	714.933907884478	0.331316384401509	0.259032552414484	1.27905308160405	0.2008783640971	0.999925535389766
ENSDARG00000002758	672.966378280698	-0.230868717738297	0.361082570288981	-0.639379290873909	0.522576217751703	0.999925535389766
ENSDARG00000002779	12.2101888828341	-0.287603812580825	1.1081792510104	-0.259528241770091	0.795227694508384	0.999925535389766
ENSDARG00000002787	4387.01712629427	0.0579271926527101	0.220194196454316	0.263073203497115	0.792494157196088	0.999925535389766
ENSDARG00000002790	4117.69596124366	-0.344834985145884	0.22489226760847	-1.53333411065173	0.125193554155579	0.999925535389766
ENSDARG00000002791	1486.63250375472	0.093794353581115	0.290502246882811	0.322869632120098	0.746793975682145	0.999925535389766
ENSDARG00000002792	1146.15969538212	0.0726947524422168	0.275515523215197	0.263849933368136	0.791895556200556	0.999925535389766
ENSDARG00000002795	1855.43395356927	0.202043934654495	0.229253268620273	0.8813132125464	0.378148316725966	0.999925535389766
ENSDARG00000002798	137.315629795943	-0.00628366062671618	0.429215744045754	-0.0146398651817543	0.988319494839382	0.999925535389766
ENSDARG00000002816	8.01596639189745	2.41076514870103	1.28573479508589	1.87500965044661	0.0607913959059696	0.999925535389766
ENSDARG00000002826	205.548692314163	0.231809060280663	0.329701594206011	0.703087471684531	0.482001239237358	0.999925535389766
ENSDARG00000002830	82.0654170359437	0.0254597497635602	0.477939687858935	0.0532697961904238	0.957516945168854	0.999925535389766
ENSDARG00000002831	30.7268480578891	0.568292391280996	0.679572368021073	0.836249997827124	0.403014276425916	0.999925535389766
ENSDARG00000002840	1794.03499713096	-0.243361804177263	0.246712409825454	-0.98641898212351	0.323927554017398	0.999925535389766
ENSDARG00000002847	5.26679220038125	1.93872100773923	1.93906163510237	0.99982433391648	0.317395527428791	0.999925535389766
ENSDARG00000002872	267.903575576249	0.505850755565417	0.381020623868021	1.32762040655478	0.184303539630216	0.999925535389766
ENSDARG00000002877	256.39055607278	0.190642121325343	0.336834819224841	0.56598104009576	0.571406669365109	0.999925535389766
ENSDARG00000002880	187.966857342022	0.0852057766944624	0.344655742009427	0.247219954026276	0.804738003425254	0.999925535389766
ENSDARG00000002894	83.4291298994764	-0.248407995450998	0.427821258027555	-0.580634998354847	0.561486479253023	0.999925535389766
ENSDARG00000002897	56.7268537139509	0.120133753473225	0.499909168463897	0.240311162610535	0.81008904201955	0.999925535389766
ENSDARG00000002909	6.28756588588344	-2.82281043443486	1.53096280398137	-1.84381385824264	0.0652102723679338	0.999925535389766
ENSDARG00000002912	733.38812421605	-0.55002996025449	0.305592345902326	-1.79988133744126	0.071879377082571	0.999925535389766
ENSDARG00000002916	375.595327774436	0.0306193945056897	0.304099513602693	0.1006887322605	0.919797556267595	0.999925535389766
ENSDARG00000002933	1172.79083788531	-0.164935881681281	0.242563305909116	-0.679970455807852	0.496523168058448	0.999925535389766
ENSDARG00000002937	74.4991559706884	1.03668541121598	0.521549964301827	1.98770104912909	0.0468447628344207	0.999925535389766
ENSDARG00000002947	16.1483314318568	-1.08479494237322	1.18750317125331	-0.913509090866946	0.360974854581421	0.999925535389766
ENSDARG00000002949	1941.11986870983	-0.145838494128025	0.237240704747379	-0.614727958607768	0.538734392615182	0.999925535389766
ENSDARG00000002952	285.873432867775	0.302336586737796	0.349936919503283	0.863974533372892	0.387601880521182	0.999925535389766
ENSDARG00000002967	178.289936662801	0.0436259307514124	0.434738289859649	0.100349869723913	0.920066566954217	0.999925535389766
ENSDARG00000002970	4800.15392068977	-0.136587422690841	0.206431576627861	-0.661659543186411	0.508189438172186	0.999925535389766
ENSDARG00000002971	397.555106876584	0.285698310915443	0.290001060112406	0.985162988041166	0.324544017660548	0.999925535389766
ENSDARG00000002991	116.53460356525	0.425652484705417	0.427701494401294	0.995209252895537	0.319634502469843	0.999925535389766
ENSDARG00000002994	348.755131476394	-0.351013625291789	0.288931776821321	-1.21486680749851	0.224416895251288	0.999925535389766
ENSDARG00000003008	1378.05448004261	-0.00546218501145781	0.228895492830334	-0.0238632265926991	0.980961706851934	0.999925535389766
ENSDARG00000003017	620.657450478953	-0.340885965712385	0.293805002842073	-1.16024561329754	0.245948820667941	0.999925535389766
ENSDARG00000003020	96.4955188960618	-0.05453069517048	0.40530808206783	-0.134541346652333	0.892974518376802	0.999925535389766
ENSDARG00000003021	353.649172077845	0.303997149365392	0.34704376487739	0.875961997106599	0.381050693780236	0.999925535389766
ENSDARG00000003027	55.4397488357745	0.605810040134759	0.539265869761487	1.12339770436928	0.261268624355119	0.999925535389766
ENSDARG00000003032	4203.76674894327	-0.132122504841437	0.230643452441782	-0.572843076370383	0.566750949667541	0.999925535389766
ENSDARG00000003035	1556.83872901627	-0.0964802892849405	0.269659449996065	-0.357785678515433	0.720503708970668	0.999925535389766
ENSDARG00000003041	285.431394527824	-0.0596072657912248	0.888531583370944	-0.0670851401422159	0.946513923692678	0.999925535389766
ENSDARG00000003046	360.625481000363	0.597473673373817	0.336631092524442	1.77486181948697	0.0759207058714619	0.999925535389766
ENSDARG00000003058	284.933326957921	-0.100870744186831	0.303077597145426	-0.332821512170131	0.739269018746892	0.999925535389766
ENSDARG00000003061	43.746115551719	0.359686604826942	0.58572867520466	0.614083994950843	0.539159823956766	0.999925535389766
ENSDARG00000003068	157.948382984576	-0.473985748433319	0.383015910447276	-1.23750929270748	0.215898066557487	0.999925535389766
ENSDARG00000003069	41.5019961423797	-0.790234637015959	0.698248255411984	-1.13173879188527	0.257744267516394	0.999925535389766
ENSDARG00000003084	23.0309893033481	1.0648299864305	0.768779071645275	1.38509231807213	0.166024240557723	0.999925535389766
ENSDARG00000003085	69.4744902107162	0.250828127137686	0.487727315720411	0.514279432488199	0.607056639354415	0.999925535389766
ENSDARG00000003087	74.730651095252	0.0201969380546081	0.47273885656654	0.0427232451364304	0.965922149545385	0.999925535389766
ENSDARG00000003098	6064.2010152277	0.26437890946106	0.277320200103064	0.953334482532487	0.340420625529758	0.999925535389766
ENSDARG00000003113	54.3848300669112	0.533386146463544	0.667639521465895	0.798913379622016	0.424340640252463	0.999925535389766
ENSDARG00000003127	971.14848002564	0.084973225654837	0.264601506151072	0.321136590984943	0.748106882048598	0.999925535389766
ENSDARG00000003132	68.3949873854699	0.376743659080116	0.511735951004398	0.736207136396556	0.461604649899224	0.999925535389766
ENSDARG00000003142	452.43644916659	-0.254319814766534	0.266641001203923	-0.953791103462119	0.340189393603291	0.999925535389766
ENSDARG00000003151	6206.76868013438	-0.286613115769531	0.241750148279431	-1.18557575997118	0.235789879650298	0.999925535389766
ENSDARG00000003153	2644.99037443442	-0.0176505559816706	0.21124878687679	-0.0835534075372711	0.93341151273462	0.999925535389766
ENSDARG00000003157	26.6610041046652	0.163671997842845	0.697741040607956	0.234574130396908	0.814539290303448	0.999925535389766
ENSDARG00000003165	456.789903146178	0.506747866865536	0.315071459608436	1.60835852125518	0.107756680529485	0.999925535389766
ENSDARG00000003167	156.246762005895	0.460035894129869	0.395786698598779	1.16233288222812	0.245100274825526	0.999925535389766
ENSDARG00000003169	2119.75233331073	-0.118492140806261	0.257601527922512	-0.459982290329831	0.645528932209835	0.999925535389766
ENSDARG00000003175	168.44236479743	0.0372334800751108	0.416889993309683	0.0893124821239168	0.928833574413702	0.999925535389766
ENSDARG00000003189	6349.44673445022	0.31052964476572	0.269241727018151	1.15334888170876	0.248767214045311	0.999925535389766
ENSDARG00000003193	19.6184668873888	0.758850286569324	0.774941445395687	0.979235645580748	0.327463559815068	0.999925535389766
ENSDARG00000003197	18.1803980794941	-0.29497931078008	0.893275744859457	-0.330222008688359	0.741232218199531	0.999925535389766
ENSDARG00000003200	196.212989740089	-0.509995016921289	0.409064701832029	-1.24673435433866	0.212494917722906	0.999925535389766
ENSDARG00000003205	268.470597572503	-0.0130068185939857	0.411275511914362	-0.0316255605237544	0.974770659231966	0.999925535389766
ENSDARG00000003206	407.726066766327	-0.449479957389544	0.289093611869683	-1.55479034795193	0.119996008633316	0.999925535389766
ENSDARG00000003207	55.0966381852112	0.0466528245892329	0.515684385119207	0.0904677859858963	0.927915492014188	0.999925535389766
ENSDARG00000003208	109.877824403023	-0.409493954196931	0.543855855248313	-0.752945748850978	0.451482515208989	0.999925535389766
ENSDARG00000003210	8.61116617765637	-0.513857786047389	1.29810322132606	-0.395852793218143	0.692213627859744	0.999925535389766
ENSDARG00000003213	882.399689299465	0.0317187507643261	0.293122242888719	0.108209975646126	0.913829132002426	0.999925535389766
ENSDARG00000003217	27.3756667160137	-1.23227248863928	0.826123805298862	-1.49163173937772	0.135795712839235	0.999925535389766
ENSDARG00000003235	818.998978983828	-0.267178885731626	0.267560193104189	-0.998574872561799	0.318000677539945	0.999925535389766
ENSDARG00000003244	27.8809313364306	1.05008495625597	0.894752523636593	1.1736037938044	0.240553760916426	0.999925535389766
ENSDARG00000003250	17.5515286928547	-0.0782586206431538	1.03229848262769	-0.0758100704012936	0.939570204161976	0.999925535389766
ENSDARG00000003251	166.485565539507	0.816845702574637	0.59582002687545	1.37096046747249	0.170387279919034	0.999925535389766
ENSDARG00000003257	74.7825898907614	0.624880578031891	0.477958841953956	1.30739411677646	0.191078894399487	0.999925535389766
ENSDARG00000003269	1241.46846161095	-0.207735266400047	0.269717754767439	-0.770195000989701	0.44118422882823	0.999925535389766
ENSDARG00000003270	143.584989590744	0.539989241134615	0.384938464091355	1.40279367095532	0.160678374865477	0.999925535389766
ENSDARG00000003281	342.768451684451	0.127259662167888	0.376680269020845	0.337845309760161	0.735479763081344	0.999925535389766
ENSDARG00000003287	312.259219024583	0.0855889423155749	0.360174646537344	0.237631779855723	0.812166699683179	0.999925535389766
ENSDARG00000003290	136.215190035344	-0.998517284526411	0.474191445234504	-2.10572606182849	0.0352281546327852	0.999925535389766
ENSDARG00000003293	81.4962193547365	-0.726950569981639	0.668489842469471	-1.08745193090176	0.276837131349518	0.999925535389766
ENSDARG00000003303	7.69478228010605	-0.130263178017117	1.47631956427422	-0.0882350821389787	0.929689834529382	0.999925535389766
ENSDARG00000003307	202.650817815153	-0.110013899931268	0.337964455908232	-0.325519142643627	0.744788197111277	0.999925535389766
ENSDARG00000003308	2294.95791248814	-0.130711473154297	0.225971355863425	-0.578442664358299	0.562965296504677	0.999925535389766
ENSDARG00000003311	420.304350524927	-0.12722103369644	0.281854492387423	-0.451371317940778	0.651721951728362	0.999925535389766
ENSDARG00000003320	486.975100040474	-0.0382462632830001	0.259789557705076	-0.147220171668404	0.882958239385801	0.999925535389766
ENSDARG00000003326	4.84632566476482	-2.74767579595227	2.3295512939549	-1.17948714118568	0.238204254042001	0.999925535389766
ENSDARG00000003344	6.89520962325053	-2.21686674034671	1.52313791003343	-1.45546028743914	0.145541876697493	0.999925535389766
ENSDARG00000003373	218.744524163937	-0.601735270490956	0.354772051332892	-1.69611802347512	0.0898635310060964	0.999925535389766
ENSDARG00000003375	9.40397066325557	-1.05069683097756	1.17535767025198	-0.893937954012168	0.371355089310303	0.999925535389766
ENSDARG00000003380	4.93993089434965	-0.509778716458063	1.62434058085886	-0.313837333417182	0.753644587882077	0.999925535389766
ENSDARG00000003382	527.729477514774	-0.0989311607418697	0.265453675448274	-0.372687100959532	0.709381337880076	0.999925535389766
ENSDARG00000003383	455.339736736266	-0.15521170159829	0.271076867923795	-0.572574498101117	0.566932830798112	0.999925535389766
ENSDARG00000003398	596.17505839992	-0.173845540813079	0.259337217864781	-0.670345514787325	0.502637558897971	0.999925535389766
ENSDARG00000003399	21.2765623083783	0.375348040618859	0.888208060304177	0.422590221136157	0.672594262515297	0.999925535389766
ENSDARG00000003403	214.281532634945	0.257380407779922	0.348158465880635	0.739262241200719	0.459747772735653	0.999925535389766
ENSDARG00000003411	232.573441958273	0.421890166419615	0.378381846254075	1.11498522087216	0.264856755018937	0.999925535389766
ENSDARG00000003414	12.6057371958805	-0.229204000301578	0.989983015115703	-0.231523164339127	0.816908391699048	0.999925535389766
ENSDARG00000003420	211.150659189332	0.00571297206469263	0.410107748261352	0.0139304172840253	0.988885494598415	0.999925535389766
ENSDARG00000003421	43.9061969272191	0.168812625959776	0.653862777517825	0.258177452156885	0.79626995874623	0.999925535389766
ENSDARG00000003429	1821.27952758801	-0.0580600686136615	0.233218077164117	-0.248951836494236	0.803398037515643	0.999925535389766
ENSDARG00000003444	125.387831685975	-0.409507237707229	0.378106979789139	-1.08304596211263	0.278788022596372	0.999925535389766
ENSDARG00000003446	132.333079166948	0.037140555413282	0.366950526730578	0.10121406758615	0.919380529747292	0.999925535389766
ENSDARG00000003449	22.4958129428026	-1.1629371028701	0.783126161904114	-1.48499329921823	0.13754559915092	0.999925535389766
ENSDARG00000003462	6.78185682249268	-2.04545689241634	1.44282585847857	-1.41767412913796	0.156285926595975	0.999925535389766
ENSDARG00000003475	11.705408047273	1.32948401704188	1.18597204413353	1.12100788852337	0.262284504588775	0.999925535389766
ENSDARG00000003486	3973.44186677232	-0.179585542892965	0.225855365290389	-0.795135163878291	0.426534881817253	0.999925535389766
ENSDARG00000003487	1360.32238440034	0.0956538579464026	0.245540755809218	0.389564077177984	0.696858919791209	0.999925535389766
ENSDARG00000003495	1166.34984234074	0.121911967087025	0.231940739651527	0.525616876406397	0.599154428567849	0.999925535389766
ENSDARG00000003512	402.484809832231	0.195090699697144	0.330777047579245	0.589795153940981	0.555327992011045	0.999925535389766
ENSDARG00000003517	316.866170975704	-0.2448219950527	0.344064816093187	-0.71155777516755	0.476738662161633	0.999925535389766
ENSDARG00000003519	65.0639878317425	-0.235335570018572	0.481758056630739	-0.488493273292477	0.625200489208752	0.999925535389766
ENSDARG00000003520	14.191874790104	0.692293684731943	1.05344960983072	0.657168295731953	0.511072708863323	0.999925535389766
ENSDARG00000003526	2197.42932472693	-0.378200777737486	0.233377261277972	-1.62055538601516	0.105113026904683	0.999925535389766
ENSDARG00000003527	301.995686564807	-0.109942423572721	0.277881925796741	-0.395644384777796	0.692367388941838	0.999925535389766
ENSDARG00000003531	2447.28012111989	-0.384273215482364	0.226190846370658	-1.698889330175	0.0893400377730837	0.999925535389766
ENSDARG00000003544	144.67742405439	0.272159136702674	0.345036019821838	0.78878470961729	0.430237847734243	0.999925535389766
ENSDARG00000003564	164.869326530058	0.0370658450511874	0.358023855007487	0.103528981470836	0.917543149184961	0.999925535389766
ENSDARG00000003570	3930.49503304704	0.0834311190260933	0.231791236145779	0.359940782979481	0.71889141778	0.999925535389766
ENSDARG00000003573	788.302654980343	0.233238796190987	0.257917860205822	0.904314249524475	0.365828793026079	0.999925535389766
ENSDARG00000003576	114.00684089736	0.168805167894631	0.401273449393717	0.420673653214978	0.673993402598633	0.999925535389766
ENSDARG00000003584	28.2582071608671	-0.693330470539235	1.02679007644614	-0.675240720030083	0.499522839660956	0.999925535389766
ENSDARG00000003592	196.371404491207	0.217986149454137	0.339469803698233	0.642137082825525	0.520784180189155	0.999925535389766
ENSDARG00000003599	25805.1123219562	-0.439257611589193	0.255519499721042	-1.71907667347793	0.0856004116183935	0.999925535389766
ENSDARG00000003607	1860.35463569037	0.10071842409282	0.224515517607629	0.448603397956835	0.653717782142486	0.999925535389766
ENSDARG00000003616	884.208427262293	-0.16459365388354	0.24112042178668	-0.68262013090354	0.49484691014033	0.999925535389766
ENSDARG00000003631	176.376834400162	-0.00961752901432758	0.428912501770499	-0.022423055925457	0.982110489005073	0.999925535389766
ENSDARG00000003635	6.34192203566316	0.785868256177802	1.39285662338641	0.564213317424693	0.572608965578671	0.999925535389766
ENSDARG00000003641	3381.84165039857	-0.204970721469846	0.211158825005573	-0.970694554037398	0.331700404606049	0.999925535389766
ENSDARG00000003642	129.253227967352	-0.0977720223367992	0.358037084767913	-0.273077919847819	0.784793319304892	0.999925535389766
ENSDARG00000003655	3840.70688826776	0.119382361600454	0.247561434644097	0.482233275841539	0.62964024078223	0.999925535389766
ENSDARG00000003675	96.1385635638868	-0.167581586216207	0.419267042940323	-0.399701309792813	0.689376527287831	0.999925535389766
ENSDARG00000003680	2894.7297100999	0.022589036855429	0.220461704083374	0.102462407016895	0.918389650614973	0.999925535389766
ENSDARG00000003681	2757.94750408905	-0.0920689668947351	0.257000492940781	-0.358244320239299	0.720160482457632	0.999925535389766
ENSDARG00000003693	1449.06322998039	-0.108007531012478	0.223761748254841	-0.482689878206839	0.62931595117424	0.999925535389766
ENSDARG00000003695	5919.60604808732	-0.171007444082348	0.209665895752404	-0.815618789449153	0.414718199584836	0.999925535389766
ENSDARG00000003699	83.099258192878	0.214590701948936	0.537813546117078	0.399005758590954	0.68988896114075	0.999925535389766
ENSDARG00000003705	1556.75301137556	0.0966277196336241	0.258688816256916	0.37352878656207	0.708754924563126	0.999925535389766
ENSDARG00000003749	1847.33245986061	-0.100527948897696	0.233705660816293	-0.430147684684101	0.66708821474602	0.999925535389766
ENSDARG00000003750	65.1748008700788	0.448359266679885	0.577688694680076	0.776126087993094	0.437674541525274	0.999925535389766
ENSDARG00000003751	460.341311780965	-0.266571790332837	0.29369984558565	-0.907633403079532	0.364071940140487	0.999925535389766
ENSDARG00000003754	886.25784219063	0.00530073814877007	0.278304828669647	0.0190465187905961	0.984803995500946	0.999925535389766
ENSDARG00000003757	87.6574996667644	-0.144113033051599	0.458905665675655	-0.314036290747073	0.75349347594551	0.999925535389766
ENSDARG00000003769	232.831551148724	-0.339318582985866	0.386840414268073	-0.877153912752054	0.380403044842137	0.999925535389766
ENSDARG00000003776	185.437481664402	0.310621744502112	0.337277531107579	0.920967796111611	0.357067240658235	0.999925535389766
ENSDARG00000003779	2132.89128376583	0.0985259864797998	0.243250959831666	0.405038428411471	0.685449263996865	0.999925535389766
ENSDARG00000003789	1134.52098745733	0.00833141445369994	0.226502675136807	0.0367828523379151	0.970658146647882	0.999925535389766
ENSDARG00000003795	4365.22978943978	-0.444972251057868	0.264189619024337	-1.68429120228558	0.0921254048096369	0.999925535389766
ENSDARG00000003803	201.166560789098	0.0853890000289995	0.36804756074387	0.232005341528192	0.816533865048894	0.999925535389766
ENSDARG00000003811	92.001227482147	-0.294808289780268	0.474090190967788	-0.621840095823242	0.534047018348537	0.999925535389766
ENSDARG00000003818	340.636218998967	-0.0207560326814471	0.301626076506281	-0.0688137873285466	0.945137843402815	0.999925535389766
ENSDARG00000003820	742.044139045111	-0.337179723366811	0.248272136559979	-1.35810537597462	0.174430249607828	0.999925535389766
ENSDARG00000003822	76.7798651667999	0.60573452556128	0.473566558509876	1.27909058331164	0.200865159266218	0.999925535389766
ENSDARG00000003827	88.9172736231721	0.048148762770997	0.437151242829195	0.11014211571122	0.91229666781503	0.999925535389766
ENSDARG00000003829	592.189535938074	0.353095635261737	0.290619289527637	1.21497659648004	0.224375017635685	0.999925535389766
ENSDARG00000003835	350.500629650834	-0.0665190597984087	0.308304791241695	-0.215757463679055	0.829176806408382	0.999925535389766
ENSDARG00000003841	74.846134299614	0.1676517724137	0.4843125466998	0.346164421211285	0.729219151422732	0.999925535389766
ENSDARG00000003845	748.529736317039	-0.144907644008008	0.275726833879762	-0.525547847371281	0.599202400565217	0.999925535389766
ENSDARG00000003846	419.441490419816	-0.128257625413377	0.292715098102498	-0.438165391005783	0.661266394847289	0.999925535389766
ENSDARG00000003854	20.2267484251224	-1.13963776021102	0.87017522505169	-1.30966468293018	0.190309296098633	0.999925535389766
ENSDARG00000003860	4245.81250622113	-0.264487745633175	0.250877183748169	-1.05425189202805	0.291767607794062	0.999925535389766
ENSDARG00000003865	10.5541886102591	0.458673155211008	1.14615930266841	0.400182726906422	0.689021935971537	0.999925535389766
ENSDARG00000003866	1601.58035661701	0.1215703793531	0.228031016362102	0.533130892860872	0.593942975398031	0.999925535389766
ENSDARG00000003867	52.1083101172875	0.380130570077245	0.506392055853737	0.750664560557481	0.452854556392952	0.999925535389766
ENSDARG00000003869	48.4246733781909	0.393686831044397	0.562823430925806	0.699485503645094	0.48424866931891	0.999925535389766
ENSDARG00000003872	48.0862845342223	0.619138431084798	0.551659559345419	1.12231977239631	0.261726502198684	0.999925535389766
ENSDARG00000003877	533.605518558626	0.00876934446310697	0.267472381984749	0.0327859811096571	0.973845257657455	0.999925535389766
ENSDARG00000003899	10.1699956444648	0.885501981776373	1.40578295277747	0.629899501930112	0.528760338778381	0.999925535389766
ENSDARG00000003910	1956.82064601374	-0.133225615420121	0.261816926178137	-0.50885027704235	0.610857175042349	0.999925535389766
ENSDARG00000003920	7934.84168298917	-0.253036487612238	0.227867497462092	-1.11045449847156	0.266803225076219	0.999925535389766
ENSDARG00000003927	315.130912306883	0.248911214116466	0.282450625923839	0.881255664781509	0.378179456714965	0.999925535389766
ENSDARG00000003931	239.456658820739	0.227008700514402	0.374390746569946	0.606341643307658	0.54428791107766	0.999925535389766
ENSDARG00000003934	42.3207112616249	-0.639921740781083	0.604828790644014	-1.05802129574504	0.290045733700539	0.999925535389766
ENSDARG00000003938	1741.80500169479	0.109349092230207	0.261975597240481	0.417401824376146	0.676384520679644	0.999925535389766
ENSDARG00000003940	1780.63072192094	-0.14557490927604	0.239887243321726	-0.60684723064161	0.543952300656599	0.999925535389766
ENSDARG00000003952	5478.90707176117	-0.497402458568232	0.303456355765243	-1.63912354814222	0.101187531747599	0.999925535389766
ENSDARG00000003963	1992.36238809758	-0.221938890801227	0.252948485406295	-0.877407470713811	0.380265356824566	0.999925535389766
ENSDARG00000003965	39.3406340311316	-0.086467770379345	0.626423383455515	-0.138034071944068	0.890213489764233	0.999925535389766
ENSDARG00000003971	120.776173849216	0.199412828128655	0.368878854052119	0.540591649367029	0.588789074923391	0.999925535389766
ENSDARG00000003973	119.783566386177	0.127456049905617	0.405205253456661	0.314546884124367	0.753105713626952	0.999925535389766
ENSDARG00000003974	470.488216838725	0.152526620446627	0.294845845844122	0.51730971487814	0.604939973461688	0.999925535389766
ENSDARG00000003977	4.82187933102453	0.37971175143658	2.10636587334823	0.180268659040226	0.856941659037388	0.999925535389766
ENSDARG00000003984	272.632411766193	0.151270407467346	0.28993197258028	0.521744484132257	0.601848247707423	0.999925535389766
ENSDARG00000003989	20.2706342216146	-0.131309714674904	0.911492930288689	-0.144060047326221	0.885453053180291	0.999925535389766
ENSDARG00000003994	147.440449091043	-0.630230997964288	0.49672807654312	-1.2687645972224	0.204525035391738	0.999925535389766
ENSDARG00000003998	160.607107795816	0.55173850049787	0.350865137193594	1.57250875624455	0.115832610067869	0.999925535389766
ENSDARG00000004018	32.4739190699371	0.995179368160837	0.752150731117842	1.32311161445234	0.185798262844061	0.999925535389766
ENSDARG00000004023	2408.12562862132	0.487173999987582	0.223683331648663	2.17796291031993	0.0294087981747104	0.999925535389766
ENSDARG00000004034	1224.53271651149	-0.290287632107259	0.259407677175258	-1.11904025072912	0.26312296783134	0.999925535389766
ENSDARG00000004037	300.003871340216	-0.149563711496265	0.305701026496259	-0.489248313001969	0.624665909072731	0.999925535389766
ENSDARG00000004046	392.359231757884	0.0356126140022913	0.277271633807262	0.128439442265654	0.89780121921437	0.999925535389766
ENSDARG00000004049	1833.96335967975	-0.00300418889517904	0.25669848801015	-0.011703181107402	0.990662425635231	0.999925535389766
ENSDARG00000004055	456.019922060169	0.134530600218082	0.268190217021393	0.50162381652926	0.615932162994017	0.999925535389766
ENSDARG00000004060	50.1407711190993	-0.278112102341753	0.654763289235942	-0.424752130905641	0.671017376795567	0.999925535389766
ENSDARG00000004074	831.215669412918	0.345621417775388	0.272359423036566	1.2689901231322	0.204444586763453	0.999925535389766
ENSDARG00000004078	926.505543022347	-0.212786636846602	0.287773878337832	-0.739423043104702	0.459650154133315	0.999925535389766
ENSDARG00000004094	2796.69086560538	0.216764561552659	0.233773595796719	0.927241422684661	0.353801200365309	0.999925535389766
ENSDARG00000004111	19.3952815811273	-1.21247615293985	0.897444550365878	-1.35103182970529	0.176685236783933	0.999925535389766
ENSDARG00000004114	55.6066152761956	-0.291676401724718	0.514287958802936	-0.567146083691379	0.570614935536332	0.999925535389766
ENSDARG00000004115	108.692040781828	-0.287315397757669	0.522336023472073	-0.550058553970347	0.582279212774767	0.999925535389766
ENSDARG00000004130	53.5835618439153	0.215900068766541	0.608947908138764	0.354546038964867	0.722929707683259	0.999925535389766
ENSDARG00000004131	82.8047152524946	0.0164361914626421	0.444779306173289	0.0369535885202321	0.970522011437613	0.999925535389766
ENSDARG00000004132	1154.7746849842	0.184143026637734	0.231507264186444	0.795409281366803	0.42637546273107	0.999925535389766
ENSDARG00000004141	7.53858403652705	0.263320714152842	1.55035960323874	0.169844927333477	0.865132093299212	0.999925535389766
ENSDARG00000004150	162.369579988422	0.344923033335486	0.525457510411814	0.656424214138953	0.511551214825436	0.999925535389766
ENSDARG00000004151	92.5235401583311	-0.169674532094035	0.463309721439079	-0.366222689148442	0.714198912987285	0.999925535389766
ENSDARG00000004154	49.2500766960308	-0.372810508763869	0.575480090201731	-0.64782520735545	0.517098009715984	0.999925535389766
ENSDARG00000004158	341.719386469437	-0.0550638253067276	0.281663778017966	-0.195494875820402	0.845005548795601	0.999925535389766
ENSDARG00000004160	790.147095646472	-0.176953870751776	0.244385201381531	-0.724077684538346	0.469018043782962	0.999925535389766
ENSDARG00000004161	1688.34211700542	-0.240000583131503	0.225940943815765	-1.06222705401816	0.288132620794213	0.999925535389766
ENSDARG00000004167	36.7145821627152	0.610245423727096	0.660149380955203	0.92440505335944	0.355275464676282	0.999925535389766
ENSDARG00000004169	1933.22346151342	-0.231012365078632	0.236920614547597	-0.975062324229376	0.329529345748154	0.999925535389766
ENSDARG00000004171	295.789510609303	-0.356126060022963	0.312332516289099	-1.14021448760503	0.254196953172232	0.999925535389766
ENSDARG00000004173	2235.25613182546	0.19063167174413	0.32899834648962	0.579430485831165	0.562298738724851	0.999925535389766
ENSDARG00000004174	3138.35167053115	0.0703553020841935	0.227684754156623	0.309003131741515	0.757319144543674	0.999925535389766
ENSDARG00000004176	43.3805211901117	0.644187504020119	0.581793601592009	1.107244050566	0.268188426901137	0.999925535389766
ENSDARG00000004177	18.0419428858656	1.02259144328366	1.01790908772102	1.0045999742208	0.315089509698063	0.999925535389766
ENSDARG00000004184	40.8036982857543	0.773820382994893	0.732324882025043	1.05666269437016	0.29066555651738	0.999925535389766
ENSDARG00000004187	958.373316036873	-0.550112834140817	0.339272866008284	-1.62144659728664	0.104921894174262	0.999925535389766
ENSDARG00000004189	1872.26564157426	-0.269472879943867	0.244355145760278	-1.10279191831807	0.270117538518806	0.999925535389766
ENSDARG00000004211	1050.51825243022	0.117971612009061	0.284364515848635	0.414860523849101	0.678244009861028	0.999925535389766
ENSDARG00000004227	89.0955463894785	-0.143721735684938	0.485999677644437	-0.295723932125911	0.767440919013104	0.999925535389766
ENSDARG00000004232	5228.71515338076	-0.0670249560205855	0.254742201259778	-0.263108961487836	0.79246659696174	0.999925535389766
ENSDARG00000004243	6.05372294556148	-0.415899563126424	1.48377000333134	-0.280299212271884	0.779247955087373	0.999925535389766
ENSDARG00000004246	270.319014862452	0.623325730173005	0.341025063735355	1.82780034800235	0.0675795209895173	0.999925535389766
ENSDARG00000004251	211.834098990014	0.0353968427129717	0.320553487239629	0.110424138629042	0.91207301033009	0.999925535389766
ENSDARG00000004256	17.5200066895926	-1.69906522713615	1.27207867208403	-1.33566049366475	0.181660267736101	0.999925535389766
ENSDARG00000004260	50.0555572406743	0.0085676213246166	0.820067982388351	0.0104474525388303	0.991664290559248	0.999925535389766
ENSDARG00000004261	1107.54536456418	-0.223883586796258	0.266381942354909	-0.840460824097346	0.400650058164567	0.999925535389766
ENSDARG00000004270	38.5507176600976	0.372473239442451	0.762968771039965	0.488189364467371	0.625415717172211	0.999925535389766
ENSDARG00000004274	15.4269290760563	-0.795857279481025	0.875238573283196	-0.909303250307632	0.363190075392051	0.999925535389766
ENSDARG00000004280	689.119015838553	-0.16600091544965	0.248219268131291	-0.668767242363499	0.503643965899805	0.999925535389766
ENSDARG00000004282	19.7248070203248	0.525094867285143	0.900532816835675	0.583093539145237	0.559830332838773	0.999925535389766
ENSDARG00000004291	613.801423726373	0.297745281574597	0.275279569367777	1.08161053237048	0.279425622515048	0.999925535389766
ENSDARG00000004297	4337.78111307211	-0.230125271245958	0.215231872274345	-1.06919699584562	0.284980912124254	0.999925535389766
ENSDARG00000004302	311.482472339827	0.43237848865586	0.315538124137248	1.37028921572656	0.170596638123624	0.999925535389766
ENSDARG00000004305	441.603229210936	-0.183715235653976	0.294319587887553	-0.624203224027907	0.532494129821624	0.999925535389766
ENSDARG00000004306	265.029712119747	0.406633731013733	0.33553117748717	1.21191042233112	0.225546672116435	0.999925535389766
ENSDARG00000004307	350.269408091638	-0.0482022496037191	0.305656053741121	-0.157700948545729	0.874692453016297	0.999925535389766
ENSDARG00000004308	157.001458679139	0.0890105668289963	0.350999408274064	0.253591785999525	0.799810943066788	0.999925535389766
ENSDARG00000004311	8.52079299978348	1.80725712033322	1.21421031640557	1.48842181285631	0.136639687608372	0.999925535389766
ENSDARG00000004318	112.334653329096	0.0369835475609183	0.417243022945814	0.088637905314288	0.929369682546788	0.999925535389766
ENSDARG00000004325	108.994834353137	-0.32932266400472	0.406908328275983	-0.809328885943469	0.418325995183294	0.999925535389766
ENSDARG00000004328	48.9447941095191	0.512174836630032	0.513725382458144	0.996981761304663	0.318773362963724	0.999925535389766
ENSDARG00000004336	458.564468800533	0.489260935561701	0.34274263636637	1.42748781052939	0.153439336216496	0.999925535389766
ENSDARG00000004343	502.384436431073	-0.191924894385442	0.262533448669495	-0.731049301938883	0.464749039438504	0.999925535389766
ENSDARG00000004363	94.6474853303706	-0.353251770230603	0.58337500309249	-0.605531207813164	0.544826095290625	0.999925535389766
ENSDARG00000004372	15.076425033489	-0.167003747620972	0.920320621370918	-0.181462572654519	0.85600450810858	0.999925535389766
ENSDARG00000004377	22.6087175752281	0.665939465564844	0.846798693115116	0.786420044078072	0.431621444413191	0.999925535389766
ENSDARG00000004386	1580.1059828455	0.475068524295518	0.291500188578419	1.62973659335289	0.103157179838231	0.999925535389766
ENSDARG00000004402	1495.78013806271	-0.508709767692559	0.322580426055293	-1.57700135099134	0.114795214218564	0.999925535389766
ENSDARG00000004406	54.2639608128516	0.442995385873579	0.500978710063993	0.884259903613454	0.37655592776058	0.999925535389766
ENSDARG00000004415	4383.73676585218	-0.177973212794474	0.338597697256368	-0.525618497221267	0.599153302197142	0.999925535389766
ENSDARG00000004427	814.380014860496	-0.310707725774214	0.327109229878506	-0.949859243927834	0.342183778108527	0.999925535389766
ENSDARG00000004436	145.297229074421	-0.218869929900412	0.347199714156909	-0.630386261785627	0.528441897048278	0.999925535389766
ENSDARG00000004445	14.5812957112624	-1.03173503527076	1.16392367898521	-0.886428426450009	0.37538670680746	0.999925535389766
ENSDARG00000004447	28.2334265423928	-0.650360297187464	0.800776910207553	-0.812161650638624	0.416698881422133	0.999925535389766
ENSDARG00000004451	12.3042418227679	0.291593583998371	1.43226795735037	0.203588708734228	0.838674917473911	0.999925535389766
ENSDARG00000004452	4465.32946167233	-0.158329371429209	0.213487656574036	-0.741632438942912	0.458310063846831	0.999925535389766
ENSDARG00000004455	8.92463737429103	-2.06476451084321	1.60811126390579	-1.28396868872636	0.199152911329628	0.999925535389766
ENSDARG00000004459	6.6086403235125	2.05928555558137	1.67829385033547	1.22701132174782	0.21981833562954	0.999925535389766
ENSDARG00000004460	684.980793046262	-0.412976824306464	0.304566002596493	-1.35595181597993	0.175114499416348	0.999925535389766
ENSDARG00000004470	1504.91436390317	0.0357790492594262	0.227283219733252	0.157420549134326	0.874913419493997	0.999925535389766
ENSDARG00000004472	1434.74939328942	-0.20504708543101	0.220746353196845	-0.928880964335411	0.352950779091566	0.999925535389766
ENSDARG00000004473	110.693710072783	-0.442255687365702	0.520155896474661	-0.85023680470235	0.395193443239439	0.999925535389766
ENSDARG00000004492	133.562385290483	0.251665647492594	0.35842018111297	0.702152559353993	0.482584027507025	0.999925535389766
ENSDARG00000004502	112.038108090401	-0.054903368089492	0.448387543743824	-0.122446238428202	0.902545621014966	0.999925535389766
ENSDARG00000004517	29.3156394788834	0.466237904950078	0.74292383240559	0.627571609111526	0.530284612121393	0.999925535389766
ENSDARG00000004525	163.190598906518	-0.445552936176413	0.365337452190365	-1.21956545518429	0.222629648556967	0.999925535389766
ENSDARG00000004527	254.684559130987	-0.323689586995982	0.357943601338112	-0.904303319813298	0.365834586930108	0.999925535389766
ENSDARG00000004537	1291.3411456241	0.0303897068331229	0.268168543444	0.113323160288817	0.909774356256591	0.999925535389766
ENSDARG00000004539	30.4408799152923	5.73882933569552	3.32293710753918	1.72703519506135	0.0841613428452892	0.999925535389766
ENSDARG00000004574	194.408876718067	0.0745169805945138	0.335573554223479	0.222058561101297	0.824268295955986	0.999925535389766
ENSDARG00000004576	264.734204689399	-0.354818715938147	0.35289331443022	-1.00545604416178	0.314677304995195	0.999925535389766
ENSDARG00000004577	866.112454028716	-0.337964501095038	0.242434889728837	-1.39404234049419	0.163304819229895	0.999925535389766
ENSDARG00000004580	2182.32413034503	-0.0897395421731622	0.226172215607969	-0.396775271144314	0.691533187852237	0.999925535389766
ENSDARG00000004581	317.354611780809	0.250748308583273	0.354756388674846	0.706818302892067	0.479679398896398	0.999925535389766
ENSDARG00000004586	10.7691775176182	1.31274886509687	1.35583549490424	0.968221343983611	0.332933837433163	0.999925535389766
ENSDARG00000004587	414.589052319817	0.14984539855078	0.29817348005343	0.502544352783919	0.615284661699617	0.999925535389766
ENSDARG00000004588	9111.05796785212	0.0930049541726802	0.225601704032803	0.412252888653523	0.680154075472701	0.999925535389766
ENSDARG00000004592	134.499221293789	0.0769898073615473	0.383904894669723	0.200543958752551	0.841055182091127	0.999925535389766
ENSDARG00000004594	116.704112450585	0.919583582858057	0.468937319208535	1.96099466856277	0.0498796448278952	0.999925535389766
ENSDARG00000004597	181.612462926246	0.171343615071623	0.425202679832302	0.402969273710128	0.686970828538632	0.999925535389766
ENSDARG00000004616	202.38185652282	0.337421029430874	0.393893962703762	0.856629096609536	0.391649899937769	0.999925535389766
ENSDARG00000004618	33.9215689654697	0.244278581847628	0.71461706591214	0.341831441620877	0.73247774636027	0.999925535389766
ENSDARG00000004621	19426.6980046123	-0.272479666809644	0.240006977419897	-1.13529893896766	0.256250086639964	0.999925535389766
ENSDARG00000004627	4.66263641035029	3.77184396996478	2.12316417271341	1.77652016666443	0.0756472209874234	0.999925535389766
ENSDARG00000004632	205.851110569506	-0.0369033178984254	0.332211394761551	-0.111083841434498	0.91154986210079	0.999925535389766
ENSDARG00000004633	12.3122830376291	0.332502349689812	0.957297624327135	0.34733435165842	0.728340146403512	0.999925535389766
ENSDARG00000004634	85.0444923671157	0.347950685949099	0.485252675688407	0.717050525183558	0.473342921614583	0.999925535389766
ENSDARG00000004635	590.138293396631	0.103278200517504	0.270504708284232	0.381798162304018	0.702611081969125	0.999925535389766
ENSDARG00000004636	338.446645817282	-0.287422773537938	0.318722179685965	-0.901797213551735	0.367164600261025	0.999925535389766
ENSDARG00000004643	7.82366811366795	0.110923705289525	1.44058278818839	0.0769991882445141	0.938624190739065	0.999925535389766
ENSDARG00000004647	21.6326246029883	0.0367792982859115	0.830992966687609	0.0442594579741344	0.964697587835998	0.999925535389766
ENSDARG00000004658	9.91721893156959	1.18134307492309	1.54026986284978	0.766971492084767	0.44309846534044	0.999925535389766
ENSDARG00000004672	598.016715746044	0.601968851878304	0.27044911337055	2.22581188888399	0.026026784140165	0.999925535389766
ENSDARG00000004680	407.772811932507	-0.0592782781546888	0.272515915132368	-0.217522261501299	0.827801360130538	0.999925535389766
ENSDARG00000004687	49.439620520293	0.131758674471859	0.717998716968539	0.18350823108453	0.854399260968333	0.999925535389766
ENSDARG00000004692	987.782938197584	-0.312239070911939	0.280913059027389	-1.11151497190273	0.2663467492071	0.999925535389766
ENSDARG00000004695	25.2072184175527	0.966562974651095	0.849519797916782	1.13777569047988	0.255214158254471	0.999925535389766
ENSDARG00000004696	35.3859966459598	-0.262445507783081	0.706328989290581	-0.371562702030217	0.710218463395234	0.999925535389766
ENSDARG00000004702	1968.27393652644	-0.645026143203281	0.297092561717371	-2.17112855156874	0.0299214563316624	0.999925535389766
ENSDARG00000004706	940.515957574609	-0.125773321068283	0.276498218288453	-0.454879318379809	0.649196062519737	0.999925535389766
ENSDARG00000004712	1808.17987422383	0.206385763978826	0.268225819102382	0.769447790930403	0.441627526946324	0.999925535389766
ENSDARG00000004713	725.954922947595	-0.171979789453832	0.261003035077801	-0.658918734039119	0.509947955072569	0.999925535389766
ENSDARG00000004714	1035.04343177178	0.180431990534049	0.230659854809537	0.782242712686339	0.434071946977045	0.999925535389766
ENSDARG00000004724	5.77451250161603	1.58438555427806	1.52932563155697	1.03600274629873	0.30020086129583	0.999925535389766
ENSDARG00000004726	723.20636215991	-0.254697447885696	0.260709318410961	-0.97694033123976	0.328598693449044	0.999925535389766
ENSDARG00000004735	13265.0608963461	-0.397602388077823	0.276583440163969	-1.43754950709308	0.150561916311203	0.999925535389766
ENSDARG00000004745	61.6146025029506	-1.36251536747615	1.82787384713514	-0.745409957920043	0.456023925839755	0.999925535389766
ENSDARG00000004754	4917.27257998522	-0.558590103197426	0.382100933173514	-1.46189149175348	0.143770946874701	0.999925535389766
ENSDARG00000004757	28065.7172611875	-0.243041888832269	0.26560283635252	-0.915057580596366	0.360161402525993	0.999925535389766
ENSDARG00000004771	486.510583049744	-0.650687085396629	0.348872245773232	-1.86511564986909	0.0621651953883386	0.999925535389766
ENSDARG00000004774	310.175140012251	-0.202843772374003	0.2991753766443	-0.678009583038551	0.497765617146028	0.999925535389766
ENSDARG00000004782	300.048770045727	0.497581655226737	0.324111085250937	1.5352194906925	0.124729922268725	0.999925535389766
ENSDARG00000004785	901.029034014037	-0.324374371555496	0.233821738638497	-1.3872720878917	0.165358810960653	0.999925535389766
ENSDARG00000004789	14.4954768519611	-0.457743596159742	0.944773949932641	-0.484500653508045	0.628030600667713	0.999925535389766
ENSDARG00000004796	479.631962860114	0.238699924516446	0.306104716893263	0.779798256423729	0.435509632812714	0.999925535389766
ENSDARG00000004806	101.187608876705	0.410884032021218	0.459398161558699	0.894396335037832	0.371109872691953	0.999925535389766
ENSDARG00000004830	1204.93110805465	0.115909473111998	0.315742505282265	0.367101265027266	0.713543483718047	0.999925535389766
ENSDARG00000004836	1774.35886011704	-0.0101610681553558	0.256200299397082	-0.0396606412219967	0.968363680726303	0.999925535389766
ENSDARG00000004843	221.716740148728	-0.546322708194814	0.358940897636443	-1.52204084792857	0.127998845912924	0.999925535389766
ENSDARG00000004851	83.9473140164498	-0.216982080120448	0.4314312517338	-0.502935471754672	0.615009640902791	0.999925535389766
ENSDARG00000004861	939.088675610399	-0.0765693465115254	0.252194406234106	-0.303612390357492	0.761423210797276	0.999925535389766
ENSDARG00000004866	269.240873513766	-0.275516540058789	0.342862928469912	-0.803576348391854	0.421641687097814	0.999925535389766
ENSDARG00000004870	649.852964066512	-0.207451887033532	0.320716584798643	-0.646838663375571	0.517736366412603	0.999925535389766
ENSDARG00000004875	18.7424304062019	-0.126154957668854	0.834180980474271	-0.151232119434238	0.879792614029816	0.999925535389766
ENSDARG00000004877	7.95731348221234	1.98861407129658	1.54323201370089	1.28860343334091	0.197535989210005	0.999925535389766
ENSDARG00000004889	75.0509400574927	0.0157533554235414	0.508140269741684	0.0310019818573909	0.975267959140196	0.999925535389766
ENSDARG00000004891	407.11773303483	0.246622703710836	0.289011014726798	0.85333323348928	0.393474535383727	0.999925535389766
ENSDARG00000004906	2259.22544893444	0.0971765341100456	0.242729143819072	0.400349676108445	0.688898984256578	0.999925535389766
ENSDARG00000004925	49.7440368022902	-0.573794396229323	0.523356144893138	-1.09637462333892	0.272914864649157	0.999925535389766
ENSDARG00000004931	48.2157919790269	-0.335527665750457	0.646752214403993	-0.518788584372546	0.603908179434862	0.999925535389766
ENSDARG00000004937	176.610034800983	0.204349302167931	0.41462066862029	0.492858455049847	0.622112603960718	0.999925535389766
ENSDARG00000004939	687.374943656929	-0.149426533987765	0.293674771437001	-0.508816379618158	0.610880937145291	0.999925535389766
ENSDARG00000004948	509.487796876122	-0.161669888129221	0.27101347153871	-0.596538198678174	0.550815743318017	0.999925535389766
ENSDARG00000004956	1121.0971756025	-0.156150934679336	0.236668702758364	-0.659787005461233	0.509390523425177	0.999925535389766
ENSDARG00000004964	5.45225426682994	-0.757006091140319	1.82670531744961	-0.414410624367824	0.678573409424851	0.999925535389766
ENSDARG00000004979	4.67301143364076	-1.10074554704858	1.73128487404622	-0.635796894866878	0.524908811614399	0.999925535389766
ENSDARG00000004988	733.812179629894	-0.190746559542662	0.313348126561801	-0.608736875613779	0.542698860458392	0.999925535389766
ENSDARG00000005002	211.772183025781	-0.0145054493852574	0.321354979080631	-0.0451383993699311	0.963996994329571	0.999925535389766
ENSDARG00000005026	1869.67427298426	0.295745807923828	0.228382352967269	1.29495910730989	0.195334336522305	0.999925535389766
ENSDARG00000005034	76.5328294480759	0.0339334978974587	0.447428408516211	0.0758411787262033	0.939545454561413	0.999925535389766
ENSDARG00000005057	53.0758730827297	-0.115378222359927	0.520648779774025	-0.221604710972344	0.824621614850466	0.999925535389766
ENSDARG00000005058	880.036782505438	-0.044792163575634	0.233295729620863	-0.191997357381668	0.847744275421941	0.999925535389766
ENSDARG00000005078	538.491947154447	0.162357282582299	0.28913030803704	0.561536712233918	0.574431710519187	0.999925535389766
ENSDARG00000005085	62.2038765186905	-0.774948488380149	0.567567427883919	-1.365385767942	0.172131834653101	0.999925535389766
ENSDARG00000005092	21.5674032820396	-0.0534119790559809	0.904716161877234	-0.0590372774430758	0.952922416772593	0.999925535389766
ENSDARG00000005095	274.945665129634	0.392340268919398	0.346551243310084	1.13212771990647	0.257580742416905	0.999925535389766
ENSDARG00000005098	214.760048101715	-0.316653016602204	0.354393612200097	-0.893506557966447	0.371585961779836	0.999925535389766
ENSDARG00000005104	349.464309510258	0.00663125125906696	0.31205648768029	0.0212501630982299	0.983046098936226	0.999925535389766
ENSDARG00000005108	13.5710170794783	0.0133292045013371	1.0178832277448	0.013095023218792	0.989551981754947	0.999925535389766
ENSDARG00000005115	107.018508296898	0.471672481909706	0.403307446997662	1.16951096594167	0.242197825697387	0.999925535389766
ENSDARG00000005122	1175.09120118164	-0.0537374695999453	0.255099709508952	-0.21065280592983	0.833158203570001	0.999925535389766
ENSDARG00000005126	134.864396093341	-0.0496511116856731	0.383330951095521	-0.129525444120219	0.896941893033179	0.999925535389766
ENSDARG00000005128	165.620513998277	-0.306902358679523	0.354962842239818	-0.864604184322412	0.387256075113007	0.999925535389766
ENSDARG00000005134	1876.01348783991	0.0199825134771388	0.241906038203765	0.0826044427229508	0.934166068569174	0.999925535389766
ENSDARG00000005139	12.1251572309303	-1.62762054236475	1.27692453820553	-1.27464113474713	0.202436290870506	0.999925535389766
ENSDARG00000005141	14.9693485296815	0.238499207882284	1.16466164266903	0.204779825439877	0.837744149952682	0.999925535389766
ENSDARG00000005150	10.9560448442216	0.84391588070341	1.11178160821992	0.759066236088044	0.447812935423913	0.999925535389766
ENSDARG00000005159	185.027463317635	-0.0436081774029314	0.370908468858561	-0.117571263705927	0.906407375231522	0.999925535389766
ENSDARG00000005162	685.201887875927	0.0742356871755784	0.24476218846128	0.303297203061747	0.761663377502801	0.999925535389766
ENSDARG00000005163	103.325119704375	-0.143772702143101	0.433414166111624	-0.331721280439349	0.740099730247338	0.999925535389766
ENSDARG00000005172	320.954765192261	0.234322441433694	0.323365193391938	0.724637178713544	0.468674644138282	0.999925535389766
ENSDARG00000005176	6.14417708773037	1.45071504203717	1.44357252887286	1.00494780346776	0.314921984286056	0.999925535389766
ENSDARG00000005179	31.8316522963331	-1.03225759570217	0.743418217182056	-1.38852878749053	0.16497608505068	0.999925535389766
ENSDARG00000005186	1213.33274978814	-0.347708601072094	0.313203674256496	-1.11016769486344	0.266926770756898	0.999925535389766
ENSDARG00000005191	2273.21139736742	-0.549764887984027	0.253046758157533	-2.17258222151091	0.0298117751622708	0.999925535389766
ENSDARG00000005210	34.4312185822888	-0.112249546149556	0.63823506742193	-0.175874927404058	0.860392203327171	0.999925535389766
ENSDARG00000005216	8.85284889904457	1.32476778152319	1.14661657033687	1.15537121632036	0.247938443763483	0.999925535389766
ENSDARG00000005218	17.5713944962913	0.129694617123078	0.844780558293173	0.15352462346567	0.877984573763177	0.999925535389766
ENSDARG00000005220	25.8463518817487	0.15318293260847	0.681760003510237	0.224687473333378	0.82222241029456	0.999925535389766
ENSDARG00000005230	795.377217393597	-0.281768530612866	0.263580726440661	-1.06900278490696	0.285068414525939	0.999925535389766
ENSDARG00000005232	386.921968457325	-0.109905675258606	0.314379195443003	-0.349595892004666	0.726641994337532	0.999925535389766
ENSDARG00000005236	1214.02776514686	-0.512117116073227	0.367562639508145	-1.39327848107337	0.163535595281807	0.999925535389766
ENSDARG00000005246	115.039033440498	-0.0786869770849157	0.481345152592233	-0.163473085084903	0.870145963064855	0.999925535389766
ENSDARG00000005251	387.755532075267	0.165857788990832	0.271951119120486	0.609880884209012	0.541940716229802	0.999925535389766
ENSDARG00000005254	1174.30127414392	-0.24106710759386	0.242551738456791	-0.993879116792249	0.3202817223795	0.999925535389766
ENSDARG00000005274	97.8633548180131	0.0330372064577878	0.407835611982402	0.0810061835875512	0.935437034877088	0.999925535389766
ENSDARG00000005284	37.1401374690021	-0.412502592056158	0.585543315722716	-0.704478355366451	0.481134924761705	0.999925535389766
ENSDARG00000005315	700.877710040389	-0.0420183148154494	0.267672151774563	-0.156976788720396	0.875263141208611	0.999925535389766
ENSDARG00000005318	231.586967446857	0.869862204019734	0.410535926671319	2.11884550780414	0.0341035254002185	0.999925535389766
ENSDARG00000005332	17.5629564667443	0.946170388484716	0.923129957082443	1.02495903336849	0.305382517989403	0.999925535389766
ENSDARG00000005343	130.775680957446	-0.423575585562416	0.539626365396581	-0.784942346638536	0.432487372195938	0.999925535389766
ENSDARG00000005350	700.816503414744	0.330676078493346	0.34242078271936	0.965700959700103	0.334193839144192	0.999925535389766
ENSDARG00000005355	1022.1638306119	-0.373625192877932	0.263129304084813	-1.41993000048943	0.155628060901649	0.999925535389766
ENSDARG00000005356	11.3708189183371	0.552469770807048	1.34546507725643	0.410616210071838	0.681353975561022	0.999925535389766
ENSDARG00000005359	1372.84536103766	0.0803430046974015	0.259494666751431	0.309613317696282	0.756855027579242	0.999925535389766
ENSDARG00000005364	20.4392239957331	-0.565515242936508	0.875521155445701	-0.64591842175261	0.518332188603947	0.999925535389766
ENSDARG00000005368	13.638892954672	1.297016442124	0.979519125285973	1.32413590367144	0.185457913368608	0.999925535389766
ENSDARG00000005372	39.9478191567123	-0.442445124126028	0.645624175284325	-0.685298260293893	0.493155729379831	0.999925535389766
ENSDARG00000005374	250.304842135774	0.18296772300056	0.288440826460902	0.634333652574528	0.525863098785285	0.999925535389766
ENSDARG00000005382	253.261583135961	0.287674757034236	0.394750296811846	0.728751211481302	0.466153860441166	0.999925535389766
ENSDARG00000005394	101.561677595994	-0.0284801177467143	0.434843754863933	-0.0654950598419565	0.947779839567665	0.999925535389766
ENSDARG00000005397	580.726523652648	0.346959189586791	0.271157853521921	1.27954689521372	0.20070453674779	0.999925535389766
ENSDARG00000005414	7.8783597182887	-1.01818248064361	1.23746055100444	-0.822799950929476	0.410621764595825	0.999925535389766
ENSDARG00000005416	59.5811580951768	0.187624175662575	0.493336088206022	0.38031715122414	0.703710005527025	0.999925535389766
ENSDARG00000005423	466.375536985298	-0.78908761376866	0.366028316405525	-2.15581029773233	0.0310984810565407	0.999925535389766
ENSDARG00000005425	383.989742956185	-0.0647216518898953	0.272836040915234	-0.237218117052224	0.812487582017186	0.999925535389766
ENSDARG00000005448	45.7297550568497	-0.091521369819006	0.577053420776018	-0.158601208352476	0.873983076719712	0.999925535389766
ENSDARG00000005451	4201.68180161269	-0.419742209931817	0.24235862152332	-1.73190541889358	0.0832904037753847	0.999925535389766
ENSDARG00000005453	1465.93272022784	0.039325526439457	0.247313836072262	0.159010620125461	0.873660506641038	0.999925535389766
ENSDARG00000005454	582.902108132623	-0.162142090042663	0.2630987250522	-0.616278509181271	0.537710720222677	0.999925535389766
ENSDARG00000005456	437.535424272505	0.258815629056262	0.304761400634261	0.849240187627509	0.395747655357867	0.999925535389766
ENSDARG00000005458	882.583088552348	0.175191335221207	0.246653326359077	0.71027355603615	0.477534514929974	0.999925535389766
ENSDARG00000005462	424.058614763228	0.440464250903968	0.311213050412602	1.41531420459395	0.156976392051336	0.999925535389766
ENSDARG00000005463	678.074115434045	-0.309093305596425	0.325320940404664	-0.950118074821579	0.342052260026356	0.999925535389766
ENSDARG00000005464	16.4000841234171	-0.69434490291292	1.015803193242	-0.68354274482725	0.49426394967832	0.999925535389766
ENSDARG00000005468	532.716494707886	0.144237953769576	0.275333716521525	0.523865931102921	0.600371792244598	0.999925535389766
ENSDARG00000005476	273.985523555671	0.0617108004197269	0.357284057322366	0.172721953736791	0.862869986556766	0.999925535389766
ENSDARG00000005479	1434.23436337374	-0.219587895314419	0.261975475896741	-0.838200196269406	0.401918276850566	0.999925535389766
ENSDARG00000005481	8.29019886441521	1.25031790708989	1.66952635309701	0.748905762865327	0.453914006644227	0.999925535389766
ENSDARG00000005482	2936.0141645559	-0.0886337250439426	0.242786470655378	-0.365068633374358	0.715060174337903	0.999925535389766
ENSDARG00000005500	256.534379539272	0.476917765394546	0.340274972974436	1.40156580199148	0.161044945084833	0.999925535389766
ENSDARG00000005513	8244.08945056452	-0.413679208839471	0.297919409969671	-1.3885607818624	0.164966349926974	0.999925535389766
ENSDARG00000005525	91.9533853792899	-0.314954152362179	0.443603307716393	-0.709990540835952	0.477710002021869	0.999925535389766
ENSDARG00000005536	620.584105678672	-0.273052693670836	0.250319942412148	-1.09081478303178	0.275354390259543	0.999925535389766
ENSDARG00000005540	721.852564621036	0.250250143980687	0.249259059343722	1.0039761228321	0.315390122656859	0.999925535389766
ENSDARG00000005541	13.4655262914065	0.551706428636968	0.930479559404348	0.592926973044036	0.553230025711519	0.999925535389766
ENSDARG00000005544	124.706159420511	0.0483978304025989	0.400418153177052	0.120868222428464	0.903795412425605	0.999925535389766
ENSDARG00000005547	290.852038645432	0.0856139578458202	0.371607663172564	0.230388031061845	0.817790260859123	0.999925535389766
ENSDARG00000005549	1259.17145041136	0.198781548212038	0.226564484672362	0.877372940862725	0.380284105555368	0.999925535389766
ENSDARG00000005551	7328.27285079855	-0.144163385108247	0.217103225958383	-0.664031519899577	0.506670137598165	0.999925535389766
ENSDARG00000005559	1102.61346592004	-0.546695349522746	0.750224167934034	-0.728709328344132	0.466179485430876	0.999925535389766
ENSDARG00000005560	16698.3498481306	-0.481096872966966	0.274764971486623	-1.75093961345938	0.0799563123193312	0.999925535389766
ENSDARG00000005561	83.1329911989349	0.440068226857139	0.574859366712144	0.76552327810899	0.443960010452414	0.999925535389766
ENSDARG00000005574	504.294619195305	-0.149572170028543	0.271523298449597	-0.550863115182392	0.581727514047162	0.999925535389766
ENSDARG00000005576	1220.3438189345	-0.209296300645614	0.338142846838788	-0.618958237923033	0.535943871091691	0.999925535389766
ENSDARG00000005578	11.1769501091619	1.74443864314236	1.59443113575023	1.09408214881701	0.273918950868707	0.999925535389766
ENSDARG00000005586	903.742175247977	0.57881189933084	0.285873453739415	2.02471370377206	0.0428967706495293	0.999925535389766
ENSDARG00000005590	333.435773570907	0.485454404590724	0.337461875678819	1.43854592052572	0.15027921798543	0.999925535389766
ENSDARG00000005593	436.711857349473	-0.51910629044891	0.377178064373672	-1.37628971427837	0.168731956072	0.999925535389766
ENSDARG00000005606	587.613915551378	-0.144493315812425	0.274658039753262	-0.526084420984837	0.598829552465035	0.999925535389766
ENSDARG00000005612	1042.78333151614	-0.378569145722535	0.254974193951308	-1.48473514066616	0.137613999074949	0.999925535389766
ENSDARG00000005619	159.136867002384	-0.602358775421833	0.374178903097558	-1.60981490521068	0.107438270274238	0.999925535389766
ENSDARG00000005625	734.37340302061	-0.244450127059382	0.26756945024465	-0.913595056669851	0.360929664865906	0.999925535389766
ENSDARG00000005626	74.9216039099954	0.0805382516911376	0.473104757696385	0.170233442764959	0.864826552026398	0.999925535389766
ENSDARG00000005640	27.2137751748201	-0.0319099071125513	0.765221767230672	-0.0417002083304985	0.966737687883397	0.999925535389766
ENSDARG00000005643	15.3350691201919	0.241459842694269	0.945798526285192	0.255297334457318	0.798493458546553	0.999925535389766
ENSDARG00000005645	8067.87541975355	0.25030636441769	0.224303016308216	1.11592955162825	0.264452291094014	0.999925535389766
ENSDARG00000005648	11.3722382514117	0.587268354117508	1.0405798002571	0.564366475278889	0.572504749521245	0.999925535389766
ENSDARG00000005651	796.873862933536	-0.224840359852002	0.263308564270656	-0.853904469361989	0.393157922993064	0.999925535389766
ENSDARG00000005652	33.7395995740882	-0.0390215122655063	0.643901556960556	-0.0606016740349281	0.951676440289531	0.999925535389766
ENSDARG00000005670	487.341286155346	0.374267710475167	0.322114346782185	1.16190947163322	0.245272239352463	0.999925535389766
ENSDARG00000005673	58.9469012161373	0.794167710200341	0.662155458439891	1.19936745982807	0.230385094646088	0.999925535389766
ENSDARG00000005675	433.98512615675	-0.355589624238125	0.320333414829553	-1.11006097951827	0.26697275030498	0.999925535389766
ENSDARG00000005679	9.53711821505713	0.251328705558125	1.40314871188504	0.179117654051424	0.857845320246724	0.999925535389766
ENSDARG00000005690	147.026234501802	0.00634348619301024	0.384091578481636	0.016515556571396	0.986823091431529	0.999925535389766
ENSDARG00000005699	414.44385685671	0.51912017973975	0.394159738369149	1.31702994802978	0.187828586261097	0.999925535389766
ENSDARG00000005713	20.0517014527423	-0.282534563294749	0.784707434015719	-0.360050830471792	0.718809121806865	0.999925535389766
ENSDARG00000005738	334.211695771272	-0.171906003042723	0.332770165072825	-0.516590791740906	0.605441845056159	0.999925535389766
ENSDARG00000005749	8.54925623088698	2.52126401191819	1.59094128540899	1.58476245166398	0.113020316531123	0.999925535389766
ENSDARG00000005754	565.61980665661	0.0045447402489452	0.282490640535197	0.0160881091151724	0.987164099840348	0.999925535389766
ENSDARG00000005762	103.359631045329	-0.437672329728061	0.439494469006649	-0.995854010898688	0.319321083113754	0.999925535389766
ENSDARG00000005772	282.48377144339	-0.259740357382176	0.357011402620175	-0.727540788545946	0.466894738042212	0.999925535389766
ENSDARG00000005774	5148.20058334275	-0.170862314760173	0.226639246074761	-0.753895530978825	0.450911954304486	0.999925535389766
ENSDARG00000005775	717.49082938743	0.232618089134944	0.255533501099972	0.910323257551803	0.362652056556559	0.999925535389766
ENSDARG00000005783	1948.70366330927	0.313202426789908	0.261881846479917	1.19596845294859	0.231708870150153	0.999925535389766
ENSDARG00000005786	63.4730473355417	-0.145833906799373	0.58478639413887	-0.249379787664385	0.803067018461244	0.999925535389766
ENSDARG00000005789	10.9661462703739	0.268029426105857	1.55176413708298	0.172725622213245	0.862867102873657	0.999925535389766
ENSDARG00000005791	4298.38935208188	-0.3970280665495	0.348376062905363	-1.13965369273191	0.254430606609427	0.999925535389766
ENSDARG00000005800	21.2474250754653	0.896332933254778	0.774925608435503	1.15666965125128	0.247407353513977	0.999925535389766
ENSDARG00000005821	9.8132090405744	-0.338907866995612	1.3186379759127	-0.25701358006244	0.79716828975538	0.999925535389766
ENSDARG00000005823	450.30908236048	0.32706648623995	0.336933724288123	0.970714602496322	0.33169041817529	0.999925535389766
ENSDARG00000005827	888.516181730278	-0.0165517736565276	0.235026836854145	-0.0704250368939756	0.943855364158712	0.999925535389766
ENSDARG00000005828	10.0189041272331	-0.264701904049727	1.07721333973187	-0.245728394076157	0.805892490691095	0.999925535389766
ENSDARG00000005834	443.89681877001	-0.170607880482864	0.298262809768169	-0.572005207808083	0.567318446501123	0.999925535389766
ENSDARG00000005840	891.861591079103	-0.317048647092893	0.2655759306606	-1.19381544217602	0.232550169757361	0.999925535389766
ENSDARG00000005842	312.861760242406	-0.0508315726504767	0.345674419348069	-0.147050431866909	0.883092214079985	0.999925535389766
ENSDARG00000005853	28.7763510526721	0.547573930862264	0.694734342992289	0.78817743269148	0.430592927461906	0.999925535389766
ENSDARG00000005861	646.828028073196	0.3566820373006	0.280255151592883	1.27270465956943	0.203122863557978	0.999925535389766
ENSDARG00000005867	420.161879502679	0.11327075759951	0.276149467361745	0.41017916377557	0.681674524397488	0.999925535389766
ENSDARG00000005870	178.991889539395	0.407838507032166	0.347762133233928	1.17275133793197	0.240895537515143	0.999925535389766
ENSDARG00000005883	519.901716628785	0.641253690358543	0.360106284250002	1.78073451757192	0.0749558313772929	0.999925535389766
ENSDARG00000005891	30.7955939764788	-0.200297423249817	0.773858065457442	-0.258829664237482	0.795766668833138	0.999925535389766
ENSDARG00000005897	84.2551990221463	-0.351403195993925	0.478378910490047	-0.734570835562024	0.462600905149592	0.999925535389766
ENSDARG00000005908	648.705606408911	-0.319736247107387	0.270877884036909	-1.18037043978024	0.23785291348975	0.999925535389766
ENSDARG00000005915	293.151038094712	-0.212045660736789	0.353408688652929	-0.600001266366803	0.548505391531318	0.999925535389766
ENSDARG00000005916	227.904401107745	-0.145554260869729	0.31179439949876	-0.466827695121278	0.640623159507007	0.999925535389766
ENSDARG00000005924	287.799464476705	-0.25252661097195	0.295633742444226	-0.854187376867481	0.393001176244645	0.999925535389766
ENSDARG00000005927	188.504227480578	-0.00494391463146925	0.334303125826596	-0.0147887179315029	0.988200740385115	0.999925535389766
ENSDARG00000005941	867.478223166907	0.514024429508901	0.308561152994691	1.66587538489573	0.0957382372767814	0.999925535389766
ENSDARG00000005942	6.50364300732281	-1.34695983009947	2.10941891300371	-0.638545441019803	0.523118683817953	0.999925535389766
ENSDARG00000005943	7.07779707211292	0.353817623185893	1.57459222964649	0.22470428630613	0.822209329889621	0.999925535389766
ENSDARG00000005945	1221.80354484995	-0.020022648841901	0.243910026097457	-0.0820903066686599	0.934574901266289	0.999925535389766
ENSDARG00000005948	252.56975312142	0.0800626496251388	0.312213593871373	0.256435501838281	0.797614577577439	0.999925535389766
ENSDARG00000005972	317.81529643323	-0.00692766888267721	0.302806206743401	-0.0228782261671001	0.981747408851226	0.999925535389766
ENSDARG00000005980	730.992053794059	-0.00273593394415838	0.257482152115829	-0.0106257226828197	0.99152205945934	0.999925535389766
ENSDARG00000005989	618.732269657504	0.431840470550725	0.301755098284213	1.43109585556692	0.152402744924884	0.999925535389766
ENSDARG00000005993	205.362621969925	-0.0406351119547494	0.341534253111573	-0.118978145191998	0.905292670387355	0.999925535389766
ENSDARG00000006010	730.68997968723	-0.0889267342335256	0.253790790790365	-0.350393857699039	0.72604313542928	0.999925535389766
ENSDARG00000006011	4.70599563994439	0.421212491523992	1.91098117539689	0.220416871158613	0.825546507207954	0.999925535389766
ENSDARG00000006019	645.181127217096	-0.249821707135295	0.308604210992536	-0.809521381227482	0.418215309358798	0.999925535389766
ENSDARG00000006025	35.2485180746307	-0.678286120765473	0.698462209219111	-0.971113557487676	0.331491733270163	0.999925535389766
ENSDARG00000006029	305.82058261499	-0.250965642444398	0.281649967850644	-0.891055107726773	0.372899606939894	0.999925535389766
ENSDARG00000006031	202.242915626015	-0.846675290785332	0.487292212249651	-1.73751040854222	0.0822971184166026	0.999925535389766
ENSDARG00000006038	1715.75808932628	-0.218497895633086	0.290872486980514	-0.75118103434693	0.452543712554333	0.999925535389766
ENSDARG00000006040	354.713554605255	-0.259927451718474	0.290752521657516	-0.893981762347872	0.371331649153705	0.999925535389766
ENSDARG00000006044	4.94610580266999	0.88436312876295	1.86829788001416	0.47335231615006	0.635961843419396	0.999925535389766
ENSDARG00000006052	20.8461228148259	0.514698970049538	0.776645785600691	0.662720354107693	0.507509671390192	0.999925535389766
ENSDARG00000006062	936.141412242691	0.396944415671809	0.291386132304298	1.3622625501521	0.173115041891935	0.999925535389766
ENSDARG00000006065	101.111249462448	-0.324055173897781	0.417242055182601	-0.776659902501827	0.437359449727525	0.999925535389766
ENSDARG00000006074	1718.49159068799	-0.0525316673214743	0.23865542481	-0.220115119374706	0.825781500004633	0.999925535389766
ENSDARG00000006079	81.5423551551583	0.421487831143875	0.489707148158632	0.860693646659496	0.3894067932055	0.999925535389766
ENSDARG00000006092	6134.3589033511	-0.443041943357586	0.229745106616519	-1.92840644086968	0.0538045913208013	0.999925535389766
ENSDARG00000006094	120.21712987106	0.581865100504036	0.38967891485931	1.49319113330551	0.135387162416326	0.999925535389766
ENSDARG00000006110	16.8130092342489	-0.566467129961908	0.914857171768752	-0.619186412308187	0.535793562034164	0.999925535389766
ENSDARG00000006112	10.2587753838957	1.56638584613176	1.40114069925926	1.11793615513407	0.263594262038596	0.999925535389766
ENSDARG00000006120	2777.86795588277	-0.350927118895479	0.284771715977341	-1.23231030051946	0.21783319350939	0.999925535389766
ENSDARG00000006124	6026.13866503532	-0.00888879445178212	0.207399637151743	-0.0428582931670159	0.965814495412073	0.999925535389766
ENSDARG00000006125	1899.79955398134	0.0148552208359983	0.237476109173328	0.0625545908079362	0.950121189842434	0.999925535389766
ENSDARG00000006128	3198.96201967486	0.157263077578594	0.227944815368731	0.689917326367785	0.490246179245819	0.999925535389766
ENSDARG00000006169	38.9264436355367	0.350956306440333	0.582863487459375	0.602124363579722	0.547091358049985	0.999925535389766
ENSDARG00000006181	61.9078229214066	0.158122320735011	0.568901842052725	0.277943063366557	0.781056065982104	0.999925535389766
ENSDARG00000006192	1451.54106985174	-0.349789257707641	0.246571343781295	-1.41861277285287	0.156011939985713	0.999925535389766
ENSDARG00000006196	23.9201306632888	0.691550646431264	0.748938847170234	0.923373983128525	0.355812345060138	0.999925535389766
ENSDARG00000006202	5.88731342837125	-0.579675535386618	1.69924879780211	-0.341136351625729	0.733000936173772	0.999925535389766
ENSDARG00000006206	25.558068656619	0.283818220004349	0.725163520445767	0.391385131769842	0.695512580731485	0.999925535389766
ENSDARG00000006207	28.9014499935956	-0.553388755497161	0.69311030329709	-0.798413690959028	0.4246304608646	0.999925535389766
ENSDARG00000006215	295.013280746909	0.571800534521729	0.33274731378084	1.71842269145511	0.0857195443555448	0.999925535389766
ENSDARG00000006219	292.033753897761	0.0289322061223852	0.322069786018236	0.0898321027876455	0.928420636979295	0.999925535389766
ENSDARG00000006225	6367.64735441192	-0.296911288237081	0.222523855447672	-1.33428969959089	0.182108932024666	0.999925535389766
ENSDARG00000006235	748.042854610585	0.114543752508875	0.267901735251512	0.427558830111117	0.668972345148183	0.999925535389766
ENSDARG00000006240	20.7307468505419	0.0134823718277029	0.843282801734149	0.015987960148099	0.987243996878761	0.999925535389766
ENSDARG00000006242	6061.13188821786	-0.553959264190945	0.282343400556897	-1.96200535623751	0.0497618606600655	0.999925535389766
ENSDARG00000006251	51.8923433631329	0.472665281929817	0.623043165318814	0.758639703058056	0.44806811551556	0.999925535389766
ENSDARG00000006253	528.999202020294	-0.0994981594870399	0.335425894529184	-0.296632314647916	0.766747237149764	0.999925535389766
ENSDARG00000006257	2423.43854125457	0.224560166890873	0.240058240149947	0.935440361266526	0.349561404801247	0.999925535389766
ENSDARG00000006266	373.567242266759	-0.253012271515949	0.340915305272378	-0.742155801171209	0.457992944236935	0.999925535389766
ENSDARG00000006272	112.533501546108	0.510355608135778	0.433203703771737	1.17809613281768	0.238758283592043	0.999925535389766
ENSDARG00000006283	29.6962366496556	-0.581682695864366	0.697078386387454	-0.834458085666498	0.404022897086873	0.999925535389766
ENSDARG00000006290	1030.03461808609	-0.0263370049655211	0.2730376571294	-0.0964592402469936	0.923155844496023	0.999925535389766
ENSDARG00000006292	4.83563247058016	1.26735298614549	1.95618370167736	0.647870128484753	0.517068952593983	0.999925535389766
ENSDARG00000006299	1483.9545543216	0.322533142105751	0.250309308026016	1.28853834741227	0.197558629013047	0.999925535389766
ENSDARG00000006300	193.608642116514	-0.238372087940679	0.321266159386628	-0.741976958904687	0.458101295849989	0.999925535389766
ENSDARG00000006301	1182.5604686873	0.39569477186313	0.246135149107913	1.60763212120365	0.107915772919685	0.999925535389766
ENSDARG00000006307	102.547094310838	-0.616810076511387	0.447997855797637	-1.37681479616278	0.168569515077884	0.999925535389766
ENSDARG00000006314	60.923635690648	-0.225308203859964	0.49389130131319	-0.456189860523763	0.648253456038408	0.999925535389766
ENSDARG00000006316	5889.63987360604	-0.519486075327436	0.362768656031539	-1.43200374864324	0.152142748500185	0.999925535389766
ENSDARG00000006332	416.854092785187	0.0024704174067676	0.322777943453781	0.00765361282228175	0.993893360113707	0.999925535389766
ENSDARG00000006345	327.513350605321	-0.201090946105339	0.285507548109676	-0.704327950125127	0.481228564046635	0.999925535389766
ENSDARG00000006350	96.1402265976469	0.546593483619888	0.492652427333781	1.10949110020229	0.267218381654613	0.999925535389766
ENSDARG00000006353	22.1395687550737	1.45722683059138	0.803429400144711	1.81375840905113	0.0697149282581848	0.999925535389766
ENSDARG00000006356	194.12928625501	-0.260381733214732	0.355805427861249	-0.731809334050608	0.464284951110026	0.999925535389766
ENSDARG00000006368	7.31624810021924	-0.358714536882971	1.41432218440759	-0.253630000884999	0.799781416969784	0.999925535389766
ENSDARG00000006370	2043.81738140872	-0.0951467173461568	0.233749401059062	-0.407045823069791	0.683974333165654	0.999925535389766
ENSDARG00000006383	140.263793276883	0.627737139830106	0.368876987897484	1.70175196725625	0.0888018741348507	0.999925535389766
ENSDARG00000006385	8.88246547192596	1.12239798228978	1.18980999831586	0.943342200753488	0.345505896907539	0.999925535389766
ENSDARG00000006389	1103.23998690151	0.0188960295616468	0.235412894458539	0.0802676064329803	0.936024421380443	0.999925535389766
ENSDARG00000006392	345.090758754091	-0.262522499088049	0.269205503687183	-0.975175081833021	0.329473420227397	0.999925535389766
ENSDARG00000006395	1964.21309411989	-0.307582383759958	0.256027908610961	-1.20136271638783	0.229610532055676	0.999925535389766
ENSDARG00000006396	474.203016754751	0.296631577620764	0.300991725598752	0.985514060330681	0.324371628445443	0.999925535389766
ENSDARG00000006397	1934.65199041257	-0.398952366706064	0.252167520230133	-1.58209259599322	0.113628433610044	0.999925535389766
ENSDARG00000006399	4129.61878751399	0.0629949310095348	0.213915499398916	0.294485117658818	0.768387233899942	0.999925535389766
ENSDARG00000006408	1254.22300193983	-0.0992543513636447	0.226451803787711	-0.438302321745653	0.661167143108381	0.999925535389766
ENSDARG00000006409	46.9957056680952	0.48199255163466	0.592164358820604	0.813950627820004	0.415673235575054	0.999925535389766
ENSDARG00000006413	3524.48454483376	-0.622034710678718	0.687200002769598	-0.905172741809885	0.365373880140899	0.999925535389766
ENSDARG00000006420	1919.43644565737	-0.326475235673668	0.311132213085163	-1.04931351349436	0.294033848481128	0.999925535389766
ENSDARG00000006434	163.624605196429	0.199349631012367	0.343764458427151	0.579901808128928	0.561980836341764	0.999925535389766
ENSDARG00000006447	6.23721981166511	0.693401561770964	1.31512085760442	0.52725310967544	0.598017831831143	0.999925535389766
ENSDARG00000006456	5.72003627036585	-0.512460102767059	2.05299598908431	-0.249615734999867	0.802884528949019	0.999925535389766
ENSDARG00000006468	5.93210240544105	1.20984317142005	1.75058559705953	0.691107691878782	0.489497866840553	0.999925535389766
ENSDARG00000006477	831.891766044564	0.235187450105388	0.302142794558183	0.778398341252183	0.436334216351702	0.999925535389766
ENSDARG00000006487	4626.36310244487	-0.428188137459483	0.242224800567959	-1.76773037465811	0.0771059895057204	0.999925535389766
ENSDARG00000006494	849.98758558123	-0.145100569042619	0.252239831450749	-0.575248437996797	0.565123287915919	0.999925535389766
ENSDARG00000006497	17036.3152935654	-0.124260410378813	0.217057608235344	-0.572476640598029	0.566999106825483	0.999925535389766
ENSDARG00000006508	5.46007982509505	-0.452920435344513	1.85865364359865	-0.243681999012784	0.807477115881128	0.999925535389766
ENSDARG00000006514	301.4297890229	0.526298956939387	0.911729105807311	0.577253653072054	0.563768117484358	0.999925535389766
ENSDARG00000006524	1475.99054226129	-0.182798449282179	0.255599397067652	-0.715175588750685	0.474500551111603	0.999925535389766
ENSDARG00000006527	3288.85306595627	-0.264462578373608	0.257430547732049	-1.02731622452545	0.30427158503105	0.999925535389766
ENSDARG00000006545	251.476966322896	0.238142526404937	0.338124536241675	0.704304186415873	0.481243359762658	0.999925535389766
ENSDARG00000006546	105.853327827413	-0.182409011634528	0.458666363135956	-0.397694329244847	0.690855518006398	0.999925535389766
ENSDARG00000006553	31.2067937231692	-0.162336331122739	0.984249514392931	-0.164934123663617	0.868995833401139	0.999925535389766
ENSDARG00000006566	3285.66530277832	-0.46257251245261	0.258319797929649	-1.79069709778338	0.0733419157037517	0.999925535389766
ENSDARG00000006567	83.1651515299837	-0.033402988721099	0.498327679919543	-0.067030169238225	0.94655768562479	0.999925535389766
ENSDARG00000006577	11.9559059831666	0.0360888299765419	0.999136419618929	0.0361200225193535	0.971186657082391	0.999925535389766
ENSDARG00000006584	932.32569151593	0.0981784685563572	0.30294944592795	0.324075418773688	0.7458809364838	0.999925535389766
ENSDARG00000006585	195.079859767586	0.651453548334896	0.595338516645201	1.09425735127287	0.273842124561556	0.999925535389766
ENSDARG00000006600	576.967097516955	-0.0840538123266885	0.276853153979618	-0.30360431556751	0.761429363346425	0.999925535389766
ENSDARG00000006601	89.371867801907	-0.0846471290781528	0.503556387645361	-0.168098610513044	0.866505702447318	0.999925535389766
ENSDARG00000006603	4.86372424582408	1.65480143157954	1.73590629104702	0.953278088865872	0.340449190154877	0.999925535389766
ENSDARG00000006604	184.317762545547	0.495063708820628	0.373042735425027	1.32709650077109	0.184476762718228	0.999925535389766
ENSDARG00000006609	321.105798602009	0.144873696460881	0.291198922633579	0.497507666411177	0.618831098033284	0.999925535389766
ENSDARG00000006617	96.5250175987508	-0.187842270823878	0.458106986811524	-0.410040178892013	0.681776474025803	0.999925535389766
ENSDARG00000006621	1193.11590738189	0.00536025114260048	0.245889792338271	0.0217994048944756	0.982607968900516	0.999925535389766
ENSDARG00000006624	1326.6105812923	-0.192354558528634	0.249005096149163	-0.772492456995363	0.439822812724958	0.999925535389766
ENSDARG00000006636	60.3878972284146	-0.597160748220387	0.61211023721821	-0.975577129593908	0.329274062614247	0.999925535389766
ENSDARG00000006639	475.451190377578	0.123516686118718	0.266767182276808	0.463013047798931	0.643355014632773	0.999925535389766
ENSDARG00000006640	2493.19518922385	0.180314688689623	0.259190974429877	0.695682745459204	0.486627533584469	0.999925535389766
ENSDARG00000006642	430.822221013336	-0.114274819656171	0.280031195722148	-0.408078890501746	0.683215757297504	0.999925535389766
ENSDARG00000006666	203.431772552095	-0.367866065578305	0.314019276916983	-1.17147606092844	0.241407474787271	0.999925535389766
ENSDARG00000006672	600.810272845063	0.0324789232922869	0.290224054288389	0.111909825572257	0.910894905865536	0.999925535389766
ENSDARG00000006683	41.0313222674767	-1.32031148219583	0.608096821176471	-2.17121918125054	0.0299146080864738	0.999925535389766
ENSDARG00000006691	4500.97579180264	-0.558029275184065	0.376508320043525	-1.48211671688837	0.138309241467777	0.999925535389766
ENSDARG00000006712	311.216106366553	-0.558275152652574	0.479282494194321	-1.16481440364527	0.244094127232538	0.999925535389766
ENSDARG00000006719	362.1357975253	0.0152720606722808	0.270753416297571	0.0564057912218404	0.955018543574526	0.999925535389766
ENSDARG00000006747	826.395267782437	-0.590173893772369	0.34909531453683	-1.69058096513096	0.090916862668831	0.999925535389766
ENSDARG00000006754	50.1002154328	-0.0231254561234431	0.529339915192866	-0.0436873461828725	0.9651536258706	0.999925535389766
ENSDARG00000006758	476.226661244029	0.317503584597828	0.318017861855121	0.998382866753798	0.318093738451559	0.999925535389766
ENSDARG00000006760	6.8360766853721	0.0329357224977228	1.50979731016796	0.0218146649725179	0.982595796014582	0.999925535389766
ENSDARG00000006766	1526.38010839091	0.125749978624567	0.230372960270649	0.545853899159139	0.58516636988404	0.999925535389766
ENSDARG00000006773	3469.86140796628	-0.0692429447509154	0.257062384178881	-0.269362415555641	0.787650805651543	0.999925535389766
ENSDARG00000006775	7.56291380518246	0.743297257490557	1.38117173650044	0.538164254196146	0.59046365581852	0.999925535389766
ENSDARG00000006782	387.371123932672	0.3738425386563	0.412598603694632	0.906068356287953	0.364899672919417	0.999925535389766
ENSDARG00000006786	18.7616507756535	-0.770720036295577	0.86927020453089	-0.886628843687911	0.375278759467032	0.999925535389766
ENSDARG00000006791	291.11711542523	0.0663507427813331	0.340228508007611	0.195018175196092	0.845378719047432	0.999925535389766
ENSDARG00000006797	56.5931057954588	0.257167124628925	0.652272917522048	0.39426307258914	0.693386823649087	0.999925535389766
ENSDARG00000006812	838.636385061983	-0.164267551769801	0.262327716089087	-0.626192131806673	0.531188927438128	0.999925535389766
ENSDARG00000006818	45.1527966680034	0.0864644690379599	0.562697175561678	0.153660748255315	0.87787723548498	0.999925535389766
ENSDARG00000006832	510.425519411874	0.11517657349572	0.290498760132298	0.396478709386801	0.691751911192498	0.999925535389766
ENSDARG00000006837	779.23680035126	-0.513577093143661	0.28301210298023	-1.81468243843811	0.0695727253837589	0.999925535389766
ENSDARG00000006849	20.6080357318119	-0.0355850938903302	1.01917214359614	-0.03491568535691	0.972146973133265	0.999925535389766
ENSDARG00000006859	3384.80674449236	-0.0563536419952526	0.216717772580602	-0.260032397547338	0.794838783311313	0.999925535389766
ENSDARG00000006862	945.875740493113	0.227825055488535	0.334157718475879	0.681788996308881	0.495372383160374	0.999925535389766
ENSDARG00000006865	140.800475291064	-0.161753072364394	0.381953994662005	-0.423488364109221	0.671938986354311	0.999925535389766
ENSDARG00000006868	11.7685835004985	0.0164591611408098	1.36537218158368	0.0120547066673931	0.990381968607877	0.999925535389766
ENSDARG00000006869	9.73114590844882	-0.41122182266837	1.38468799955343	-0.296977963845279	0.766483332891903	0.999925535389766
ENSDARG00000006877	8.41486563568144	-0.122511121530934	1.50452828966815	-0.0814282605200836	0.935101375085022	0.999925535389766
ENSDARG00000006878	1340.6522882243	0.451168821898229	0.296596901314518	1.52115150191606	0.128221822685266	0.999925535389766
ENSDARG00000006889	1107.41235135858	-0.164809837586955	0.235921238623183	-0.698579909756202	0.484814602618865	0.999925535389766
ENSDARG00000006892	13.2552232542712	-0.48201407554793	1.22693412924409	-0.39286059785858	0.694422444869735	0.999925535389766
ENSDARG00000006894	15.5555155314342	-0.383955382888195	0.881273304510512	-0.435682529951881	0.663067082663287	0.999925535389766
ENSDARG00000006896	18.0359582026548	0.667205005154673	1.05135251708367	0.634615882221333	0.52567896720357	0.999925535389766
ENSDARG00000006899	107.558425035672	-0.259447811982238	0.468370461095418	-0.553937179077103	0.579621839548106	0.999925535389766
ENSDARG00000006900	153.379421257956	-0.0203054432288064	0.394633605819061	-0.0514539130205661	0.95896382525386	0.999925535389766
ENSDARG00000006901	12.0499220843019	-0.169676647719865	1.53141904274545	-0.11079700786251	0.911777318123759	0.999925535389766
ENSDARG00000006911	12.0667009547104	1.01453979665647	1.20117442248409	0.844623210139908	0.398321245875615	0.999925535389766
ENSDARG00000006915	124.201980648869	-0.203096506235689	0.404329083827654	-0.502304964839629	0.615453017367199	0.999925535389766
ENSDARG00000006921	117.600715427924	0.803581730410265	0.484031865803486	1.66018352753765	0.0968775374201001	0.999925535389766
ENSDARG00000006923	140.917653758493	-0.154904591165161	0.462003421319347	-0.335288839902525	0.737407211476095	0.999925535389766
ENSDARG00000006924	454.056652129861	0.603517440520026	0.349564592993617	1.72648332415934	0.0842604968305018	0.999925535389766
ENSDARG00000006963	1550.35650006499	0.00839075939125392	0.27979878715429	0.0299885481155678	0.976076186344272	0.999925535389766
ENSDARG00000006981	4.9761697235029	-1.84992240585535	1.82471243115384	-1.01381586176051	0.310670625134273	0.999925535389766
ENSDARG00000006983	2336.11320388497	-0.160245267908452	0.233706872653967	-0.685667760167737	0.492922641496379	0.999925535389766
ENSDARG00000006990	699.470922794338	-0.466864755070971	0.30408261925059	-1.53532206550166	0.124704736657591	0.999925535389766
ENSDARG00000007009	124.0084873375	0.188426317733002	0.486158408217873	0.387582143079089	0.698325285691136	0.999925535389766
ENSDARG00000007025	88.5087273511265	0.0384682934959463	0.425486468549743	0.0904101454202862	0.927961294832657	0.999925535389766
ENSDARG00000007034	2208.28540509577	-0.0943206365911082	0.218362075226233	-0.431946053330863	0.665780622085909	0.999925535389766
ENSDARG00000007045	444.19730171655	0.361228814069441	0.296461480143779	1.21846795709935	0.223046194268365	0.999925535389766
ENSDARG00000007065	598.14127412247	-0.104881292685669	0.285554109732682	-0.367290433269731	0.713402389336218	0.999925535389766
ENSDARG00000007077	11.8983128912659	1.17108969308961	1.29052115761722	0.907454857425105	0.364166311233536	0.999925535389766
ENSDARG00000007081	3386.40199362854	-0.297638793337372	0.237042114160056	-1.25563676476662	0.209247695477773	0.999925535389766
ENSDARG00000007092	486.112772374893	0.294470730769006	0.3272230446336	0.899908290685127	0.36816905769958	0.999925535389766
ENSDARG00000007097	617.286980899983	0.125925756563561	0.262678338302026	0.479391476958304	0.631660155677048	0.999925535389766
ENSDARG00000007098	1299.98805506714	-0.0689089597892084	0.260698608166504	-0.264324233542503	0.79153008844861	0.999925535389766
ENSDARG00000007099	3243.24181825255	-0.371918887099503	0.267117677796222	-1.39234097184399	0.163819170048918	0.999925535389766
ENSDARG00000007125	60.6794877915027	0.498211983984049	0.496735270572049	1.0029728378464	0.315873966884989	0.999925535389766
ENSDARG00000007127	511.256920184153	-0.253429625605335	0.259229971426954	-0.977624709867881	0.328259971555269	0.999925535389766
ENSDARG00000007130	32.9707356301343	-0.072219660369146	0.736005005605563	-0.0981238711953131	0.921833932519314	0.999925535389766
ENSDARG00000007135	1034.02321083437	-0.00557179507033213	0.228058234665414	-0.0244314575113087	0.980508456344221	0.999925535389766
ENSDARG00000007136	127.427847635899	-0.0960687573110964	0.445849322995285	-0.215473596922143	0.829398095195596	0.999925535389766
ENSDARG00000007141	2334.13678166736	-0.250400659915591	0.217269948122474	-1.15248639804729	0.24912125596414	0.999925535389766
ENSDARG00000007149	1327.66774811736	0.291621005721009	0.250633901994805	1.16353375740467	0.244613010080764	0.999925535389766
ENSDARG00000007169	314.533164982156	-0.142172238312294	0.284391972810325	-0.499916495206831	0.617133876963994	0.999925535389766
ENSDARG00000007171	550.162545328178	-0.21917704529041	0.259439622026924	-0.844809453459905	0.398217235589712	0.999925535389766
ENSDARG00000007172	3394.25763717413	0.273372273502213	0.224600053266451	1.21715141882848	0.223546610148451	0.999925535389766
ENSDARG00000007175	91.5146734037568	0.381160773148658	0.464753632306647	0.820135113859996	0.412139086713348	0.999925535389766
ENSDARG00000007179	347.609454054626	-0.344148008672685	0.30697048452472	-1.12111107100582	0.262240586751052	0.999925535389766
ENSDARG00000007180	44.4633847817109	-0.0447357633478624	0.599146803536392	-0.074665779878679	0.94048063534378	0.999925535389766
ENSDARG00000007181	143.155973477241	0.203594988632626	0.369321284826848	0.55126795285595	0.581450003702114	0.999925535389766
ENSDARG00000007184	1047.81383684655	0.271688515202449	0.244379672249983	1.11174760445923	0.266246685526885	0.999925535389766
ENSDARG00000007186	146.360763294632	0.218810679613519	0.36588643056262	0.598028954714326	0.549820613270777	0.999925535389766
ENSDARG00000007195	247.064276817091	0.516749685789469	0.427805532326002	1.20790790848326	0.227082687251775	0.999925535389766
ENSDARG00000007196	1058.70402884126	0.147831822876391	0.233236555944572	0.63382784177075	0.526193181125058	0.999925535389766
ENSDARG00000007198	808.302960780162	0.251001979357455	0.268216973088583	0.935816911462042	0.349367462725898	0.999925535389766
ENSDARG00000007207	116.015694770674	0.109865535220921	0.392268948545743	0.280077063525485	0.7794183814198	0.999925535389766
ENSDARG00000007216	1873.76129406998	-0.205277656275583	0.22798656109126	-0.900393669227779	0.36791078865786	0.999925535389766
ENSDARG00000007217	76.3276805207022	-0.303795312981677	0.499986502020115	-0.607607028898262	0.543448137880251	0.999925535389766
ENSDARG00000007219	26.7948199582466	0.68186364319263	0.742601024029135	0.918209941986127	0.358508964688869	0.999925535389766
ENSDARG00000007220	191.265909896452	0.314037117710388	0.355993835881548	0.882142009377037	0.377700017063393	0.999925535389766
ENSDARG00000007221	155.41698500127	-0.374866800768789	0.340247152659448	-1.10174853143883	0.270571011708102	0.999925535389766
ENSDARG00000007231	247.982768278167	0.19870220611535	0.304885799280669	0.651726668097226	0.514577515679671	0.999925535389766
ENSDARG00000007241	555.844390523056	-0.511283407677498	0.331244389777251	-1.54352322169537	0.122703877650384	0.999925535389766
ENSDARG00000007244	120.708913538638	0.00570915421538642	0.45745981747147	0.0124801217447748	0.990042562027776	0.999925535389766
ENSDARG00000007245	51.2177626911108	-0.465034882866944	0.653071194901069	-0.712073793022505	0.476419081675732	0.999925535389766
ENSDARG00000007247	379.32328606696	0.150689173846485	0.285322119857039	0.528137019036547	0.597404238667814	0.999925535389766
ENSDARG00000007250	178.737156807547	-0.0887247599809661	0.350908596383347	-0.252842936580669	0.800389586832189	0.999925535389766
ENSDARG00000007257	970.765465312971	-0.297220359567909	0.310510286193034	-0.957199721825438	0.338466457451267	0.999925535389766
ENSDARG00000007264	211.755168475727	-0.153944679448896	0.336866762891395	-0.456989814392959	0.647678366614287	0.999925535389766
ENSDARG00000007271	735.23468918144	-0.0640742486010954	0.254468096153442	-0.251796785411006	0.801198142155987	0.999925535389766
ENSDARG00000007278	410.909153198991	-0.425148461748177	0.297461257787319	-1.42925658591867	0.152930499114336	0.999925535389766
ENSDARG00000007279	468.505855305542	0.166190427494549	0.311124641681611	0.534160285717966	0.593230643282833	0.999925535389766
ENSDARG00000007285	608.514885509837	-0.137395462162685	0.305392134924349	-0.449898495901737	0.65278363217573	0.999925535389766
ENSDARG00000007294	3062.99619730415	0.403178641761152	0.286849666827624	1.4055398642085	0.159860803858899	0.999925535389766
ENSDARG00000007302	8.83497161714033	-0.362381239243209	1.21863800205658	-0.297365779363233	0.76618726676284	0.999925535389766
ENSDARG00000007315	916.02623051992	-0.462561577294617	0.2343621818473	-1.97370400654488	0.048415409339015	0.999925535389766
ENSDARG00000007320	7776.46966204367	-0.572442176972578	0.32632258272213	-1.75422176484802	0.0793925152172391	0.999925535389766
ENSDARG00000007323	590.294036243603	-0.0233261621228706	0.264748820179254	-0.0881067651484796	0.929791819482254	0.999925535389766
ENSDARG00000007344	13.3981376057777	2.64593303128165	1.45663683844874	1.81646719445834	0.0692987358256417	0.999925535389766
ENSDARG00000007347	1561.16610875977	-0.540383400432167	0.334071485929728	-1.61756816487426	0.105755694469327	0.999925535389766
ENSDARG00000007349	7.22491506817578	-1.72099170603628	1.28895095858171	-1.33518788638006	0.181814860534001	0.999925535389766
ENSDARG00000007356	77.7108314090445	-0.718182270751241	0.471721052379975	-1.52247237456924	0.127890762279541	0.999925535389766
ENSDARG00000007359	481.715843245965	-0.122418787794223	0.274831360288879	-0.445432383209643	0.656007314213861	0.999925535389766
ENSDARG00000007362	16.9345898499332	-0.306910492439194	1.06584972689053	-0.287949121434373	0.773385685042147	0.999925535389766
ENSDARG00000007366	4.80869506754464	-0.813106543344259	1.57197953332103	-0.517250082529038	0.604981594992353	0.999925535389766
ENSDARG00000007369	304.364710489028	0.199135648435996	0.335909265082732	0.592825709606284	0.553297799999164	0.999925535389766
ENSDARG00000007370	10.8177791718499	1.88706292941945	1.38559498297355	1.36191524407062	0.173224634731524	0.999925535389766
ENSDARG00000007377	1507.61987802989	-0.176468720177266	0.220773714603194	-0.799319432091092	0.424105214046178	0.999925535389766
ENSDARG00000007382	11.2630435477819	-0.734690207341117	1.39110927540166	-0.528132635108042	0.597407281201723	0.999925535389766
ENSDARG00000007385	6315.33735081418	-0.425649310855612	0.231984140501245	-1.83482073358945	0.0665322554952972	0.999925535389766
ENSDARG00000007387	380.761200096618	0.150329459761893	0.265858104965753	0.565449978593874	0.571767738503074	0.999925535389766
ENSDARG00000007396	8.73565808469238	1.19509688035272	1.54747524742017	0.772288204509307	0.439943750014189	0.999925535389766
ENSDARG00000007398	8.41251135036809	0.348951126545566	1.1841914018385	0.294674599058739	0.768242469026215	0.999925535389766
ENSDARG00000007405	914.630352422294	-0.298456715852763	0.274297842246284	-1.08807533230534	0.276561852547387	0.999925535389766
ENSDARG00000007406	176.702012778598	0.689054995818326	0.403355753040538	1.70830585810208	0.0875796049000121	0.999925535389766
ENSDARG00000007407	13.1060253242437	2.17619065172679	1.02446995591894	2.12421129497621	0.0336524791718699	0.999925535389766
ENSDARG00000007409	23.7568724078425	-0.38204957224144	0.797903988327902	-0.478816471442971	0.632069197726162	0.999925535389766
ENSDARG00000007412	108.453366297514	-0.139784505548652	0.473989680971408	-0.294910440375355	0.768062296202493	0.999925535389766
ENSDARG00000007413	1842.76514116832	0.102085203924257	0.291805785265833	0.349839547667836	0.726459117407068	0.999925535389766
ENSDARG00000007429	108.647154057568	-0.0542080360337464	0.453799169756961	-0.119453801695535	0.904915838797491	0.999925535389766
ENSDARG00000007430	357.302190350782	0.74159696664023	0.371577619413783	1.9958063346501	0.0459550070318932	0.999925535389766
ENSDARG00000007436	4.69186736742056	1.97991851164294	1.93247824091334	1.02454892879269	0.305576072750774	0.999925535389766
ENSDARG00000007438	3541.39011861013	-0.136783385699542	0.233534404573306	-0.585709784172748	0.558070557939651	0.999925535389766
ENSDARG00000007443	215.99488979529	0.399798267511955	0.376582149638738	1.06164954418442	0.288394812947374	0.999925535389766
ENSDARG00000007444	98.7251699451757	0.778325644867157	0.42827312594267	1.8173581243371	0.0691622953228788	0.999925535389766
ENSDARG00000007449	606.102142430348	-0.135840363054138	0.26176041485594	-0.518949219762271	0.603796153174148	0.999925535389766
ENSDARG00000007461	43.8407724477623	0.361978491916258	0.692043498419973	0.523057427376606	0.600934290397698	0.999925535389766
ENSDARG00000007477	83.1375069104449	0.0347575292968804	0.516611200726006	0.0672798600727874	0.946358909888169	0.999925535389766
ENSDARG00000007485	1474.09456495282	-0.406126977160068	0.302497709279752	-1.3425786863876	0.179408435618518	0.999925535389766
ENSDARG00000007490	7.13066765473106	0.526831294431268	1.3765303581267	0.382724065125761	0.701924369191775	0.999925535389766
ENSDARG00000007494	12.1194543242495	1.45278748687242	1.28029118259386	1.13473208799977	0.256487588384589	0.999925535389766
ENSDARG00000007496	264.294062682167	-0.104266190521493	0.334918008457605	-0.311318555253774	0.755558462630797	0.999925535389766
ENSDARG00000007523	547.713753021371	-0.417860938914851	0.464692469162502	-0.899220380454941	0.368535286764006	0.999925535389766
ENSDARG00000007526	3272.05230323949	-0.0612591292531527	0.233125980122079	-0.262772640016671	0.792725824751575	0.999925535389766
ENSDARG00000007531	122.375820195267	-0.0822651415069367	0.377084889533565	-0.218160800897364	0.827303825810437	0.999925535389766
ENSDARG00000007553	6.14072985174479	-0.428412656221116	1.45238673422836	-0.294971474280732	0.768015670912451	0.999925535389766
ENSDARG00000007560	22.254857436694	0.363907161237014	0.799245656162647	0.455313280004813	0.648883873627358	0.999925535389766
ENSDARG00000007566	1016.33623520105	0.0257129957639741	0.26517430474282	0.096966392686169	0.922753083397034	0.999925535389766
ENSDARG00000007597	336.460167942134	0.204466766262842	0.320117018109312	0.638725074569519	0.523001797702197	0.999925535389766
ENSDARG00000007601	338.161910767303	0.0452142567842889	0.278437046872826	0.162385922750215	0.87100195572859	0.999925535389766
ENSDARG00000007603	37.8608280309035	-0.330977491795519	0.598830888341067	-0.552706111590906	0.580464667737668	0.999925535389766
ENSDARG00000007614	116.97642850455	-0.201576237039906	0.380103072126242	-0.530319936411766	0.595890126345669	0.999925535389766
ENSDARG00000007624	46.1120611128902	-0.0867096687823652	0.579099113614885	-0.149732000522503	0.88097606001612	0.999925535389766
ENSDARG00000007630	266.558703145268	0.158063729248243	0.297380313877304	0.531520486972984	0.595058148343967	0.999925535389766
ENSDARG00000007639	727.396267035837	0.0752222056732666	0.301142426722813	0.249789465044409	0.802750167227387	0.999925535389766
ENSDARG00000007654	2054.76200857176	0.0484585203124045	0.227085786271928	0.213393013750218	0.831020429238561	0.999925535389766
ENSDARG00000007657	98.6601208213622	-0.175011258962562	0.439242996297795	-0.398438359718113	0.690307086601023	0.999925535389766
ENSDARG00000007663	1614.27595551618	0.130691605083108	0.271916890101754	0.480630699454536	0.630778992595421	0.999925535389766
ENSDARG00000007671	32.163384642965	0.401095130819153	0.63130645013211	0.635341411029808	0.525205770827651	0.999925535389766
ENSDARG00000007678	4040.63503764047	-0.136634805257722	0.229208390908581	-0.596116070254247	0.551097689217509	0.999925535389766
ENSDARG00000007682	398.185595329973	-1.67101636189096	0.847026887260014	-1.97280202910254	0.0485181219106343	0.999925535389766
ENSDARG00000007691	687.64582317384	0.189971900196509	0.255629003585083	0.743154718487486	0.457388014556876	0.999925535389766
ENSDARG00000007693	3998.01885621038	-0.0764363086219454	0.254224309502818	-0.30066482930539	0.763670090635007	0.999925535389766
ENSDARG00000007720	506.968450728475	-0.238933444132704	0.273279096969809	-0.874320234449181	0.381943882927551	0.999925535389766
ENSDARG00000007722	68.7157635687133	0.480475455824806	0.452243754060669	1.06242585223266	0.288042402681425	0.999925535389766
ENSDARG00000007723	181.943270910732	0.119806377779328	0.435520112250874	0.27508804854072	0.783248593384403	0.999925535389766
ENSDARG00000007727	8.35788133128512	-0.248857060641581	1.52151148947162	-0.163559107087652	0.870078238903848	0.999925535389766
ENSDARG00000007734	66.6065003107006	0.290900625960902	0.558854723012376	0.520529958828782	0.602694252634438	0.999925535389766
ENSDARG00000007737	397.029592496486	0.0163074528810668	0.272693334288086	0.05980143564433	0.952313782146458	0.999925535389766
ENSDARG00000007743	12.919531581292	1.04744923109812	1.13198897318638	0.925317521556511	0.354800767216592	0.999925535389766
ENSDARG00000007744	231.439536875463	-0.0198062246862855	0.316525252278913	-0.062573916436951	0.950105800370305	0.999925535389766
ENSDARG00000007745	2724.52556906278	-0.19806244666809	0.221701502085082	-0.893374401189578	0.371656706621414	0.999925535389766
ENSDARG00000007751	28.3004142848634	-1.65363565873793	0.797755339863651	-2.07286065803153	0.0381852493152377	0.999925535389766
ENSDARG00000007753	155.717842681159	0.038056960835498	0.461297163001738	0.0824998805278899	0.93424921333704	0.999925535389766
ENSDARG00000007755	472.058380955331	-0.15046257127297	0.269407048492508	-0.558495303351924	0.576506210754867	0.999925535389766
ENSDARG00000007760	191.436332853833	-0.311175198692171	0.32295159909566	-0.963535091832753	0.335279062484705	0.999925535389766
ENSDARG00000007764	686.367888758492	-0.360416849170759	0.278674636418236	-1.29332491037987	0.195898708597219	0.999925535389766
ENSDARG00000007774	395.454436461531	-0.031189109634837	0.352047600850227	-0.0885934446350791	0.929405018023442	0.999925535389766
ENSDARG00000007786	1177.07149375305	0.154627148856024	0.280028010402112	0.55218457837123	0.580821899113185	0.999925535389766
ENSDARG00000007788	97.5941522351768	-0.823774729089757	0.507223968863337	-1.62408478238084	0.104357715288586	0.999925535389766
ENSDARG00000007791	4029.49061639525	0.0337884901172634	0.217795640715	0.155138505097436	0.87671212697187	0.999925535389766
ENSDARG00000007795	650.203045017138	-0.320505756247308	0.285939190400037	-1.12088782163407	0.262335615377212	0.999925535389766
ENSDARG00000007804	32.3317242073109	-0.496466838876875	0.645141241910498	-0.769547513977957	0.441568349402186	0.999925535389766
ENSDARG00000007807	103.938115269981	-0.899303906114419	0.570953640009024	-1.57509094100916	0.115235454773912	0.999925535389766
ENSDARG00000007808	560.252792902858	-0.0686838347184778	0.255095892372007	-0.269247121464096	0.787739520945639	0.999925535389766
ENSDARG00000007812	952.658490841948	0.00762154467131438	0.24730701122799	0.0308181504174508	0.975414565354829	0.999925535389766
ENSDARG00000007813	10.4909278157463	0.357353204993234	1.27968060726418	0.279251871884828	0.780051538260467	0.999925535389766
ENSDARG00000007818	1779.41205398576	-0.385516676590322	0.251398849201869	-1.53348624233661	0.125156093853626	0.999925535389766
ENSDARG00000007823	1968.1390129563	-0.452287778145637	0.405315007708186	-1.11589200879349	0.264468362838897	0.999925535389766
ENSDARG00000007824	1180.31421588731	0.0372404214313713	0.238651798834246	0.156045006211063	0.875997545887206	0.999925535389766
ENSDARG00000007825	175.375210101677	0.102967648009995	0.370983132958708	0.277553448828779	0.781355170921691	0.999925535389766
ENSDARG00000007836	1626.0209133334	0.0485514378235988	0.231115897285339	0.210073986228894	0.833609928434005	0.999925535389766
ENSDARG00000007856	5.95284659668817	-2.79040002767396	1.72448737284844	-1.61810406478355	0.105640172672795	0.999925535389766
ENSDARG00000007863	1995.07760228826	-0.152140197253758	0.256493260270989	-0.59315475616404	0.553077588335811	0.999925535389766
ENSDARG00000007867	1106.75201155366	0.0340457986317627	0.231069477681251	0.147340094301538	0.882863587127302	0.999925535389766
ENSDARG00000007869	154.774873086458	0.258079964082784	0.403407601197391	0.639749879072068	0.522335222150051	0.999925535389766
ENSDARG00000007885	8.54946571775053	0.535758336255299	1.18290203467852	0.452918602343012	0.650607355255866	0.999925535389766
ENSDARG00000007886	149.277859969255	-0.10739763379993	0.35075063872294	-0.306193694161064	0.759457173319593	0.999925535389766
ENSDARG00000007891	6.78599484544329	1.97756816926531	1.75915713524125	1.12415663708978	0.260946581631074	0.999925535389766
ENSDARG00000007892	9.47246157148811	-0.70447182290337	1.07949511903627	-0.652593801009768	0.514018183010871	0.999925535389766
ENSDARG00000007901	1214.66186746311	0.0330717143001997	0.253060771087546	0.130686847108194	0.896023037588913	0.999925535389766
ENSDARG00000007906	5.95923284004755	0.0572997770606011	1.7613252246292	0.032532195791759	0.97404764108233	0.999925535389766
ENSDARG00000007916	106.7179920259	-0.323828769017994	0.445554300710796	-0.726799782880308	0.467348616113063	0.999925535389766
ENSDARG00000007918	161.245427810685	-0.186674591190518	0.362646847972467	-0.514755862995095	0.60672363142318	0.999925535389766
ENSDARG00000007923	685.039730867818	0.023618078323837	0.295726711462835	0.079864541850171	0.93634499121871	0.999925535389766
ENSDARG00000007941	370.021147433179	-0.63305583508629	0.38083894509014	-1.66226653877652	0.0964593438143871	0.999925535389766
ENSDARG00000007943	190.4471198659	0.118325800082765	0.314620949414077	0.3760900229407	0.706849971308956	0.999925535389766
ENSDARG00000007944	1725.788380833	0.243472202512045	0.251409717839704	0.968427969308966	0.33283067657934	0.999925535389766
ENSDARG00000007955	991.656774385194	-0.215130144202569	0.238339225461183	-0.902621646882905	0.366726733794423	0.999925535389766
ENSDARG00000007959	809.302626848961	-0.000522933603794656	0.252845431445425	-0.00206819478922453	0.998349820485366	0.999925535389766
ENSDARG00000007960	38577.6088283807	-0.325956208016893	0.242940975239001	-1.34170947365393	0.179690214091369	0.999925535389766
ENSDARG00000007971	396.424084808195	-0.636563505171931	0.337243908704157	-1.88754633884388	0.0590868798262644	0.999925535389766
ENSDARG00000007975	177.308485879979	-0.430245947764318	0.376994284006393	-1.14125323915262	0.253764555101754	0.999925535389766
ENSDARG00000007976	245.155760404487	0.41129457480062	0.309049647349905	1.33083657699487	0.183242789706019	0.999925535389766
ENSDARG00000007982	3541.67687020054	0.214950015784644	0.227181401885775	0.946160266643302	0.34406684865407	0.999925535389766
ENSDARG00000007989	646.880714227206	-0.192491076548449	0.262486429831294	-0.733337249747226	0.463352761177564	0.999925535389766
ENSDARG00000007996	1404.59885586597	-0.312558655450944	0.283472872621823	-1.10260517191684	0.270198663274235	0.999925535389766
ENSDARG00000008014	72.4920747764569	-0.00480611292090406	0.543409810460906	-0.00884436171078259	0.992943312339831	0.999925535389766
ENSDARG00000008019	11.2934211422866	-0.189761649593382	1.1017187647209	-0.172241460951656	0.863247703799765	0.999925535389766
ENSDARG00000008020	411.678378022693	0.0323744168515581	0.292639591765855	0.110628970797162	0.911910573118367	0.999925535389766
ENSDARG00000008022	318.043767277883	-0.185355346741379	0.304928000050749	-0.607865944454201	0.54327638807509	0.999925535389766
ENSDARG00000008030	27.2943556705911	1.77320708638265	0.850712753133218	2.08437816390061	0.0371257824749809	0.999925535389766
ENSDARG00000008032	797.696363015126	0.258145639452058	0.283252391690951	0.911362611665829	0.36210434654608	0.999925535389766
ENSDARG00000008034	1085.55428729673	0.341807777352009	0.245583270225514	1.39182028579607	0.163976825456146	0.999925535389766
ENSDARG00000008049	2025.6708435319	0.0703997945439537	0.317732786935714	0.221569184668995	0.824649273309706	0.999925535389766
ENSDARG00000008068	79.3547609088003	-0.0599143426470191	0.471502485168327	-0.127071106795184	0.89888411948939	0.999925535389766
ENSDARG00000008097	2112.99796180659	-0.232720042134398	0.27199115781381	-0.855616204603626	0.392210103672665	0.999925535389766
ENSDARG00000008105	398.95703405924	-0.153166457945277	0.274498389572941	-0.557986726929691	0.576853447780651	0.999925535389766
ENSDARG00000008107	114.359058902619	-0.822239399424383	0.403446869139501	-2.03803638674433	0.0415462940712544	0.999925535389766
ENSDARG00000008119	253.384115259056	-0.0647265341167113	0.31674494913434	-0.204349064739968	0.838080730688731	0.999925535389766
ENSDARG00000008127	22.00265849825	-0.869560938840211	1.07879789452653	-0.806046195725895	0.420216213216616	0.999925535389766
ENSDARG00000008131	105.034649176435	0.948662784802067	0.492695278215786	1.92545540163789	0.0541724103002356	0.999925535389766
ENSDARG00000008133	4.82925889656874	3.84798149039287	2.10319108407922	1.82959195649002	0.0673109774003471	0.999925535389766
ENSDARG00000008140	22.3106662890366	0.35654346888985	0.816845257738443	0.436488386891042	0.662482423182381	0.999925535389766
ENSDARG00000008141	305.416995063293	0.472341091754712	0.318380379457926	1.48357474967182	0.13792177224648	0.999925535389766
ENSDARG00000008142	133.965759666238	0.410057033362985	0.467557281285317	0.877019885639973	0.38047583713201	0.999925535389766
ENSDARG00000008153	1542.67227318185	0.184151722844054	0.228550189795385	0.805738656392806	0.420393555263554	0.999925535389766
ENSDARG00000008155	932.249245645715	-0.146921545605084	0.240210300530913	-0.611637158274887	0.540777847688799	0.999925535389766
ENSDARG00000008174	34.0533444121376	0.656816852193528	0.63833788171284	1.0289485725508	0.303503841830581	0.999925535389766
ENSDARG00000008184	394.722465729362	0.188187361226938	0.291718330360799	0.64509954171953	0.518862680828794	0.999925535389766
ENSDARG00000008186	76.611386935739	0.00164847734880752	0.493868932913598	0.00333788428254084	0.99733675861062	0.999925535389766
ENSDARG00000008188	5914.05097098246	-0.0168993021692716	0.207961629115404	-0.0812616358178924	0.93523388323292	0.999925535389766
ENSDARG00000008191	5.8104565238318	-0.441617059193812	1.75613522314064	-0.251470987754595	0.801449990057427	0.999925535389766
ENSDARG00000008192	247.113320894625	-0.378203544375879	0.302271873685398	-1.25120322894981	0.210860340479631	0.999925535389766
ENSDARG00000008200	245.033877293884	-0.176339382124687	0.3142810847082	-0.561088117308785	0.574737468273992	0.999925535389766
ENSDARG00000008209	376.817553653627	-0.260002171388582	0.358275311867878	-0.725704961452839	0.468019659583031	0.999925535389766
ENSDARG00000008218	665.241165501669	-0.0700256415606376	0.263132768120909	-0.266122847643441	0.790144599396924	0.999925535389766
ENSDARG00000008219	8.07656745102748	-2.26258291766911	1.49977502457814	-1.508614879292	0.131397229507066	0.999925535389766
ENSDARG00000008224	1298.41527748573	0.36629651928051	0.285779646017141	1.28174460422748	0.199932252447079	0.999925535389766
ENSDARG00000008235	330.954852510754	0.154162757722829	0.350853900759861	0.439393027664654	0.660376777713064	0.999925535389766
ENSDARG00000008237	1607.23857983495	-0.549038194048624	0.278824759996265	-1.96911563397734	0.0489398139367273	0.999925535389766
ENSDARG00000008238	20.2423311126755	0.487710087322967	0.790775152305328	0.616749383059341	0.537400043093796	0.999925535389766
ENSDARG00000008239	24.3950621121685	0.134137561770449	0.744634680578112	0.180138751617516	0.857043640802383	0.999925535389766
ENSDARG00000008243	3888.16398182323	-0.40584432503838	0.236513030107097	-1.71594911643814	0.0861713559146565	0.999925535389766
ENSDARG00000008247	1332.22369189108	-0.429346248995535	0.346467974757558	-1.23920904752011	0.215268090832887	0.999925535389766
ENSDARG00000008249	350.578156602713	0.247348417322253	0.288021854123127	0.858783504728474	0.390459969823165	0.999925535389766
ENSDARG00000008255	2935.43164541153	0.140239313430246	0.266180531553277	0.526857890815266	0.598292277847623	0.999925535389766
ENSDARG00000008275	37.9361628244536	-0.640233030931483	0.638403706841529	-1.00286546595884	0.315925776908155	0.999925535389766
ENSDARG00000008278	3133.63426647054	0.444777638780285	0.306522400610044	1.45104448449798	0.146767473592141	0.999925535389766
ENSDARG00000008279	28.8287667439689	-1.095344188377	0.68731008837447	-1.59366813743059	0.111010384340242	0.999925535389766
ENSDARG00000008292	5005.90890854509	-0.362799398644341	0.24727012393059	-1.46721889760601	0.142316517771046	0.999925535389766
ENSDARG00000008305	7.06547505867893	0.369356157239286	1.97721395174911	0.186806368077942	0.851812453808382	0.999925535389766
ENSDARG00000008310	3766.24524385438	-0.207134649087062	0.268720299646106	-0.770818763449766	0.440814363916361	0.999925535389766
ENSDARG00000008322	235.678555494796	0.28966994392	0.376624793095833	0.769120751554699	0.441821630166278	0.999925535389766
ENSDARG00000008329	24.5861197727231	-0.731644354631507	0.833778796191793	-0.877504150948938	0.380212865217831	0.999925535389766
ENSDARG00000008333	37.1173152175766	0.106800011903471	0.610422236317105	0.174960880435539	0.861110372279572	0.999925535389766
ENSDARG00000008363	208.129489056078	-0.187749065299724	0.361860566356864	-0.518843672826643	0.603869759989953	0.999925535389766
ENSDARG00000008370	4134.42626056373	-0.0785787467484944	0.245029510161681	-0.320690951455784	0.748444605108522	0.999925535389766
ENSDARG00000008372	306.207732182082	-0.0804245504655207	0.31921843612271	-0.251942060246811	0.801085848551353	0.999925535389766
ENSDARG00000008377	738.91780757764	0.480117903565225	0.260999339105158	1.83953685557718	0.0658362622083885	0.999925535389766
ENSDARG00000008380	1917.58973719317	-0.121033760909029	0.219375176466765	-0.551720403640862	0.581139928541497	0.999925535389766
ENSDARG00000008383	1521.32969934753	-0.360692394032634	0.251292081902675	-1.43535121083652	0.15118704151458	0.999925535389766
ENSDARG00000008384	380.588698873129	0.49816466882343	0.400544165016373	1.24371970018104	0.213602742904443	0.999925535389766
ENSDARG00000008388	21.3082009318846	0.988553424307231	0.788350388345034	1.25395184542558	0.209859508865549	0.999925535389766
ENSDARG00000008395	218.792952259423	-0.39779020560088	0.306733694123142	-1.2968585232804	0.194679869855592	0.999925535389766
ENSDARG00000008396	30.5705363281067	0.895525161990173	0.80873347083508	1.10731804022588	0.268156447296558	0.999925535389766
ENSDARG00000008398	17.5007278318987	-0.028260821465519	0.874943983188177	-0.0323001495050465	0.974232689980475	0.999925535389766
ENSDARG00000008403	10.5341543943918	-0.958419511828574	1.33757604142027	-0.716534598519648	0.473661311754144	0.999925535389766
ENSDARG00000008407	2089.3753214646	-0.205883474672819	0.25446280146285	-0.809090654858945	0.41846300321727	0.999925535389766
ENSDARG00000008413	75.3730486875824	0.541601404953103	0.536730271586818	1.00907557040128	0.312938393054372	0.999925535389766
ENSDARG00000008434	1562.09875727135	-0.232738410302513	0.243057813097748	-0.957543422843666	0.338293040185795	0.999925535389766
ENSDARG00000008439	124.859236962006	0.124410490672347	0.389443885048264	0.319456782989232	0.749380157984749	0.999925535389766
ENSDARG00000008447	899.931103225114	-0.0677180030210399	0.254205564001275	-0.266390719208255	0.789938312080475	0.999925535389766
ENSDARG00000008454	9.31137517429324	-3.23800018325507	3.58513443645896	-0.9031739926755	0.366433558502952	0.999925535389766
ENSDARG00000008461	95.4329369107648	-0.731442049126417	0.557025811963956	-1.31312056536035	0.189142325067644	0.999925535389766
ENSDARG00000008472	105.544710070746	0.222851572976599	0.461328735273595	0.483064582665623	0.629049880746847	0.999925535389766
ENSDARG00000008480	95.5177854661409	-0.0701484504706566	0.437491020738338	-0.160342606237425	0.872611198104585	0.999925535389766
ENSDARG00000008485	331.443222661152	0.253264519228413	0.331930731146298	0.763004131475813	0.44546093193122	0.999925535389766
ENSDARG00000008487	359.476650037145	-0.0258825740969802	0.300656672164872	-0.0860868109482264	0.931397408039032	0.999925535389766
ENSDARG00000008490	122.018426679875	-0.122949593789491	0.418372621710251	-0.293875811679286	0.768852801884008	0.999925535389766
ENSDARG00000008494	367.634953892685	-0.510963311704322	0.383213869027291	-1.33336330702565	0.182412607673172	0.999925535389766
ENSDARG00000008502	436.343986797418	-0.431951597578448	0.321656141137077	-1.34289864963084	0.1793047937681	0.999925535389766
ENSDARG00000008503	370.405785861775	-0.150486765984906	0.308880329620788	-0.487200872161908	0.626115987337249	0.999925535389766
ENSDARG00000008540	375.746764411713	-0.201342824210166	0.317250029248565	-0.634650293609316	0.52565651886457	0.999925535389766
ENSDARG00000008542	977.561157017351	-0.0923722383761902	0.235864010419973	-0.391633459516417	0.695329061711487	0.999925535389766
ENSDARG00000008548	12.1368975422868	-1.35741162592759	1.32125987932024	-1.02736157146158	0.304250239579913	0.999925535389766
ENSDARG00000008551	541.993817448159	-0.366097322793647	0.282400485028955	-1.29637639523215	0.194845840341228	0.999925535389766
ENSDARG00000008560	183.736171656047	0.216936862355157	0.320087806416198	0.677741725884686	0.497935465291297	0.999925535389766
ENSDARG00000008568	6.68606998994211	0.328755126269496	1.48211313383554	0.22181513594628	0.824457796176147	0.999925535389766
ENSDARG00000008573	458.598637433665	0.142794404468263	0.291767458087785	0.489411689035244	0.624550262214972	0.999925535389766
ENSDARG00000008575	284.130050220384	-0.0235568227109818	0.305545381889966	-0.0770976231591849	0.938545883818562	0.999925535389766
ENSDARG00000008592	7.77589608102953	1.14215348863865	1.50548643667527	0.758660762936525	0.448055514173824	0.999925535389766
ENSDARG00000008593	167.642947747555	0.332723080786039	0.375545590280677	0.885972540743635	0.375632324229675	0.999925535389766
ENSDARG00000008623	762.909140227268	-0.175507337533713	0.233872730418712	-0.750439511350874	0.452990041746343	0.999925535389766
ENSDARG00000008639	1048.06067418749	0.0406236828559068	0.295882952343385	0.137296463125599	0.890796465980428	0.999925535389766
ENSDARG00000008660	2138.98898414771	0.181856294237274	0.283104897703974	0.642363645815234	0.520637098390216	0.999925535389766
ENSDARG00000008662	195.839422785426	-0.182379948813054	0.393311435375034	-0.463703651634614	0.642860080597955	0.999925535389766
ENSDARG00000008678	725.9450385139	-0.373132118711804	0.250547874136007	-1.48926475628068	0.136417664523168	0.999925535389766
ENSDARG00000008703	141.576433954514	0.506678131369412	0.397336586833866	1.27518619769406	0.202243345419073	0.999925535389766
ENSDARG00000008706	1388.66267039719	-0.381867068125505	0.300445043995391	-1.27100471702693	0.203726970524166	0.999925535389766
ENSDARG00000008720	6098.08473487285	0.072187129332981	0.206628639157523	0.349356844372137	0.726821427827648	0.999925535389766
ENSDARG00000008723	86.0714868292352	1.11829012951897	0.644508272957409	1.73510593492857	0.0827220432905019	0.999925535389766
ENSDARG00000008727	45.1709531008096	0.511046651115018	0.604316635872706	0.845660405123558	0.397742217482676	0.999925535389766
ENSDARG00000008732	11.3666237237486	1.90332501288404	1.17247103511075	1.62334501739248	0.104515671238963	0.999925535389766
ENSDARG00000008735	2408.60630775868	-0.421428209841	0.261010258814625	-1.61460400734788	0.106396477074625	0.999925535389766
ENSDARG00000008740	165.438649912343	-0.357292838934116	0.343850862408942	-1.03909246128104	0.29876173669788	0.999925535389766
ENSDARG00000008748	2396.20438815659	0.0176041752788524	0.213184411612288	0.0825772163438884	0.934187718112193	0.999925535389766
ENSDARG00000008757	194.220674761993	0.140778244660597	0.343786908238977	0.409492744740408	0.68217809008024	0.999925535389766
ENSDARG00000008765	13.3210909511686	0.821404225173471	0.935360388970585	0.878168708937387	0.379852170340819	0.999925535389766
ENSDARG00000008767	203.316712619792	0.164113143040421	0.326286733346122	0.502972159969285	0.614983845844032	0.999925535389766
ENSDARG00000008772	12.9340375708312	7.08074579091236	3.91024694933185	1.81081805897765	0.070169019919375	0.999925535389766
ENSDARG00000008784	710.972010833972	0.445948042664364	0.293907231559644	1.51730884707362	0.129188725571485	0.999925535389766
ENSDARG00000008785	1908.77071470659	-0.281001507837357	0.23051382223979	-1.21902237838496	0.222835698909923	0.999925535389766
ENSDARG00000008788	8.8707775811589	-0.847753140879186	1.41993543507689	-0.597036400343992	0.550483078295012	0.999925535389766
ENSDARG00000008803	14459.7345607761	-0.531152319939277	0.247130804317715	-2.14927605405444	0.0316125235502023	0.999925535389766
ENSDARG00000008805	109.464013736969	0.277314196510506	0.471366631456432	0.588319533043014	0.556317837084203	0.999925535389766
ENSDARG00000008808	373.641643206093	0.0807252789248745	0.395452834094366	0.204133772640029	0.838248963209954	0.999925535389766
ENSDARG00000008811	6.26064293058578	0.485296201585612	1.53730236856004	0.315680383710187	0.752245117428954	0.999925535389766
ENSDARG00000008816	8.89252549217008	0.381106508961644	1.4129770436892	0.26971882569769	0.78737657632309	0.999925535389766
ENSDARG00000008818	458.082212847455	-0.307722584270611	0.266492442189041	-1.15471411400224	0.248207517812239	0.999925535389766
ENSDARG00000008829	257.752702214211	0.157646172661203	0.308708247385251	0.510663948878792	0.609586388773677	0.999925535389766
ENSDARG00000008832	111.630769077205	0.457150367232587	0.418375513432767	1.0926795487663	0.274534522178362	0.999925535389766
ENSDARG00000008840	35.2610379904753	0.478934754592578	0.684761901491491	0.699417934247513	0.484290883131318	0.999925535389766
ENSDARG00000008852	118.168599770973	-0.188625025204752	0.380665607428306	-0.495513704216838	0.62023755085292	0.999925535389766
ENSDARG00000008859	140.221468939592	-0.526937276479371	0.424298886643427	-1.24190115285926	0.214273034698289	0.999925535389766
ENSDARG00000008861	2590.81297219787	-0.23650001770397	0.357335883192407	-0.661842341695717	0.508072266985929	0.999925535389766
ENSDARG00000008867	312.073436661922	0.117410228628813	0.30796103242148	0.381250276067796	0.703017546202775	0.999925535389766
ENSDARG00000008884	191.511739757709	0.271319832353593	0.40320981149341	0.672899876490302	0.501010990781527	0.999925535389766
ENSDARG00000008886	23.1415000610948	-1.86807728186909	1.02802611993908	-1.81714962843532	0.0691942054113001	0.999925535389766
ENSDARG00000008890	48.9834348696112	-0.779690123433346	0.580782705879487	-1.34248164681944	0.17943987728081	0.999925535389766
ENSDARG00000008904	79.6564822679688	0.502379948371591	0.487300847247016	1.03094413073518	0.302567020112135	0.999925535389766
ENSDARG00000008906	40.9176436957186	-0.0900388497805261	0.60206966849754	-0.149548888594932	0.881120535539758	0.999925535389766
ENSDARG00000008912	7.10978973639941	-0.326172139625994	1.97824054038455	-0.164879918780044	0.869038498553865	0.999925535389766
ENSDARG00000008920	535.836714022328	0.227694447939047	0.267300233618801	0.851830336458904	0.394308266251382	0.999925535389766
ENSDARG00000008931	10.7039293486133	-0.612136353699138	1.29737159415597	-0.471828084148376	0.63704950331247	0.999925535389766
ENSDARG00000008936	1151.32041339685	-0.125562475098099	0.249457610014919	-0.503341930881921	0.614723890777314	0.999925535389766
ENSDARG00000008946	40.8733572545846	-0.0283691310694229	0.647018544363741	-0.0438459319544238	0.965027213862329	0.999925535389766
ENSDARG00000008947	1486.64248712503	-0.0591995633588895	0.254346654330386	-0.232751492307784	0.815954381972654	0.999925535389766
ENSDARG00000008953	103.33187254524	0.0215760566031954	0.422610308943299	0.0510542600277416	0.959282283637442	0.999925535389766
ENSDARG00000008966	592.441939473222	-0.10088633056951	0.265709217777609	-0.379686980426659	0.704177785825476	0.999925535389766
ENSDARG00000008976	524.285419656429	-0.383691042867522	0.359388376795573	-1.06762229287613	0.285690923520222	0.999925535389766
ENSDARG00000008979	231.807330674544	0.153449111501005	0.338805312509176	0.452912353600857	0.65061185500938	0.999925535389766
ENSDARG00000008983	31.2250276369281	-0.228339395379804	0.621849734729327	-0.367193845437908	0.71347442980455	0.999925535389766
ENSDARG00000008986	344.148712049304	-0.485249968168114	0.29710792839491	-1.63324476324014	0.10241752890455	0.999925535389766
ENSDARG00000009001	1061.14848323137	0.0660291862698093	0.275953811876917	0.239276224599717	0.810891400032561	0.999925535389766
ENSDARG00000009014	28.7902158887202	0.617335649971782	0.739953692519117	0.834289572730031	0.404117826284415	0.999925535389766
ENSDARG00000009020	25.0349408512757	-0.292590557187672	0.714623321488771	-0.409433261397235	0.682221734481011	0.999925535389766
ENSDARG00000009021	15.7988817513206	0.175690700854825	1.19573640369931	0.146930962636316	0.883186512493706	0.999925535389766
ENSDARG00000009023	464.647697085345	-0.115018734734585	0.28150336003292	-0.40858743114517	0.682842456025404	0.999925535389766
ENSDARG00000009026	297.142400322612	0.245831444578888	0.346428192540441	0.709617317159285	0.477941477917353	0.999925535389766
ENSDARG00000009031	640.10831322374	0.187686707001021	0.269671964624029	0.695981531720178	0.486440395655243	0.999925535389766
ENSDARG00000009040	30.9962320052395	0.815045362791921	0.709539040367492	1.14869699399456	0.250680945803167	0.999925535389766
ENSDARG00000009046	93.2726279898259	0.137706256836865	0.450842377279018	0.305442131833231	0.760029437347266	0.999925535389766
ENSDARG00000009074	55.4631691977756	-0.34177854945421	0.562896220514757	-0.607178618363542	0.543732380324394	0.999925535389766
ENSDARG00000009106	7267.46139890069	-0.264841856172599	0.235461943798804	-1.12477562997993	0.260684123807917	0.999925535389766
ENSDARG00000009113	124.582607304479	-1.06492108705255	0.501180941054066	-2.12482359128192	0.0336013355472302	0.999925535389766
ENSDARG00000009131	4.89547622473797	-0.085806269980427	1.76189732830413	-0.0487010614080546	0.961157529999931	0.999925535389766
ENSDARG00000009136	168.207117483704	0.489857358162514	0.350098255544327	1.39919965439671	0.16175312020147	0.999925535389766
ENSDARG00000009142	602.255957340668	0.352085143816571	0.253647859765064	1.3880863971913	0.165110738197832	0.999925535389766
ENSDARG00000009169	637.040057666734	-0.338101553915754	0.249965767315853	-1.35259142700342	0.176186192759776	0.999925535389766
ENSDARG00000009170	1843.38575738847	0.386540440537219	0.291956358264698	1.32396650936017	0.185514167644246	0.999925535389766
ENSDARG00000009178	176.007380488237	0.4407068063043	0.422421030903785	1.04328803270375	0.29681491199155	0.999925535389766
ENSDARG00000009194	11.1748608290886	0.258382787425777	1.166545759902	0.221493915032946	0.82470787405103	0.999925535389766
ENSDARG00000009208	10.0905793562366	0.82216399592343	1.27598874743851	0.644334832555451	0.519358332840547	0.999925535389766
ENSDARG00000009209	207.284454951331	-0.165976957469859	0.333940170909997	-0.497026030194469	0.619170695356704	0.999925535389766
ENSDARG00000009212	16515.164688163	-0.429988485481787	0.290213869869491	-1.48162624231279	0.138439772443739	0.999925535389766
ENSDARG00000009214	426.989706161586	-0.325479454380545	0.275076483597866	-1.18323256907836	0.236716988551692	0.999925535389766
ENSDARG00000009217	238.285092391985	-0.282361125089155	0.317509437301949	-0.889299944872606	0.373841901132823	0.999925535389766
ENSDARG00000009218	89.1242191746934	0.294456113126471	0.602367039360627	0.488831715359155	0.624960842436347	0.999925535389766
ENSDARG00000009242	8.41631385326272	0.0230583282785079	1.60788629668092	0.0143407704426028	0.988558112860533	0.999925535389766
ENSDARG00000009250	682.439664895621	-0.161666976146919	0.255556646573928	-0.632607205933702	0.526990180244365	0.999925535389766
ENSDARG00000009252	33.6013756027712	0.88420437013032	0.655998081248401	1.34787645788175	0.177698121167512	0.999925535389766
ENSDARG00000009253	496.295222426753	-0.314159283814938	0.281492372097383	-1.11604901217804	0.264401155602901	0.999925535389766
ENSDARG00000009262	11.4064317053625	-0.227248005187871	1.27325515848761	-0.178477977232623	0.858347615137778	0.999925535389766
ENSDARG00000009273	2385.30855167123	0.0571424023501376	0.237092851419495	0.241012759381066	0.80954522742151	0.999925535389766
ENSDARG00000009281	166.554613916356	0.238219411327036	0.395468286851244	0.602372982227629	0.546925890169284	0.999925535389766
ENSDARG00000009285	11317.6342264628	-0.39241432827627	0.292800861085388	-1.34020892842194	0.180177429694421	0.999925535389766
ENSDARG00000009299	2527.26150946327	-0.152510467784998	0.253157629190333	-0.602432833143396	0.546886060155288	0.999925535389766
ENSDARG00000009311	23.6421700723998	-0.727703358650872	0.71566751756731	-1.01681764337227	0.309240187281859	0.999925535389766
ENSDARG00000009315	1923.88324013839	-0.0205251765776381	0.235729242708496	-0.0870709816983532	0.930615091012468	0.999925535389766
ENSDARG00000009336	1177.06651598423	-0.377223692287373	0.242070453117527	-1.55832191591027	0.119156956264223	0.999925535389766
ENSDARG00000009342	184.097571548464	0.490955959875059	0.340345212283887	1.44252347955917	0.149154752759344	0.999925535389766
ENSDARG00000009346	2081.17198473456	0.0210128653496126	0.237479457911372	0.0884828756744705	0.929492894183226	0.999925535389766
ENSDARG00000009350	251.267950762354	-0.139925015498538	0.345418744663825	-0.405088078340157	0.685412769280908	0.999925535389766
ENSDARG00000009390	41.9419881414624	-0.300614402715287	0.610443006700854	-0.492452857048786	0.622399240892357	0.999925535389766
ENSDARG00000009401	16.4986253676041	0.603039095299839	1.18315704539762	0.509686433973925	0.610271158622455	0.999925535389766
ENSDARG00000009418	383.412984561035	0.162730804226199	0.291598086615452	0.558065404732239	0.576799723064118	0.999925535389766
ENSDARG00000009436	629.05545157706	0.210251162485344	0.244775673709421	0.85895448391223	0.390365628199451	0.999925535389766
ENSDARG00000009447	5331.16359080309	-0.517028104628579	0.274514853439256	-1.88342487902202	0.0596428113735464	0.999925535389766
ENSDARG00000009459	74.4393347273365	0.113476088435099	0.465975847011522	0.243523541322718	0.807599850580424	0.999925535389766
ENSDARG00000009472	418.072452366165	-0.0517189000812329	0.367618225300206	-0.140686441862337	0.888117656385455	0.999925535389766
ENSDARG00000009473	327.634844245375	-0.422021333180297	0.325476362869605	-1.29662667193246	0.194759670724369	0.999925535389766
ENSDARG00000009477	38.583642357871	-0.317416847955596	0.638538771352225	-0.497098785847266	0.619119390791777	0.999925535389766
ENSDARG00000009480	2959.77129988077	-0.381895549503504	0.265608666148604	-1.43781283585769	0.150487166373259	0.999925535389766
ENSDARG00000009484	782.081418466187	-0.0854076544783696	0.245852532314926	-0.347393836761325	0.728295462932818	0.999925535389766
ENSDARG00000009488	50.473664209203	-0.0596016878680948	0.572534236904999	-0.104101526207916	0.917088779702023	0.999925535389766
ENSDARG00000009493	893.030380485297	0.351485636086534	0.257680953424433	1.36403421135901	0.172556798571195	0.999925535389766
ENSDARG00000009494	780.512218460115	0.424781358670089	0.270118246680784	1.57257558084212	0.115817125630922	0.999925535389766
ENSDARG00000009499	1281.48613673322	0.381252467310023	0.234180705045008	1.62802681474867	0.103519200112213	0.999925535389766
ENSDARG00000009505	2454.93025641803	-0.508289508146919	0.308057630115624	-1.64998188149452	0.0989466418978822	0.999925535389766
ENSDARG00000009524	209.436913067114	0.232166658953161	0.373448722958879	0.621682830011244	0.534150443940105	0.999925535389766
ENSDARG00000009525	575.077162933435	-0.199898403792273	0.285678847750172	-0.699731202945363	0.484095186112939	0.999925535389766
ENSDARG00000009534	303.034482465164	0.150071853709293	0.314701454106733	0.476870544291782	0.633454308149507	0.999925535389766
ENSDARG00000009544	57.7526477133298	0.116189902206689	0.678243843081682	0.171309925466873	0.86398007643681	0.999925535389766
ENSDARG00000009549	2241.86928189892	0.0548098503420848	0.255920268218127	0.214167680909779	0.830416298233259	0.999925535389766
ENSDARG00000009553	7218.87201465805	-0.382342334147937	0.235381367265088	-1.62435259251995	0.104300578752511	0.999925535389766
ENSDARG00000009557	244.974214650313	0.0984159213556867	0.34371201049372	0.286332506141751	0.774623463568561	0.999925535389766
ENSDARG00000009567	274.622414476618	-0.308094472083674	0.350097224086632	-0.880025464033488	0.378845515129484	0.999925535389766
ENSDARG00000009568	13.2576343602141	-0.98320244107394	0.95725358506277	-1.02710760911851	0.304369796095839	0.999925535389766
ENSDARG00000009585	2043.25869070737	0.00742888433971489	0.218803685123816	0.0339522816332414	0.972915202481007	0.999925535389766
ENSDARG00000009594	1755.39279572408	-0.454378822767818	0.303337572488998	-1.49793122902471	0.13415111896741	0.999925535389766
ENSDARG00000009607	442.740140635897	-0.0756920845547562	0.312411687769052	-0.242283139581868	0.808560777309218	0.999925535389766
ENSDARG00000009610	585.385749655951	0.244627291831301	0.256498222675509	0.953719247173008	0.340225774809193	0.999925535389766
ENSDARG00000009624	9.65872025981326	-1.60188697184294	1.58593705466346	-1.0100570934594	0.312467937229428	0.999925535389766
ENSDARG00000009626	27.5774276742648	-0.110706149174746	0.729053729413542	-0.151849095215245	0.879305958703177	0.999925535389766
ENSDARG00000009629	372.570776549976	-0.112896316916285	0.289694443917914	-0.389708257395072	0.696752289833668	0.999925535389766
ENSDARG00000009640	4438.2904415833	-0.102672686907252	0.216933280002189	-0.473291543400882	0.636005194572677	0.999925535389766
ENSDARG00000009653	298.001566084528	-0.205215538389336	0.299321424234131	-0.685602572266312	0.492963759034445	0.999925535389766
ENSDARG00000009657	525.548527115451	0.0549982813894838	0.253602932218516	0.216867687247775	0.828311460154332	0.999925535389766
ENSDARG00000009677	96.416110913962	0.117126982418736	0.444944082277373	0.26323978019719	0.792365771518325	0.999925535389766
ENSDARG00000009681	737.313085530338	0.206567607282152	0.248812797763567	0.830212951821077	0.4064183936873	0.999925535389766
ENSDARG00000009685	85.2687822080653	0.0146280612931665	0.465766410464897	0.0314064324187006	0.974945411354948	0.999925535389766
ENSDARG00000009689	1281.68314929502	0.234717894276476	0.317304187821992	0.739725169994142	0.459466772243334	0.999925535389766
ENSDARG00000009693	218.690866931729	0.122092434195119	0.322381252256507	0.378720640051284	0.704895324592452	0.999925535389766
ENSDARG00000009724	4025.80569497004	-0.0618245056608613	0.238243676970772	-0.259501139534737	0.795248602906873	0.999925535389766
ENSDARG00000009733	382.813422723044	-0.183283210188183	0.296310251357973	-0.618551701630997	0.536211728020731	0.999925535389766
ENSDARG00000009735	418.775407140126	0.447603370313183	0.272874256058388	1.64032832110555	0.100936920081224	0.999925535389766
ENSDARG00000009738	57.571371172669	-0.371226203802109	0.555073668741693	-0.66878727042421	0.50363118807203	0.999925535389766
ENSDARG00000009740	1192.39249090088	-0.0884458695915151	0.23393454418731	-0.378079560240992	0.705371491897177	0.999925535389766
ENSDARG00000009743	5.08413836474145	0.847722255239789	1.71619219074811	0.493955315616637	0.621337737442262	0.999925535389766
ENSDARG00000009745	437.987406931069	-0.121247971473473	0.277153755121083	-0.437475477900353	0.66176655628434	0.999925535389766
ENSDARG00000009748	68.7117127687938	0.0734510773206571	0.519110221988308	0.141494184104723	0.887479554233582	0.999925535389766
ENSDARG00000009753	1200.32555464373	-0.224926110326128	0.282893537563475	-0.795091016441687	0.426560559984273	0.999925535389766
ENSDARG00000009754	670.257542374199	0.0391780125370022	0.299370365415128	0.130868038600531	0.895879698694577	0.999925535389766
ENSDARG00000009764	84.0525444979498	-0.252803267144169	0.462212425777496	-0.546941737273557	0.584418760259555	0.999925535389766
ENSDARG00000009771	1565.33045967421	-0.215980630024105	0.229525003427232	-0.940989551461129	0.346710213669983	0.999925535389766
ENSDARG00000009779	2162.70323811544	-0.67198899636765	0.346385379377791	-1.94000392734456	0.0523792125912123	0.999925535389766
ENSDARG00000009783	149.485264644774	0.416679221789897	0.43105182846595	0.966656894306183	0.333715582599755	0.999925535389766
ENSDARG00000009796	480.329135184436	0.215977317457158	0.404739145539475	0.533621024399019	0.593603759258534	0.999925535389766
ENSDARG00000009806	136.679975984256	0.149939901670629	0.375822510576043	0.39896466403997	0.689919241205929	0.999925535389766
ENSDARG00000009822	628.679194281678	0.517295115000766	0.964822369496419	0.536155805830625	0.591850874155089	0.999925535389766
ENSDARG00000009823	6058.95111679347	0.137345581515236	0.225523020454711	0.609009143449362	0.542518378332743	0.999925535389766
ENSDARG00000009825	16.8054150759019	0.362630457274394	1.27174685693606	0.285143584430046	0.775534139885332	0.999925535389766
ENSDARG00000009830	1207.67188229264	0.335051421467509	0.243439943583838	1.37632065032138	0.168722382344629	0.999925535389766
ENSDARG00000009837	291.629400002567	-0.0828676615112111	0.337137155114075	-0.245798068394958	0.805838552398644	0.999925535389766
ENSDARG00000009839	114.624829123303	-0.175396039259313	0.404515627730646	-0.433595211743226	0.664582412477415	0.999925535389766
ENSDARG00000009844	10.3682495009609	-0.771957164836721	1.25865764185045	-0.613317823027559	0.539666210763151	0.999925535389766
ENSDARG00000009851	355.524702860593	-0.510172199526401	0.295365649024158	-1.72725637260775	0.0841216306578707	0.999925535389766
ENSDARG00000009862	329.691865757649	-0.0286563387187026	0.349699209751913	-0.0819456776554693	0.934689911039022	0.999925535389766
ENSDARG00000009864	87.3023702355073	-0.245010001085927	0.447139365360316	-0.547949968324734	0.583726257116594	0.999925535389766
ENSDARG00000009868	734.803373500797	0.272519201796703	0.326588348468482	0.834442511726665	0.404031669869021	0.999925535389766
ENSDARG00000009870	682.031591321975	0.022647764816046	0.275137017190866	0.0823144956911957	0.934396627643886	0.999925535389766
ENSDARG00000009871	1402.21334420874	-0.231941653294047	0.237440018653741	-0.976843139623772	0.328646815204365	0.999925535389766
ENSDARG00000009881	12982.6311085454	-0.180103633244782	0.261586568732648	-0.688504895787883	0.491134888328376	0.999925535389766
ENSDARG00000009899	313.180487038517	-0.335431510589004	0.326438936577669	-1.02754749205353	0.304162734495651	0.999925535389766
ENSDARG00000009901	5.10288945847562	0.855749560573842	1.67829573895059	0.509891993832343	0.610127131245664	0.999925535389766
ENSDARG00000009922	1306.8922947029	-0.145402393061064	0.288422174439277	-0.504130423895948	0.614169728753162	0.999925535389766
ENSDARG00000009930	153.615283248512	-0.214892478380321	0.417867150491619	-0.514260281353777	0.607070027020706	0.999925535389766
ENSDARG00000009941	316.272864324484	0.0158154880761133	0.31849474323376	0.0496569830808965	0.960395736669662	0.999925535389766
ENSDARG00000009942	473.531559439949	-0.570705325499287	0.285945395823114	-1.99585422194497	0.0459497928112907	0.999925535389766
ENSDARG00000009949	39.6398688614005	0.359574784659621	0.6052090107964	0.594133230413164	0.552423006576722	0.999925535389766
ENSDARG00000009950	1021.32542371189	-0.195799011442466	0.266720477689697	-0.734098158260868	0.462888915950758	0.999925535389766
ENSDARG00000009953	1465.85170427087	-0.044964820003224	0.22745921173066	-0.197683002860609	0.843293089032019	0.999925535389766
ENSDARG00000009958	906.20990711413	0.077614674616825	0.269082958157467	0.288441435118329	0.773008854173981	0.999925535389766
ENSDARG00000009961	4.87123701053266	-1.11068630043113	1.59455627036405	-0.696548827453764	0.486085190052658	0.999925535389766
ENSDARG00000009982	818.523048732713	-0.0921678091921222	0.271365981742768	-0.339643932523162	0.73412468942846	0.999925535389766
ENSDARG00000010002	170.154209812499	-0.565618671756069	0.444596550835431	-1.2722066122493	0.20329971889155	0.999925535389766
ENSDARG00000010008	305.988029136027	0.243133377510041	0.323965938441949	0.750490556752181	0.452959309108184	0.999925535389766
ENSDARG00000010010	260.26428918325	-0.260004611135151	0.331348193399255	-0.784686973747463	0.432637122072969	0.999925535389766
ENSDARG00000010018	37.348821049472	0.386171805116033	0.655178103855132	0.589415004628147	0.555582913515658	0.999925535389766
ENSDARG00000010021	131.956497270652	-0.636710705709127	0.487733103320992	-1.30544902811341	0.191739992959665	0.999925535389766
ENSDARG00000010023	125.704108096308	0.194072481486249	0.446272034356627	0.434874844367147	0.663653274857667	0.999925535389766
ENSDARG00000010029	89.4764114500054	-0.266029407281087	0.422739395416963	-0.629298830828608	0.529153436649107	0.999925535389766
ENSDARG00000010031	213.959926195118	0.0309365043062929	0.319302667254193	0.0968877102478592	0.922815568689199	0.999925535389766
ENSDARG00000010032	8.62599647351943	1.77768636419851	1.47510224754416	1.2051275544852	0.228154064033181	0.999925535389766
ENSDARG00000010035	62.1581708961286	-0.00118967406485948	0.503078743622223	-0.00236478698402897	0.998113174734445	0.999925535389766
ENSDARG00000010042	678.893950922016	-0.155497591840045	0.247021548601071	-0.629489988710122	0.529028320853132	0.999925535389766
ENSDARG00000010051	927.029589667292	0.0655395382928843	0.230508578385261	0.284325810136856	0.776160708363537	0.999925535389766
ENSDARG00000010052	643.015373462322	-0.448649068189719	0.250714234594486	-1.78948382773471	0.0735369297061277	0.999925535389766
ENSDARG00000010070	66.88667464629	0.622558027883804	0.501019019110322	1.24258362285189	0.214021307956281	0.999925535389766
ENSDARG00000010078	906.07340582475	-0.0054835466246665	0.260231187155476	-0.0210718272648479	0.983188358489525	0.999925535389766
ENSDARG00000010083	2805.72091139072	-0.177536762837281	0.237902153273694	-0.746259587793788	0.455510618539428	0.999925535389766
ENSDARG00000010085	209.882833490066	0.247102449693624	0.34094580517907	0.724755799719672	0.468601856238133	0.999925535389766
ENSDARG00000010096	37.227409195951	0.537061439295785	0.743384840962332	0.722454117574613	0.470015324857351	0.999925535389766
ENSDARG00000010098	1051.23855097088	-0.279952428066497	0.265742940346193	-1.05347080039753	0.29212527009552	0.999925535389766
ENSDARG00000010108	1208.95102575001	0.159916702225103	0.277174857412677	0.576952410899982	0.563971603887925	0.999925535389766
ENSDARG00000010113	2167.65424121919	-0.389806328441718	0.278770615857266	-1.39830493699273	0.162021515960913	0.999925535389766
ENSDARG00000010132	825.938466181942	-0.0724043715061155	0.25927616041221	-0.279255799650085	0.780048524200722	0.999925535389766
ENSDARG00000010137	5743.74578038767	-0.193035737674802	0.242311082567755	-0.796644279036741	0.425657653621892	0.999925535389766
ENSDARG00000010144	5705.00865103037	0.0803085636213362	0.217728072070633	0.368847998595622	0.712241025541442	0.999925535389766
ENSDARG00000010145	10.5977096981739	-1.11677416837409	1.28191483732264	-0.87117656794311	0.383657752049729	0.999925535389766
ENSDARG00000010149	8549.80835436963	-0.423455045558133	0.262525643635329	-1.61300450384324	0.106743529302476	0.999925535389766
ENSDARG00000010155	173.210134235809	-0.555643930825869	0.395700723852987	-1.4042024624456	0.160258568809689	0.999925535389766
ENSDARG00000010160	4969.1705904764	-0.417449849359391	0.357458121116395	-1.16782869012916	0.24287587290482	0.999925535389766
ENSDARG00000010169	11.5364464994244	-0.114215337262082	1.38366342188968	-0.0825456071579145	0.934212852783694	0.999925535389766
ENSDARG00000010181	212.302092407109	0.310670988567396	0.438890164620683	0.707855891088145	0.479034753754814	0.999925535389766
ENSDARG00000010186	114.996625403713	0.148036964994516	0.449635460582188	0.329237744734007	0.741975995619193	0.999925535389766
ENSDARG00000010192	79.8085903352549	-0.239671170412644	0.50085162356992	-0.478527290586261	0.632274955074535	0.999925535389766
ENSDARG00000010194	1561.1351495301	-0.251980712672977	0.260940329111219	-0.965664117659546	0.334212280151892	0.999925535389766
ENSDARG00000010207	148.777171072198	-0.0951008589344339	0.347937227209683	-0.273327633542132	0.784601375277563	0.999925535389766
ENSDARG00000010238	928.229083959609	-0.0973970149393259	0.238783034557166	-0.407889174873555	0.683355040518035	0.999925535389766
ENSDARG00000010244	941.21106138402	-0.460785160815493	0.370897510673746	-1.242351721311	0.214106820115537	0.999925535389766
ENSDARG00000010248	152.616715205498	-0.105085986885105	0.402659025961582	-0.260980085158034	0.794107864941034	0.999925535389766
ENSDARG00000010266	1480.64049372998	0.15124904395505	0.236941961706289	0.63833794092807	0.523253719159263	0.999925535389766
ENSDARG00000010267	15.9479171421562	-0.718365160484373	1.0097331987576	-0.711440568031502	0.476811267312983	0.999925535389766
ENSDARG00000010270	504.070965694257	-0.219969918406301	0.272793954207249	-0.806359213661986	0.420035757079946	0.999925535389766
ENSDARG00000010279	228.133931221357	0.167310046194525	0.325353810231577	0.514240316028383	0.607083983990372	0.999925535389766
ENSDARG00000010280	879.688124446556	0.264486879629487	0.250142197037557	1.05734611257842	0.290353655315158	0.999925535389766
ENSDARG00000010281	198.191397583727	0.527164165975527	0.426334536046439	1.23650354687218	0.216271448137081	0.999925535389766
ENSDARG00000010300	45.4285114147883	-0.204898385266424	0.566801386193055	-0.361499442763598	0.717726121469269	0.999925535389766
ENSDARG00000010301	1187.55767993497	-0.356093025806933	0.282182197078597	-1.26192590990334	0.206975447735871	0.999925535389766
ENSDARG00000010316	483.199611555701	-0.0128388961584573	0.360251123431188	-0.0356387400993343	0.971570417798153	0.999925535389766
ENSDARG00000010318	9.54169435965166	1.71676788307477	1.54983675418861	1.1077088463898	0.267987577610705	0.999925535389766
ENSDARG00000010331	48.2712218965747	0.296682631830305	0.617205575355454	0.480686895382373	0.630739046277398	0.999925535389766
ENSDARG00000010350	12.181218983508	-2.32107908945688	1.13184280814764	-2.05070798943851	0.0402953924620047	0.999925535389766
ENSDARG00000010381	3870.11103770782	0.0226665634235683	0.217029529031563	0.104439997288442	0.916820182974309	0.999925535389766
ENSDARG00000010385	419.151118894141	-0.584949392411084	0.300446082558511	-1.9469363269104	0.0515423687941852	0.999925535389766
ENSDARG00000010400	439.433963703814	0.285337865198639	0.279466599463105	1.02100882805607	0.307250256173782	0.999925535389766
ENSDARG00000010407	11.3405760499259	1.3720367360728	1.34961941610591	1.01661010481871	0.309338945262703	0.999925535389766
ENSDARG00000010408	1218.24538736556	-0.164121443814158	0.270263799107434	-0.607263882015207	0.543675803577757	0.999925535389766
ENSDARG00000010411	562.484742289223	-0.0373793661985055	0.247567709744253	-0.150986436143549	0.879986415620682	0.999925535389766
ENSDARG00000010415	4.70693195400721	-1.38540417688005	1.88227717330865	-0.736025595234096	0.461715121381988	0.999925535389766
ENSDARG00000010423	14.9159557383085	-0.601090455420758	1.01850711927625	-0.590168143201483	0.555077927457738	0.999925535389766
ENSDARG00000010432	662.652114305259	0.123620472626029	0.254872055568528	0.485029527267225	0.627655400447184	0.999925535389766
ENSDARG00000010434	15.8545032535385	-0.170690554472019	1.02445060147665	-0.166616676515182	0.867671671164062	0.999925535389766
ENSDARG00000010437	21.3435751893811	-0.176715536878006	1.16786823261497	-0.151314619186382	0.879727537619684	0.999925535389766
ENSDARG00000010442	147.582111194028	0.189259648068676	0.382648108543688	0.494604948627539	0.620879008353894	0.999925535389766
ENSDARG00000010445	45.8856181614216	0.768438327313495	0.59420049433634	1.29323071023655	0.195931277131083	0.999925535389766
ENSDARG00000010481	7597.85527187589	-0.20341896993053	0.235080711508945	-0.865315442618908	0.386865677182867	0.999925535389766
ENSDARG00000010482	9.23631624846955	-1.47075567920672	1.23644458469184	-1.18950391907235	0.234241429744228	0.999925535389766
ENSDARG00000010487	1456.4811789488	0.0702696672677899	0.254984023150798	0.27558458918123	0.782867147524175	0.999925535389766
ENSDARG00000010515	52.8843295163554	-0.204830638772188	0.575590870364548	-0.355861514346918	0.721944278653627	0.999925535389766
ENSDARG00000010516	6247.36196642096	-0.516467817311568	0.345485075328978	-1.4949063047652	0.134938896624391	0.999925535389766
ENSDARG00000010519	686.96091162226	-0.375704942400315	0.349500629902455	-1.07497643854082	0.28238527722513	0.999925535389766
ENSDARG00000010524	86.1475353432199	0.284238651485086	0.510255375476093	0.557051753192954	0.577492070087527	0.999925535389766
ENSDARG00000010531	34.2593144733045	0.883657988237959	0.649372612305959	1.36078727604486	0.173580924070849	0.999925535389766
ENSDARG00000010553	1247.09270513787	-0.307160330242442	0.246608677246186	-1.24553739824738	0.212934277401851	0.999925535389766
ENSDARG00000010555	4.74705135053168	0.561827441280168	1.83365703001571	0.306397233552098	0.759302214446925	0.999925535389766
ENSDARG00000010563	312.971621866388	0.21559942127019	0.297348324391854	0.725073604201875	0.468406876754546	0.999925535389766
ENSDARG00000010571	1117.04473757357	-0.130723096542908	0.265373856666643	-0.492599754116395	0.622295421820858	0.999925535389766
ENSDARG00000010572	144.336821482128	-0.471013191261612	0.611984194168825	-0.76964927484986	0.44150796725586	0.999925535389766
ENSDARG00000010583	356.757085245844	-0.306781028654476	0.342572066360155	-0.895522603211754	0.370507788459459	0.999925535389766
ENSDARG00000010586	16.1481413012856	-0.510476727283672	0.919500435366475	-0.555167466647492	0.578780119325032	0.999925535389766
ENSDARG00000010591	2783.3219876061	-0.262683796216634	0.231958110477416	-1.13246221775121	0.257440160109264	0.999925535389766
ENSDARG00000010596	2068.8442273178	-0.222063626065935	0.251735741292024	-0.88212990704539	0.377706560908013	0.999925535389766
ENSDARG00000010601	14.8016175770113	-0.814527265896	0.901132404760179	-0.90389299240967	0.36605214532453	0.999925535389766
ENSDARG00000010602	36.2496329036608	-1.31088034172019	0.741838980651745	-1.76706856327301	0.0772167465312928	0.999925535389766
ENSDARG00000010603	143.571683153786	0.470601985556646	0.485359289155988	0.969595093925155	0.33224835934254	0.999925535389766
ENSDARG00000010610	450.297796901336	0.0400232281437916	0.366801998964039	0.109113985902011	0.913112081978885	0.999925535389766
ENSDARG00000010630	164.715701025637	-0.0107249308858587	0.357573933317636	-0.0299936038020189	0.976072154303855	0.999925535389766
ENSDARG00000010641	1124.84626673652	-0.0455490249517466	0.246179459690386	-0.185023661230846	0.853210477000262	0.999925535389766
ENSDARG00000010655	599.384568438348	-0.170137026412609	0.281493810104116	-0.604407700296076	0.545572617506228	0.999925535389766
ENSDARG00000010658	3105.92217877573	0.0331305998140972	0.275635710387691	0.120197051998443	0.904327053010824	0.999925535389766
ENSDARG00000010680	118.454739710874	-1.06080735296867	0.528110207119457	-2.00868557105679	0.0445704898836868	0.999925535389766
ENSDARG00000010681	39.6444001810527	-0.43214668452633	0.716618900386262	-0.603035566454361	0.546485028963842	0.999925535389766
ENSDARG00000010710	1016.6474926085	-0.223691857719722	0.271576663767646	-0.823678495112182	0.410122261684004	0.999925535389766
ENSDARG00000010717	179.771042525223	-0.395840149190326	0.356833373224788	-1.10931369903276	0.26729487742636	0.999925535389766
ENSDARG00000010721	2459.44494280618	-0.0059215817874777	0.229690144839191	-0.0257807394898178	0.97943222440367	0.999925535389766
ENSDARG00000010727	89.3678698878576	-0.403351402873014	0.431909883464538	-0.933878612912388	0.350366512188327	0.999925535389766
ENSDARG00000010732	44.9957773671771	0.42225570468564	0.643358678986202	0.656330159952185	0.511611716086719	0.999925535389766
ENSDARG00000010738	22.5319290743157	-0.445911203228706	0.75581876646952	-0.589971065830486	0.555210047903578	0.999925535389766
ENSDARG00000010745	2830.55519248584	-0.0678010543913764	0.234899940593337	-0.288638022726259	0.772858395383073	0.999925535389766
ENSDARG00000010752	62.796549575212	-0.652528524908852	0.485453465081153	-1.34416287418974	0.178895724106559	0.999925535389766
ENSDARG00000010756	9.62910365684768	-1.09237266747892	1.32182715417763	-0.826411126467241	0.408570913902742	0.999925535389766
ENSDARG00000010758	14.823122512467	0.0523090799589407	1.04260340756009	0.0501715988837546	0.959985643848762	0.999925535389766
ENSDARG00000010767	69.4481796749891	0.616848599025713	0.529381886164768	1.16522422687073	0.243928241439685	0.999925535389766
ENSDARG00000010770	515.455195077874	0.167909568324386	0.299869883094134	0.559941420564986	0.575519394892639	0.999925535389766
ENSDARG00000010773	278.062356654302	-0.160293578269425	0.329666711037663	-0.486229191187923	0.626804676750825	0.999925535389766
ENSDARG00000010779	730.510804452395	0.20667979934683	0.246109312756496	0.839788616822162	0.401026916974195	0.999925535389766
ENSDARG00000010784	1203.79472275999	-0.185624571215601	0.254369137100894	-0.729744863434333	0.465546152579684	0.999925535389766
ENSDARG00000010785	34.6062932922266	-0.579270711010388	0.643513305363241	-0.900168972704317	0.368030335242577	0.999925535389766
ENSDARG00000010789	203.300208474131	0.181212236706725	0.407462923114937	0.444733069996674	0.656512667642587	0.999925535389766
ENSDARG00000010791	4336.1958940276	0.518221368947573	0.302608821589927	1.71251243180818	0.0868022755812497	0.999925535389766
ENSDARG00000010792	3826.74558178241	-0.430926965550373	0.261063119944051	-1.65066197647039	0.0988076160454239	0.999925535389766
ENSDARG00000010816	412.876611605218	0.439858734604556	0.294679343698294	1.49266904522125	0.135523840014307	0.999925535389766
ENSDARG00000010823	355.891146658098	0.00451048894975048	0.323011337055478	0.0139638719521965	0.988858804231265	0.999925535389766
ENSDARG00000010831	108.459712988822	0.145481549457534	0.407092201411625	0.357367566740568	0.720816653803239	0.999925535389766
ENSDARG00000010844	721.165440707405	-0.686368841924776	0.32966908486756	-2.08199334857411	0.0373430772757259	0.999925535389766
ENSDARG00000010862	7.85439665663988	-1.23451822388124	1.42852390950626	-0.864191502617504	0.38748269938013	0.999925535389766
ENSDARG00000010873	1559.8988827877	-0.0878411368651145	0.235335571400023	-0.37325907147204	0.708955635010953	0.999925535389766
ENSDARG00000010878	1861.84117121107	-0.358658387856411	0.332478281426216	-1.07874230556622	0.280702620701735	0.999925535389766
ENSDARG00000010905	107.740968558016	0.156293273138197	0.431101059291493	0.362544395959181	0.716945253527224	0.999925535389766
ENSDARG00000010918	245.25419365411	0.21690984593831	0.358941187375221	0.604304698283516	0.545641083279951	0.999925535389766
ENSDARG00000010934	31.0344730434628	0.796095615475616	0.747908641898824	1.06442895679672	0.287134421834282	0.999925535389766
ENSDARG00000010941	228.421688338477	0.575784473853223	0.480084356950089	1.19934021077276	0.230395685626022	0.999925535389766
ENSDARG00000010945	45.2151095813582	0.21545980680034	0.590296867829694	0.365002456463147	0.715109572578174	0.999925535389766
ENSDARG00000010946	421.176543756484	-0.687544096422314	0.350698111044191	-1.960501282357	0.0499372282439647	0.999925535389766
ENSDARG00000010948	1841.28650262082	0.121032225805098	0.315382234663726	0.383763612855835	0.70115365954354	0.999925535389766
ENSDARG00000010953	387.412321121532	0.0933990293069356	0.346384334006923	0.269639877261507	0.78743731860963	0.999925535389766
ENSDARG00000010956	185.449714804882	-0.105229167961878	0.326045632589776	-0.322743681999493	0.746889367474258	0.999925535389766
ENSDARG00000010957	605.187053769982	0.0342704473596538	0.310946562396151	0.110213301911319	0.912240213142267	0.999925535389766
ENSDARG00000010962	6.42051999841897	0.827826984349141	1.58015237036695	0.523890606927293	0.600354628343225	0.999925535389766
ENSDARG00000010965	2703.74579532235	-0.313199255300271	0.238520092421964	-1.31309380320964	0.189151341709915	0.999925535389766
ENSDARG00000010978	54.4635574365004	-0.776887243840752	0.607007396403935	-1.27986454274401	0.200592779659745	0.999925535389766
ENSDARG00000010981	48.2256688813646	0.624486251786337	0.580972715088179	1.07489772853025	0.282420519069146	0.999925535389766
ENSDARG00000011000	2127.21151414544	0.186662709869105	0.234127327954497	0.797270064541049	0.425294202093166	0.999925535389766
ENSDARG00000011020	2251.58642341962	-0.228086284476204	0.727141829910033	-0.313675097613934	0.753767816093967	0.999925535389766
ENSDARG00000011026	26.1330552349824	0.169664877081329	0.753436785532395	0.225187939239574	0.82183307160637	0.999925535389766
ENSDARG00000011027	24.6873235033137	0.673399324031823	0.757892751543239	0.888515324444826	0.37426361638139	0.999925535389766
ENSDARG00000011042	166.637166969479	0.153010794897188	0.417809170426945	0.366221724479699	0.714199632758977	0.999925535389766
ENSDARG00000011049	5.84989451913965	-0.500886190862738	1.58458653106689	-0.316098982947618	0.751927378685685	0.999925535389766
ENSDARG00000011055	320.473227143196	-0.588177182381059	0.323361054433608	-1.81894873954842	0.0689192509368755	0.999925535389766
ENSDARG00000011065	453.592948034831	0.130581792887789	0.308287411485051	0.423571602417249	0.671878269125172	0.999925535389766
ENSDARG00000011066	81.3812527318341	0.418917418076343	0.423126987249285	0.990051286493665	0.322149051809688	0.999925535389766
ENSDARG00000011072	55.295745958562	-0.276607668037295	0.561790812598212	-0.492367731608175	0.622459406485031	0.999925535389766
ENSDARG00000011079	258.14996419398	0.515756377285744	0.361236466166949	1.42775280347079	0.153363021792065	0.999925535389766
ENSDARG00000011088	512.365247175137	0.00545040442775681	0.266210110475519	0.0204740699668432	0.983665196908954	0.999925535389766
ENSDARG00000011091	22.6561117576802	-0.806603804666333	0.794557975623275	-1.01516041549216	0.310029366413016	0.999925535389766
ENSDARG00000011094	1506.24699037341	-0.497637580279161	0.267460176034667	-1.86060439971691	0.0628000630661385	0.999925535389766
ENSDARG00000011122	345.534867281506	-0.17771284515586	0.365300142870847	-0.486484466606658	0.626623715993292	0.999925535389766
ENSDARG00000011125	4206.30030664573	-0.400236865058776	0.293305054228877	-1.36457541146378	0.172386537335431	0.999925535389766
ENSDARG00000011141	3905.08815532744	0.0964803299909288	0.24515380466963	0.393550204619284	0.69391315114629	0.999925535389766
ENSDARG00000011146	11.0834851959381	-0.954256364568796	1.12360297856517	-0.849282515953607	0.395724107314444	0.999925535389766
ENSDARG00000011152	75.9331917384081	-0.0399165086621969	0.470317600859129	-0.0848713902887781	0.932363636941824	0.999925535389766
ENSDARG00000011157	21.6172941788104	-0.82135920197436	0.830841368765939	-0.988587271712694	0.322865116217684	0.999925535389766
ENSDARG00000011163	675.349083107767	0.355986379144932	0.32643989045619	1.09051126885091	0.275487992103604	0.999925535389766
ENSDARG00000011166	160.931147243872	0.661425229840629	0.523717497852417	1.26294277459299	0.206609746107696	0.999925535389766
ENSDARG00000011170	1538.05320145898	-0.109894658915063	0.236277100843903	-0.465109223545386	0.641853241127836	0.999925535389766
ENSDARG00000011171	215.422483267324	-0.507524945888168	0.387636783208252	-1.30927963463031	0.190439645528316	0.999925535389766
ENSDARG00000011175	883.304485804484	-0.00611350933726154	0.232271342772777	-0.0263205493380308	0.979001664586739	0.999925535389766
ENSDARG00000011188	957.096436646266	0.210859676255549	0.235873827679627	0.893951136206375	0.371348035928305	0.999925535389766
ENSDARG00000011190	43.2594967958567	0.425416770031668	0.854893959498675	0.497625191177091	0.618748244734742	0.999925535389766
ENSDARG00000011196	554.242591479619	0.0920979086480713	0.28901960614893	0.31865626652544	0.749987181293043	0.999925535389766
ENSDARG00000011201	6290.87506556878	-0.508249591603468	0.371966265834982	-1.36638625135148	0.171817761804963	0.999925535389766
ENSDARG00000011219	384.984880002443	0.0874982224824172	0.297883706310606	0.293732824685557	0.768962069692892	0.999925535389766
ENSDARG00000011222	318.913075543479	0.294264501812064	0.318131189625443	0.924978472429945	0.354977105506426	0.999925535389766
ENSDARG00000011233	95.9760893347121	0.0694946853813128	0.419747477043408	0.165563080618889	0.868500803631307	0.999925535389766
ENSDARG00000011235	3111.34838902512	-0.424632200439508	0.231045012885084	-1.83787650353098	0.0660806051480672	0.999925535389766
ENSDARG00000011239	11.1770273448207	2.81598719448433	1.57020440856936	1.79338892383446	0.0729107574027352	0.999925535389766
ENSDARG00000011240	474.937303856618	0.109137620749588	0.276480406503675	0.394739078004566	0.693035459790287	0.999925535389766
ENSDARG00000011245	5.68100838039204	0.00273907886106954	2.02698619680402	0.00135130612403197	0.99892181403485	0.999925535389766
ENSDARG00000011246	155.580259265845	0.102778719903678	0.358252725543939	0.286888870831696	0.774197412257065	0.999925535389766
ENSDARG00000011247	159.939152953939	0.172100836635833	0.331119066463589	0.519755139665922	0.603234249943982	0.999925535389766
ENSDARG00000011257	6.0491145307751	0.286343091785152	1.62232094548525	0.176502123443586	0.859899480604227	0.999925535389766
ENSDARG00000011262	154.710924342781	-0.0277437368881496	0.334906111594033	-0.0828403421965021	0.933978490917358	0.999925535389766
ENSDARG00000011272	186.478898267161	0.525756741243984	0.376284377721721	1.39723244538418	0.162343682902268	0.999925535389766
ENSDARG00000011273	296.934450135069	0.155662349173727	0.38004815792307	0.40958585360447	0.682109775937154	0.999925535389766
ENSDARG00000011298	16.39555928404	-0.209224016125276	0.883325654277437	-0.236859435828819	0.812765840086081	0.999925535389766
ENSDARG00000011299	499.378244781669	0.0337177941074057	0.254773865884735	0.132344006283048	0.894712201489978	0.999925535389766
ENSDARG00000011301	1241.78374360236	0.0845807379893322	0.270316852814355	0.312894801447765	0.754360587265929	0.999925535389766
ENSDARG00000011312	1354.50105233863	-0.251841615688047	0.225334278089727	-1.11763562039045	0.263722649068057	0.999925535389766
ENSDARG00000011317	9.5396705161942	0.459461046233806	1.23976179214827	0.37060429603791	0.710932281812524	0.999925535389766
ENSDARG00000011326	13.3967638453798	-0.364171804407795	1.05098326943381	-0.346505805562427	0.728962621937622	0.999925535389766
ENSDARG00000011333	335.525864218972	0.51933158447146	0.295088547052277	1.75991779301233	0.0784217460019106	0.999925535389766
ENSDARG00000011334	10.2673804991081	0.15078687173111	1.45681903299241	0.103504188451865	0.917562825446795	0.999925535389766
ENSDARG00000011360	302.702434189538	0.405715312982777	0.29292187100679	1.38506323064341	0.166033133825003	0.999925535389766
ENSDARG00000011370	3261.67508768154	0.00539010744464353	0.238977855750847	0.0225548406052448	0.982005366630125	0.999925535389766
ENSDARG00000011371	5.13735919815391	-1.90974976175881	1.80111536237428	-1.06031507012484	0.289001285492103	0.999925535389766
ENSDARG00000011404	717.96950732679	-0.2551431755194	0.280589508862169	-0.909311173300963	0.363185894360808	0.999925535389766
ENSDARG00000011405	6555.93264326998	-0.6104691667562	0.350835175242874	-1.74004549667401	0.0818510294154174	0.999925535389766
ENSDARG00000011410	81.7706955792116	0.86946883516998	0.506630989446846	1.71617775714686	0.086129512952859	0.999925535389766
ENSDARG00000011418	94.0722156926424	0.325411338952268	0.43390075414079	0.749967212194981	0.453274452267355	0.999925535389766
ENSDARG00000011459	403.895766418177	-0.096440184230841	0.279082664686155	-0.345561356665753	0.72967239165398	0.999925535389766
ENSDARG00000011462	1547.97560218599	-0.095364490189826	0.257358982431586	-0.370550463359782	0.710972383785441	0.999925535389766
ENSDARG00000011466	52.7867305557147	-0.418038288439397	0.565826402318604	-0.738810148707075	0.460022288361919	0.999925535389766
ENSDARG00000011473	25.8898321024154	-0.479638381535141	0.874816295920889	-0.548273258936314	0.583504286033118	0.999925535389766
ENSDARG00000011487	57.2567826703402	0.324705735022279	0.593522888821717	0.547082077435795	0.584322344772844	0.999925535389766
ENSDARG00000011488	52.1233490962981	0.186938192308524	0.58326913487503	0.32050074507813	0.748588765639613	0.999925535389766
ENSDARG00000011490	32.8445958234244	0.19324874016953	0.67496416136641	0.28630963128222	0.774640982064622	0.999925535389766
ENSDARG00000011493	367.972438578601	-0.136504895187266	0.2767810876408	-0.493187220090769	0.621880307078329	0.999925535389766
ENSDARG00000011496	905.457408686136	0.103200333865382	0.249225733024712	0.4140837810482	0.678812750393518	0.999925535389766
ENSDARG00000011498	104.583937307598	-0.310902334911136	0.49221190611282	-0.631643263907301	0.527620009413185	0.999925535389766
ENSDARG00000011506	234.162956795503	-0.163578031774659	0.37967036993765	-0.430842237706151	0.666583085575338	0.999925535389766
ENSDARG00000011510	6334.20311759969	-0.143119234206799	0.220238977421986	-0.649836082069058	0.515798109174035	0.999925535389766
ENSDARG00000011533	393.870581131979	0.200083686835326	0.309161975601738	0.647180774562888	0.517514952546027	0.999925535389766
ENSDARG00000011537	15.5924209729438	0.219331286797621	1.02864488934415	0.213223522587532	0.831152621742779	0.999925535389766
ENSDARG00000011545	606.325708473567	-0.0211007249678134	0.330424339961055	-0.0638594752744317	0.949082120429205	0.999925535389766
ENSDARG00000011549	60.3733079449878	-0.259091897400977	0.543992886728859	-0.476278097971004	0.633876266817179	0.999925535389766
ENSDARG00000011553	3067.60076734514	-0.211559003056172	0.252963950393628	-0.836320759250372	0.402974477655691	0.999925535389766
ENSDARG00000011555	1001.76334518111	-0.0590510248985048	0.227781745482523	-0.25924388617452	0.795447071929622	0.999925535389766
ENSDARG00000011564	6474.97781141458	-0.315800508349167	0.272170917036364	-1.16030217992385	0.245925797291654	0.999925535389766
ENSDARG00000011570	455.766016596446	-0.0566205781209918	0.308443627346611	-0.183568643022619	0.85435186428738	0.999925535389766
ENSDARG00000011571	5.0955014669698	1.19137810407282	1.88523975997482	0.631950444376761	0.527419259396525	0.999925535389766
ENSDARG00000011579	118.125056708374	0.371219056041892	0.41531063739298	0.893834692923199	0.371410343982027	0.999925535389766
ENSDARG00000011582	792.540900605458	0.579990847900346	0.281563842834422	2.05989107856231	0.0394089547838572	0.999925535389766
ENSDARG00000011583	93.4016908236811	-0.441515769627804	0.497818899068535	-0.886900377735599	0.375132538281213	0.999925535389766
ENSDARG00000011594	2552.85585908289	0.109567355785452	0.245895040515798	0.445585870929399	0.655896418525203	0.999925535389766
ENSDARG00000011597	2292.8689900315	0.162078381209086	0.234317373951501	0.69170449666542	0.489122922527891	0.999925535389766
ENSDARG00000011600	658.256013388675	0.285565034924637	0.292994614664521	0.97464260649162	0.329737571412174	0.999925535389766
ENSDARG00000011602	1354.18628141543	-0.0988139645814811	0.275247730787732	-0.359000106190467	0.71959500983403	0.999925535389766
ENSDARG00000011605	248.612736490213	0.0561340863566646	0.394080718799356	0.142443118069029	0.886730006297185	0.999925535389766
ENSDARG00000011609	3346.58288287081	-0.181409862381359	0.239945655433489	-0.756045622304024	0.449621842871502	0.999925535389766
ENSDARG00000011611	5344.29701748981	-0.07756775058855	0.222510440986633	-0.348602745312117	0.727387566423179	0.999925535389766
ENSDARG00000011613	2112.48509679466	-0.248526328762754	0.218056896510204	-1.13973156887118	0.254398150827477	0.999925535389766
ENSDARG00000011618	5.7671756722847	1.29797348141588	1.65184335461574	0.785772741579252	0.432000638659562	0.999925535389766
ENSDARG00000011648	1850.9577432066	-0.688284732857122	0.347131490799191	-1.98277814344214	0.0473922164358942	0.999925535389766
ENSDARG00000011661	84.1606374209594	-0.282338436599732	0.470818020660932	-0.599676359463445	0.54872194641809	0.999925535389766
ENSDARG00000011662	871.859848004531	0.121118604266189	0.307861398098517	0.393419262740537	0.694009844733121	0.999925535389766
ENSDARG00000011665	5791.80576726752	-0.204665519393498	0.226753130216726	-0.902591815151057	0.366742572106913	0.999925535389766
ENSDARG00000011672	111.708726916137	0.894602583990501	0.690494532378192	1.29559691212807	0.19511439352568	0.999925535389766
ENSDARG00000011683	47.9544404011359	-0.364769646661832	0.525678507853491	-0.693902530181993	0.48774333675009	0.999925535389766
ENSDARG00000011703	81.3116561841359	0.336022794877012	0.445622252648606	0.754052996410799	0.450817399840553	0.999925535389766
ENSDARG00000011723	136.541469766352	0.234657877580306	0.362495248356437	0.647340561412187	0.51741155552042	0.999925535389766
ENSDARG00000011724	9.96421708590769	0.846398015105914	1.24723738538322	0.678618220577033	0.497379794931227	0.999925535389766
ENSDARG00000011727	364.458473168569	-0.0782214051785698	0.263389041046642	-0.296980485094359	0.766481408009718	0.999925535389766
ENSDARG00000011740	2476.76658306294	-0.397848923389686	0.261901761877625	-1.51907692616281	0.128743133911203	0.999925535389766
ENSDARG00000011743	190.892345822943	0.279078018135692	0.3636271404055	0.767484016249383	0.442793792882902	0.999925535389766
ENSDARG00000011764	658.527948415143	-0.0270479500531096	0.295952952144067	-0.0913927360992936	0.927180533348545	0.999925535389766
ENSDARG00000011769	38.8520708882543	0.73384354239314	0.684411690292688	1.07222531818431	0.283618841179529	0.999925535389766
ENSDARG00000011770	100.622180254754	-0.351777933413565	0.422681793407112	-0.832252391516531	0.405266497056996	0.999925535389766
ENSDARG00000011777	1283.07290796951	0.27209598475651	0.304526725571876	0.893504451031469	0.371587089577633	0.999925535389766
ENSDARG00000011783	249.792734554971	-0.201905372338438	0.329900715312127	-0.61201859519283	0.540525454674662	0.999925535389766
ENSDARG00000011801	181.012937566889	0.23673351221386	0.365197305808868	0.648234552797492	0.516833256883878	0.999925535389766
ENSDARG00000011809	34.0552670041912	0.255154138871536	0.698765039671589	0.36515012112148	0.714999348851504	0.999925535389766
ENSDARG00000011819	418.518817752987	-0.0691000792974573	0.346332974275156	-0.199519203858881	0.841856622823509	0.999925535389766
ENSDARG00000011821	9.35347694627172	0.541379330335844	1.3326294737671	0.406248954411508	0.684559687548212	0.999925535389766
ENSDARG00000011824	5.03518630027459	2.70946285893369	1.88161889994194	1.43996367118618	0.149877677482979	0.999925535389766
ENSDARG00000011825	326.073207272038	0.0959928759366268	0.297712712087131	0.322434588915144	0.747123484065399	0.999925535389766
ENSDARG00000011837	198.975476333928	0.0650172982929059	0.385466444350989	0.16867174625894	0.866054843541837	0.999925535389766
ENSDARG00000011841	2216.0440502215	-0.405065463115888	0.355050240137517	-1.14086801619681	0.253924850963547	0.999925535389766
ENSDARG00000011845	9.82307630225048	-0.688144660465357	1.54643628130127	-0.444987400247949	0.656328859602037	0.999925535389766
ENSDARG00000011851	110.426951860205	0.552163076261871	0.468741102906505	1.17797025444983	0.23880846495245	0.999925535389766
ENSDARG00000011855	50.1441300148488	0.435600077680746	0.565888192070322	0.7697635041422	0.441440192320015	0.999925535389766
ENSDARG00000011862	8.65296634261042	-0.722449646929514	1.15744639289585	-0.624175470556347	0.532512354259071	0.999925535389766
ENSDARG00000011863	121.866003546027	-0.209358205571109	0.37159816625426	-0.563399458295117	0.573162905978028	0.999925535389766
ENSDARG00000011870	110.509136155936	0.329521057462561	0.599765485820928	0.549416505705609	0.582719649344569	0.999925535389766
ENSDARG00000011885	496.736293505002	0.0439565486685261	0.250088986925072	0.175763632013495	0.860479642228611	0.999925535389766
ENSDARG00000011890	310.820782933433	0.192964023523489	0.348981652370351	0.552934580407996	0.580308207295628	0.999925535389766
ENSDARG00000011897	12.68887421796	-0.85498357241636	0.949980747246383	-0.900000947276687	0.368119746581026	0.999925535389766
ENSDARG00000011921	1233.28666202989	-0.059665917471983	0.261569439440493	-0.228107372174711	0.819562769003868	0.999925535389766
ENSDARG00000011925	307.233094930866	-0.464644084860783	0.30347840452258	-1.53106144600879	0.125754207166319	0.999925535389766
ENSDARG00000011926	185.233617752048	0.379898449813876	0.333750218586526	1.13827176330488	0.255007020844474	0.999925535389766
ENSDARG00000011929	7.4134860973989	-1.03427307601161	1.93768678071846	-0.533766905107401	0.59350281350846	0.999925535389766
ENSDARG00000011932	2098.4852788005	0.382220771210284	0.298738533029978	1.27944918030353	0.200738924662727	0.999925535389766
ENSDARG00000011934	30.1131225879798	0.0829266670903837	0.721479693662123	0.114939710457352	0.908492909266304	0.999925535389766
ENSDARG00000011941	920.82794118402	0.0175489784823055	0.25663925775213	0.0683799455937286	0.945483185556637	0.999925535389766
ENSDARG00000011945	596.452115024689	0.0871244508597848	0.272969219060966	0.319173169632457	0.749595201307303	0.999925535389766
ENSDARG00000011948	324.809968810178	0.106295674980886	0.338809065118659	0.313733267271519	0.753723631889436	0.999925535389766
ENSDARG00000011956	8.85308017239895	0.139108964026623	1.59373340886405	0.0872849645071909	0.930445004989721	0.999925535389766
ENSDARG00000011958	881.272045131259	-0.250712174234579	0.263258027148911	-0.952343892225419	0.340922604597091	0.999925535389766
ENSDARG00000011961	213.396633987137	-0.19749303907013	0.344703003666482	-0.572936809280649	0.566687480352492	0.999925535389766
ENSDARG00000011973	86.9176814782496	-0.927190725257177	0.505771340934351	-1.83322116184817	0.0667696880710747	0.999925535389766
ENSDARG00000012002	254.004347012702	0.225883089634415	0.319890978959152	0.706125225442067	0.480110265791335	0.999925535389766
ENSDARG00000012016	5.10918819617572	0.69901995853452	1.91350210406978	0.365309218656093	0.714880597748664	0.999925535389766
ENSDARG00000012019	252.652608205565	0.0484256948740816	0.351325372336935	0.137837169436312	0.890369107758555	0.999925535389766
ENSDARG00000012021	139.059438385025	0.421149722800344	0.394018332028264	1.06885819406528	0.285133572221939	0.999925535389766
ENSDARG00000012025	968.508491891201	-0.0297896678660589	0.23273006565694	-0.128000942989338	0.898148226783244	0.999925535389766
ENSDARG00000012035	28.4910409364616	1.37604982663269	0.819868107967442	1.67837950184951	0.0932730366345287	0.999925535389766
ENSDARG00000012039	88.0053876768235	-0.35886795330539	0.528712437401016	-0.678758296418127	0.497291021823002	0.999925535389766
ENSDARG00000012040	342.291873084178	-0.14307728655023	0.284416499547687	-0.503055507601593	0.61492524685814	0.999925535389766
ENSDARG00000012051	21.5434091573162	0.347719131129418	0.786177976985891	0.442290602520476	0.658278930372484	0.999925535389766
ENSDARG00000012066	67.4864332493501	0.783370801413455	0.536876595906191	1.45912637538466	0.144530328032292	0.999925535389766
ENSDARG00000012071	19.8013738940647	0.636772488570895	0.852811926662706	0.746673995358819	0.455260370582287	0.999925535389766
ENSDARG00000012072	64.1071359689392	-0.0322480008927758	0.531040319162373	-0.0607260875099684	0.951577355188407	0.999925535389766
ENSDARG00000012073	333.668401989672	0.27114635375521	0.285596598001744	0.949403304004184	0.342415530592498	0.999925535389766
ENSDARG00000012078	8589.99499781591	0.263489049844292	0.236478137799497	1.11422160329974	0.265184129714964	0.999925535389766
ENSDARG00000012113	25.0222637171111	-0.0182719971504459	0.723015233423256	-0.0252719393807701	0.979838055910609	0.999925535389766
ENSDARG00000012126	97.5112177052964	-1.30253244058804	0.616495410348499	-2.11280152086084	0.0346177594596562	0.999925535389766
ENSDARG00000012135	163.380484735646	0.183479437947587	0.407820808313243	0.449902099665936	0.652781033550836	0.999925535389766
ENSDARG00000012137	4.9832933044565	1.68080473590349	1.77018847931533	0.949506086805843	0.342363277735017	0.999925535389766
ENSDARG00000012138	1642.04341139814	-0.225683326673437	0.229829474799127	-0.981959893832969	0.326119606962157	0.999925535389766
ENSDARG00000012140	1218.78674936531	-0.596552506968843	0.309107596444831	-1.92991862325621	0.0536169215191141	0.999925535389766
ENSDARG00000012141	1194.48640090672	-0.213628700682889	0.232968281414072	-0.916986206818392	0.359149867995501	0.999925535389766
ENSDARG00000012144	787.087280308477	-0.176195713072457	0.261306450863221	-0.674287651492713	0.500128453220482	0.999925535389766
ENSDARG00000012177	17.7151180038484	0.208729532612173	0.87939997822361	0.237354489175457	0.81238179332853	0.999925535389766
ENSDARG00000012184	13.7121853079181	-1.68346305480232	1.06729320318049	-1.57732013076226	0.114721882653587	0.999925535389766
ENSDARG00000012192	249.033862585773	0.299682160703608	0.314419423998173	0.953128648646558	0.340524892319759	0.999925535389766
ENSDARG00000012194	64.5849041805833	0.927823995646507	0.500361530333525	1.85430721468145	0.0636952205393801	0.999925535389766
ENSDARG00000012196	112.315831600699	0.172674094538627	0.475215667690828	0.3633594308405	0.716336403188009	0.999925535389766
ENSDARG00000012199	158.432178646938	-0.601144175557369	0.3789806969703	-1.58621317751305	0.112690959530504	0.999925535389766
ENSDARG00000012204	83.1011845997079	-0.784956638743968	0.48507161874567	-1.61822833661916	0.105613398195053	0.999925535389766
ENSDARG00000012215	101.350179367929	-0.749591921595691	0.496712952347589	-1.5091048422493	0.131271992323074	0.999925535389766
ENSDARG00000012219	147.741556984245	0.0300909318813605	0.436032785162934	0.0690107095275332	0.944981094854475	0.999925535389766
ENSDARG00000012222	379.896411334086	-0.228459585134836	0.28914910581324	-0.790109948610379	0.429463560296411	0.999925535389766
ENSDARG00000012234	482.860695201683	-0.663861428487871	0.303072856617931	-2.19043511812992	0.0284926954595681	0.999925535389766
ENSDARG00000012244	3051.67452303208	-0.328476990980361	0.266383940732247	-1.23309607207338	0.217539922773901	0.999925535389766
ENSDARG00000012247	6.49144536665885	-2.49940505592678	1.61509188972538	-1.54753117876888	0.121735212155292	0.999925535389766
ENSDARG00000012248	1841.44918583071	0.2123180115877	0.254723997686393	0.833521825647139	0.404550493830896	0.999925535389766
ENSDARG00000012261	1422.82399438476	0.235421098610008	0.274128212794984	0.858799231971341	0.390451291383389	0.999925535389766
ENSDARG00000012271	11.0999596294517	1.70519275798559	1.37686243007184	1.2384626965939	0.215544545650929	0.999925535389766
ENSDARG00000012281	23.7513513052228	-0.588190104757005	0.904282013142667	-0.650449855474685	0.515401682332985	0.999925535389766
ENSDARG00000012295	102.376977826056	0.258070408351138	0.40619399614715	0.635337820841765	0.52520811184363	0.999925535389766
ENSDARG00000012306	48.503559466617	-0.453880033110077	0.645191233744958	-0.703481401127491	0.481755793483897	0.999925535389766
ENSDARG00000012314	508.203617416403	0.148117355788397	0.277172903652262	0.53438613167694	0.593074411938615	0.999925535389766
ENSDARG00000012325	141.026662673395	0.180269679384503	0.365498037374241	0.493216545510259	0.621859588323964	0.999925535389766
ENSDARG00000012340	54.7070023511258	-0.931076393132682	0.555488699752557	-1.67613921497851	0.0937109270792571	0.999925535389766
ENSDARG00000012347	141.225634780719	0.333677919481747	0.405409978563667	0.823062916862431	0.410472215451218	0.999925535389766
ENSDARG00000012367	151.585514542112	0.547780997874921	0.551338731844756	0.993547099515518	0.320443409446599	0.999925535389766
ENSDARG00000012368	205.147065084347	0.212534863370306	0.483430836700617	0.439638614741339	0.660198868542503	0.999925535389766
ENSDARG00000012369	15.6012378847121	-0.0333937950747273	0.919996198606945	-0.0362977533225594	0.971044941349761	0.999925535389766
ENSDARG00000012378	1174.81682889219	0.144652933322945	0.244019703576951	0.592792021310399	0.553320348034689	0.999925535389766
ENSDARG00000012387	1754.10346241037	-0.144593128188721	0.251963783107085	-0.573864729310199	0.566059342309383	0.999925535389766
ENSDARG00000012388	39.0420394040084	0.0171158140268917	0.629651768084845	0.0271829841420938	0.978313787379309	0.999925535389766
ENSDARG00000012389	561.792031817189	0.422122645022321	0.326009380365544	1.29481748208904	0.195383199747806	0.999925535389766
ENSDARG00000012390	11.627897552997	1.88641134039395	1.06479564247891	1.771618200843	0.0764579563206205	0.999925535389766
ENSDARG00000012397	10.9376984644548	1.95459089239678	1.29236149020714	1.51241808674097	0.130427536579104	0.999925535389766
ENSDARG00000012399	662.022523188322	0.129980170606506	0.259757342775522	0.500390746292906	0.616799967891773	0.999925535389766
ENSDARG00000012403	78.7351841453612	0.42123402527397	0.427049404507894	0.986382420458763	0.323945488329511	0.999925535389766
ENSDARG00000012405	411.03374514815	2.09379861429889	1.12482665923742	1.86144113593324	0.0626819060110154	0.999925535389766
ENSDARG00000012407	36.7511062400118	0.458013268516629	0.757174894698977	0.604897589345876	0.545247045007547	0.999925535389766
ENSDARG00000012422	10.2242342591582	0.809302427910039	1.46855568242181	0.551087328589004	0.581573811364429	0.999925535389766
ENSDARG00000012426	19.8503066902819	-0.00456420830895769	0.958616221811712	-0.00476124668569835	0.996201089132529	0.999925535389766
ENSDARG00000012432	2158.02249629387	-0.0888389011153081	0.224870562287238	-0.395066834056429	0.692793564715086	0.999925535389766
ENSDARG00000012449	19.1614943406028	-1.03617499235474	0.991155036245587	-1.04542170948319	0.295828107363843	0.999925535389766
ENSDARG00000012450	338.334357141676	0.0964096610209558	0.311807185567735	0.309196405610134	0.75717212794392	0.999925535389766
ENSDARG00000012453	86.1290513596733	0.176335645416495	0.422424466178816	0.417437103043768	0.676358720857259	0.999925535389766
ENSDARG00000012458	4311.4111815216	-0.357364395279405	0.256421851403919	-1.39365811970712	0.163420868724165	0.999925535389766
ENSDARG00000012460	17.4807069793599	-0.577231722330585	0.854318392968861	-0.67566346116538	0.499254339665136	0.999925535389766
ENSDARG00000012467	7.04474229190814	1.4270628577105	1.42566451965192	1.00098083247447	0.316836075157581	0.999925535389766
ENSDARG00000012468	171.338606209326	-0.615802568199352	0.363212029431827	-1.69543549855068	0.0899928365702676	0.999925535389766
ENSDARG00000012485	581.548748538453	-0.273911779095215	0.274802150852053	-0.996759953464421	0.318881040858691	0.999925535389766
ENSDARG00000012495	353.763547047763	-0.102347957434442	0.311715588900153	-0.328337629168829	0.742656395786581	0.999925535389766
ENSDARG00000012499	3361.65777126696	-0.264504508921232	0.311624843253722	-0.848791470408778	0.395997337229236	0.999925535389766
ENSDARG00000012504	5.95328781714074	-1.27054458614683	1.6838560450843	-0.754544659477242	0.450522239439874	0.999925535389766
ENSDARG00000012505	3234.77715909054	-0.0695483243451619	0.219631338180546	-0.316659384408934	0.751502070451169	0.999925535389766
ENSDARG00000012506	229.666582733987	0.0189527625988101	0.411135257344591	0.0460986068702079	0.963231656386192	0.999925535389766
ENSDARG00000012513	1309.63201226904	0.0167021184420242	0.229066162317489	0.0729139488479962	0.941874593914701	0.999925535389766
ENSDARG00000012519	5800.75416428689	-0.0757387821281773	0.242361935457099	-0.312502794571814	0.754658439573886	0.999925535389766
ENSDARG00000012534	75.1167561405801	-0.742152718937661	0.622986613167468	-1.19128196858728	0.233542910110804	0.999925535389766
[truncated: 30,058 more rows]
