# Supplementary material for: Neuro-Transcriptomic Responses to Polypharmacological Agents in Danio rerio: Implications for Translational Drug Repurposing in Neurodevelopmental Disorders
Source: Brain Sci. 2026 Mar 18;16(3):323. doi: 10.3390/brainsci16030323 (PMC13025160; doi:10.3390/brainsci16030323)
Supplement: Supplementary file 1 [file brainsci-16-00323-s001.zip › Supplementary_Table_S4.csv]

	baseMean	log2FoldChange	lfcSE	stat	pvalue	padj	symbol	entrez	name	names
3	82.8727408260998	-4.1132935858774	0.786730902398895	-5.22833611001572	1.71042357060769e-07	0.000923058586937952	ARG2	384	arginase 2	ENSG00000081181
4	34.1295521690554	4.87487896051113	0.958769058211316	5.08451844452065	3.68559953581391e-07	0.00149174641212068	FOXQ1	94234	forkhead box Q1	ENSG00000164379
5	122.035113501076	2.2310849599947	0.456184613429672	4.89075013561074	1.00452414434276e-06	0.00325264917938186	TGFBI	7045	transforming growth factor beta induced	ENSG00000120708
6	66.3277989811813	2.58589921992481	0.578039787979981	4.47356613454153	7.69257508761093e-06	0.0207571317780702	COL11A1	1301	collagen type XI alpha 1 chain	ENSG00000060718
7	29.4279490154788	5.14201780437437	1.20485054016708	4.26776403624411	1.97442011389243e-05	0.0456655166341692	LAMB2	3913	laminin subunit beta 2	ENSG00000172037
8	22.1640499739907	-6.2193465527141	1.47024364266592	-4.23014687649789	2.33538778969623e-05	0.0472624103939775	SOX8	30812	SRY-box transcription factor 8	ENSG00000005513
11	21.1722382990745	5.73980085828842	1.39101778645468	4.12633175088119	3.68595442802151e-05	0.0559240079842461	MAT1A	4143	methionine adenosyltransferase 1A	ENSG00000151224
13	52.4286486258558	2.75235217220234	0.708649652306568	3.88393921205461	0.000102777613638383	0.118854968914673	CEBPB	1051	CCAAT enhancer binding protein beta	ENSG00000172216
19	173.951534198878	-1.34185633818216	0.361468652384646	-3.71223432330798	0.000205437657430022	0.160565967093752	RXRG	6258	retinoid X receptor gamma	ENSG00000143171
21	11.0144196585247	5.79947847612987	1.56311571796768	3.71020418352019	0.000207092153706849	0.160565967093752	ACSF2	80221	acyl-CoA synthetase family member 2	ENSG00000167107
22	7.96105429126254	-6.54531900252732	1.77909570119346	-3.67901456798337	0.000234136895022851	0.172303469564544	ADAM17	6868	ADAM metallopeptidase domain 17	ENSG00000151694
26	106.853332351026	2.55349263239874	0.715693642999693	3.56785708155275	0.000359912713534677	0.224114878158708	S100A16	140576	S100 calcium binding protein A16	ENSG00000188643
27	8.50345556461359	6.49279960811155	1.82797180047139	3.55191453524459	0.000382439057298491	0.229321790283799	ALPK3	57538	alpha kinase 3	ENSG00000136383
28	25.8710573992438	3.70043741379475	1.05876476454886	3.49505153335125	0.000473970232278588	0.26292637100505	LSR	51599	lipolysis stimulated lipoprotein receptor	ENSG00000105699
29	571.985865688793	0.914088874857608	0.261379695932054	3.49716863659994	0.000470224482063704	0.26292637100505	NR5A2	2494	nuclear receptor subfamily 5 group A member 2	ENSG00000116833
31	37.2131174758856	3.41155868732297	0.980833252786354	3.47822494560763	0.000504746155521636	0.263607750254687	IQGAP1	8826	IQ motif containing GTPase activating protein 1	ENSG00000140575
32	134.697175853565	-1.98071700961439	0.574777951311404	-3.44605600318387	0.000568832461517161	0.287793673498839	PER2	8864	period circadian regulator 2	ENSG00000132326
33	130.549679960485	-1.89420966493135	0.554510562423312	-3.41600285602011	0.000635475804969757	0.310578876659102	GNB3	2784	G protein subunit beta 3	ENSG00000111664
34	268.84830735029	-1.82921565420773	0.536598722538368	-3.40890795556624	0.000652234824361301	0.310578876659102	DUSP5	1847	dual specificity phosphatase 5	ENSG00000138166
35	180.057162623959	2.04455847170998	0.602568288416595	3.39307346737843	0.000691130993366533	0.310816966183449	TMEM38A	79041	transmembrane protein 38A	ENSG00000072954
36	738.992859087329	-1.52363195607702	0.448159664450196	-3.39975253673534	0.000674468645935557	0.310816966183449	MYC	4609	MYC proto-oncogene, bHLH transcription factor	ENSG00000136997
38	19.9479751297718	-3.78076493724365	1.12054625109279	-3.37403738003366	0.000740743082521817	0.320026213913478	RIPK4	54101	receptor interacting serine/threonine kinase 4	ENSG00000183421
39	10.8210009206326	-5.90514201677466	1.76637490788591	-3.34308531581342	0.000828524229798594	0.335345182010981	MAP3K19	80122	mitogen-activated protein kinase kinase kinase 19	ENSG00000176601
40	150.235963004602	-1.69469888317604	0.505959764979024	-3.34947361525141	0.000809652665773633	0.335345182010981	GLUL	2752	glutamate-ammonia ligase	ENSG00000135821
41	10.2547847635767	-4.83980767742475	1.4549337822208	-3.32647969039341	0.00087950428854332	0.347296937354057	SYPL2	284612	synaptophysin like 2	ENSG00000143028
42	40.3060996193447	3.37393603692109	1.01993745404485	3.30798327244556	0.000939704223042783	0.36223360407292	CAP2	10486	cyclase associated actin cytoskeleton regulatory protein 2	ENSG00000112186
43	2515.79462897008	-1.26790102871065	0.386059022785275	-3.28421550560639	0.00102266689978036	0.367932824609868	VSX1	30813	visual system homeobox 1	ENSG00000100987
44	397.996312641969	-1.56470017358781	0.474727155799734	-3.29599887950772	0.000980724063836931	0.367932824609868	PROCA1	147011	protein interacting with cyclin A1	ENSG00000167525
46	63.745955838912	1.70552298328762	0.52051923285496	3.2765801446627	0.00105072487473352	0.369809472215993	WDR53	348793	WD repeat domain 53	ENSG00000185798
47	24.1406768775192	-3.73169748629285	1.14779239434431	-3.25119551643711	0.00114920797824846	0.395865471656224	H2AX	3014	H2A.X variant histone	ENSG00000188486
48	32.6908070199988	3.135064174935	0.970215499317595	3.23130704172429	0.00123225492417204	0.407147086170312	CACNA2D1	781	calcium voltage-gated channel auxiliary subunit alpha2delta 1	ENSG00000153956
49	121.334671206068	-1.93204480620367	0.596876239850745	-3.23692698286465	0.00120824322586869	0.407147086170312	HSD17B12	51144	hydroxysteroid 17-beta dehydrogenase 12	ENSG00000149084
50	8.38078139082243	-5.64513344932437	1.75755487693154	-3.21192443173099	0.00131849051898598	0.423471065366393	NAGS	162417	N-acetylglutamate synthase	ENSG00000161653
51	257.564592648638	-1.52635235623404	0.475711249869328	-3.20856897257173	0.0013339730904068	0.423471065366393	ATP2B2	491	ATPase plasma membrane Ca2+ transporting 2	ENSG00000157087
52	122.239548404507	4.88387275004543	1.53314846521828	3.18551846793916	0.00144494881073197	0.446670993960291	TMOD4	29765	tropomodulin 4	ENSG00000163157
53	447.60658554738	-1.27707936966449	0.401335262712108	-3.18207615506884	0.00146223364298304	0.446670993960291	DNMBP	23268	dynamin binding protein	ENSG00000107554
54	19.3146860703789	-2.69449122224806	0.850131770556787	-3.16949832434014	0.00152702338687687	0.450126581531251	HTRA1	5654	HtrA serine peptidase 1	ENSG00000166033
56	113.003886665138	1.77393376816181	0.561363554478532	3.16004442042852	0.00157745087116552	0.456052314360175	COL2A1	1280	collagen type II alpha 1 chain	ENSG00000139219
57	18.5301206857356	3.90209646524612	1.23827641120345	3.15123217234978	0.00162583195770245	0.461793322722853	GMPR	2766	guanosine monophosphate reductase	ENSG00000137198
58	13.1962212175802	3.63233944804138	1.15461135394764	3.14594121703578	0.00165553275987358	0.462121989350918	KCNG2	26251	potassium voltage-gated channel modifier subfamily G member 2	ENSG00000178342
59	8.21231010576629	-5.52455702201818	1.76398849316786	-3.1318554760507	0.0017370536006612	0.476659284656014	EFEMP2	30008	EGF containing fibulin extracellular matrix protein 2	ENSG00000172638
60	107.597811544197	-1.78677147868306	0.573783597935609	-3.11401630355348	0.00184559291341952	0.481937891423582	RIPPLY2	134701	ripply transcriptional repressor 2	ENSG00000203877
61	207.537534882626	-1.28562863453347	0.412793420251185	-3.11446009423107	0.00184281882570002	0.481937891423582	C1orf174	339448	chromosome 1 open reading frame 174	ENSG00000198912
62	41.5133735216398	2.71264089303193	0.87098110504604	3.11446583320374	0.00184278297710533	0.481937891423582	XIRP2	129446	xin actin binding repeat containing 2	ENSG00000163092
64	185.882895918904	-1.60723515944803	0.518846648009216	-3.09770751264346	0.0019502380454786	0.494095677264802	PRDM8	56978	PR/SET domain 8	ENSG00000152784
66	48.0124226989306	-2.39843565168901	0.781251719877183	-3.06999087575264	0.00214065310550518	0.519762440519467	CDKN1A	1026	cyclin dependent kinase inhibitor 1A	ENSG00000124762
69	6.0379180647831	-6.10067918923294	1.99384469306527	-3.05975646470938	0.00221517037651904	0.519762440519467	H4C3	8364	H4 clustered histone 3	ENSG00000197061
73	9.76563132081528	-4.70107068638643	1.56310433427948	-3.007522008154	0.00263387052487054	0.58254313047138	GFRA4	64096	GDNF family receptor alpha 4	ENSG00000125861
75	459.625704642242	1.05950910915215	0.352482084185899	3.00585237289213	0.00264837541910536	0.58254313047138	CECR2	27443	CECR2 histone acetyl-lysine reader	ENSG00000099954
79	15.0685763319038	-3.79872287172344	1.27808242827073	-2.97220491237267	0.00295669277616831	0.593512682868279	PCDH20	64881	protocadherin 20	ENSG00000280165
80	1018.99758754569	-0.980028858051879	0.330812458875547	-2.96249077614265	0.00305160952394576	0.593512682868279	TFAP2C	7022	transcription factor AP-2 gamma	ENSG00000087510
82	14.4074555772896	-4.00642217347301	1.34771149672369	-2.97275951359967	0.00295135594085089	0.593512682868279	GRK7	131890	G protein-coupled receptor kinase 7	ENSG00000114124
83	148.049300440638	-1.45945269489568	0.49231649570957	-2.96446027629481	0.00303214387406704	0.593512682868279	DBP	1628	D-box binding PAR bZIP transcription factor	ENSG00000105516
84	5.10879371190994	-5.89311763023008	1.98314925679303	-2.97159561240484	0.00296256611864251	0.593512682868279	PKN1	5585	protein kinase N1	ENSG00000123143
85	133.250196851257	1.12696130622534	0.381568991649182	2.9534928961457	0.00314199840036835	0.593512682868279	SHISA3	152573	shisa family member 3	ENSG00000178343
86	15.5747213500612	-4.21739973715575	1.41762913132118	-2.97496689647263	0.00293020166757792	0.593512682868279	SHROOM2	357	shroom family member 2	ENSG00000146950
87	7.07558927956847	5.10720146893016	1.73231024051501	2.94820255026133	0.00319627566282727	0.594801183691649	AQP3	360	aquaporin 3 (Gill blood group)	ENSG00000165272
88	12.2400347268264	4.05029851808978	1.37747182029879	2.94038575483253	0.0032780386041659	0.602085702746632	SLC6A3	6531	solute carrier family 6 member 3	ENSG00000142319
89	9.68607085382055	-3.86496691537787	1.31577942393822	-2.93739729096062	0.00330979787180051	0.602085702746632	MTNR1A	4543	melatonin receptor 1A	ENSG00000168412
90	29.5293532361327	2.77727992166533	0.952252526166139	2.91653720557395	0.00353940507242603	0.636699645806415	S100A12	6283	S100 calcium binding protein A12	ENSG00000163221
91	770.173698856098	-1.10808867654268	0.382289047849102	-2.89856244320153	0.00374877652521123	0.646656286736538	NDRG1	10397	N-myc downstream regulated 1	ENSG00000104419
92	5.31251986771324	5.7974979100054	2.0003357081527	2.89826246983281	0.00375236420247311	0.646656286736538	F13B	2165	coagulation factor XIII B chain	ENSG00000143278
94	8.4882761139676	-4.57130763863802	1.57735605630951	-2.89808228164626	0.00375452075066303	0.646656286736538	ZCCHC4	29063	zinc finger CCHC-type containing 4	ENSG00000168228
95	11.783663371259	-3.38143597781817	1.17059186966895	-2.88865493211949	0.00386893381431671	0.648001474126064	SMIM14	201895	small integral membrane protein 14	ENSG00000163683
96	2229.26537837447	-0.8198268081882	0.28384406643824	-2.88829996862585	0.00387330298250309	0.648001474126064	ABCF2	10061	ATP binding cassette subfamily F member 2	ENSG00000033050
100	6.55503158469707	4.962290757828	1.73553645973034	2.85922587797379	0.00424676275915839	0.683671000994801	BSCL2	26580	BSCL2 lipid droplet biogenesis associated, seipin	ENSG00000168000
101	150.93965651424	1.26728702109216	0.443497152780582	2.85748626151642	0.00427011119003846	0.683671000994801	MMP16	4325	matrix metallopeptidase 16	ENSG00000156103
102	36.235339513614	2.077908012336	0.727880826783963	2.85473656658459	0.00430725399020814	0.683671000994801	DPY19L2	283417	dpy-19 like 2	ENSG00000177990
103	6.55958747548493	6.11787564804341	2.14660168071265	2.85002835086402	0.00437153322782211	0.687137116101359	SH3TC2	79628	SH3 domain and tetratricopeptide repeats 2	ENSG00000169247
105	34.4013465831434	1.91513984130983	0.673675806394339	2.84282116580685	0.00447161532271171	0.687672185706428	FGFRL1	53834	fibroblast growth factor receptor like 1	ENSG00000127418
106	36.1632766962654	-1.94482751358098	0.684645023514089	-2.84063631047624	0.0045023626735566	0.687672185706428	SAMSN1	64092	SAM domain, SH3 domain and nuclear localization signals 1	ENSG00000155307
107	337.203568583974	-1.08818963292399	0.390533411139128	-2.78641878488682	0.00532939707744841	0.690461272861217	SPAG1	6674	sperm associated antigen 1	ENSG00000104450
109	6.20760147635764	6.03985536807363	2.17162400865964	2.78126201588715	0.00541480150448069	0.690461272861217	MYOZ2	51778	myozenin 2	ENSG00000172399
110	15.6586817834121	4.41856431087265	1.58271790332096	2.7917573318665	0.00524226549722332	0.690461272861217	CAPN9	10753	calpain 9	ENSG00000135773
111	7.53799619874467	5.44401649236955	1.94520020653601	2.79869212129285	0.00513100351372186	0.690461272861217	TXLNB	167838	taxilin beta	ENSG00000164440
113	1365.41781091865	-0.762916649157379	0.273131357282323	-2.79322248733524	0.00521857850738079	0.690461272861217	CRX	1406	cone-rod homeobox	ENSG00000105392
114	34.8239645266263	-2.04592733130417	0.723322268699257	-2.82851423195271	0.00467646217356155	0.690461272861217	H1-6	3010	H1.6 linker histone, cluster member	ENSG00000187475
116	141.197507399599	1.09783558450205	0.39365367291069	2.78883612690469	0.00528978235788623	0.690461272861217	ZNF142	7701	zinc finger protein 142	ENSG00000115568
117	4.97027818158854	5.70863894871593	2.04260400321995	2.79478496062715	0.00519342477668886	0.690461272861217	SLC2A7	155184	solute carrier family 2 member 7	ENSG00000197241
120	39.9027040191785	2.16481737402418	0.773220021185157	2.79974304171023	0.0051143300063514	0.690461272861217	CACNA1I	8911	calcium voltage-gated channel subunit alpha1 I	ENSG00000100346
122	434.24715608482	0.810692551237926	0.287426018105694	2.8205259794533	0.00479449910933326	0.690461272861217	PLXNB1	5364	plexin B1	ENSG00000164050
126	5.28166363769012	5.78951493254954	2.04729919008195	2.82787926679041	0.00468574745470082	0.690461272861217	RNF213	57674	ring finger protein 213	ENSG00000173821
129	2947.2119391562	-1.13107768533313	0.407505807179627	-2.77561120701908	0.00550980527326719	0.691501917629425	ATF4	468	activating transcription factor 4	ENSG00000128272
131	153.016097060311	-1.4224764054118	0.514393571082058	-2.76534639112913	0.00568623787789968	0.695666602890023	PRKAR1A	5573	protein kinase cAMP-dependent type I regulatory subunit alpha	ENSG00000108946
132	14.8986948246251	3.17829339211694	1.14981537021494	2.7641771665679	0.00570665453758473	0.695666602890023	CD93	22918	CD93 molecule	ENSG00000125810
133	5.92641378732781	-6.0799655399095	2.19993046367779	-2.76370805363782	0.00571486461917067	0.695666602890023	H4C8	8365	H4 clustered histone 8	ENSG00000158406
134	108.446971779566	1.72264623336335	0.623952267070079	2.76086220738079	0.00576489933444956	0.696520300184615	ENO3	2027	enolase 3	ENSG00000108515
136	315.658956574294	0.80315364001152	0.291970578722175	2.75080332931683	0.00594493234725546	0.702543464978583	ATP1A1	476	ATPase Na+/K+ transporting subunit alpha 1	ENSG00000163399
137	6.2809735737749	4.90274055956558	1.78159252354812	2.75188658167556	0.00592530384562873	0.702543464978583	ABCB6	10058	ATP binding cassette subfamily B member 6 (Langereis blood group)	ENSG00000115657
138	263.805012533767	-0.851959713018053	0.31053958057625	-2.74348188220362	0.00607914027564564	0.713197688860166	TSPY9	728132	testis specific protein Y-linked 9	ENSG00000238074
139	181.874859712647	2.81450444948209	1.02940866580129	2.73409826727199	0.00625513734022152	0.7285659966776	PFN1	5216	profilin 1	ENSG00000108518
140	1113.64204223396	-0.997359352697187	0.365616600317563	-2.72788312081812	0.00637421888691345	0.737132884136634	ANHX	647589	anomalous homeobox	ENSG00000227059
142	5.54705259879061	5.86884278674012	2.16277307222613	2.71357307990678	0.00665618849912169	0.750912780045046	ADAMTS10	81794	ADAM metallopeptidase with thrombospondin type 1 motif 10	ENSG00000142303
143	712.299965400677	-0.932195907034214	0.343673767032622	-2.71244417367977	0.00667890304672555	0.750912780045046	MRPL47	57129	mitochondrial ribosomal protein L47	ENSG00000136522
145	45.774655608363	1.87904620870369	0.694418780694943	2.7059265402114	0.00681141115569745	0.760529286970632	FKBP9	11328	FKBP prolyl isomerase 9	ENSG00000122642
146	733.004406378804	-0.957410023805518	0.35508541410081	-2.69628091097458	0.00701185067435761	0.761891694079528	GPR27	2850	G protein-coupled receptor 27	ENSG00000170837
147	122.210604919168	1.08125289736947	0.40086486570688	2.69730023723283	0.00699042121940029	0.761891694079528	LARGE2	120071	LARGE xylosyl- and glucuronyltransferase 2	ENSG00000165905
148	23.7100224064642	-2.25728376101816	0.836173013904623	-2.69954151052719	0.00694350930065783	0.761891694079528	AATK	9625	apoptosis associated tyrosine kinase	ENSG00000181409
150	203.892217655258	-1.20535120611337	0.44784982624392	-2.69141827344793	0.00711489283896614	0.767934100419079	EFNA1	1942	ephrin A1	ENSG00000169242
151	14.5156965533897	-3.06877895768342	1.14263351824829	-2.68570710439861	0.00723765041264456	0.776010332322619	PPP1R3A	5506	protein phosphatase 1 regulatory subunit 3A	ENSG00000154415
152	2601.7784913113	-0.838277087037825	0.312801716731207	-2.67989925310469	0.00736443213195663	0.78440892247617	CDCA4	55038	cell division cycle associated 4	ENSG00000170779
155	1464.49747817426	-1.01585829537541	0.380597181151739	-2.66911670838256	0.00760510192980567	0.787036734300306	LETM2	137994	leucine zipper and EF-hand containing transmembrane protein 2	ENSG00000165046
158	579.303874656232	-0.979011042001274	0.367908631220074	-2.6610167822229	0.00779050740341414	0.798280473805538	PRDM1	639	PR/SET domain 1	ENSG00000057657
159	12.768035659415	2.82888792107557	1.06578710740278	2.65427110294971	0.00794799425162934	0.809295766879743	CNKSR2	22866	connector enhancer of kinase suppressor of Ras 2	ENSG00000149970
162	552.92116112109	-0.651576909772949	0.248464301982026	-2.62241659898525	0.00873086340138506	0.816186948376625	MOB2	81532	MOB kinase activator 2	ENSG00000182208
165	33.8420666540713	-1.7963273442984	0.685327127780803	-2.62112394429095	0.00876403926669316	0.816186948376625	MTFR1	9650	mitochondrial fission regulator 1	ENSG00000066855
166	172.394835085446	1.01481743586004	0.385771687646209	2.63061667913464	0.00852301072267236	0.816186948376625	PIK3C3	5289	phosphatidylinositol 3-kinase catalytic subunit type 3	ENSG00000078142
168	4.62061519700936	5.57740819984688	2.12922622158107	2.61945308737807	0.00880708853661486	0.816186948376625	GPR78	27201	G protein-coupled receptor 78	ENSG00000155269
174	108.173080859992	1.00638910285445	0.383161860546185	2.62653778071721	0.008625841618638	0.816186948376625	PTPRF	5792	protein tyrosine phosphatase receptor type F	ENSG00000142949
175	32.5294778011174	2.96619566852596	1.12828681896656	2.62893762354045	0.00856520700739549	0.816186948376625	PDLIM7	9260	PDZ and LIM domain 7	ENSG00000196923
176	1138.41615188372	0.617939153718375	0.236435527428408	2.61356303106979	0.00896035541770095	0.824250876207832	TMEM132E	124842	transmembrane protein 132E	ENSG00000181291
178	176.125158606386	-1.00116508789584	0.383629906466976	-2.60971595545309	0.00906174297493993	0.828272008659693	PITPNB	23760	phosphatidylinositol transfer protein beta	ENSG00000180957
179	4.56255137445757	5.59841139201544	2.15679064607474	2.59571386875416	0.0094394636646555	0.84062345098322	NRAP	4892	nebulin related anchoring protein	ENSG00000197893
180	3818.24618723558	-0.823676603685347	0.317456390360713	-2.59461339792038	0.00946973693610271	0.84062345098322	ANP32E	81611	acidic nuclear phosphoprotein 32 family member E	ENSG00000143401
181	41.8421802577778	1.69859750069278	0.653167518615778	2.60055414925183	0.00930733290332426	0.84062345098322	NOS1	4842	nitric oxide synthase 1	ENSG00000089250
182	25.9032042453911	-2.66491276803065	1.02605625652229	-2.59723845655705	0.00939766583854992	0.84062345098322	FGF3	2248	fibroblast growth factor 3	ENSG00000186895
185	8.3739653246137	-3.80637483908149	1.47036872515582	-2.58872130096354	0.00963330256746007	0.843044154417181	MYBPC2	4606	myosin binding protein C2	ENSG00000086967
186	280.550618023661	-1.13343664728036	0.438919795251576	-2.58233203319231	0.00981351191104862	0.854197622795039	HIGD1B	51751	HIG1 hypoxia inducible domain family member 1B	ENSG00000131097
187	2903.40797775885	-0.75670914755275	0.294688833608828	-2.56782429889152	0.0102339013153066	0.871673695225716	MYCL	4610	MYCL proto-oncogene, bHLH transcription factor	ENSG00000116990
189	2962.0360059392	-0.661945927543191	0.257402213686147	-2.57164038359945	0.0101217969663114	0.871673695225716	NSA2	10412	NSA2 ribosome biogenesis factor	ENSG00000164346
190	56.3766899704775	-1.85530120293476	0.722990670649019	-2.5661481928519	0.0102834883130396	0.871673695225716	ATP1B1	481	ATPase Na+/K+ transporting subunit beta 1	ENSG00000143153
191	15.3710931414979	2.43830447117499	0.949854131328799	2.56703044262588	0.0102573606752824	0.871673695225716	WFDC6	140870	WAP four-disulfide core domain 6	ENSG00000243543
192	407.284779547831	-1.06002071539402	0.414100078032295	-2.55981771467174	0.010472707902516	0.883089275738199	PHLDA1	22822	pleckstrin homology like domain family A member 1	ENSG00000139289
193	9.56932737059799	-3.91980379602361	1.53589351526123	-2.5521325255136	0.0107065785387599	0.88438523746185	ITGA10	8515	integrin subunit alpha 10	ENSG00000143127
194	130.087319314573	0.992568261872673	0.388411903911669	2.55545273426635	0.010604976284479	0.88438523746185	SEMA6B	10501	semaphorin 6B	ENSG00000167680
195	1547.40436047551	-0.809118774388426	0.316964235823535	-2.55271315480177	0.0106887484030653	0.88438523746185	PRDM13	59336	PR/SET domain 13	ENSG00000112238
196	495.998433381269	-0.846315299067751	0.331380617078726	-2.55390706471734	0.0106521684060861	0.88438523746185	SLC38A3	10991	solute carrier family 38 member 3	ENSG00000188338
197	72.233633132804	1.31162870706778	0.514316111376193	2.55023841963294	0.0107649272918173	0.884691232764069	ZNF341	84905	zinc finger protein 341	ENSG00000131061
198	41.110788046713	-1.74277481128916	0.684374918686957	-2.54652057476456	0.0108802797417731	0.885184567936214	INKA2	55924	inka box actin regulator 2	ENSG00000197852
199	5.47044965532327	5.85854649587863	2.30026603697954	2.54689953322593	0.0108684718366947	0.885184567936214	ZACN	353174	zinc activated ion channel	ENSG00000186919
200	34.6482023056987	1.69929563862992	0.668114458986751	2.54341994215637	0.0109773209261761	0.888614128973954	SHISA8	440829	shisa family member 8	ENSG00000234965
201	525.957658893216	0.648919327009145	0.255812593923699	2.53669812363772	0.0111903402695735	0.901351288380071	TRIM36	55521	tripartite motif containing 36	ENSG00000152503
203	488.55916725787	-0.92884736598564	0.374100020129394	-2.4828851002584	0.0130323116287385	0.90627777575038	RND1	27289	Rho family GTPase 1	ENSG00000172602
204	13.0462869994128	3.57307204597086	1.44345838518138	2.47535507961448	0.0133103768394927	0.90627777575038	KLHL41	10324	kelch like family member 41	ENSG00000239474
205	6.19877711413942	4.2314351661273	1.69314993975998	2.49914970125277	0.0124491709370698	0.90627777575038	TCAF1	9747	TRPM8 channel associated factor 1	ENSG00000198420
207	136.690707421526	1.03947557384015	0.414810778484979	2.50590299904127	0.0122139122259239	0.90627777575038	ASCC2	84164	activating signal cointegrator 1 complex subunit 2	ENSG00000100325
208	359.72868497373	-0.686422049481449	0.274885589272827	-2.49711907887673	0.0125206903874912	0.90627777575038	PTF1A	256297	pancreas associated transcription factor 1a	ENSG00000168267
209	53.1491567515656	-1.63156562559881	0.656207334481875	-2.48635688731986	0.0129058466720205	0.90627777575038	TCIRG1	10312	T cell immune regulator 1, ATPase H+ transporting V0 subunit a3	ENSG00000110719
210	22822.8494123234	-0.81112163936092	0.328396016226708	-2.46994969269348	0.0135132054370055	0.90627777575038	RPSA2	388524	ribosomal protein SA 2	ENSG00000288920
211	1065.71508744284	-0.702404375909326	0.288785025552376	-2.43227423086012	0.0150043423708523	0.90627777575038	ALAS1	211	5'-aminolevulinate synthase 1	ENSG00000023330
214	5.00308362113731	5.7276017443332	2.28543171092828	2.50613558783902	0.0122058803799385	0.90627777575038	TMEM41A	90407	transmembrane protein 41A	ENSG00000163900
215	703.352087437988	-0.853891123715728	0.343786557616831	-2.48378275647251	0.012999508553086	0.90627777575038	PALS2	51678	protein associated with LIN7 2, MAGUK p55 family member	ENSG00000105926
217	250.720178599182	-0.906244567075126	0.368985657125744	-2.45604280159403	0.014047642500612	0.90627777575038	MSI2	124540	musashi RNA binding protein 2	ENSG00000153944
218	35.3365352938737	1.73039320670706	0.684406111688653	2.52831349275595	0.0114611962718523	0.90627777575038	MID2	11043	midline 2	ENSG00000080561
219	10312.4828117959	-0.864420187631417	0.3528065117486	-2.45012537707177	0.0142806479356541	0.90627777575038	XBP1	7494	X-box binding protein 1	ENSG00000100219
220	282.193647043506	-1.24720469977581	0.503043143216499	-2.47931955060768	0.0131633316970312	0.90627777575038	RNF24	11237	ring finger protein 24	ENSG00000101236
221	2454.88938461215	-0.756284120368335	0.311075197624624	-2.43119389184138	0.0150491587550307	0.90627777575038	SLC3A2	6520	solute carrier family 3 member 2	ENSG00000168003
222	643.723934842819	-0.784587869897806	0.310141414979126	-2.5297745867014	0.0114135826943728	0.90627777575038	ZIC2	7546	Zic family member 2	ENSG00000043355
224	26.3418101466274	-2.84398743967543	1.15936730155191	-2.45305127707891	0.014165014496679	0.90627777575038	ARHGEF2	9181	Rho/Rac guanine nucleotide exchange factor 2	ENSG00000116584
226	598.550830874783	-0.626298027925721	0.256559752856697	-2.44113903662647	0.0146410167304315	0.90627777575038	TUBB4B	10383	tubulin beta 4B class IVb	ENSG00000188229
227	27.3850566121085	2.98295440386924	1.2200136385214	2.44501726020412	0.0144845209842774	0.90627777575038	TRDN	10345	triadin	ENSG00000186439
228	792.035741292069	-0.922626567133253	0.370064433797259	-2.49315114577781	0.0126614935732001	0.90627777575038	AMD1	262	adenosylmethionine decarboxylase 1	ENSG00000123505
229	12.4852311343629	3.0456153190404	1.25283358352355	2.4309815438334	0.0150579815736166	0.90627777575038	ELOVL2	54898	ELOVL fatty acid elongase 2	ENSG00000197977
230	11.7296243113859	2.76732349919235	1.11621147476682	2.47921076046135	0.0131673475571775	0.90627777575038	HELB	92797	DNA helicase B	ENSG00000127311
231	1514.16712645079	-0.985549303483982	0.397306947308286	-2.48057405026763	0.0131171015086294	0.90627777575038	CDKN1B	1027	cyclin dependent kinase inhibitor 1B	ENSG00000111276
232	712.748891909649	0.85380163078823	0.34817382082095	2.45222811058876	0.0141974627473075	0.90627777575038	EPHA4	2043	EPH receptor A4	ENSG00000116106
233	18.5083707819784	-3.51462099338357	1.38833699576685	-2.53153305292585	0.0113565113460248	0.90627777575038	LRIT3	345193	leucine rich repeat, Ig-like and transmembrane domains 3	ENSG00000183423
234	1350.04621316308	-1.03623796124415	0.415010533042516	-2.49689556948664	0.0125285846742025	0.90627777575038	HSPD1	3329	heat shock protein family D (Hsp60) member 1	ENSG00000144381
235	1412.69013432375	0.5838879406131	0.238883445666937	2.44423777036097	0.0145158563259524	0.90627777575038	GATA2	2624	GATA binding protein 2	ENSG00000179348
236	9.02952063681268	-3.43298484812176	1.39770517282848	-2.45615807600866	0.0140431369528769	0.90627777575038	SEC14L3	266629	SEC14 like lipid binding 3	ENSG00000100012
237	31.9913031533889	1.78689834045536	0.734571452157173	2.43257253628341	0.0149919883105418	0.90627777575038	ADAMTS3	9508	ADAM metallopeptidase with thrombospondin type 1 motif 3	ENSG00000156140
238	326.261673217228	-0.996128865196409	0.397293964599223	-2.50728416224815	0.0121662859461656	0.90627777575038	SAMD7	344658	sterile alpha motif domain containing 7	ENSG00000187033
239	569.970083997578	0.728277010924703	0.294074003713977	2.47650931985488	0.0132674161109241	0.90627777575038	STAG1	10274	STAG1 cohesin complex component	ENSG00000118007
240	11.5214315408929	3.00645279019565	1.23491280187832	2.4345466219338	0.0149104588900797	0.90627777575038	CPNE5	57699	copine 5	ENSG00000124772
242	11.3385217188031	3.26398472062966	1.31575551963483	2.48069240213831	0.0131127474858654	0.90627777575038	PANX2	56666	pannexin 2	ENSG00000073150
244	7.41886533621427	-4.64374984838032	1.8645597027245	-2.49053427551548	0.0127551192258568	0.90627777575038	TDRD6	221400	tudor domain containing 6	ENSG00000180113
245	510.955481172887	0.794575691008799	0.321871946841979	2.46860808717478	0.0135639681574425	0.90627777575038	UBR2	23304	ubiquitin protein ligase E3 component n-recognin 2	ENSG00000024048
246	12.8660002026149	-3.16722007366122	1.2573255022558	-2.51901362692384	0.0117684102080509	0.90627777575038	EEPD1	80820	endonuclease/exonuclease/phosphatase family domain containing 1	ENSG00000122547
247	54.0235218077777	1.27653348109798	0.509862899158911	2.50367987787266	0.0122909185136735	0.90627777575038	MND1	84057	meiotic nuclear divisions 1	ENSG00000121211
248	24.4178578341582	-2.51381799194227	0.995993822608385	-2.52392930044374	0.0116051265490858	0.90627777575038	PPP1R1B	84152	protein phosphatase 1 regulatory inhibitor subunit 1B	ENSG00000131771
249	4.67378378711662	5.63035959847554	2.30815739167037	2.43933087873221	0.0147144883986883	0.90627777575038	MYO9B	4650	myosin IXB	ENSG00000099331
250	50.7083006864251	1.523515938683	0.607716809774679	2.50695046472035	0.0121777776461854	0.90627777575038	TMEM169	92691	transmembrane protein 169	ENSG00000163449
253	231.605534864799	-0.823200058074382	0.331353062274549	-2.48435928861977	0.0129784788599601	0.90627777575038	CCSER2	54462	coiled-coil serine rich protein 2	ENSG00000107771
254	56.5069353533814	-1.64467223988479	0.652951563270607	-2.51882732563913	0.0117746384471592	0.90627777575038	ARHGAP20	57569	Rho GTPase activating protein 20	ENSG00000137727
256	5.95072701408315	-6.08621679839495	2.46790328354255	-2.46614883126963	0.0136574573465019	0.90627777575038	GAA	2548	alpha glucosidase	ENSG00000171298
259	88.6921215103396	1.11126891284075	0.451493811745377	2.46131593375517	0.0138428408036769	0.90627777575038	HSD17B4	3295	hydroxysteroid 17-beta dehydrogenase 4	ENSG00000133835
260	466.334283573635	1.11734895085856	0.444454919642797	2.5139758870406	0.0119378595780486	0.90627777575038	ZSWIM6	57688	zinc finger SWIM-type containing 6	ENSG00000130449
262	429.772030613593	0.727825517436255	0.297108259912986	2.44969802471803	0.014297606684753	0.90627777575038	DST	667	dystonin	ENSG00000151914
265	18.7312941050932	2.4004447521589	0.984312868120486	2.43870097598386	0.0147401597291246	0.90627777575038	AXL	558	AXL receptor tyrosine kinase	ENSG00000167601
266	4.80195330666706	-4.69564336110013	1.92605532531095	-2.43795871250067	0.0147704609142561	0.90627777575038	SCARF2	91179	scavenger receptor class F member 2	ENSG00000244486
270	397.727689745491	-0.928201247396313	0.382198663782831	-2.42858318291695	0.0151579475095735	0.908915445111093	RASSF1	11186	Ras association domain family member 1	ENSG00000068028
271	169.785563327938	0.944127830373867	0.389225517570697	2.42565758860448	0.015280679940913	0.909537530306549	CNTN2	6900	contactin 2	ENSG00000184144
272	84.6075130153092	1.18197998180387	0.487050291860105	2.42681300382706	0.0152321046433403	0.909537530306549	COL18A1	80781	collagen type XVIII alpha 1 chain	ENSG00000182871
273	16.6581268623448	-2.73748939313477	1.1292532028648	-2.42415906918841	0.0153438829394901	0.909954083481115	AANAT	15	aralkylamine N-acetyltransferase	ENSG00000129673
274	1895.62235381513	-1.00216647265923	0.414356818668529	-2.418607411553	0.0155800450148625	0.910617071446296	BRD2	6046	bromodomain containing 2	ENSG00000204256
277	27.561634209317	2.30696990883107	0.953589620575768	2.41924813258574	0.0155526270869459	0.910617071446296	HACD1	9200	3-hydroxyacyl-CoA dehydratase 1	ENSG00000165996
279	212.418214120182	0.854216518129029	0.355036790888573	2.40599436467169	0.0161285135037722	0.916074875717164	ARNT	405	aryl hydrocarbon receptor nuclear translocator	ENSG00000143437
280	191.279770059084	-0.821709394627956	0.343930822802479	-2.38917055450964	0.0168864611036046	0.916074875717164	LRBA	987	LPS responsive beige-like anchor protein	ENSG00000198589
281	7517.83668896296	-0.840605498696663	0.349627949408828	-2.4042857560959	0.0162041012735166	0.916074875717164	PPDPF	79144	pancreatic progenitor cell differentiation and proliferation factor	ENSG00000125534
282	14.0480486055294	-2.32392879839593	0.97053989956708	-2.39447012887625	0.0166443991532926	0.916074875717164	BMP8B	656	bone morphogenetic protein 8b	ENSG00000116985
283	606.790678130914	0.692683293585074	0.287485171048516	2.40945747239317	0.0159762579101729	0.916074875717164	FRMD4A	55691	FERM domain containing 4A	ENSG00000151474
284	56.7293325676274	1.22227933588595	0.508821158688335	2.40217867322342	0.0162977458708277	0.916074875717164	CYFIP1	23191	cytoplasmic FMR1 interacting protein 1	ENSG00000273749
285	33.9845325804531	1.71447882517727	0.714211832544185	2.40051865154615	0.0163718563865884	0.916074875717164	POLQ	10721	DNA polymerase theta	ENSG00000051341
286	5.65319066337899	-6.01180828969368	2.49871281367885	-2.40596208447121	0.0161299386823066	0.916074875717164	OPN1LW	5956	opsin 1, long wave sensitive	ENSG00000102076
287	21.3627767548928	-2.11958775921684	0.879832790821976	-2.40908020401994	0.0159927829584632	0.916074875717164	CNTN1	1272	contactin 1	ENSG00000018236
288	57.287015719211	-1.37773555963637	0.578149510150976	-2.38300912730444	0.0171717685693112	0.916074875717164	KANK4	163782	KN motif and ankyrin repeat domains 4	ENSG00000132854
290	5.8886689637103	5.93096374532612	2.47390421491769	2.39741042097034	0.0165114177010564	0.916074875717164	NANOS3	342977	nanos C2HC-type zinc finger 3	ENSG00000187556
291	95.470018675519	1.04851836021473	0.439391876286648	2.38629436910822	0.0170191221424579	0.916074875717164	NRDE2	55051	NRDE-2, necessary for RNA interference, domain containing	ENSG00000119720
292	232.839855576147	-0.937988146024121	0.391040565704983	-2.39869780346977	0.0164534872264028	0.916074875717164	FAM117A	81558	family with sequence similarity 117 member A	ENSG00000121104
296	8.01419146400195	-3.52914249296415	1.47170054879375	-2.39800310997827	0.0164847252799043	0.916074875717164	TNFAIP8L3	388121	TNF alpha induced protein 8 like 3	ENSG00000183578
297	112.343789066609	-1.26741766848444	0.530077487991968	-2.39100451763318	0.0168023461264791	0.916074875717164	PPRC1	23082	PPARG related coactivator 1	ENSG00000148840
298	4.57476583281742	-5.70129332090905	2.39310875407581	-2.38237953507083	0.0172011588769622	0.916074875717164	ANGPTL7	10218	angiopoietin like 7	ENSG00000171819
300	49.0706881704561	1.60597308631963	0.671016057549868	2.39334523853818	0.0166955230856083	0.916074875717164	FBXO2	26232	F-box protein 2	ENSG00000116661
301	723.640794241075	-0.668165487772309	0.278136755881028	-2.40229122417073	0.0162927317993281	0.916074875717164	ASF1B	55723	anti-silencing function 1B histone chaperone	ENSG00000105011
305	239.316136211201	-1.01405202727376	0.426477772629394	-2.37773711164771	0.0174192397177367	0.923336058759524	TBX3	6926	T-box transcription factor 3	ENSG00000135111
308	1881.44184225109	0.670372226502822	0.282446023496111	2.37345252096301	0.0176226585643417	0.923336058759524	ADAM22	53616	ADAM metallopeptidase domain 22	ENSG00000008277
310	5467.23464823991	-0.662839178643827	0.279465162278944	-2.37181326373061	0.0177010342898597	0.924450790815575	PRMT1	3276	protein arginine methyltransferase 1	ENSG00000126457
312	370.308965868559	-1.06949326177937	0.452725344070329	-2.36234457776065	0.0181597542676056	0.93931764087072	SLC25A33	84275	solute carrier family 25 member 33	ENSG00000171612
313	8.19946768763974	-3.7938529333769	1.60557917875009	-2.36291861752364	0.0181316507895025	0.93931764087072	ZBTB7C	201501	zinc finger and BTB domain containing 7C	ENSG00000184828
314	1043.36657679013	-0.786684358089424	0.3331885546553	-2.36107857577307	0.018221869257304	0.939528863935515	KAT8	84148	lysine acetyltransferase 8	ENSG00000103510
317	688.805140607095	-0.649945302154976	0.276349116884255	-2.35189932749883	0.0186778292795971	0.93990422892274	GPM6B	2824	glycoprotein M6B	ENSG00000046653
318	937.443277584498	-0.731471139189479	0.31101617602666	-2.35187490417469	0.0186790556522232	0.93990422892274	AK2	204	adenylate kinase 2	ENSG00000004455
319	48.9861354948609	1.23580225299792	0.524586273935792	2.35576551350861	0.0184845817862776	0.93990422892274	GRM6	2916	glutamate metabotropic receptor 6	ENSG00000113262
320	66.914548381763	-1.16063157997665	0.493552760329725	-2.35158563230662	0.0186935862701126	0.93990422892274	IGSF21	84966	immunoglobin superfamily member 21	ENSG00000117154
321	117.68945333094	0.993463433358867	0.422007518396759	2.35413681048412	0.0185657765654074	0.93990422892274	SPG11	80208	SPG11 vesicle trafficking associated, spatacsin	ENSG00000104133
323	137.91246366682	-3.76048267161585	1.60078613778128	-2.34914744878285	0.0188164538162055	0.940495761215559	DDIT4	54541	DNA damage inducible transcript 4	ENSG00000168209
325	77.2969942139275	-1.3175382221307	0.561684845564466	-2.34568946008617	0.0189919235536755	0.946089976412327	NPAS4	266743	neuronal PAS domain protein 4	ENSG00000174576
327	6815.28442460424	-0.599115415541127	0.256313760532122	-2.33742977473129	0.0194168484516205	0.953931929324792	NEUROD4	58158	neuronal differentiation 4	ENSG00000123307
328	97.151037603534	-1.1237168600134	0.481695654470892	-2.33283578455304	0.0196567657464404	0.953931929324792	MKNK2	2872	MAPK interacting serine/threonine kinase 2	ENSG00000099875
329	6.05128608899947	-3.94491250155618	1.68863807114153	-2.33615039775184	0.0194834044385124	0.953931929324792	TENT5B	115572	terminal nucleotidyltransferase 5B	ENSG00000158246
330	404.841678912728	0.729730750989672	0.313852123870966	2.32507826293916	0.0200677757335344	0.953931929324792	TUBGCP2	10844	tubulin gamma complex component 2	ENSG00000130640
331	11243.1558416661	-0.60492726003579	0.259206985448523	-2.33376141074688	0.01960821846938	0.953931929324792	CCT4	10575	chaperonin containing TCP1 subunit 4	ENSG00000115484
332	240.489026711237	-0.946797950488362	0.407222641464394	-2.32501303729976	0.0200712630853097	0.953931929324792	TBX2	6909	T-box transcription factor 2	ENSG00000121068
333	93.7579877125276	1.07251205094199	0.461780637734965	2.32255742943806	0.0202029398883685	0.953931929324792	FZD5	7855	frizzled class receptor 5	ENSG00000163251
334	65.2967831967517	-1.55618448181849	0.670282787141019	-2.32168349191263	0.0202499844824485	0.953931929324792	EGR2	1959	early growth response 2	ENSG00000122877
335	19.0854624259811	2.78465749577483	1.19951587501633	2.32148448701182	0.0202607103890852	0.953931929324792	LUM	4060	lumican	ENSG00000139329
336	40.4618616934916	1.67145779868544	0.715248549215943	2.3368908619496	0.0194448596190466	0.953931929324792	ATP13A2	23400	ATPase cation transporting 13A2	ENSG00000159363
338	177.874895291116	0.770108522886532	0.331908641926405	2.3202424571316	0.0203277650164949	0.953931929324792	NDNF	79625	neuron derived neurotrophic factor	ENSG00000173376
339	5.27481861751138	5.80348645962244	2.49342300677842	2.32751781139644	0.0199377221293766	0.953931929324792	SH3GL1	6455	SH3 domain containing GRB2 like 1, endophilin A2	ENSG00000141985
343	2651.09941561748	-0.649913068257641	0.279267964328227	-2.32720236931218	0.0199544969882114	0.953931929324792	LYSMD2	256586	LysM domain containing 2	ENSG00000140280
344	17229.5891307435	-0.806441021241686	0.346879534661694	-2.32484462373427	0.0200802699251666	0.953931929324792	OAZ3	51686	ornithine decarboxylase antizyme 3	ENSG00000143450
345	157.35300024191	-0.971190403837375	0.418038357654834	-2.32320883013149	0.0201679366470917	0.953931929324792	GNB4	59345	G protein subunit beta 4	ENSG00000114450
347	5.18834618115873	5.77974348342885	2.50402134001472	2.30818459534169	0.0209888715965651	0.954095446839051	ASB2	51676	ankyrin repeat and SOCS box containing 2	ENSG00000100628
348	774.239782931799	-0.768133284534179	0.33318487912787	-2.30542660442698	0.0211426929279888	0.954095446839051	RRS1	23212	ribosome biogenesis regulator 1 homolog	ENSG00000179041
349	20.6603255263222	2.46750454238259	1.06848156244597	2.30935622018032	0.0209238223051161	0.954095446839051	BZW2	28969	basic leucine zipper and W2 domains 2	ENSG00000136261
350	4421.56975142789	-0.736606405876905	0.31962082832723	-2.30462579592204	0.0211875399738547	0.954095446839051	YY1	7528	YY1 transcription factor	ENSG00000100811
351	43.2953118891222	-1.32112787775372	0.573035871666373	-2.30548896339057	0.021139204161348	0.954095446839051	TAFA1	407738	TAFA chemokine like family member 1	ENSG00000183662
352	25.0239424039003	-1.84299602289862	0.798395626838446	-2.30837439603304	0.020978321805374	0.954095446839051	C8orf44-SGK3	100533105	C8orf44-SGK3 readthrough	ENSG00000288602
353	10.3402061475129	-2.89490717018358	1.24874494690777	-2.31825336098629	0.0204355555192078	0.954095446839051	SLC35G1	159371	solute carrier family 35 member G1	ENSG00000176273
354	1288.43609958636	0.89808893308588	0.389692655731751	2.30460831087381	0.0211885200989129	0.954095446839051	SREBF2	6721	sterol regulatory element binding transcription factor 2	ENSG00000198911
355	89.1991910767552	-1.26992195057378	0.550184361204766	-2.30817529562811	0.020989388626202	0.954095446839051	TULP1	7287	TUB like protein 1	ENSG00000112041
359	271.497275049929	0.759342111812794	0.327827722599277	2.31628400976016	0.0205427668256957	0.954095446839051	DOCK1	1793	dedicator of cytokinesis 1	ENSG00000150760
361	110.624046981991	-1.00110031140028	0.432192657617803	-2.31632882640401	0.0205403215679826	0.954095446839051	CAMK2N2	94032	calcium/calmodulin dependent protein kinase II inhibitor 2	ENSG00000163888
362	22.4971364241949	-1.90817345345569	0.830399029211396	-2.29789942705956	0.0215675139149118	0.964580249398957	MAP6D1	79929	MAP6 domain containing 1	ENSG00000180834
363	965.554194629318	-0.769890678097055	0.336965793706236	-2.28477398144525	0.0223260840410687	0.972028425082723	SLC1A4	6509	solute carrier family 1 member 4	ENSG00000115902
364	414.351879225494	-0.703388216155953	0.306716460054845	-2.29328486651867	0.0218316099224192	0.972028425082723	MAPK14	1432	mitogen-activated protein kinase 14	ENSG00000112062
366	798.48416427158	-0.781221021214254	0.341376509278435	-2.28844399067035	0.0221116783125669	0.972028425082723	SCG2	7857	secretogranin II	ENSG00000171951
367	179.60634586247	0.852011174840865	0.372930080926113	2.28464052222612	0.0223339148122335	0.972028425082723	CEMIP2	23670	cell migration inducing hyaluronidase 2	ENSG00000135048
368	439.772377341957	0.744834425791153	0.324886924899515	2.29259588092542	0.0218712817504334	0.972028425082723	TMTC3	160418	transmembrane O-mannosyltransferase targeting cadherins 3	ENSG00000139324
369	873.121802794002	-0.755613433843337	0.3300058869349	-2.28969683196105	0.0220388971959743	0.972028425082723	DCAF12	25853	DDB1 and CUL4 associated factor 12	ENSG00000198876
370	1581.33106293274	-0.673366184692191	0.294455380231239	-2.28681909008893	0.0222063847517069	0.972028425082723	RNF146	81847	ring finger protein 146	ENSG00000118518
372	181.21684644722	0.825528623411374	0.36042752205862	2.29041505680887	0.0219972675189505	0.972028425082723	HECW1	23072	HECT, C2 and WW domain containing E3 ubiquitin protein ligase 1	ENSG00000002746
374	39.8702656356896	1.52434562475878	0.668897607578238	2.27889232595361	0.0226734667180543	0.981506487072992	CRYBG1	202	crystallin beta-gamma domain containing 1	ENSG00000112297
376	200.662998431485	0.910687362815856	0.401476694758206	2.26834427678132	0.0233082312376475	0.992262349448252	CHRNA2	1135	cholinergic receptor nicotinic alpha 2 subunit	ENSG00000120903
378	54.4811222629229	-1.25168611838195	0.551120096130739	-2.27116762239244	0.0231368326375569	0.992262349448252	GPR137	56834	G protein-coupled receptor 137	ENSG00000173264
382	79.459358584624	-1.10498535261098	0.488050084304646	-2.26408188041872	0.0235690792023353	0.998909403889552	NCS1	23413	neuronal calcium sensor 1	ENSG00000107130
383	72.2574496221995	0.394474133012058	0.584468181145166	0.674928329270471	0.499721300922722	0.999925535389766	SLC35A5	55032	solute carrier family 35 member A5	ENSG00000138459
385	1942.38666904671	-0.230314886379608	0.251878419093181	-0.914389121580139	0.360512415900729	0.999925535389766	NRF1	4899	nuclear respiratory factor 1	ENSG00000106459
386	661.974350439969	0.34423999363829	0.309528441597276	1.11214333604334	0.266076526500685	0.999925535389766	UBE2H	7328	ubiquitin conjugating enzyme E2 H	ENSG00000186591
387	14.8986134718148	0.089443995644253	0.919557924828631	0.097268473501462	0.922513191755551	0.999925535389766	NHERF1	9368	NHERF family PDZ scaffold protein 1	ENSG00000109062
388	973.872892157814	-0.290629649969042	0.237781114223985	-1.22225707839553	0.221610425049037	0.999925535389766	DAP	1611	death associated protein	ENSG00000112977
389	937.677823329294	0.113388066824188	0.277655122454649	0.408377363333927	0.682996649801947	0.999925535389766	ITSN1	6453	intersectin 1	ENSG00000205726
390	1448.70425622924	0.35371517203253	0.297654702631576	1.18834061382307	0.234699242915573	0.999925535389766	MYH10	4628	myosin heavy chain 10	ENSG00000133026
391	147.108884408154	0.048507575261058	0.390156207399104	0.124328600548031	0.901055103016955	0.999925535389766	TMEM267	64417	transmembrane protein 267	ENSG00000151881
392	12.8641908925323	0.201737625014952	0.937644854512654	0.215153556321499	0.829647599593002	0.999925535389766	THRA	7067	thyroid hormone receptor alpha	ENSG00000126351
393	87.7603663678656	0.367096632230916	0.551364036992403	0.66579720040024	0.505540734580039	0.999925535389766	ITSN2	50618	intersectin 2	ENSG00000198399
394	642.871250058687	-0.162537038820457	0.282905215317704	-0.57452825193741	0.565610388150666	0.999925535389766	HOXB2	3212	homeobox B2	ENSG00000173917
395	571.92326811621	-0.710211828697563	0.401360363135132	-1.76951162578664	0.0768085323842611	0.999925535389766	PTPN4	5775	protein tyrosine phosphatase non-receptor type 4	ENSG00000088179
396	543.775046781186	0.130865531015025	0.26067977056458	0.502016442363736	0.615655955049383	0.999925535389766	SEMA6C	10500	semaphorin 6C	ENSG00000143434
398	349.641518923339	0.00256988110559242	0.297682656026777	0.0086329554428635	0.993111983696401	0.999925535389766	USP49	25862	ubiquitin specific peptidase 49	ENSG00000164663
399	458.031439797326	0.299027287070194	0.272788107408184	1.09618886949037	0.272996129551371	0.999925535389766	SLC40A1	30061	solute carrier family 40 member 1	ENSG00000138449
400	74.2120938184808	-0.688629055793151	0.442235138373534	-1.55715590200682	0.119433475327858	0.999925535389766	DCAF8L1	139425	DDB1 and CUL4 associated factor 8 like 1	ENSG00000226372
402	2172.85920478447	0.165337237517308	0.238267617696471	0.693914007768908	0.487736138409871	0.999925535389766	MATR3	9782	matrin 3	ENSG00000280987
404	25.412536345037	-0.0837394599951333	0.807512144294675	-0.103700558049534	0.917406983784609	0.999925535389766	SLC39A13	91252	solute carrier family 39 member 13	ENSG00000165915
406	40.6391095736013	-0.385093009604588	0.565918640227887	-0.680474156938031	0.496204279866739	0.999925535389766	PMS1	5378	PMS1 homolog 1, mismatch repair system component	ENSG00000064933
407	186.10273918527	0.161906408700696	0.354722541092965	0.456431125582923	0.648079987686663	0.999925535389766	UPF3B	65109	UPF3B regulator of nonsense mediated mRNA decay	ENSG00000125351
408	4734.29362092842	-0.211767511317986	0.215790200979676	-0.981358330251201	0.32641606733978	0.999925535389766	STX1B	112755	syntaxin 1B	ENSG00000099365
409	95.6381340320356	-0.170871896865522	0.396078503482243	-0.431409166019491	0.666170886339214	0.999925535389766	OFD1	8481	OFD1 centriole and centriolar satellite protein	ENSG00000046651
410	166.723953249009	-0.0539657842284743	0.327762449075092	-0.164649075514171	0.869220201638713	0.999925535389766	ASNSD1	54529	asparagine synthetase domain containing 1	ENSG00000138381
411	229.386716364789	0.1293873860028	0.328452395847998	0.393930407079989	0.693632420170223	0.999925535389766	GTF2E1	2960	general transcription factor IIE subunit 1	ENSG00000153767
412	1718.18590557561	0.106382007791261	0.237716028654198	0.447517184236714	0.654501683248934	0.999925535389766	ZNF281	23528	zinc finger protein 281	ENSG00000162702
413	435.434177533945	-0.0304725048936839	0.311594951089229	-0.0977952459985712	0.922094882432934	0.999925535389766	ELL	8178	elongation factor for RNA polymerase II	ENSG00000105656
414	20.7913217546364	-1.54272315849907	1.05208609721613	-1.46634687273332	0.142553811945761	0.999925535389766	TAMALIN	160622	trafficking regulator and scaffold protein tamalin	ENSG00000161835
416	9.98438035978177	-0.381513441485769	1.23131926484102	-0.309841202342455	0.756681717436741	0.999925535389766	OSGEPL1	64172	O-sialoglycoprotein endopeptidase like 1	ENSG00000128694
417	35.792356984785	0.424307940447279	0.610156515353451	0.695408357971046	0.4867994241687	0.999925535389766	CREG2	200407	cellular repressor of E1A stimulated genes 2	ENSG00000175874
418	735.96615027503	-0.112161889279007	0.2485397395396	-0.451283523056627	0.651785218715236	0.999925535389766	DAXX	1616	death domain associated protein	ENSG00000204209
420	5.8437568118622	-1.02437307520829	1.68596807253881	-0.607587469711538	0.543461113426442	0.999925535389766	LCMT2	9836	leucine carboxyl methyltransferase 2	ENSG00000168806
421	39.7241179439924	-0.363189896893577	0.601607947120247	-0.603698635684718	0.546044021362916	0.999925535389766	ZNF511	118472	zinc finger protein 511	ENSG00000198546
422	1031.23745668159	-0.0736218483535155	0.246141432930481	-0.299103842360051	0.76486081463563	0.999925535389766	SCFD1	23256	sec1 family domain containing 1	ENSG00000092108
423	149.994300089375	-0.481796415869262	0.64944378202093	-0.741860079666964	0.458172114922348	0.999925535389766	NR4A1	3164	nuclear receptor subfamily 4 group A member 1	ENSG00000123358
424	274.771431916198	0.642040680029949	0.362779463698532	1.76978231756658	0.0767634106392237	0.999925535389766	TELO2	9894	telomere maintenance 2	ENSG00000100726
425	570.803119659913	0.215833540890418	0.455074636706599	0.474281630926341	0.635299088762266	0.999925535389766	DSTYK	25778	dual serine/threonine and tyrosine protein kinase	ENSG00000133059
426	792.093907704109	0.087578746157223	0.263220435551952	0.332720162754755	0.739345528217836	0.999925535389766	SCRIB	23513	scribble planar cell polarity protein	ENSG00000180900
427	11.8255398727393	0.62782872774262	1.29977626856306	0.483028304891813	0.629075638791085	0.999925535389766	GTSF1L	149699	gametocyte specific factor 1 like	ENSG00000124196
428	249.804961967906	-0.130449720205619	0.300193827173821	-0.434551640963907	0.663887903190225	0.999925535389766	UNK	85451	unk zinc finger	ENSG00000132478
429	418.0542046485	0.224712796487144	0.320154885659694	0.701887762931097	0.482749160936042	0.999925535389766	DZIP1	22873	DAZ interacting zinc finger protein 1	ENSG00000134874
430	2464.07489512832	0.154111493860182	0.269490716046767	0.571861977736692	0.567415484909011	0.999925535389766	NCOR2	9612	nuclear receptor corepressor 2	ENSG00000196498
431	78.1925812665078	0.97032831499229	0.67264184046007	1.44256312442385	0.149143577476152	0.999925535389766	MYH9	4627	myosin heavy chain 9	ENSG00000100345
432	594.523638468811	0.288652023789948	0.307070168914153	0.940019751220596	0.347207429529073	0.999925535389766	ZNF384	171017	zinc finger protein 384	ENSG00000126746
433	899.135759346444	-0.394399585440501	0.261500748075106	-1.50821589744449	0.131499279833169	0.999925535389766	BYSL	705	bystin like	ENSG00000112578
434	470.317925902468	0.438511373972407	0.34308400254214	1.27814579147725	0.201198025616381	0.999925535389766	SLC17A6	57084	solute carrier family 17 member 6	ENSG00000091664
435	997.521890366192	-0.140723453240986	0.251967418804086	-0.558498610292165	0.576503953221954	0.999925535389766	DICER1	23405	dicer 1, ribonuclease III	ENSG00000100697
436	61.8086547705262	0.2074124386431	0.527526298947201	0.39317933353662	0.694187032565984	0.999925535389766	RIMBP2	23504	RIMS binding protein 2	ENSG00000060709
438	20.9316809465917	-1.19372892922853	1.25829390686594	-0.948688476289116	0.342779076706553	0.999925535389766	HSD17B8	7923	hydroxysteroid 17-beta dehydrogenase 8	ENSG00000204228
439	688.695476783542	0.0701578090230917	0.294363634498805	0.238337215609343	0.811619558967435	0.999925535389766	ARL14EP	120534	ADP ribosylation factor like GTPase 14 effector protein	ENSG00000152219
440	2498.06360518557	0.133732686001088	0.22344667015414	0.598499346214626	0.54950679502855	0.999925535389766	MYCBP2	23077	MYC binding protein 2	ENSG00000005810
442	3589.98233751083	0.0383514934008932	0.214524885347293	0.178774100444366	0.858115082489809	0.999925535389766	PUF60	22827	poly(U) binding splicing factor 60	ENSG00000179950
444	176.271162259148	0.048513783008024	0.335486493275295	0.14460726133679	0.88502096378372	0.999925535389766	PCGF1	84759	polycomb group ring finger 1	ENSG00000115289
445	22.161550270779	0.548333172996686	0.738748442594894	0.742246130591675	0.457938223610256	0.999925535389766	GAS2	2620	growth arrest specific 2	ENSG00000148935
447	8.6416752838368	0.278534030097009	1.14277133804574	0.243735575809357	0.807435618607253	0.999925535389766	MCTP2	55784	multiple C2 and transmembrane domain containing 2	ENSG00000140563
448	4.76288357596208	0.710677183296512	1.918702493242	0.370394673379348	0.711088442068542	0.999925535389766	SH2D1B	117157	SH2 domain containing 1B	ENSG00000198574
449	150.089742622382	0.111704822574886	0.503619664066145	0.221803933692738	0.82446651708867	0.999925535389766	MIER1	57708	MIER1 transcriptional regulator	ENSG00000198160
450	76.0654386577941	-0.37465841989511	0.493932783097327	-0.758521063424304	0.448139108222951	0.999925535389766	HSD3B2	3284	hydroxy-delta-5-steroid dehydrogenase, 3 beta- and steroid delta-isomerase 2	ENSG00000203859
452	7.73056906484137	1.04545797103514	1.18764232152345	0.880280158502666	0.378707558572952	0.999925535389766	SKAP1	8631	src kinase associated phosphoprotein 1	ENSG00000141293
453	1139.81404840732	0.16909856306065	0.415682947544802	0.406796968842279	0.684157113199189	0.999925535389766	SP3	6670	Sp3 transcription factor	ENSG00000172845
455	1114.46826605123	-0.420890757862282	0.274562215150627	-1.53295222225453	0.125287627344336	0.999925535389766	KIFC1	3833	kinesin family member C1	ENSG00000237649
456	246.345378026546	0.227403265006589	0.333866771494882	0.681119789155403	0.495795696326817	0.999925535389766	CR2	1380	complement C3d receptor 2	ENSG00000117322
457	324.734635878286	-0.232133984746723	0.327052367308874	-0.709776194732421	0.477842933456113	0.999925535389766	ECHS1	1892	enoyl-CoA hydratase, short chain 1	ENSG00000127884
458	197.548904166109	-0.403848565135028	0.323509515931835	-1.24833596925823	0.211908047071147	0.999925535389766	NFYA	4800	nuclear transcription factor Y subunit alpha	ENSG00000001167
459	152.84457004835	-0.0724007679095356	0.338867645383652	-0.21365500334966	0.830816103148219	0.999925535389766	KIRREL1	55243	kirre like nephrin family adhesion molecule 1	ENSG00000183853
461	1730.74938398556	0.178306313649004	0.219643944634396	0.811797083437927	0.416908075892117	0.999925535389766	FLOT1	10211	flotillin 1	ENSG00000137312
462	5.07046269744511	-3.51015663444222	1.85151646739758	-1.89582793145554	0.0579828011594438	0.999925535389766	OC90	729330	otoconin 90	ENSG00000253117
463	1388.40384676286	-0.688515147571684	0.389346371883809	-1.76838721840499	0.0769961918812704	0.999925535389766	STRN3	29966	striatin 3	ENSG00000196792
464	16.5264441955772	0.0954506862814466	0.867679188970506	0.110006886755804	0.912403913224704	0.999925535389766	GULP1	51454	GULP PTB domain containing engulfment adaptor 1	ENSG00000144366
465	206.04090262219	-0.218618873795328	0.322613580193315	-0.677649321718969	0.497994065900754	0.999925535389766	FKBP8	23770	FKBP prolyl isomerase 8	ENSG00000105701
466	308.073617706629	-0.249213230366521	0.297790698467663	-0.836873789708321	0.402663514566343	0.999925535389766	NOC2L	26155	NOC2 like nucleolar associated transcriptional repressor	ENSG00000188976
467	226.728872809694	0.129168551823338	0.312868608195517	0.412852387359418	0.679714766660163	0.999925535389766	SLC29A2	3177	solute carrier family 29 member 2	ENSG00000174669
468	580.633039006171	-0.475626419047525	0.382697637286948	-1.24282559573499	0.213932108321759	0.999925535389766	PTPRA	5786	protein tyrosine phosphatase receptor type A	ENSG00000132670
469	4.88037482427886	-1.4551778302139	1.87018772412656	-0.778091852192816	0.436514865725262	0.999925535389766	OTOL1	131149	otolin 1	ENSG00000182447
470	30.1768132541893	-0.227698911094953	0.858452330741896	-0.26524351200511	0.790821877182578	0.999925535389766	STIM2	57620	stromal interaction molecule 2	ENSG00000109689
471	671.38694036854	0.219636866049623	0.243983398426774	0.900212340125846	0.368007260340387	0.999925535389766	NUP155	9631	nucleoporin 155	ENSG00000113569
472	1196.96840280887	-0.0434990203158109	0.265686317593405	-0.163723223347843	0.869949034650551	0.999925535389766	IRX2	153572	iroquois homeobox 2	ENSG00000170561
473	3787.08552662354	-0.254603566373485	0.23060318979078	-1.10407651604681	0.269559947349002	0.999925535389766	ATP5PO	539	ATP synthase peripheral stalk subunit OSCP	ENSG00000241837
474	7.47147006812204	-0.0322541540527996	1.27741312432706	-0.0252495871840922	0.979855884694002	0.999925535389766	KCNH3	23416	potassium voltage-gated channel subfamily H member 3	ENSG00000135519
475	170.740914531766	0.0692957593580971	0.363464828076225	0.190653273729046	0.848797249239631	0.999925535389766	TNFRSF21	27242	TNF receptor superfamily member 21	ENSG00000146072
476	14.2074617217381	0.105234060200443	0.975964316576976	0.107825725196114	0.914133936099886	0.999925535389766	SPIN4	139886	spindlin family member 4	ENSG00000186767
477	978.844390064054	-0.446672790931257	0.279931750937076	-1.59564890169126	0.110567202995643	0.999925535389766	BCLAF3	256643	BCLAF1 and THRAP3 family member 3	ENSG00000173681
478	338.146521402816	0.0707580864641084	0.319295146997506	0.221607146646238	0.824619718601845	0.999925535389766	NALCN	259232	sodium leak channel, non-selective	ENSG00000102452
479	627.080027863227	-0.13314327079195	0.329387346953341	-0.404214891748135	0.68605470391226	0.999925535389766	AFF4	27125	ALF transcription elongation factor 4	ENSG00000072364
480	28.084018483948	-0.160530586372797	0.941252744518814	-0.170549926475766	0.864577673793132	0.999925535389766	DBX1	120237	developing brain homeobox 1	ENSG00000109851
481	653.527827556414	-0.211638048629874	0.253310793700082	-0.835487685062688	0.403443177889316	0.999925535389766	PHGDH	26227	phosphoglycerate dehydrogenase	ENSG00000092621
483	31.9446113271611	-1.15706978131837	0.707592230975027	-1.63522114950865	0.102002696090796	0.999925535389766	STX3	6809	syntaxin 3	ENSG00000166900
484	19767.4697041783	-0.533805068999256	0.265614942803592	-2.00969517514674	0.0444634609355195	0.999925535389766	TUBA1A	7846	tubulin alpha 1a	ENSG00000167552
485	1127.1344687778	0.328024532457775	0.323984207409856	1.01247074689294	0.311313026740888	0.999925535389766	STT3B	201595	STT3 oligosaccharyltransferase complex catalytic subunit B	ENSG00000163527
488	68.6583079482794	0.56021316332691	0.552271666423784	1.01437969279603	0.310401610408437	0.999925535389766	MANEA	79694	mannosidase endo-alpha	ENSG00000172469
491	9.31328066838172	-0.271550626313234	1.47494453657848	-0.184109042461466	0.853927912880085	0.999925535389766	PALMD	54873	palmdelphin	ENSG00000099260
492	23.3350554275051	0.100960543510582	0.72017712147051	0.140188490443065	0.888511065398716	0.999925535389766	PINK1	65018	PTEN induced kinase 1	ENSG00000158828
493	386.561376758661	0.0297361461432599	0.312631080850212	0.0951157705190135	0.924222871805213	0.999925535389766	KLHL15	80311	kelch like family member 15	ENSG00000174010
494	6.27178081851689	0.775937044196393	1.71795074901002	0.451664312637329	0.651510831244496	0.999925535389766	PRKAG2	51422	protein kinase AMP-activated non-catalytic subunit gamma 2	ENSG00000106617
495	273.497271108066	-0.214317621328844	0.340377095555508	-0.629647600050965	0.528925173111237	0.999925535389766	B3GAT3	26229	beta-1,3-glucuronyltransferase 3	ENSG00000149541
496	502.701661977208	-0.252565704953587	0.277443794467829	-0.910331065209222	0.362647940210671	0.999925535389766	DNAJC1	64215	DnaJ heat shock protein family (Hsp40) member C1	ENSG00000136770
497	149.039032631828	-0.644726083633951	0.497318320095679	-1.29640525510887	0.19483590253452	0.999925535389766	PFKFB3	5209	6-phosphofructo-2-kinase/fructose-2,6-biphosphatase 3	ENSG00000170525
498	84.5048227627586	-0.147414483196754	0.454582040187402	-0.324285761786766	0.745721698201385	0.999925535389766	TXLNG	55787	taxilin gamma	ENSG00000086712
499	19.8789221535631	0.207863727323385	0.836757736351089	0.248415662375387	0.803812816491234	0.999925535389766	HSD11B2	3291	hydroxysteroid 11-beta dehydrogenase 2	ENSG00000176387
502	8231.48805444242	-0.141998485536901	0.215609869212587	-0.658589915459263	0.510159140422651	0.999925535389766	STXBP1	6812	syntaxin binding protein 1	ENSG00000136854
503	68.3691427195211	-0.744381077642617	0.515994988718482	-1.44261299802804	0.149129519774879	0.999925535389766	ADAMTS18	170692	ADAM metallopeptidase with thrombospondin type 1 motif 18	ENSG00000140873
504	95.0810971428697	-0.363539236685344	0.471787439359713	-0.77055726023296	0.440969402687991	0.999925535389766	RXRB	6257	retinoid X receptor beta	ENSG00000204231
505	45.9822303101455	1.15754058116771	0.697275915544444	1.66008972253672	0.0968964041492919	0.999925535389766	GRB10	2887	growth factor receptor bound protein 10	ENSG00000106070
506	752.848663350538	-0.089149012479464	0.283215318915269	-0.314774683872716	0.752932734681029	0.999925535389766	PPIL2	23759	peptidylprolyl isomerase like 2	ENSG00000100023
507	297.927735075242	0.123950502463546	0.302591349904358	0.409630025784688	0.682077367639215	0.999925535389766	RICTOR	253260	RPTOR independent companion of MTOR complex 2	ENSG00000164327
508	16.9184330984003	0.452117446441245	0.952181208085512	0.474822904088066	0.634913206315115	0.999925535389766	PYGB	5834	glycogen phosphorylase B	ENSG00000100994
509	69.4215217196914	0.1349655959761	0.556759410807563	0.242412778942229	0.808460333463294	0.999925535389766	QKI	9444	QKI, KH domain containing RNA binding	ENSG00000112531
510	796.104576134281	0.0568552445974556	0.249281626701525	0.228076354241424	0.81958688224776	0.999925535389766	TOX4	9878	TOX high mobility group box family member 4	ENSG00000092203
511	6.58366801595743	0.710986021911343	1.63870904737474	0.433869589632377	0.664383143997487	0.999925535389766	PFKFB2	5208	6-phosphofructo-2-kinase/fructose-2,6-biphosphatase 2	ENSG00000123836
512	29.9645285951417	-0.423806729955365	0.734310566066458	-0.577149164863044	0.563838694331489	0.999925535389766	BRF2	55290	BRF2 RNA polymerase III transcription initiation factor subunit	ENSG00000104221
513	18.5362522663722	2.36182780736193	1.0590166662441	2.23020834576511	0.0257336144643858	0.999925535389766	ADSS2	159	adenylosuccinate synthase 2	ENSG00000035687
514	155.735476061267	-0.0405317989111945	0.366614623629444	-0.110556961721642	0.91196767776012	0.999925535389766	MNAT1	4331	MNAT1 component of CDK activating kinase	ENSG00000020426
516	2307.49456672888	0.229823157882854	0.284714813569655	0.807204778007198	0.419548513427429	0.999925535389766	STAM	8027	signal transducing adaptor molecule	ENSG00000136738
517	289.071069584323	0.106527725084786	0.303035807484398	0.351535107250553	0.725186939187123	0.999925535389766	CWF19L1	55280	CWF19 like cell cycle control factor 1	ENSG00000095485
519	341.396582118173	0.29178591701269	0.304379259678275	0.958626147264778	0.337747115421737	0.999925535389766	CACNB1	782	calcium voltage-gated channel auxiliary subunit beta 1	ENSG00000067191
520	1351.29289710997	0.215194172050426	0.237178023953247	0.907310755286694	0.364242488205455	0.999925535389766	TRA2B	6434	transformer 2 beta homolog	ENSG00000136527
521	99.1090481650785	0.140223458464982	0.441452332998228	0.317641221901855	0.750757101707518	0.999925535389766	ITFG2	55846	integrin alpha FG-GAP repeat containing 2	ENSG00000111203
522	606.82082036599	0.369900167331752	0.302967814122348	1.22092232273351	0.222115431657379	0.999925535389766	IGBP1	3476	immunoglobulin binding protein 1	ENSG00000089289
523	274.200871507076	0.00104162873999819	0.34962444661513	0.00297927890936307	0.997622882872483	0.999925535389766	CHMP2B	25978	charged multivesicular body protein 2B	ENSG00000083937
524	10.9194934155976	0.738817504966098	1.14904950688807	0.642981438603992	0.520236143973136	0.999925535389766	RHD	6007	Rh blood group D antigen	ENSG00000187010
525	11.9103810763746	0.0224229407565063	1.25233264293005	0.0179049399399539	0.985714688144465	0.999925535389766	BACH1	571	BTB domain and CNC homolog 1	ENSG00000156273
526	32.2251924639505	-0.211552182219704	0.639697580302833	-0.330706553743029	0.740866151433665	0.999925535389766	PYGL	5836	glycogen phosphorylase L	ENSG00000100504
527	57.6045255694368	0.741291143109297	0.538081943276625	1.37765474640394	0.168309909487433	0.999925535389766	STK25	10494	serine/threonine kinase 25	ENSG00000115694
528	9.8436730525083	-0.269979007122082	1.36243151562824	-0.19815969024879	0.842920124579368	0.999925535389766	INVS	27130	inversin	ENSG00000119509
529	1753.97553223925	-0.0319399801131813	0.229811692159254	-0.138983268488566	0.889463370533061	0.999925535389766	RTCA	8634	RNA 3'-terminal phosphate cyclase	ENSG00000137996
530	1588.12829374821	-0.00391922925178687	0.238044631842121	-0.0164642622749259	0.986864012794748	0.999925535389766	SCOC	60592	short coiled-coil protein	ENSG00000153130
531	258.503588383686	0.298811031261045	0.351256864040579	0.850690938317222	0.394941058237468	0.999925535389766	C9orf78	51759	chromosome 9 open reading frame 78	ENSG00000136819
532	1108.72553029735	-0.437679901508798	0.255866032224424	-1.71058228286005	0.0871582519051593	0.999925535389766	SYP	6855	synaptophysin	ENSG00000102003
533	6.87695118870006	-0.419272537589651	1.34393593388169	-0.311973604559161	0.755060583419577	0.999925535389766	PLPP2	8612	phospholipid phosphatase 2	ENSG00000141934
534	6.46474420914265	0.523601641836962	1.79112782678894	0.29233069466385	0.770033792325422	0.999925535389766	MMP14	4323	matrix metallopeptidase 14	ENSG00000157227
535	2731.46136140836	-0.17289537629574	0.246886875987873	-0.700302013235535	0.483738714743071	0.999925535389766	PSMB6	5694	proteasome 20S subunit beta 6	ENSG00000142507
536	4.86200997660839	2.54578327987025	1.9617258114544	1.29772635146338	0.194381385182842	0.999925535389766	KCNA2	3737	potassium voltage-gated channel subfamily A member 2	ENSG00000177301
537	83.8053575144201	0.357941974264278	0.421548574405585	0.849112050180701	0.39581894578793	0.999925535389766	TBXAS1	6916	thromboxane A synthase 1	ENSG00000059377
538	723.593123558596	0.156755159768592	0.27151078113181	0.577344144918107	0.563706997958606	0.999925535389766	EPB41L3	23136	erythrocyte membrane protein band 4.1 like 3	ENSG00000082397
539	259.969171024261	-0.0827171394027672	0.351871828222879	-0.235077470738502	0.814148604516169	0.999925535389766	MRPL41	64975	mitochondrial ribosomal protein L41	ENSG00000182154
540	418.084857804042	0.166629146039637	0.272643580839319	0.611161082636452	0.54109294482024	0.999925535389766	DCAF13	25879	DDB1 and CUL4 associated factor 13	ENSG00000164934
542	177.793498936824	0.598766953830778	0.389931090966305	1.5355712014319	0.124643581810729	0.999925535389766	MCOLN1	57192	mucolipin TRP cation channel 1	ENSG00000090674
543	188.301065740286	0.0387703210084326	0.319849605250471	0.121214221846771	0.903521359773862	0.999925535389766	GINS2	51659	GINS complex subunit 2	ENSG00000131153
544	1057.46162958145	-0.0173688593669299	0.285938196728783	-0.0607434038741054	0.95156356418778	0.999925535389766	ME3	10873	malic enzyme 3	ENSG00000151376
545	91.1979104982473	0.0729367332705781	0.479266868395406	0.152183966971829	0.87904183917147	0.999925535389766	FRMD6	122786	FERM domain containing 6	ENSG00000139926
546	188.147509875413	0.0162444636839236	0.362278189891181	0.0448397506038191	0.964235040541557	0.999925535389766	EEIG2	284611	EEIG family member 2	ENSG00000162636
548	254.485787967213	-0.116658074408927	0.313069912649503	-0.372626271945624	0.709426616684153	0.999925535389766	SGF29	112869	SAGA complex associated factor 29	ENSG00000176476
551	58.4598421531534	-0.0442003894881942	0.482789661906334	-0.0915520628873148	0.927053939691011	0.999925535389766	CERS5	91012	ceramide synthase 5	ENSG00000139624
552	2502.68219353061	-0.499277273876176	0.345496302950141	-1.44510163962081	0.148429338514982	0.999925535389766	UBB	7314	ubiquitin B	ENSG00000170315
553	140.391950324701	0.707104344307731	0.447716623994105	1.57935691107383	0.114254214849664	0.999925535389766	MIEF2	125170	mitochondrial elongation factor 2	ENSG00000177427
554	55.8453336443237	0.202505563549983	0.525202343979517	0.385576275261028	0.699810506651971	0.999925535389766	ATM	472	ATM serine/threonine kinase	ENSG00000149311
555	92.4805284029847	-0.0373988757739548	0.450161818974013	-0.0830787379062767	0.933788932084214	0.999925535389766	GALE	2582	UDP-galactose-4-epimerase	ENSG00000117308
556	508.87048948232	0.201297408980984	0.30229157028099	0.665904804404144	0.505471949440507	0.999925535389766	ERCC3	2071	ERCC excision repair 3, TFIIH core complex helicase subunit	ENSG00000163161
560	9.52252638721071	-1.73499584568175	1.3583197059456	-1.27731036963343	0.201492694100357	0.999925535389766	ARHGEF37	389337	Rho guanine nucleotide exchange factor 37	ENSG00000183111
561	200.383077013249	-0.313220459528247	0.359536878386941	-0.871177557455325	0.383657211846175	0.999925535389766	RDH14	57665	retinol dehydrogenase 14	ENSG00000240857
562	88.8464788654823	-0.678998316249193	0.449127712893853	-1.51181567459781	0.130580760712048	0.999925535389766	ERCC6L	54821	ERCC excision repair 6 like, spindle assembly checkpoint helicase	ENSG00000186871
563	141.102532793415	-0.078964166204521	0.409172005570061	-0.192985260793948	0.846970511289826	0.999925535389766	NOC3L	64318	NOC3 like DNA replication regulator	ENSG00000173145
564	10.2874799981464	1.71791933315903	1.2324562644233	1.39389882038767	0.163348160564916	0.999925535389766	ITGB6	3694	integrin subunit beta 6	ENSG00000115221
565	208.801610211419	0.429526115920184	0.37047026237327	1.15940781094978	0.24628999441414	0.999925535389766	C16orf87	388272	chromosome 16 open reading frame 87	ENSG00000155330
567	51.9373916521758	0.530799323712415	0.601439500879918	0.882548158103757	0.377480449138617	0.999925535389766	DMBX1	127343	diencephalon/mesencephalon homeobox 1	ENSG00000197587
568	742.323658026878	-0.236361708494176	0.238106909649473	-0.992670514443002	0.320870548603561	0.999925535389766	HSDL2	84263	hydroxysteroid dehydrogenase like 2	ENSG00000119471
569	922.567093668001	0.293312304092554	0.294195198703048	0.996998949628049	0.318765019787023	0.999925535389766	TM9SF4	9777	transmembrane 9 superfamily member 4	ENSG00000101337
570	2159.31426817682	-0.00927371098267213	0.237993221310965	-0.0389662820293313	0.96891727122891	0.999925535389766	SMU1	55234	SMU1 DNA replication regulator and spliceosomal factor	ENSG00000122692
571	1976.19656766953	0.212369054047134	0.2628336540091	0.807997951585685	0.419091761350657	0.999925535389766	RUNDC3A	10900	RUN domain containing 3A	ENSG00000108309
573	789.628536644682	-0.155948154934361	0.267123489251384	-0.583805472784915	0.559351195788106	0.999925535389766	MAPKAPK2	9261	MAPK activated protein kinase 2	ENSG00000162889
574	54.9192305485614	0.254394766915982	0.648972592350468	0.391996164267288	0.695061047940322	0.999925535389766	SYNGR1	9145	synaptogyrin 1	ENSG00000100321
575	83.7711621655669	-0.163634969625055	0.473204336074745	-0.345801923503948	0.729491579492321	0.999925535389766	TMOD3	29766	tropomodulin 3	ENSG00000138594
576	5.33171004787293	-3.67846623770582	1.98009059176078	-1.85772623384609	0.0632079011235588	0.999925535389766	CABP5	56344	calcium binding protein 5	ENSG00000105507
577	15.4848486519971	-0.151077998561538	0.912322402872327	-0.165597159607052	0.868473982735696	0.999925535389766	TBX15	6913	T-box transcription factor 15	ENSG00000092607
578	7456.90812759843	0.00460442907241348	0.205353747247175	0.0224219384069545	0.982111380431714	0.999925535389766	DPYSL3	1809	dihydropyrimidinase like 3	ENSG00000113657
579	1204.76777273834	-0.0419685646229135	0.228608012702083	-0.183583086729361	0.854340532436776	0.999925535389766	RUVBL1	8607	RuvB like AAA ATPase 1	ENSG00000175792
580	86.4668756673942	-0.622925071294738	0.504448185860195	-1.23486433048126	0.216881000529203	0.999925535389766	PCSK1	5122	proprotein convertase subtilisin/kexin type 1	ENSG00000175426
583	1139.6703013102	-0.56494095213808	0.296734044395899	-1.90386294666055	0.0569280359285788	0.999925535389766	RNF145	153830	ring finger protein 145	ENSG00000145860
584	367.128402312173	0.0765403609519842	0.32945009498163	0.232327633586666	0.816283551043166	0.999925535389766	RPA3	6119	replication protein A3	ENSG00000106399
585	58.48851160922	0.350622488533335	0.514373658213308	0.681649386462037	0.495460678722115	0.999925535389766	ANXA11	311	annexin A11	ENSG00000122359
586	85.1575233995923	-0.507289663934871	0.487888698554673	-1.03976514610335	0.298449025700697	0.999925535389766	FAM184A	79632	family with sequence similarity 184 member A	ENSG00000111879
588	535.113127979118	0.218509076600192	0.256982168181475	0.850288866914243	0.395164504690246	0.999925535389766	STXBP5	134957	syntaxin binding protein 5	ENSG00000164506
589	5478.00236814495	-0.0320902628542667	0.218362389723795	-0.146958745482029	0.883164583031876	0.999925535389766	MAPRE1	22919	microtubule associated protein RP/EB family member 1	ENSG00000101367
590	10.7693639633904	-0.234546164185437	1.00694511936188	-0.232928448309152	0.815816967385183	0.999925535389766	OPTN	10133	optineurin	ENSG00000123240
591	8.68599150673704	0.428570265723723	1.36132026708701	0.314819573384293	0.752898649449296	0.999925535389766	KCNJ1	3758	potassium inwardly rectifying channel subfamily J member 1	ENSG00000151704
592	235.140668581087	0.21131241344332	0.363243385228045	0.58173781557139	0.560743295679665	0.999925535389766	ATG14	22863	autophagy related 14	ENSG00000126775
594	523.937026253665	-0.173948489446638	0.261470673897278	-0.665269595453662	0.50587807382494	0.999925535389766	RABIF	5877	RAB interacting factor	ENSG00000183155
596	300.638190027101	-0.096723317986863	0.339813785927704	-0.284636239000148	0.775922844457108	0.999925535389766	UTP15	84135	UTP15 small subunit processome component	ENSG00000164338
597	69.3687711899767	0.255482535537525	0.473627784938684	0.539416275104299	0.589599653564446	0.999925535389766	SDC2	6383	syndecan 2	ENSG00000169439
599	714.933907884478	0.331316384401509	0.259032552414484	1.27905308160405	0.2008783640971	0.999925535389766	PHF20	51230	PHD finger protein 20	ENSG00000025293
600	672.966378280698	-0.230868717738297	0.361082570288981	-0.639379290873909	0.522576217751703	0.999925535389766	DEDD2	162989	death effector domain containing 2	ENSG00000160570
602	4387.01712629427	0.0579271926527101	0.220194196454316	0.263073203497115	0.792494157196088	0.999925535389766	TLE3	7090	TLE family member 3, transcriptional corepressor	ENSG00000140332
603	4117.69596124366	-0.344834985145884	0.22489226760847	-1.53333411065173	0.125193554155579	0.999925535389766	AP2M1	1173	adaptor related protein complex 2 subunit mu 1	ENSG00000161203
605	1146.15969538212	0.0726947524422168	0.275515523215197	0.263849933368136	0.791895556200556	0.999925535389766	ARCN1	372	archain 1	ENSG00000095139
606	1855.43395356927	0.202043934654495	0.229253268620273	0.8813132125464	0.378148316725966	0.999925535389766	MEIS3	56917	Meis homeobox 3	ENSG00000105419
607	137.315629795943	-0.00628366062671618	0.429215744045754	-0.0146398651817543	0.988319494839382	0.999925535389766	COG8	84342	component of oligomeric golgi complex 8	ENSG00000213380
608	8.01596639189745	2.41076514870103	1.28573479508589	1.87500965044661	0.0607913959059696	0.999925535389766	RASGRF2	5924	Ras protein specific guanine nucleotide releasing factor 2	ENSG00000113319
609	205.548692314163	0.231809060280663	0.329701594206011	0.703087471684531	0.482001239237358	0.999925535389766	CEP57L1	285753	centrosomal protein 57 like 1	ENSG00000183137
610	82.0654170359437	0.0254597497635602	0.477939687858935	0.0532697961904238	0.957516945168854	0.999925535389766	TRMT2A	27037	tRNA methyltransferase 2 homolog A	ENSG00000099899
611	30.7268480578891	0.568292391280996	0.679572368021073	0.836249997827124	0.403014276425916	0.999925535389766	COL4A4	1286	collagen type IV alpha 4 chain	ENSG00000081052
613	5.26679220038125	1.93872100773923	1.93906163510237	0.99982433391648	0.317395527428791	0.999925535389766	FNDC1	84624	fibronectin type III domain containing 1	ENSG00000164694
615	256.39055607278	0.190642121325343	0.336834819224841	0.56598104009576	0.571406669365109	0.999925535389766	REPS1	85021	RALBP1 associated Eps domain containing 1	ENSG00000135597
616	187.966857342022	0.0852057766944624	0.344655742009427	0.247219954026276	0.804738003425254	0.999925535389766	VPS50	55610	VPS50 subunit of EARP/GARPII complex	ENSG00000004766
617	83.4291298994764	-0.248407995450998	0.427821258027555	-0.580634998354847	0.561486479253023	0.999925535389766	AVEN	57099	apoptosis and caspase activation inhibitor	ENSG00000169857
618	56.7268537139509	0.120133753473225	0.499909168463897	0.240311162610535	0.81008904201955	0.999925535389766	INPP1	3628	inositol polyphosphate-1-phosphatase	ENSG00000151689
619	6.28756588588344	-2.82281043443486	1.53096280398137	-1.84381385824264	0.0652102723679338	0.999925535389766	TJP3	27134	tight junction protein 3	ENSG00000105289
620	733.38812421605	-0.55002996025449	0.305592345902326	-1.79988133744126	0.071879377082571	0.999925535389766	ADIPOR1	51094	adiponectin receptor 1	ENSG00000159346
621	375.595327774436	0.0306193945056897	0.304099513602693	0.1006887322605	0.919797556267595	0.999925535389766	SEC31B	25956	SEC31 homolog B, COPII coat complex component	ENSG00000075826
622	1172.79083788531	-0.164935881681281	0.242563305909116	-0.679970455807852	0.496523168058448	0.999925535389766	GBX2	2637	gastrulation brain homeobox 2	ENSG00000168505
623	74.4991559706884	1.03668541121598	0.521549964301827	1.98770104912909	0.0468447628344207	0.999925535389766	MEIS1	4211	Meis homeobox 1	ENSG00000143995
624	16.1483314318568	-1.08479494237322	1.18750317125331	-0.913509090866946	0.360974854581421	0.999925535389766	ABCD3	5825	ATP binding cassette subfamily D member 3	ENSG00000117528
625	1941.11986870983	-0.145838494128025	0.237240704747379	-0.614727958607768	0.538734392615182	0.999925535389766	PPP6C	5537	protein phosphatase 6 catalytic subunit	ENSG00000119414
626	285.873432867775	0.302336586737796	0.349936919503283	0.863974533372892	0.387601880521182	0.999925535389766	SMO	6608	smoothened, frizzled class receptor	ENSG00000128602
627	178.289936662801	0.0436259307514124	0.434738289859649	0.100349869723913	0.920066566954217	0.999925535389766	PDAP1	11333	PDGFA associated protein 1	ENSG00000106244
628	4800.15392068977	-0.136587422690841	0.206431576627861	-0.661659543186411	0.508189438172186	0.999925535389766	SS18	6760	SS18 subunit of BAF chromatin remodeling complex	ENSG00000141380
629	397.555106876584	0.285698310915443	0.290001060112406	0.985162988041166	0.324544017660548	0.999925535389766	SCML1	6322	Scm polycomb group protein like 1	ENSG00000047634
630	116.53460356525	0.425652484705417	0.427701494401294	0.995209252895537	0.319634502469843	0.999925535389766	CEP250	11190	centrosomal protein 250	ENSG00000126001
631	348.755131476394	-0.351013625291789	0.288931776821321	-1.21486680749851	0.224416895251288	0.999925535389766	ITPKC	80271	inositol-trisphosphate 3-kinase C	ENSG00000086544
634	96.4955188960618	-0.05453069517048	0.40530808206783	-0.134541346652333	0.892974518376802	0.999925535389766	LRRC4	64101	leucine rich repeat containing 4	ENSG00000128594
635	353.649172077845	0.303997149365392	0.34704376487739	0.875961997106599	0.381050693780236	0.999925535389766	HDAC8	55869	histone deacetylase 8	ENSG00000147099
636	55.4397488357745	0.605810040134759	0.539265869761487	1.12339770436928	0.261268624355119	0.999925535389766	SCNM1	79005	sodium channel modifier 1	ENSG00000163156
638	1556.83872901627	-0.0964802892849405	0.269659449996065	-0.357785678515433	0.720503708970668	0.999925535389766	HSPA9	3313	heat shock protein family A (Hsp70) member 9	ENSG00000113013
639	285.431394527824	-0.0596072657912248	0.888531583370944	-0.0670851401422159	0.946513923692678	0.999925535389766	PELI2	57161	pellino E3 ubiquitin protein ligase family member 2	ENSG00000139946
640	360.625481000363	0.597473673373817	0.336631092524442	1.77486181948697	0.0759207058714619	0.999925535389766	SORBS2	8470	sorbin and SH3 domain containing 2	ENSG00000154556
641	284.933326957921	-0.100870744186831	0.303077597145426	-0.332821512170131	0.739269018746892	0.999925535389766	CEP43	11116	centrosomal protein 43	ENSG00000213066
642	43.746115551719	0.359686604826942	0.58572867520466	0.614083994950843	0.539159823956766	0.999925535389766	CD276	80381	CD276 molecule	ENSG00000103855
643	157.948382984576	-0.473985748433319	0.383015910447276	-1.23750929270748	0.215898066557487	0.999925535389766	GORASP1	64689	golgi reassembly stacking protein 1	ENSG00000114745
644	41.5019961423797	-0.790234637015959	0.698248255411984	-1.13173879188527	0.257744267516394	0.999925535389766	BTBD7	55727	BTB domain containing 7	ENSG00000011114
645	23.0309893033481	1.0648299864305	0.768779071645275	1.38509231807213	0.166024240557723	0.999925535389766	SPIRE2	84501	spire type actin nucleation factor 2	ENSG00000204991
646	69.4744902107162	0.250828127137686	0.487727315720411	0.514279432488199	0.607056639354415	0.999925535389766	STAMBPL1	57559	STAM binding protein like 1	ENSG00000138134
647	74.730651095252	0.0201969380546081	0.47273885656654	0.0427232451364304	0.965922149545385	0.999925535389766	UBXN6	80700	UBX domain protein 6	ENSG00000167671
648	6064.2010152277	0.26437890946106	0.277320200103064	0.953334482532487	0.340420625529758	0.999925535389766	KDM5B	10765	lysine demethylase 5B	ENSG00000117139
649	54.3848300669112	0.533386146463544	0.667639521465895	0.798913379622016	0.424340640252463	0.999925535389766	ADA	100	adenosine deaminase	ENSG00000196839
650	971.14848002564	0.084973225654837	0.264601506151072	0.321136590984943	0.748106882048598	0.999925535389766	KIAA1191	57179	KIAA1191	ENSG00000122203
651	68.3949873854699	0.376743659080116	0.511735951004398	0.736207136396556	0.461604649899224	0.999925535389766	APIP	51074	APAF1 interacting protein	ENSG00000149089
652	452.43644916659	-0.254319814766534	0.266641001203923	-0.953791103462119	0.340189393603291	0.999925535389766	DACH1	1602	dachshund family transcription factor 1	ENSG00000276644
653	6206.76868013438	-0.286613115769531	0.241750148279431	-1.18557575997118	0.235789879650298	0.999925535389766	SKP1	6500	S-phase kinase associated protein 1	ENSG00000113558
654	2644.99037443442	-0.0176505559816706	0.21124878687679	-0.0835534075372711	0.93341151273462	0.999925535389766	NUDT21	11051	nudix hydrolase 21	ENSG00000167005
655	26.6610041046652	0.163671997842845	0.697741040607956	0.234574130396908	0.814539290303448	0.999925535389766	NFKBIL1	4795	NFKB inhibitor like 1	ENSG00000204498
656	456.789903146178	0.506747866865536	0.315071459608436	1.60835852125518	0.107756680529485	0.999925535389766	NR2F6	2063	nuclear receptor subfamily 2 group F member 6	ENSG00000160113
657	156.246762005895	0.460035894129869	0.395786698598779	1.16233288222812	0.245100274825526	0.999925535389766	MLST8	64223	MTOR associated protein, LST8 homolog	ENSG00000167965
658	2119.75233331073	-0.118492140806261	0.257601527922512	-0.459982290329831	0.645528932209835	0.999925535389766	MAGI1	9223	membrane associated guanylate kinase, WW and PDZ domain containing 1	ENSG00000151276
659	168.44236479743	0.0372334800751108	0.416889993309683	0.0893124821239168	0.928833574413702	0.999925535389766	STX5	6811	syntaxin 5	ENSG00000162236
660	6349.44673445022	0.31052964476572	0.269241727018151	1.15334888170876	0.248767214045311	0.999925535389766	PSMD1	5707	proteasome 26S subunit, non-ATPase 1	ENSG00000173692
661	19.6184668873888	0.758850286569324	0.774941445395687	0.979235645580748	0.327463559815068	0.999925535389766	RASSF7	8045	Ras association domain family member 7	ENSG00000099849
663	196.212989740089	-0.509995016921289	0.409064701832029	-1.24673435433866	0.212494917722906	0.999925535389766	FOXM1	2305	forkhead box M1	ENSG00000111206
664	268.470597572503	-0.0130068185939857	0.411275511914362	-0.0316255605237544	0.974770659231966	0.999925535389766	NGLY1	55768	N-glycanase 1	ENSG00000151092
665	407.726066766327	-0.449479957389544	0.289093611869683	-1.55479034795193	0.119996008633316	0.999925535389766	CHCHD6	84303	coiled-coil-helix-coiled-coil-helix domain containing 6	ENSG00000159685
666	55.0966381852112	0.0466528245892329	0.515684385119207	0.0904677859858963	0.927915492014188	0.999925535389766	MTERF3	51001	mitochondrial transcription termination factor 3	ENSG00000156469
667	109.877824403023	-0.409493954196931	0.543855855248313	-0.752945748850978	0.451482515208989	0.999925535389766	POMK	84197	protein O-mannose kinase	ENSG00000185900
668	8.61116617765637	-0.513857786047389	1.29810322132606	-0.395852793218143	0.692213627859744	0.999925535389766	ANO2	57101	anoctamin 2	ENSG00000047617
669	882.399689299465	0.0317187507643261	0.293122242888719	0.108209975646126	0.913829132002426	0.999925535389766	NAA15	80155	N-alpha-acetyltransferase 15, NatA auxiliary subunit	ENSG00000164134
670	27.3756667160137	-1.23227248863928	0.826123805298862	-1.49163173937772	0.135795712839235	0.999925535389766	URB2	9816	URB2 ribosome biogenesis homolog	ENSG00000135763
671	818.998978983828	-0.267178885731626	0.267560193104189	-0.998574872561799	0.318000677539945	0.999925535389766	NUP88	4927	nucleoporin 88	ENSG00000108559
673	17.5515286928547	-0.0782586206431538	1.03229848262769	-0.0758100704012936	0.939570204161976	0.999925535389766	PIK3CD	5293	phosphatidylinositol-4,5-bisphosphate 3-kinase catalytic subunit delta	ENSG00000171608
674	166.485565539507	0.816845702574637	0.59582002687545	1.37096046747249	0.170387279919034	0.999925535389766	ZBTB22	9278	zinc finger and BTB domain containing 22	ENSG00000236104
676	1241.46846161095	-0.207735266400047	0.269717754767439	-0.770195000989701	0.44118422882823	0.999925535389766	CLCN3	1182	chloride voltage-gated channel 3	ENSG00000109572
678	342.768451684451	0.127259662167888	0.376680269020845	0.337845309760161	0.735479763081344	0.999925535389766	PIK3IP1	113791	phosphoinositide-3-kinase interacting protein 1	ENSG00000100100
679	312.259219024583	0.0855889423155749	0.360174646537344	0.237631779855723	0.812166699683179	0.999925535389766	WDR12	55759	WD repeat domain 12	ENSG00000138442
680	136.215190035344	-0.998517284526411	0.474191445234504	-2.10572606182849	0.0352281546327852	0.999925535389766	DAB1	1600	DAB adaptor protein 1	ENSG00000173406
681	81.4962193547365	-0.726950569981639	0.668489842469471	-1.08745193090176	0.276837131349518	0.999925535389766	SOX9	6662	SRY-box transcription factor 9	ENSG00000125398
682	7.69478228010605	-0.130263178017117	1.47631956427422	-0.0882350821389787	0.929689834529382	0.999925535389766	STC1	6781	stanniocalcin 1	ENSG00000159167
683	202.650817815153	-0.110013899931268	0.337964455908232	-0.325519142643627	0.744788197111277	0.999925535389766	STX16	8675	syntaxin 16	ENSG00000124222
684	2294.95791248814	-0.130711473154297	0.225971355863425	-0.578442664358299	0.562965296504677	0.999925535389766	EMC2	9694	ER membrane protein complex subunit 2	ENSG00000104412
685	420.304350524927	-0.12722103369644	0.281854492387423	-0.451371317940778	0.651721951728362	0.999925535389766	PANK2	80025	pantothenate kinase 2	ENSG00000125779
686	486.975100040474	-0.0382462632830001	0.259789557705076	-0.147220171668404	0.882958239385801	0.999925535389766	FAM91A1	157769	family with sequence similarity 91 member A1	ENSG00000176853
687	4.84632566476482	-2.74767579595227	2.3295512939549	-1.17948714118568	0.238204254042001	0.999925535389766	CACNG5	27091	calcium voltage-gated channel auxiliary subunit gamma 5	ENSG00000075429
689	218.744524163937	-0.601735270490956	0.354772051332892	-1.69611802347512	0.0898635310060964	0.999925535389766	COMMD2	51122	COMM domain containing 2	ENSG00000114744
690	9.40397066325557	-1.05069683097756	1.17535767025198	-0.893937954012168	0.371355089310303	0.999925535389766	GNG12	55970	G protein subunit gamma 12	ENSG00000172380
692	527.729477514774	-0.0989311607418697	0.265453675448274	-0.372687100959532	0.709381337880076	0.999925535389766	CWC25	54883	CWC25 spliceosome associated protein homolog	ENSG00000273559
693	455.339736736266	-0.15521170159829	0.271076867923795	-0.572574498101117	0.566932830798112	0.999925535389766	ASB8	140461	ankyrin repeat and SOCS box containing 8	ENSG00000177981
695	21.2765623083783	0.375348040618859	0.888208060304177	0.422590221136157	0.672594262515297	0.999925535389766	FGF8	2253	fibroblast growth factor 8	ENSG00000107831
696	214.281532634945	0.257380407779922	0.348158465880635	0.739262241200719	0.459747772735653	0.999925535389766	TENM1	10178	teneurin transmembrane protein 1	ENSG00000009694
697	232.573441958273	0.421890166419615	0.378381846254075	1.11498522087216	0.264856755018937	0.999925535389766	FOXA2	3170	forkhead box A2	ENSG00000125798
698	12.6057371958805	-0.229204000301578	0.989983015115703	-0.231523164339127	0.816908391699048	0.999925535389766	CAPSL	133690	calcyphosine like	ENSG00000152611
699	211.150659189332	0.00571297206469263	0.410107748261352	0.0139304172840253	0.988885494598415	0.999925535389766	CHRNA5	1138	cholinergic receptor nicotinic alpha 5 subunit	ENSG00000169684
700	43.9061969272191	0.168812625959776	0.653862777517825	0.258177452156885	0.79626995874623	0.999925535389766	IGF2BP2	10644	insulin like growth factor 2 mRNA binding protein 2	ENSG00000073792
701	1821.27952758801	-0.0580600686136615	0.233218077164117	-0.248951836494236	0.803398037515643	0.999925535389766	HNRNPDL	9987	heterogeneous nuclear ribonucleoprotein D like	ENSG00000152795
702	125.387831685975	-0.409507237707229	0.378106979789139	-1.08304596211263	0.278788022596372	0.999925535389766	DHRS7	51635	dehydrogenase/reductase 7	ENSG00000100612
703	132.333079166948	0.037140555413282	0.366950526730578	0.10121406758615	0.919380529747292	0.999925535389766	IPPK	64768	inositol-pentakisphosphate 2-kinase	ENSG00000127080
704	22.4958129428026	-1.1629371028701	0.783126161904114	-1.48499329921823	0.13754559915092	0.999925535389766	PDE10A	10846	phosphodiesterase 10A	ENSG00000112541
705	6.78185682249268	-2.04545689241634	1.44282585847857	-1.41767412913796	0.156285926595975	0.999925535389766	FECH	2235	ferrochelatase	ENSG00000066926
706	11.705408047273	1.32948401704188	1.18597204413353	1.12100788852337	0.262284504588775	0.999925535389766	SULT1C4	27233	sulfotransferase family 1C member 4	ENSG00000198075
708	1360.32238440034	0.0956538579464026	0.245540755809218	0.389564077177984	0.696858919791209	0.999925535389766	NUP93	9688	nucleoporin 93	ENSG00000102900
709	1166.34984234074	0.121911967087025	0.231940739651527	0.525616876406397	0.599154428567849	0.999925535389766	MADD	8567	MAP kinase activating death domain	ENSG00000110514
710	402.484809832231	0.195090699697144	0.330777047579245	0.589795153940981	0.555327992011045	0.999925535389766	ANKS1B	56899	ankyrin repeat and sterile alpha motif domain containing 1B	ENSG00000185046
711	316.866170975704	-0.2448219950527	0.344064816093187	-0.71155777516755	0.476738662161633	0.999925535389766	IMPA1	3612	inositol monophosphatase 1	ENSG00000133731
712	65.0639878317425	-0.235335570018572	0.481758056630739	-0.488493273292477	0.625200489208752	0.999925535389766	APRT	353	adenine phosphoribosyltransferase	ENSG00000198931
713	14.191874790104	0.692293684731943	1.05344960983072	0.657168295731953	0.511072708863323	0.999925535389766	TBC1D14	57533	TBC1 domain family member 14	ENSG00000132405
714	2197.42932472693	-0.378200777737486	0.233377261277972	-1.62055538601516	0.105113026904683	0.999925535389766	PSMA5	5686	proteasome 20S subunit alpha 5	ENSG00000143106
715	301.995686564807	-0.109942423572721	0.277881925796741	-0.395644384777796	0.692367388941838	0.999925535389766	MAK16	84549	MAK16 homolog	ENSG00000198042
716	2447.28012111989	-0.384273215482364	0.226190846370658	-1.698889330175	0.0893400377730837	0.999925535389766	TCEA1	6917	transcription elongation factor A1	ENSG00000187735
717	144.67742405439	0.272159136702674	0.345036019821838	0.78878470961729	0.430237847734243	0.999925535389766	ADARB1	104	adenosine deaminase RNA specific B1	ENSG00000197381
719	3930.49503304704	0.0834311190260933	0.231791236145779	0.359940782979481	0.71889141778	0.999925535389766	HSP90B1	7184	heat shock protein 90 beta family member 1	ENSG00000166598
720	788.302654980343	0.233238796190987	0.257917860205822	0.904314249524475	0.365828793026079	0.999925535389766	DCTN5	84516	dynactin subunit 5	ENSG00000166847
721	114.00684089736	0.168805167894631	0.401273449393717	0.420673653214978	0.673993402598633	0.999925535389766	KLHL32	114792	kelch like family member 32	ENSG00000186231
722	28.2582071608671	-0.693330470539235	1.02679007644614	-0.675240720030083	0.499522839660956	0.999925535389766	PLA2G7	7941	phospholipase A2 group VII	ENSG00000146070
723	196.371404491207	0.217986149454137	0.339469803698233	0.642137082825525	0.520784180189155	0.999925535389766	SURF1	6834	SURF1 cytochrome c oxidase assembly factor	ENSG00000148290
724	25805.1123219562	-0.439257611589193	0.255519499721042	-1.71907667347793	0.0856004116183935	0.999925535389766	RPL3	6122	ribosomal protein L3	ENSG00000100316
726	884.208427262293	-0.16459365388354	0.24112042178668	-0.68262013090354	0.49484691014033	0.999925535389766	ARIH1	25820	ariadne RBR E3 ubiquitin protein ligase 1	ENSG00000166233
727	176.376834400162	-0.00961752901432758	0.428912501770499	-0.022423055925457	0.982110489005073	0.999925535389766	CLOCK	9575	clock circadian regulator	ENSG00000134852
728	6.34192203566316	0.785868256177802	1.39285662338641	0.564213317424693	0.572608965578671	0.999925535389766	MOGAT3	346606	monoacylglycerol O-acyltransferase 3	ENSG00000106384
729	3381.84165039857	-0.204970721469846	0.211158825005573	-0.970694554037398	0.331700404606049	0.999925535389766	TFG	10342	trafficking from ER to golgi regulator	ENSG00000114354
730	129.253227967352	-0.0977720223367992	0.358037084767913	-0.273077919847819	0.784793319304892	0.999925535389766	ZFYVE19	84936	zinc finger FYVE-type containing 19	ENSG00000166140
731	3840.70688826776	0.119382361600454	0.247561434644097	0.482233275841539	0.62964024078223	0.999925535389766	TMEM59L	25789	transmembrane protein 59 like	ENSG00000105696
732	96.1385635638868	-0.167581586216207	0.419267042940323	-0.399701309792813	0.689376527287831	0.999925535389766	CRYL1	51084	crystallin lambda 1	ENSG00000165475
733	2894.7297100999	0.022589036855429	0.220461704083374	0.102462407016895	0.918389650614973	0.999925535389766	RUNX1T1	862	RUNX1 partner transcriptional co-repressor 1	ENSG00000079102
734	2757.94750408905	-0.0920689668947351	0.257000492940781	-0.358244320239299	0.720160482457632	0.999925535389766	EIF5	1983	eukaryotic translation initiation factor 5	ENSG00000100664
735	1449.06322998039	-0.108007531012478	0.223761748254841	-0.482689878206839	0.62931595117424	0.999925535389766	HARS2	23438	histidyl-tRNA synthetase 2, mitochondrial	ENSG00000112855
736	5919.60604808732	-0.171007444082348	0.209665895752404	-0.815618789449153	0.414718199584836	0.999925535389766	VDAC3	7419	voltage dependent anion channel 3	ENSG00000078668
737	83.099258192878	0.214590701948936	0.537813546117078	0.399005758590954	0.68988896114075	0.999925535389766	ATP7A	538	ATPase copper transporting alpha	ENSG00000165240
739	1847.33245986061	-0.100527948897696	0.233705660816293	-0.430147684684101	0.66708821474602	0.999925535389766	POLB	5423	DNA polymerase beta	ENSG00000070501
740	65.1748008700788	0.448359266679885	0.577688694680076	0.776126087993094	0.437674541525274	0.999925535389766	PFAS	5198	phosphoribosylformylglycinamidine synthase	ENSG00000178921
741	460.341311780965	-0.266571790332837	0.29369984558565	-0.907633403079532	0.364071940140487	0.999925535389766	LATS1	9113	large tumor suppressor kinase 1	ENSG00000131023
742	886.25784219063	0.00530073814877007	0.278304828669647	0.0190465187905961	0.984803995500946	0.999925535389766	TSPAN2	10100	tetraspanin 2	ENSG00000134198
744	232.831551148724	-0.339318582985866	0.386840414268073	-0.877153912752054	0.380403044842137	0.999925535389766	TADA2B	93624	transcriptional adaptor 2B	ENSG00000173011
745	185.437481664402	0.310621744502112	0.337277531107579	0.920967796111611	0.357067240658235	0.999925535389766	PIP4K2A	5305	phosphatidylinositol-5-phosphate 4-kinase type 2 alpha	ENSG00000150867
748	4365.22978943978	-0.444972251057868	0.264189619024337	-1.68429120228558	0.0921254048096369	0.999925535389766	IDH2	3418	isocitrate dehydrogenase (NADP(+)) 2	ENSG00000182054
749	201.166560789098	0.0853890000289995	0.36804756074387	0.232005341528192	0.816533865048894	0.999925535389766	LHX3	8022	LIM homeobox 3	ENSG00000107187
750	92.001227482147	-0.294808289780268	0.474090190967788	-0.621840095823242	0.534047018348537	0.999925535389766	PLXNB2	23654	plexin B2	ENSG00000196576
751	340.636218998967	-0.0207560326814471	0.301626076506281	-0.0688137873285466	0.945137843402815	0.999925535389766	PRKAG1	5571	protein kinase AMP-activated non-catalytic subunit gamma 1	ENSG00000181929
752	742.044139045111	-0.337179723366811	0.248272136559979	-1.35810537597462	0.174430249607828	0.999925535389766	NR1D2	9975	nuclear receptor subfamily 1 group D member 2	ENSG00000174738
753	76.7798651667999	0.60573452556128	0.473566558509876	1.27909058331164	0.200865159266218	0.999925535389766	ANKRD16	54522	ankyrin repeat domain 16	ENSG00000134461
754	88.9172736231721	0.048148762770997	0.437151242829195	0.11014211571122	0.91229666781503	0.999925535389766	SNAPC1	6617	small nuclear RNA activating complex polypeptide 1	ENSG00000023608
755	592.189535938074	0.353095635261737	0.290619289527637	1.21497659648004	0.224375017635685	0.999925535389766	GALNT2	2590	polypeptide N-acetylgalactosaminyltransferase 2	ENSG00000143641
757	74.846134299614	0.1676517724137	0.4843125466998	0.346164421211285	0.729219151422732	0.999925535389766	USB1	79650	U6 snRNA biogenesis phosphodiesterase 1	ENSG00000103005
758	748.529736317039	-0.144907644008008	0.275726833879762	-0.525547847371281	0.599202400565217	0.999925535389766	CHM	1121	CHM Rab escort protein	ENSG00000188419
759	419.441490419816	-0.128257625413377	0.292715098102498	-0.438165391005783	0.661266394847289	0.999925535389766	MRPL21	219927	mitochondrial ribosomal protein L21	ENSG00000197345
761	4245.81250622113	-0.264487745633175	0.250877183748169	-1.05425189202805	0.291767607794062	0.999925535389766	CBX3	11335	chromobox 3	ENSG00000122565
762	10.5541886102591	0.458673155211008	1.14615930266841	0.400182726906422	0.689021935971537	0.999925535389766	PARD6B	84612	par-6 family cell polarity regulator beta	ENSG00000124171
763	1601.58035661701	0.1215703793531	0.228031016362102	0.533130892860872	0.593942975398031	0.999925535389766	TM9SF2	9375	transmembrane 9 superfamily member 2	ENSG00000125304
764	52.1083101172875	0.380130570077245	0.506392055853737	0.750664560557481	0.452854556392952	0.999925535389766	CDK20	23552	cyclin dependent kinase 20	ENSG00000156345
765	48.4246733781909	0.393686831044397	0.562823430925806	0.699485503645094	0.48424866931891	0.999925535389766	DECR1	1666	2,4-dienoyl-CoA reductase 1	ENSG00000104325
766	48.0862845342223	0.619138431084798	0.551659559345419	1.12231977239631	0.261726502198684	0.999925535389766	CCDC102A	92922	coiled-coil domain containing 102A	ENSG00000135736
767	533.605518558626	0.00876934446310697	0.267472381984749	0.0327859811096571	0.973845257657455	0.999925535389766	PBRM1	55193	polybromo 1	ENSG00000163939
768	10.1699956444648	0.885501981776373	1.40578295277747	0.629899501930112	0.528760338778381	0.999925535389766	ZDHHC23	254887	zinc finger DHHC-type palmitoyltransferase 23	ENSG00000184307
769	1956.82064601374	-0.133225615420121	0.261816926178137	-0.50885027704235	0.610857175042349	0.999925535389766	MED13	9969	mediator complex subunit 13	ENSG00000108510
770	7934.84168298917	-0.253036487612238	0.227867497462092	-1.11045449847156	0.266803225076219	0.999925535389766	SET	6418	SET nuclear proto-oncogene	ENSG00000119335
771	315.130912306883	0.248911214116466	0.282450625923839	0.881255664781509	0.378179456714965	0.999925535389766	CLDN12	9069	claudin 12	ENSG00000157224
772	239.456658820739	0.227008700514402	0.374390746569946	0.606341643307658	0.54428791107766	0.999925535389766	CNDP2	55748	carnosine dipeptidase 2	ENSG00000133313
773	42.3207112616249	-0.639921740781083	0.604828790644014	-1.05802129574504	0.290045733700539	0.999925535389766	NXNL2	158046	nucleoredoxin like 2	ENSG00000130045
774	1741.80500169479	0.109349092230207	0.261975597240481	0.417401824376146	0.676384520679644	0.999925535389766	RPA1	6117	replication protein A1	ENSG00000132383
775	1780.63072192094	-0.14557490927604	0.239887243321726	-0.60684723064161	0.543952300656599	0.999925535389766	MTFR1L	56181	mitochondrial fission regulator 1 like	ENSG00000117640
776	5478.90707176117	-0.497402458568232	0.303456355765243	-1.63912354814222	0.101187531747599	0.999925535389766	PFN2	5217	profilin 2	ENSG00000070087
777	1992.36238809758	-0.221938890801227	0.252948485406295	-0.877407470713811	0.380265356824566	0.999925535389766	TRAF4	9618	TNF receptor associated factor 4	ENSG00000076604
778	39.3406340311316	-0.086467770379345	0.626423383455515	-0.138034071944068	0.890213489764233	0.999925535389766	TLX1	3195	T cell leukemia homeobox 1	ENSG00000107807
779	120.776173849216	0.199412828128655	0.368878854052119	0.540591649367029	0.588789074923391	0.999925535389766	ISL2	64843	ISL LIM homeobox 2	ENSG00000159556
780	119.783566386177	0.127456049905617	0.405205253456661	0.314546884124367	0.753105713626952	0.999925535389766	CHORDC1	26973	cysteine and histidine rich domain containing 1	ENSG00000110172
781	470.488216838725	0.152526620446627	0.294845845844122	0.51730971487814	0.604939973461688	0.999925535389766	SPOPL	339745	speckle type BTB/POZ protein like	ENSG00000144228
783	272.632411766193	0.151270407467346	0.28993197258028	0.521744484132257	0.601848247707423	0.999925535389766	LTN1	26046	listerin E3 ubiquitin protein ligase 1	ENSG00000198862
784	20.2706342216146	-0.131309714674904	0.911492930288689	-0.144060047326221	0.885453053180291	0.999925535389766	CRHR1	1394	corticotropin releasing hormone receptor 1	ENSG00000263715
785	147.440449091043	-0.630230997964288	0.49672807654312	-1.2687645972224	0.204525035391738	0.999925535389766	SYT9	143425	synaptotagmin 9	ENSG00000170743
786	160.607107795816	0.55173850049787	0.350865137193594	1.57250875624455	0.115832610067869	0.999925535389766	PHYHIPL	84457	phytanoyl-CoA 2-hydroxylase interacting protein like	ENSG00000165443
787	32.4739190699371	0.995179368160837	0.752150731117842	1.32311161445234	0.185798262844061	0.999925535389766	CHST13	166012	carbohydrate sulfotransferase 13	ENSG00000180767
788	2408.12562862132	0.487173999987582	0.223683331648663	2.17796291031993	0.0294087981747104	0.999925535389766	ISL1	3670	ISL LIM homeobox 1	ENSG00000016082
789	1224.53271651149	-0.290287632107259	0.259407677175258	-1.11904025072912	0.26312296783134	0.999925535389766	ARHGDIG	398	Rho GDP dissociation inhibitor gamma	ENSG00000242173
790	300.003871340216	-0.149563711496265	0.305701026496259	-0.489248313001969	0.624665909072731	0.999925535389766	COG2	22796	component of oligomeric golgi complex 2	ENSG00000135775
791	392.359231757884	0.0356126140022913	0.277271633807262	0.128439442265654	0.89780121921437	0.999925535389766	PHF6	84295	PHD finger protein 6	ENSG00000156531
792	1833.96335967975	-0.00300418889517904	0.25669848801015	-0.011703181107402	0.990662425635231	0.999925535389766	MARCKS	4082	myristoylated alanine rich protein kinase C substrate	ENSG00000277443
793	456.019922060169	0.134530600218082	0.268190217021393	0.50162381652926	0.615932162994017	0.999925535389766	BLTP3B	23074	bridge-like lipid transfer protein family member 3B	ENSG00000111647
794	50.1407711190993	-0.278112102341753	0.654763289235942	-0.424752130905641	0.671017376795567	0.999925535389766	BHLHE40	8553	basic helix-loop-helix family member e40	ENSG00000134107
795	831.215669412918	0.345621417775388	0.272359423036566	1.2689901231322	0.204444586763453	0.999925535389766	BACH2	60468	BTB domain and CNC homolog 2	ENSG00000112182
796	926.505543022347	-0.212786636846602	0.287773878337832	-0.739423043104702	0.459650154133315	0.999925535389766	ACSL4	2182	acyl-CoA synthetase long chain family member 4	ENSG00000068366
797	2796.69086560538	0.216764561552659	0.233773595796719	0.927241422684661	0.353801200365309	0.999925535389766	ACSBG2	81616	acyl-CoA synthetase bubblegum family member 2	ENSG00000130377
798	19.3952815811273	-1.21247615293985	0.897444550365878	-1.35103182970529	0.176685236783933	0.999925535389766	ESR1	2099	estrogen receptor 1	ENSG00000091831
799	55.6066152761956	-0.291676401724718	0.514287958802936	-0.567146083691379	0.570614935536332	0.999925535389766	TTI1	9675	TELO2 interacting protein 1	ENSG00000101407
800	108.692040781828	-0.287315397757669	0.522336023472073	-0.550058553970347	0.582279212774767	0.999925535389766	MGAT4B	11282	alpha-1,3-mannosyl-glycoprotein 4-beta-N-acetylglucosaminyltransferase B	ENSG00000161013
801	53.5835618439153	0.215900068766541	0.608947908138764	0.354546038964867	0.722929707683259	0.999925535389766	MVK	4598	mevalonate kinase	ENSG00000110921
802	82.8047152524946	0.0164361914626421	0.444779306173289	0.0369535885202321	0.970522011437613	0.999925535389766	RTTN	25914	rotatin	ENSG00000176225
803	1154.7746849842	0.184143026637734	0.231507264186444	0.795409281366803	0.42637546273107	0.999925535389766	USP19	10869	ubiquitin specific peptidase 19	ENSG00000172046
804	7.53858403652705	0.263320714152842	1.55035960323874	0.169844927333477	0.865132093299212	0.999925535389766	DHRS11	79154	dehydrogenase/reductase 11	ENSG00000278535
805	162.369579988422	0.344923033335486	0.525457510411814	0.656424214138953	0.511551214825436	0.999925535389766	GRM2	2912	glutamate metabotropic receptor 2	ENSG00000164082
806	92.5235401583311	-0.169674532094035	0.463309721439079	-0.366222689148442	0.714198912987285	0.999925535389766	RAB23	51715	RAB23, member RAS oncogene family	ENSG00000112210
807	49.2500766960308	-0.372810508763869	0.575480090201731	-0.64782520735545	0.517098009715984	0.999925535389766	ORAI1	84876	ORAI calcium release-activated calcium modulator 1	ENSG00000276045
808	341.719386469437	-0.0550638253067276	0.281663778017966	-0.195494875820402	0.845005548795601	0.999925535389766	TMEM63C	57156	transmembrane protein 63C	ENSG00000165548
809	790.147095646472	-0.176953870751776	0.244385201381531	-0.724077684538346	0.469018043782962	0.999925535389766	REEP3	221035	receptor accessory protein 3	ENSG00000165476
810	1688.34211700542	-0.240000583131503	0.225940943815765	-1.06222705401816	0.288132620794213	0.999925535389766	IK	3550	IK cytokine	ENSG00000113141
811	36.7145821627152	0.610245423727096	0.660149380955203	0.92440505335944	0.355275464676282	0.999925535389766	AKR1C3	8644	aldo-keto reductase family 1 member C3	ENSG00000196139
812	1933.22346151342	-0.231012365078632	0.236920614547597	-0.975062324229376	0.329529345748154	0.999925535389766	STMN1	3925	stathmin 1	ENSG00000117632
813	295.789510609303	-0.356126060022963	0.312332516289099	-1.14021448760503	0.254196953172232	0.999925535389766	RABAC1	10567	Rab acceptor 1	ENSG00000105404
814	2235.25613182546	0.19063167174413	0.32899834648962	0.579430485831165	0.562298738724851	0.999925535389766	COPA	1314	COPI coat complex subunit alpha	ENSG00000122218
815	3138.35167053115	0.0703553020841935	0.227684754156623	0.309003131741515	0.757319144543674	0.999925535389766	CNOT1	23019	CCR4-NOT transcription complex subunit 1	ENSG00000125107
816	43.3805211901117	0.644187504020119	0.581793601592009	1.107244050566	0.268188426901137	0.999925535389766	ULK4	54986	unc-51 like kinase 4	ENSG00000168038
817	18.0419428858656	1.02259144328366	1.01790908772102	1.0045999742208	0.315089509698063	0.999925535389766	FAM169A	26049	family with sequence similarity 169 member A	ENSG00000198780
818	40.8036982857543	0.773820382994893	0.732324882025043	1.05666269437016	0.29066555651738	0.999925535389766	NF1	4763	neurofibromin 1	ENSG00000196712
820	1872.26564157426	-0.269472879943867	0.244355145760278	-1.10279191831807	0.270117538518806	0.999925535389766	CBX1	10951	chromobox 1	ENSG00000108468
821	1050.51825243022	0.117971612009061	0.284364515848635	0.414860523849101	0.678244009861028	0.999925535389766	CCDC106	29903	coiled-coil domain containing 106	ENSG00000173581
822	89.0955463894785	-0.143721735684938	0.485999677644437	-0.295723932125911	0.767440919013104	0.999925535389766	PDE3A	5139	phosphodiesterase 3A	ENSG00000172572
824	6.05372294556148	-0.415899563126424	1.48377000333134	-0.280299212271884	0.779247955087373	0.999925535389766	ASIC4	55515	acid sensing ion channel subunit family member 4	ENSG00000072182
825	270.319014862452	0.623325730173005	0.341025063735355	1.82780034800235	0.0675795209895173	0.999925535389766	SLIT2	9353	slit guidance ligand 2	ENSG00000145147
826	211.834098990014	0.0353968427129717	0.320553487239629	0.110424138629042	0.91207301033009	0.999925535389766	DHFR	1719	dihydrofolate reductase	ENSG00000228716
829	1107.54536456418	-0.223883586796258	0.266381942354909	-0.840460824097346	0.400650058164567	0.999925535389766	TMED9	54732	transmembrane p24 trafficking protein 9	ENSG00000184840
830	38.5507176600976	0.372473239442451	0.762968771039965	0.488189364467371	0.625415717172211	0.999925535389766	ATL3	25923	atlastin GTPase 3	ENSG00000184743
832	689.119015838553	-0.16600091544965	0.248219268131291	-0.668767242363499	0.503643965899805	0.999925535389766	SEH1L	81929	SEH1 like nucleoporin	ENSG00000085415
835	4337.78111307211	-0.230125271245958	0.215231872274345	-1.06919699584562	0.284980912124254	0.999925535389766	IRF2BPL	64207	interferon regulatory factor 2 binding protein like	ENSG00000119669
836	311.482472339827	0.43237848865586	0.315538124137248	1.37028921572656	0.170596638123624	0.999925535389766	SLC45A1	50651	solute carrier family 45 member 1	ENSG00000162426
837	441.603229210936	-0.183715235653976	0.294319587887553	-0.624203224027907	0.532494129821624	0.999925535389766	VANGL1	81839	VANGL planar cell polarity protein 1	ENSG00000173218
838	265.029712119747	0.406633731013733	0.33553117748717	1.21191042233112	0.225546672116435	0.999925535389766	KLHL18	23276	kelch like family member 18	ENSG00000114648
839	350.269408091638	-0.0482022496037191	0.305656053741121	-0.157700948545729	0.874692453016297	0.999925535389766	LYPD6	130574	LY6/PLAUR domain containing 6	ENSG00000187123
840	157.001458679139	0.0890105668289963	0.350999408274064	0.253591785999525	0.799810943066788	0.999925535389766	FAM8A1	51439	family with sequence similarity 8 member A1	ENSG00000137414
841	8.52079299978348	1.80725712033322	1.21421031640557	1.48842181285631	0.136639687608372	0.999925535389766	LDLRAP1	26119	low density lipoprotein receptor adaptor protein 1	ENSG00000157978
842	112.334653329096	0.0369835475609183	0.417243022945814	0.088637905314288	0.929369682546788	0.999925535389766	ZNG1C	445571	Zn regulated GTPase metalloprotein activator 1C	ENSG00000196873
843	108.994834353137	-0.32932266400472	0.406908328275983	-0.809328885943469	0.418325995183294	0.999925535389766	CASP9	842	caspase 9	ENSG00000132906
844	48.9447941095191	0.512174836630032	0.513725382458144	0.996981761304663	0.318773362963724	0.999925535389766	LIN28A	79727	lin-28 homolog A	ENSG00000131914
845	458.564468800533	0.489260935561701	0.34274263636637	1.42748781052939	0.153439336216496	0.999925535389766	EXOC4	60412	exocyst complex component 4	ENSG00000131558
846	502.384436431073	-0.191924894385442	0.262533448669495	-0.731049301938883	0.464749039438504	0.999925535389766	NELFE	7936	negative elongation factor complex member E	ENSG00000204356
847	94.6474853303706	-0.353251770230603	0.58337500309249	-0.605531207813164	0.544826095290625	0.999925535389766	LHFPL6	10186	LHFPL tetraspan subfamily member 6	ENSG00000183722
848	15.076425033489	-0.167003747620972	0.920320621370918	-0.181462572654519	0.85600450810858	0.999925535389766	FMNL3	91010	formin like 3	ENSG00000161791
849	22.6087175752281	0.665939465564844	0.846798693115116	0.786420044078072	0.431621444413191	0.999925535389766	PPP1R13B	23368	protein phosphatase 1 regulatory subunit 13B	ENSG00000088808
850	1580.1059828455	0.475068524295518	0.291500188578419	1.62973659335289	0.103157179838231	0.999925535389766	ELAPOR2	222223	endosome-lysosome associated apoptosis and autophagy regulator family member 2	ENSG00000164659
851	1495.78013806271	-0.508709767692559	0.322580426055293	-1.57700135099134	0.114795214218564	0.999925535389766	ELOVL6	79071	ELOVL fatty acid elongase 6	ENSG00000170522
852	54.2639608128516	0.442995385873579	0.500978710063993	0.884259903613454	0.37655592776058	0.999925535389766	SPR	6697	sepiapterin reductase	ENSG00000116096
853	4383.73676585218	-0.177973212794474	0.338597697256368	-0.525618497221267	0.599153302197142	0.999925535389766	TCF7L2	6934	transcription factor 7 like 2	ENSG00000148737
854	814.380014860496	-0.310707725774214	0.327109229878506	-0.949859243927834	0.342183778108527	0.999925535389766	DPY30	84661	dpy-30 histone methyltransferase complex regulatory subunit	ENSG00000162961
855	145.297229074421	-0.218869929900412	0.347199714156909	-0.630386261785627	0.528441897048278	0.999925535389766	CIBAR1	137392	CBY1 interacting BAR domain containing 1	ENSG00000188343
856	14.5812957112624	-1.03173503527076	1.16392367898521	-0.886428426450009	0.37538670680746	0.999925535389766	GRM5	2915	glutamate metabotropic receptor 5	ENSG00000168959
857	28.2334265423928	-0.650360297187464	0.800776910207553	-0.812161650638624	0.416698881422133	0.999925535389766	APLNR	187	apelin receptor	ENSG00000134817
858	12.3042418227679	0.291593583998371	1.43226795735037	0.203588708734228	0.838674917473911	0.999925535389766	TNFRSF11A	8792	TNF receptor superfamily member 11a	ENSG00000141655
859	4465.32946167233	-0.158329371429209	0.213487656574036	-0.741632438942912	0.458310063846831	0.999925535389766	TARDBP	23435	TAR DNA binding protein	ENSG00000120948
860	8.92463737429103	-2.06476451084321	1.60811126390579	-1.28396868872636	0.199152911329628	0.999925535389766	P2RX5-TAX1BP3	100533970	P2RX5-TAX1BP3 readthrough (NMD candidate)	ENSG00000257950
862	684.980793046262	-0.412976824306464	0.304566002596493	-1.35595181597993	0.175114499416348	0.999925535389766	DESI2	51029	desumoylating isopeptidase 2	ENSG00000121644
863	1504.91436390317	0.0357790492594262	0.227283219733252	0.157420549134326	0.874913419493997	0.999925535389766	PRKCSH	5589	protein kinase C substrate 80K-H	ENSG00000130175
864	1434.74939328942	-0.20504708543101	0.220746353196845	-0.928880964335411	0.352950779091566	0.999925535389766	ATAT1	79969	alpha tubulin acetyltransferase 1	ENSG00000137343
865	110.693710072783	-0.442255687365702	0.520155896474661	-0.85023680470235	0.395193443239439	0.999925535389766	TBX21	30009	T-box transcription factor 21	ENSG00000073861
866	133.562385290483	0.251665647492594	0.35842018111297	0.702152559353993	0.482584027507025	0.999925535389766	PCYT1A	5130	phosphate cytidylyltransferase 1A, choline	ENSG00000161217
867	112.038108090401	-0.054903368089492	0.448387543743824	-0.122446238428202	0.902545621014966	0.999925535389766	RCOR3	55758	REST corepressor 3	ENSG00000117625
868	29.3156394788834	0.466237904950078	0.74292383240559	0.627571609111526	0.530284612121393	0.999925535389766	PPAT	5471	phosphoribosyl pyrophosphate amidotransferase	ENSG00000128059
869	163.190598906518	-0.445552936176413	0.365337452190365	-1.21956545518429	0.222629648556967	0.999925535389766	C1orf35	79169	chromosome 1 open reading frame 35	ENSG00000143793
870	254.684559130987	-0.323689586995982	0.357943601338112	-0.904303319813298	0.365834586930108	0.999925535389766	PIN4	5303	peptidylprolyl cis/trans isomerase, NIMA-interacting 4	ENSG00000102309
872	30.4408799152923	5.73882933569552	3.32293710753918	1.72703519506135	0.0841613428452892	0.999925535389766	PTGS2	5743	prostaglandin-endoperoxide synthase 2	ENSG00000073756
873	194.408876718067	0.0745169805945138	0.335573554223479	0.222058561101297	0.824268295955986	0.999925535389766	GTF3C2	2976	general transcription factor IIIC subunit 2	ENSG00000115207
874	264.734204689399	-0.354818715938147	0.35289331443022	-1.00545604416178	0.314677304995195	0.999925535389766	PLK4	10733	polo like kinase 4	ENSG00000142731
875	866.112454028716	-0.337964501095038	0.242434889728837	-1.39404234049419	0.163304819229895	0.999925535389766	TMEM178B	100507421	transmembrane protein 178B	ENSG00000261115
876	2182.32413034503	-0.0897395421731622	0.226172215607969	-0.396775271144314	0.691533187852237	0.999925535389766	NMNAT2	23057	nicotinamide nucleotide adenylyltransferase 2	ENSG00000157064
877	317.354611780809	0.250748308583273	0.354756388674846	0.706818302892067	0.479679398896398	0.999925535389766	SEL1L	6400	SEL1L adaptor subunit of SYVN1 ubiquitin ligase	ENSG00000071537
878	10.7691775176182	1.31274886509687	1.35583549490424	0.968221343983611	0.332933837433163	0.999925535389766	NTRK1	4914	neurotrophic receptor tyrosine kinase 1	ENSG00000198400
880	9111.05796785212	0.0930049541726802	0.225601704032803	0.412252888653523	0.680154075472701	0.999925535389766	SOX4	6659	SRY-box transcription factor 4	ENSG00000124766
881	134.499221293789	0.0769898073615473	0.383904894669723	0.200543958752551	0.841055182091127	0.999925535389766	GPR22	2845	G protein-coupled receptor 22	ENSG00000172209
882	116.704112450585	0.919583582858057	0.468937319208535	1.96099466856277	0.0498796448278952	0.999925535389766	ZNF800	168850	zinc finger protein 800	ENSG00000048405
883	181.612462926246	0.171343615071623	0.425202679832302	0.402969273710128	0.686970828538632	0.999925535389766	LRRC4B	94030	leucine rich repeat containing 4B	ENSG00000131409
884	202.38185652282	0.337421029430874	0.393893962703762	0.856629096609536	0.391649899937769	0.999925535389766	MTMR2	8898	myotubularin related protein 2	ENSG00000087053
885	33.9215689654697	0.244278581847628	0.71461706591214	0.341831441620877	0.73247774636027	0.999925535389766	STX2	2054	syntaxin 2	ENSG00000111450
887	4.66263641035029	3.77184396996478	2.12316417271341	1.77652016666443	0.0756472209874234	0.999925535389766	PANX3	116337	pannexin 3	ENSG00000154143
888	205.851110569506	-0.0369033178984254	0.332211394761551	-0.111083841434498	0.91154986210079	0.999925535389766	EGLN1	54583	egl-9 family hypoxia inducible factor 1	ENSG00000135766
889	12.3122830376291	0.332502349689812	0.957297624327135	0.34733435165842	0.728340146403512	0.999925535389766	EPN3	55040	epsin 3	ENSG00000049283
890	85.0444923671157	0.347950685949099	0.485252675688407	0.717050525183558	0.473342921614583	0.999925535389766	OSBP	5007	oxysterol binding protein	ENSG00000110048
892	338.446645817282	-0.287422773537938	0.318722179685965	-0.901797213551735	0.367164600261025	0.999925535389766	CCDC9	26093	coiled-coil domain containing 9	ENSG00000105321
894	21.6326246029883	0.0367792982859115	0.830992966687609	0.0442594579741344	0.964697587835998	0.999925535389766	SPICE1	152185	spindle and centriole associated protein 1	ENSG00000163611
896	598.016715746044	0.601968851878304	0.27044911337055	2.22581188888399	0.026026784140165	0.999925535389766	PTK2	5747	protein tyrosine kinase 2	ENSG00000169398
898	49.439620520293	0.131758674471859	0.717998716968539	0.18350823108453	0.854399260968333	0.999925535389766	ACAA1	30	acetyl-CoA acyltransferase 1	ENSG00000060971
899	987.782938197584	-0.312239070911939	0.280913059027389	-1.11151497190273	0.2663467492071	0.999925535389766	NABP1	64859	nucleic acid binding protein 1	ENSG00000173559
900	25.2072184175527	0.966562974651095	0.849519797916782	1.13777569047988	0.255214158254471	0.999925535389766	SIX4	51804	SIX homeobox 4	ENSG00000100625
901	35.3859966459598	-0.262445507783081	0.706328989290581	-0.371562702030217	0.710218463395234	0.999925535389766	EEFSEC	60678	eukaryotic elongation factor, selenocysteine-tRNA specific	ENSG00000132394
902	1968.27393652644	-0.645026143203281	0.297092561717371	-2.17112855156874	0.0299214563316624	0.999925535389766	IRF2BP2	359948	interferon regulatory factor 2 binding protein 2	ENSG00000168264
903	940.515957574609	-0.125773321068283	0.276498218288453	-0.454879318379809	0.649196062519737	0.999925535389766	SYF2	25949	SYF2 pre-mRNA splicing factor	ENSG00000117614
904	1808.17987422383	0.206385763978826	0.268225819102382	0.769447790930403	0.441627526946324	0.999925535389766	TBR1	10716	T-box brain transcription factor 1	ENSG00000136535
905	725.954922947595	-0.171979789453832	0.261003035077801	-0.658918734039119	0.509947955072569	0.999925535389766	MAD2L1	4085	mitotic arrest deficient 2 like 1	ENSG00000164109
907	5.77451250161603	1.58438555427806	1.52932563155697	1.03600274629873	0.30020086129583	0.999925535389766	TCEA3	6920	transcription elongation factor A3	ENSG00000204219
908	723.20636215991	-0.254697447885696	0.260709318410961	-0.97694033123976	0.328598693449044	0.999925535389766	TRAPPC11	60684	trafficking protein particle complex subunit 11	ENSG00000168538
909	13265.0608963461	-0.397602388077823	0.276583440163969	-1.43754950709308	0.150561916311203	0.999925535389766	HNRNPU	3192	heterogeneous nuclear ribonucleoprotein U	ENSG00000153187
910	61.6146025029506	-1.36251536747615	1.82787384713514	-0.745409957920043	0.456023925839755	0.999925535389766	LMBR1L	55716	limb development membrane protein 1 like	ENSG00000139636
911	4917.27257998522	-0.558590103197426	0.382100933173514	-1.46189149175348	0.143770946874701	0.999925535389766	HSPA4	3308	heat shock protein family A (Hsp70) member 4	ENSG00000170606
912	28065.7172611875	-0.243041888832269	0.26560283635252	-0.915057580596366	0.360161402525993	0.999925535389766	YBX1	4904	Y-box binding protein 1	ENSG00000065978
913	486.510583049744	-0.650687085396629	0.348872245773232	-1.86511564986909	0.0621651953883386	0.999925535389766	ANKRD10	55608	ankyrin repeat domain 10	ENSG00000088448
914	310.175140012251	-0.202843772374003	0.2991753766443	-0.678009583038551	0.497765617146028	0.999925535389766	WDR36	134430	WD repeat domain 36	ENSG00000134987
915	300.048770045727	0.497581655226737	0.324111085250937	1.5352194906925	0.124729922268725	0.999925535389766	FGFR3	2261	fibroblast growth factor receptor 3	ENSG00000068078
916	901.029034014037	-0.324374371555496	0.233821738638497	-1.3872720878917	0.165358810960653	0.999925535389766	COPS2	9318	COP9 signalosome subunit 2	ENSG00000166200
917	14.4954768519611	-0.457743596159742	0.944773949932641	-0.484500653508045	0.628030600667713	0.999925535389766	LRP1B	53353	LDL receptor related protein 1B	ENSG00000168702
918	479.631962860114	0.238699924516446	0.306104716893263	0.779798256423729	0.435509632812714	0.999925535389766	MGRN1	23295	mahogunin ring finger 1	ENSG00000102858
919	101.187608876705	0.410884032021218	0.459398161558699	0.894396335037832	0.371109872691953	0.999925535389766	GRWD1	83743	glutamate rich WD repeat containing 1	ENSG00000105447
920	1204.93110805465	0.115909473111998	0.315742505282265	0.367101265027266	0.713543483718047	0.999925535389766	FLOT2	2319	flotillin 2	ENSG00000132589
921	1774.35886011704	-0.0101610681553558	0.256200299397082	-0.0396606412219967	0.968363680726303	0.999925535389766	DNAJC5	80331	DnaJ heat shock protein family (Hsp40) member C5	ENSG00000101152
922	221.716740148728	-0.546322708194814	0.358940897636443	-1.52204084792857	0.127998845912924	0.999925535389766	FOXF2	2295	forkhead box F2	ENSG00000137273
923	83.9473140164498	-0.216982080120448	0.4314312517338	-0.502935471754672	0.615009640902791	0.999925535389766	HINFP	25988	histone H4 transcription factor	ENSG00000172273
924	939.088675610399	-0.0765693465115254	0.252194406234106	-0.303612390357492	0.761423210797276	0.999925535389766	ESRRG	2104	estrogen related receptor gamma	ENSG00000196482
925	269.240873513766	-0.275516540058789	0.342862928469912	-0.803576348391854	0.421641687097814	0.999925535389766	MINDY1	55793	MINDY lysine 48 deubiquitinase 1	ENSG00000143409
926	649.852964066512	-0.207451887033532	0.320716584798643	-0.646838663375571	0.517736366412603	0.999925535389766	PSEN1	5663	presenilin 1	ENSG00000080815
928	7.95731348221234	1.98861407129658	1.54323201370089	1.28860343334091	0.197535989210005	0.999925535389766	ROCK2	9475	Rho associated coiled-coil containing protein kinase 2	ENSG00000134318
929	75.0509400574927	0.0157533554235414	0.508140269741684	0.0310019818573909	0.975267959140196	0.999925535389766	AGA	175	aspartylglucosaminidase	ENSG00000038002
931	2259.22544893444	0.0971765341100456	0.242729143819072	0.400349676108445	0.688898984256578	0.999925535389766	STIP1	10963	stress induced phosphoprotein 1	ENSG00000168439
932	49.7440368022902	-0.573794396229323	0.523356144893138	-1.09637462333892	0.272914864649157	0.999925535389766	IMMP2L	83943	inner mitochondrial membrane peptidase subunit 2	ENSG00000184903
933	48.2157919790269	-0.335527665750457	0.646752214403993	-0.518788584372546	0.603908179434862	0.999925535389766	SLC8A3	6547	solute carrier family 8 member A3	ENSG00000100678
934	176.610034800983	0.204349302167931	0.41462066862029	0.492858455049847	0.622112603960718	0.999925535389766	SKP2	6502	S-phase kinase associated protein 2	ENSG00000145604
935	687.374943656929	-0.149426533987765	0.293674771437001	-0.508816379618158	0.610880937145291	0.999925535389766	MAMSTR	284358	MEF2 activating motif and SAP domain containing transcriptional regulator	ENSG00000176909
936	509.487796876122	-0.161669888129221	0.27101347153871	-0.596538198678174	0.550815743318017	0.999925535389766	BCCIP	56647	BRCA2 and CDKN1A interacting protein	ENSG00000107949
937	1121.0971756025	-0.156150934679336	0.236668702758364	-0.659787005461233	0.509390523425177	0.999925535389766	ZMAT2	153527	zinc finger matrin-type 2	ENSG00000146007
938	5.45225426682994	-0.757006091140319	1.82670531744961	-0.414410624367824	0.678573409424851	0.999925535389766	CYP4F2	8529	cytochrome P450 family 4 subfamily F member 2	ENSG00000186115
939	4.67301143364076	-1.10074554704858	1.73128487404622	-0.635796894866878	0.524908811614399	0.999925535389766	ELOVL5	60481	ELOVL fatty acid elongase 5	ENSG00000012660
941	211.772183025781	-0.0145054493852574	0.321354979080631	-0.0451383993699311	0.963996994329571	0.999925535389766	BRF1	2972	BRF1 RNA polymerase III transcription initiation factor subunit	ENSG00000185024
942	1869.67427298426	0.295745807923828	0.228382352967269	1.29495910730989	0.195334336522305	0.999925535389766	TSHZ1	10194	teashirt zinc finger homeobox 1	ENSG00000179981
943	76.5328294480759	0.0339334978974587	0.447428408516211	0.0758411787262033	0.939545454561413	0.999925535389766	CRPPA	729920	CDP-L-ribitol pyrophosphorylase A	ENSG00000214960
944	53.0758730827297	-0.115378222359927	0.520648779774025	-0.221604710972344	0.824621614850466	0.999925535389766	DIMT1	27292	DIM1 rRNA methyltransferase and ribosome maturation factor	ENSG00000086189
945	880.036782505438	-0.044792163575634	0.233295729620863	-0.191997357381668	0.847744275421941	0.999925535389766	NCAPD2	9918	non-SMC condensin I complex subunit D2	ENSG00000010292
946	538.491947154447	0.162357282582299	0.28913030803704	0.561536712233918	0.574431710519187	0.999925535389766	EIF4E3	317649	eukaryotic translation initiation factor 4E family member 3	ENSG00000163412
947	62.2038765186905	-0.774948488380149	0.567567427883919	-1.365385767942	0.172131834653101	0.999925535389766	GGCT	79017	gamma-glutamylcyclotransferase	ENSG00000006625
949	274.945665129634	0.392340268919398	0.346551243310084	1.13212771990647	0.257580742416905	0.999925535389766	GLCE	26035	glucuronic acid epimerase	ENSG00000138604
951	349.464309510258	0.00663125125906696	0.31205648768029	0.0212501630982299	0.983046098936226	0.999925535389766	LIMK2	3985	LIM domain kinase 2	ENSG00000182541
952	13.5710170794783	0.0133292045013371	1.0178832277448	0.013095023218792	0.989551981754947	0.999925535389766	OCLN	100506658	occludin	ENSG00000197822
953	107.018508296898	0.471672481909706	0.403307446997662	1.16951096594167	0.242197825697387	0.999925535389766	CALU	813	calumenin	ENSG00000128595
954	1175.09120118164	-0.0537374695999453	0.255099709508952	-0.21065280592983	0.833158203570001	0.999925535389766	ATP2A2	488	ATPase sarcoplasmic/endoplasmic reticulum Ca2+ transporting 2	ENSG00000174437
955	134.864396093341	-0.0496511116856731	0.383330951095521	-0.129525444120219	0.896941893033179	0.999925535389766	LARGE1	9215	LARGE xylosyl- and glucuronyltransferase 1	ENSG00000133424
956	165.620513998277	-0.306902358679523	0.354962842239818	-0.864604184322412	0.387256075113007	0.999925535389766	RNASEH2B	79621	ribonuclease H2 subunit B	ENSG00000136104
958	12.1251572309303	-1.62762054236475	1.27692453820553	-1.27464113474713	0.202436290870506	0.999925535389766	HHATL	57467	hedgehog acyltransferase like	ENSG00000010282
959	14.9693485296815	0.238499207882284	1.16466164266903	0.204779825439877	0.837744149952682	0.999925535389766	CAMKV	79012	CaM kinase like vesicle associated	ENSG00000164076
960	10.9560448442216	0.84391588070341	1.11178160821992	0.759066236088044	0.447812935423913	0.999925535389766	TBX20	57057	T-box transcription factor 20	ENSG00000164532
961	185.027463317635	-0.0436081774029314	0.370908468858561	-0.117571263705927	0.906407375231522	0.999925535389766	CYTH3	9265	cytohesin 3	ENSG00000008256
963	103.325119704375	-0.143772702143101	0.433414166111624	-0.331721280439349	0.740099730247338	0.999925535389766	EFR3A	23167	EFR3 homolog A	ENSG00000132294
964	320.954765192261	0.234322441433694	0.323365193391938	0.724637178713544	0.468674644138282	0.999925535389766	DYNLL2	140735	dynein light chain LC8-type 2	ENSG00000264364
965	6.14417708773037	1.45071504203717	1.44357252887286	1.00494780346776	0.314921984286056	0.999925535389766	NAT2	10	N-acetyltransferase 2	ENSG00000156006
966	31.8316522963331	-1.03225759570217	0.743418217182056	-1.38852878749053	0.16497608505068	0.999925535389766	DGLUCY	80017	D-glutamate cyclase	ENSG00000133943
967	1213.33274978814	-0.347708601072094	0.313203674256496	-1.11016769486344	0.266926770756898	0.999925535389766	SP4	6671	Sp4 transcription factor	ENSG00000105866
968	2273.21139736742	-0.549764887984027	0.253046758157533	-2.17258222151091	0.0298117751622708	0.999925535389766	AHCY	191	adenosylhomocysteinase	ENSG00000101444
969	34.4312185822888	-0.112249546149556	0.63823506742193	-0.175874927404058	0.860392203327171	0.999925535389766	CORO2A	7464	coronin 2A	ENSG00000106789
970	8.85284889904457	1.32476778152319	1.14661657033687	1.15537121632036	0.247938443763483	0.999925535389766	MEGF6	1953	multiple EGF like domains 6	ENSG00000162591
971	17.5713944962913	0.129694617123078	0.844780558293173	0.15352462346567	0.877984573763177	0.999925535389766	WRNIP1	56897	WRN helicase interacting protein 1	ENSG00000124535
972	25.8463518817487	0.15318293260847	0.681760003510237	0.224687473333378	0.82222241029456	0.999925535389766	PDCD6	10016	programmed cell death 6	ENSG00000249915
973	795.377217393597	-0.281768530612866	0.263580726440661	-1.06900278490696	0.285068414525939	0.999925535389766	SSR2	6746	signal sequence receptor subunit 2	ENSG00000163479
974	386.921968457325	-0.109905675258606	0.314379195443003	-0.349595892004666	0.726641994337532	0.999925535389766	CCDC85C	317762	coiled-coil domain containing 85C	ENSG00000205476
975	1214.02776514686	-0.512117116073227	0.367562639508145	-1.39327848107337	0.163535595281807	0.999925535389766	SRCAP	10847	Snf2 related CREBBP activator protein	ENSG00000080603
976	115.039033440498	-0.0786869770849157	0.481345152592233	-0.163473085084903	0.870145963064855	0.999925535389766	ASB3	51130	ankyrin repeat and SOCS box containing 3	ENSG00000115239
977	387.755532075267	0.165857788990832	0.271951119120486	0.609880884209012	0.541940716229802	0.999925535389766	RPEL1	729020	ribulose-5-phosphate-3-epimerase like 1	ENSG00000235376
978	1174.30127414392	-0.24106710759386	0.242551738456791	-0.993879116792249	0.3202817223795	0.999925535389766	KDELR2	11014	KDEL endoplasmic reticulum protein retention receptor 2	ENSG00000136240
979	97.8633548180131	0.0330372064577878	0.407835611982402	0.0810061835875512	0.935437034877088	0.999925535389766	RAD52	5893	RAD52 homolog, DNA repair protein	ENSG00000002016
980	37.1401374690021	-0.412502592056158	0.585543315722716	-0.704478355366451	0.481134924761705	0.999925535389766	FBXL15	79176	F-box and leucine rich repeat protein 15	ENSG00000107872
981	700.877710040389	-0.0420183148154494	0.267672151774563	-0.156976788720396	0.875263141208611	0.999925535389766	CELF1	10658	CUGBP Elav-like family member 1	ENSG00000149187
982	231.586967446857	0.869862204019734	0.410535926671319	2.11884550780414	0.0341035254002185	0.999925535389766	STAM2	10254	signal transducing adaptor molecule 2	ENSG00000115145
983	17.5629564667443	0.946170388484716	0.923129957082443	1.02495903336849	0.305382517989403	0.999925535389766	LIPI	149998	lipase I	ENSG00000188992
984	130.775680957446	-0.423575585562416	0.539626365396581	-0.784942346638536	0.432487372195938	0.999925535389766	CCDC85A	114800	coiled-coil domain containing 85A	ENSG00000055813
985	700.816503414744	0.330676078493346	0.34242078271936	0.965700959700103	0.334193839144192	0.999925535389766	DIP2B	57609	disco interacting protein 2 homolog B	ENSG00000066084
986	1022.1638306119	-0.373625192877932	0.263129304084813	-1.41993000048943	0.155628060901649	0.999925535389766	LARP6	55323	La ribonucleoprotein 6, translational regulator	ENSG00000166173
987	11.3708189183371	0.552469770807048	1.34546507725643	0.410616210071838	0.681353975561022	0.999925535389766	TYRO3	7301	TYRO3 protein tyrosine kinase	ENSG00000092445
988	1372.84536103766	0.0803430046974015	0.259494666751431	0.309613317696282	0.756855027579242	0.999925535389766	SUCLA2	8803	succinate-CoA ligase ADP-forming subunit beta	ENSG00000136143
989	20.4392239957331	-0.565515242936508	0.875521155445701	-0.64591842175261	0.518332188603947	0.999925535389766	GRIN3B	116444	glutamate ionotropic receptor NMDA type subunit 3B	ENSG00000116032
990	13.638892954672	1.297016442124	0.979519125285973	1.32413590367144	0.185457913368608	0.999925535389766	MCAM	4162	melanoma cell adhesion molecule	ENSG00000076706
991	39.9478191567123	-0.442445124126028	0.645624175284325	-0.685298260293893	0.493155729379831	0.999925535389766	CAMK4	814	calcium/calmodulin dependent protein kinase IV	ENSG00000152495
992	250.304842135774	0.18296772300056	0.288440826460902	0.634333652574528	0.525863098785285	0.999925535389766	TUBGCP4	27229	tubulin gamma complex component 4	ENSG00000137822
994	101.561677595994	-0.0284801177467143	0.434843754863933	-0.0654950598419565	0.947779839567665	0.999925535389766	DNMT3A	1788	DNA methyltransferase 3 alpha	ENSG00000119772
995	580.726523652648	0.346959189586791	0.271157853521921	1.27954689521372	0.20070453674779	0.999925535389766	TRIM3	10612	tripartite motif containing 3	ENSG00000110171
996	7.8783597182887	-1.01818248064361	1.23746055100444	-0.822799950929476	0.410621764595825	0.999925535389766	GRAPL	400581	GRB2 related adaptor protein like	ENSG00000189152
997	59.5811580951768	0.187624175662575	0.493336088206022	0.38031715122414	0.703710005527025	0.999925535389766	MAP3K5	4217	mitogen-activated protein kinase kinase kinase 5	ENSG00000197442
998	466.375536985298	-0.78908761376866	0.366028316405525	-2.15581029773233	0.0310984810565407	0.999925535389766	PGAM1	5223	phosphoglycerate mutase 1	ENSG00000171314
1000	45.7297550568497	-0.091521369819006	0.577053420776018	-0.158601208352476	0.873983076719712	0.999925535389766	MTFMT	123263	mitochondrial methionyl-tRNA formyltransferase	ENSG00000103707
1001	4201.68180161269	-0.419742209931817	0.24235862152332	-1.73190541889358	0.0832904037753847	0.999925535389766	GDI2	2665	GDP dissociation inhibitor 2	ENSG00000057608
1002	1465.93272022784	0.039325526439457	0.247313836072262	0.159010620125461	0.873660506641038	0.999925535389766	FOXP2	93986	forkhead box P2	ENSG00000128573
1003	582.902108132623	-0.162142090042663	0.2630987250522	-0.616278509181271	0.537710720222677	0.999925535389766	TACC3	10460	transforming acidic coiled-coil containing protein 3	ENSG00000013810
1004	437.535424272505	0.258815629056262	0.304761400634261	0.849240187627509	0.395747655357867	0.999925535389766	KATNB1	10300	katanin regulatory subunit B1	ENSG00000140854
1005	882.583088552348	0.175191335221207	0.246653326359077	0.71027355603615	0.477534514929974	0.999925535389766	CSNK1G2	1455	casein kinase 1 gamma 2	ENSG00000133275
1006	424.058614763228	0.440464250903968	0.311213050412602	1.41531420459395	0.156976392051336	0.999925535389766	KIF4A	24137	kinesin family member 4A	ENSG00000090889
1007	678.074115434045	-0.309093305596425	0.325320940404664	-0.950118074821579	0.342052260026356	0.999925535389766	SLC30A1	7779	solute carrier family 30 member 1	ENSG00000170385
1008	16.4000841234171	-0.69434490291292	1.015803193242	-0.68354274482725	0.49426394967832	0.999925535389766	DNASE1L1	1774	deoxyribonuclease 1 like 1	ENSG00000013563
1009	532.716494707886	0.144237953769576	0.275333716521525	0.523865931102921	0.600371792244598	0.999925535389766	IRF2BP1	26145	interferon regulatory factor 2 binding protein 1	ENSG00000170604
1010	273.985523555671	0.0617108004197269	0.357284057322366	0.172721953736791	0.862869986556766	0.999925535389766	NAV3	89795	neuron navigator 3	ENSG00000067798
1013	2936.0141645559	-0.0886337250439426	0.242786470655378	-0.365068633374358	0.715060174337903	0.999925535389766	RAPGEF2	9693	Rap guanine nucleotide exchange factor 2	ENSG00000109756
1014	256.534379539272	0.476917765394546	0.340274972974436	1.40156580199148	0.161044945084833	0.999925535389766	DGCR6	8214	DiGeorge syndrome critical region gene 6	ENSG00000278817
1015	8244.08945056452	-0.413679208839471	0.297919409969671	-1.3885607818624	0.164966349926974	0.999925535389766	NACA	4666	nascent polypeptide associated complex subunit alpha	ENSG00000196531
1016	91.9533853792899	-0.314954152362179	0.443603307716393	-0.709990540835952	0.477710002021869	0.999925535389766	ACY3	91703	aminoacylase 3	ENSG00000132744
1018	721.852564621036	0.250250143980687	0.249259059343722	1.0039761228321	0.315390122656859	0.999925535389766	XPO7	23039	exportin 7	ENSG00000130227
1019	13.4655262914065	0.551706428636968	0.930479559404348	0.592926973044036	0.553230025711519	0.999925535389766	WIF1	11197	WNT inhibitory factor 1	ENSG00000156076
1021	290.852038645432	0.0856139578458202	0.371607663172564	0.230388031061845	0.817790260859123	0.999925535389766	RINT1	60561	RAD50 interactor 1	ENSG00000135249
1022	1259.17145041136	0.198781548212038	0.226564484672362	0.877372940862725	0.380284105555368	0.999925535389766	ZNF710	374655	zinc finger protein 710	ENSG00000140548
1024	1102.61346592004	-0.546695349522746	0.750224167934034	-0.728709328344132	0.466179485430876	0.999925535389766	POU4F1	5457	POU class 4 homeobox 1	ENSG00000152192
1025	16698.3498481306	-0.481096872966966	0.274764971486623	-1.75093961345938	0.0799563123193312	0.999925535389766	YWHAH	7533	tyrosine 3-monooxygenase/tryptophan 5-monooxygenase activation protein eta	ENSG00000128245
1026	83.1329911989349	0.440068226857139	0.574859366712144	0.76552327810899	0.443960010452414	0.999925535389766	GFM2	84340	GTP dependent ribosome recycling factor mitochondrial 2	ENSG00000164347
1027	504.294619195305	-0.149572170028543	0.271523298449597	-0.550863115182392	0.581727514047162	0.999925535389766	VSX2	338917	visual system homeobox 2	ENSG00000119614
1028	1220.3438189345	-0.209296300645614	0.338142846838788	-0.618958237923033	0.535943871091691	0.999925535389766	MPHOSPH8	54737	M-phase phosphoprotein 8	ENSG00000196199
1029	11.1769501091619	1.74443864314236	1.59443113575023	1.09408214881701	0.273918950868707	0.999925535389766	UGP2	7360	UDP-glucose pyrophosphorylase 2	ENSG00000169764
1030	903.742175247977	0.57881189933084	0.285873453739415	2.02471370377206	0.0428967706495293	0.999925535389766	ZBTB20	26137	zinc finger and BTB domain containing 20	ENSG00000181722
1031	333.435773570907	0.485454404590724	0.337461875678819	1.43854592052572	0.15027921798543	0.999925535389766	MTF2	22823	metal response element binding transcription factor 2	ENSG00000143033
1033	587.613915551378	-0.144493315812425	0.274658039753262	-0.526084420984837	0.598829552465035	0.999925535389766	PAXIP1	22976	PAX interacting protein 1	ENSG00000157212
1034	1042.78333151614	-0.378569145722535	0.254974193951308	-1.48473514066616	0.137613999074949	0.999925535389766	APH1B	83464	aph-1 homolog B, gamma-secretase subunit	ENSG00000138613
1035	159.136867002384	-0.602358775421833	0.374178903097558	-1.60981490521068	0.107438270274238	0.999925535389766	NEK2	4751	NIMA related kinase 2	ENSG00000117650
1036	734.37340302061	-0.244450127059382	0.26756945024465	-0.913595056669851	0.360929664865906	0.999925535389766	MACO1	55219	macoilin 1	ENSG00000204178
1037	74.9216039099954	0.0805382516911376	0.473104757696385	0.170233442764959	0.864826552026398	0.999925535389766	RHOU	58480	ras homolog family member U	ENSG00000116574
1038	27.2137751748201	-0.0319099071125513	0.765221767230672	-0.0417002083304985	0.966737687883397	0.999925535389766	ADAT3	113179	adenosine deaminase tRNA specific 3	ENSG00000213638
1039	15.3350691201919	0.241459842694269	0.945798526285192	0.255297334457318	0.798493458546553	0.999925535389766	GCAT	23464	glycine C-acetyltransferase	ENSG00000100116
1040	8067.87541975355	0.25030636441769	0.224303016308216	1.11592955162825	0.264452291094014	0.999925535389766	ROBO3	64221	roundabout guidance receptor 3	ENSG00000154134
1041	11.3722382514117	0.587268354117508	1.0405798002571	0.564366475278889	0.572504749521245	0.999925535389766	OLFML2A	169611	olfactomedin like 2A	ENSG00000185585
1042	796.873862933536	-0.224840359852002	0.263308564270656	-0.853904469361989	0.393157922993064	0.999925535389766	HRAS	3265	HRas proto-oncogene, GTPase	ENSG00000174775
1043	33.7395995740882	-0.0390215122655063	0.643901556960556	-0.0606016740349281	0.951676440289531	0.999925535389766	MAN1A1	4121	mannosidase alpha class 1A member 1	ENSG00000111885
1044	487.341286155346	0.374267710475167	0.322114346782185	1.16190947163322	0.245272239352463	0.999925535389766	CSNK1A1L	122011	casein kinase 1 alpha 1 like	ENSG00000180138
1046	433.98512615675	-0.355589624238125	0.320333414829553	-1.11006097951827	0.26697275030498	0.999925535389766	SEC61A1	29927	SEC61 translocon subunit alpha 1	ENSG00000058262
1047	9.53711821505713	0.251328705558125	1.40314871188504	0.179117654051424	0.857845320246724	0.999925535389766	TRIP10	9322	thyroid hormone receptor interactor 10	ENSG00000125733
1048	147.026234501802	0.00634348619301024	0.384091578481636	0.016515556571396	0.986823091431529	0.999925535389766	SLC25A23	79085	solute carrier family 25 member 23	ENSG00000125648
1049	414.44385685671	0.51912017973975	0.394159738369149	1.31702994802978	0.187828586261097	0.999925535389766	DDX19B	11269	DEAD-box helicase 19B	ENSG00000157349
1050	20.0517014527423	-0.282534563294749	0.784707434015719	-0.360050830471792	0.718809121806865	0.999925535389766	ETHE1	23474	ETHE1 persulfide dioxygenase	ENSG00000105755
1051	334.211695771272	-0.171906003042723	0.332770165072825	-0.516590791740906	0.605441845056159	0.999925535389766	RPF1	80135	ribosome production factor 1 homolog	ENSG00000117133
1054	103.359631045329	-0.437672329728061	0.439494469006649	-0.995854010898688	0.319321083113754	0.999925535389766	COL14A1	7373	collagen type XIV alpha 1 chain	ENSG00000187955
1055	282.48377144339	-0.259740357382176	0.357011402620175	-0.727540788545946	0.466894738042212	0.999925535389766	TSR2	90121	TSR2 ribosome maturation factor	ENSG00000158526
1056	5148.20058334275	-0.170862314760173	0.226639246074761	-0.753895530978825	0.450911954304486	0.999925535389766	DDX3Y	8653	DEAD-box helicase 3 Y-linked	ENSG00000067048
1057	717.49082938743	0.232618089134944	0.255533501099972	0.910323257551803	0.362652056556559	0.999925535389766	SCN8A	6334	sodium voltage-gated channel alpha subunit 8	ENSG00000196876
1058	1948.70366330927	0.313202426789908	0.261881846479917	1.19596845294859	0.231708870150153	0.999925535389766	NCAN	1463	neurocan	ENSG00000130287
1059	63.4730473355417	-0.145833906799373	0.58478639413887	-0.249379787664385	0.803067018461244	0.999925535389766	PPM1F	9647	protein phosphatase, Mg2+/Mn2+ dependent 1F	ENSG00000100034
1060	10.9661462703739	0.268029426105857	1.55176413708298	0.172725622213245	0.862867102873657	0.999925535389766	ENPP1	5167	ectonucleotide pyrophosphatase/phosphodiesterase 1	ENSG00000197594
1061	4298.38935208188	-0.3970280665495	0.348376062905363	-1.13965369273191	0.254430606609427	0.999925535389766	RPL28	6158	ribosomal protein L28	ENSG00000108107
1062	21.2474250754653	0.896332933254778	0.774925608435503	1.15666965125128	0.247407353513977	0.999925535389766	AMPD3	272	adenosine monophosphate deaminase 3	ENSG00000133805
1063	9.8132090405744	-0.338907866995612	1.3186379759127	-0.25701358006244	0.79716828975538	0.999925535389766	NCF2	4688	neutrophil cytosolic factor 2	ENSG00000116701
1064	450.30908236048	0.32706648623995	0.336933724288123	0.970714602496322	0.33169041817529	0.999925535389766	SLC39A10	57181	solute carrier family 39 member 10	ENSG00000196950
1065	888.516181730278	-0.0165517736565276	0.235026836854145	-0.0704250368939756	0.943855364158712	0.999925535389766	EIF2S1	1965	eukaryotic translation initiation factor 2 subunit alpha	ENSG00000134001
1066	10.0189041272331	-0.264701904049727	1.07721333973187	-0.245728394076157	0.805892490691095	0.999925535389766	FAIM	55179	Fas apoptotic inhibitory molecule	ENSG00000158234
1067	443.89681877001	-0.170607880482864	0.298262809768169	-0.572005207808083	0.567318446501123	0.999925535389766	GATAD2B	57459	GATA zinc finger domain containing 2B	ENSG00000143614
1068	891.861591079103	-0.317048647092893	0.2655759306606	-1.19381544217602	0.232550169757361	0.999925535389766	GOT2	2806	glutamic-oxaloacetic transaminase 2	ENSG00000125166
1070	28.7763510526721	0.547573930862264	0.694734342992289	0.78817743269148	0.430592927461906	0.999925535389766	SLC25A6	293	solute carrier family 25 member 6	ENSG00000169100
1071	646.828028073196	0.3566820373006	0.280255151592883	1.27270465956943	0.203122863557978	0.999925535389766	RALGAPA2	57186	Ral GTPase activating protein catalytic subunit alpha 2	ENSG00000188559
1073	178.991889539395	0.407838507032166	0.347762133233928	1.17275133793197	0.240895537515143	0.999925535389766	MMADHC	27249	metabolism of cobalamin associated D	ENSG00000168288
1074	519.901716628785	0.641253690358543	0.360106284250002	1.78073451757192	0.0749558313772929	0.999925535389766	RFX1	5989	regulatory factor X1	ENSG00000132005
1076	84.2551990221463	-0.351403195993925	0.478378910490047	-0.734570835562024	0.462600905149592	0.999925535389766	DERA	51071	deoxyribose-phosphate aldolase	ENSG00000023697
1077	648.705606408911	-0.319736247107387	0.270877884036909	-1.18037043978024	0.23785291348975	0.999925535389766	CLK1	1195	CDC like kinase 1	ENSG00000013441
1078	293.151038094712	-0.212045660736789	0.353408688652929	-0.600001266366803	0.548505391531318	0.999925535389766	TCF3	6929	transcription factor 3	ENSG00000071564
1079	227.904401107745	-0.145554260869729	0.31179439949876	-0.466827695121278	0.640623159507007	0.999925535389766	SRPK3	26576	SRSF protein kinase 3	ENSG00000184343
1080	287.799464476705	-0.25252661097195	0.295633742444226	-0.854187376867481	0.393001176244645	0.999925535389766	SERPINA10	51156	serpin family A member 10	ENSG00000140093
1081	188.504227480578	-0.00494391463146925	0.334303125826596	-0.0147887179315029	0.988200740385115	0.999925535389766	TBC1D17	79735	TBC1 domain family member 17	ENSG00000104946
1082	867.478223166907	0.514024429508901	0.308561152994691	1.66587538489573	0.0957382372767814	0.999925535389766	YES1	7525	YES proto-oncogene 1, Src family tyrosine kinase	ENSG00000176105
1084	7.07779707211292	0.353817623185893	1.57459222964649	0.22470428630613	0.822209329889621	0.999925535389766	HTRA4	203100	HtrA serine peptidase 4	ENSG00000169495
1086	252.56975312142	0.0800626496251388	0.312213593871373	0.256435501838281	0.797614577577439	0.999925535389766	ANKMY2	57037	ankyrin repeat and MYND domain containing 2	ENSG00000106524
1087	317.81529643323	-0.00692766888267721	0.302806206743401	-0.0228782261671001	0.981747408851226	0.999925535389766	RIC8B	55188	RIC8 guanine nucleotide exchange factor B	ENSG00000111785
1088	730.992053794059	-0.00273593394415838	0.257482152115829	-0.0106257226828197	0.99152205945934	0.999925535389766	SFSWAP	6433	splicing factor SWAP	ENSG00000061936
1089	618.732269657504	0.431840470550725	0.301755098284213	1.43109585556692	0.152402744924884	0.999925535389766	RGL1	23179	ral guanine nucleotide dissociation stimulator like 1	ENSG00000143344
1090	205.362621969925	-0.0406351119547494	0.341534253111573	-0.118978145191998	0.905292670387355	0.999925535389766	PRC1	9055	protein regulator of cytokinesis 1	ENSG00000198901
1092	4.70599563994439	0.421212491523992	1.91098117539689	0.220416871158613	0.825546507207954	0.999925535389766	KLHL42	57542	kelch like family member 42	ENSG00000087448
1093	645.181127217096	-0.249821707135295	0.308604210992536	-0.809521381227482	0.418215309358798	0.999925535389766	TKTL2	84076	transketolase like 2	ENSG00000151005
1094	35.2485180746307	-0.678286120765473	0.698462209219111	-0.971113557487676	0.331491733270163	0.999925535389766	TP53I11	9537	tumor protein p53 inducible protein 11	ENSG00000175274
1095	305.82058261499	-0.250965642444398	0.281649967850644	-0.891055107726773	0.372899606939894	0.999925535389766	LTA4H	4048	leukotriene A4 hydrolase	ENSG00000111144
1096	202.242915626015	-0.846675290785332	0.487292212249651	-1.73751040854222	0.0822971184166026	0.999925535389766	ABAT	18	4-aminobutyrate aminotransferase	ENSG00000183044
1097	1715.75808932628	-0.218497895633086	0.290872486980514	-0.75118103434693	0.452543712554333	0.999925535389766	AEBP2	121536	AE binding protein 2	ENSG00000139154
1098	354.713554605255	-0.259927451718474	0.290752521657516	-0.893981762347872	0.371331649153705	0.999925535389766	CYP20A1	57404	cytochrome P450 family 20 subfamily A member 1	ENSG00000119004
1099	4.94610580266999	0.88436312876295	1.86829788001416	0.47335231615006	0.635961843419396	0.999925535389766	UST	10090	uronyl 2-sulfotransferase	ENSG00000111962
1101	936.141412242691	0.396944415671809	0.291386132304298	1.3622625501521	0.173115041891935	0.999925535389766	AKAP1	8165	A-kinase anchoring protein 1	ENSG00000121057
1102	101.111249462448	-0.324055173897781	0.417242055182601	-0.776659902501827	0.437359449727525	0.999925535389766	ZNF385B	151126	zinc finger protein 385B	ENSG00000144331
1103	1718.49159068799	-0.0525316673214743	0.23865542481	-0.220115119374706	0.825781500004633	0.999925535389766	UCK2	7371	uridine-cytidine kinase 2	ENSG00000143179
1104	81.5423551551583	0.421487831143875	0.489707148158632	0.860693646659496	0.3894067932055	0.999925535389766	GPR37L1	9283	G protein-coupled receptor 37 like 1	ENSG00000170075
1105	6134.3589033511	-0.443041943357586	0.229745106616519	-1.92840644086968	0.0538045913208013	0.999925535389766	RAD21	5885	RAD21 cohesin complex component	ENSG00000164754
1106	120.21712987106	0.581865100504036	0.38967891485931	1.49319113330551	0.135387162416326	0.999925535389766	IGF2R	3482	insulin like growth factor 2 receptor	ENSG00000197081
1108	10.2587753838957	1.56638584613176	1.40114069925926	1.11793615513407	0.263594262038596	0.999925535389766	MYOF	26509	myoferlin	ENSG00000138119
1111	1899.79955398134	0.0148552208359983	0.237476109173328	0.0625545908079362	0.950121189842434	0.999925535389766	CSNK1D	1453	casein kinase 1 delta	ENSG00000141551
1112	3198.96201967486	0.157263077578594	0.227944815368731	0.689917326367785	0.490246179245819	0.999925535389766	CEP170	9859	centrosomal protein 170	ENSG00000143702
1113	38.9264436355367	0.350956306440333	0.582863487459375	0.602124363579722	0.547091358049985	0.999925535389766	LRRK2	120892	leucine rich repeat kinase 2	ENSG00000188906
1114	61.9078229214066	0.158122320735011	0.568901842052725	0.277943063366557	0.781056065982104	0.999925535389766	HIF1A	3091	hypoxia inducible factor 1 subunit alpha	ENSG00000100644
1115	1451.54106985174	-0.349789257707641	0.246571343781295	-1.41861277285287	0.156011939985713	0.999925535389766	GATAD2A	54815	GATA zinc finger domain containing 2A	ENSG00000167491
1116	23.9201306632888	0.691550646431264	0.748938847170234	0.923373983128525	0.355812345060138	0.999925535389766	SAV1	60485	salvador family WW domain containing protein 1	ENSG00000151748
1117	5.88731342837125	-0.579675535386618	1.69924879780211	-0.341136351625729	0.733000936173772	0.999925535389766	ERBB3	2065	erb-b2 receptor tyrosine kinase 3	ENSG00000065361
1118	25.558068656619	0.283818220004349	0.725163520445767	0.391385131769842	0.695512580731485	0.999925535389766	POU4F3	5459	POU class 4 homeobox 3	ENSG00000091010
1119	28.9014499935956	-0.553388755497161	0.69311030329709	-0.798413690959028	0.4246304608646	0.999925535389766	GPX5	2880	glutathione peroxidase 5	ENSG00000224586
1120	295.013280746909	0.571800534521729	0.33274731378084	1.71842269145511	0.0857195443555448	0.999925535389766	AKR1E2	83592	aldo-keto reductase family 1 member E2	ENSG00000165568
1121	292.033753897761	0.0289322061223852	0.322069786018236	0.0898321027876455	0.928420636979295	0.999925535389766	GNL3	26354	G protein nucleolar 3	ENSG00000163938
1122	6367.64735441192	-0.296911288237081	0.222523855447672	-1.33428969959089	0.182108932024666	0.999925535389766	DDX39A	10212	DExD-box helicase 39A	ENSG00000123136
1124	20.7307468505419	0.0134823718277029	0.843282801734149	0.015987960148099	0.987243996878761	0.999925535389766	SLC27A1	376497	solute carrier family 27 member 1	ENSG00000130304
1125	6061.13188821786	-0.553959264190945	0.282343400556897	-1.96200535623751	0.0497618606600655	0.999925535389766	PTP4A1	7803	protein tyrosine phosphatase 4A1	ENSG00000112245
1126	51.8923433631329	0.472665281929817	0.623043165318814	0.758639703058056	0.44806811551556	0.999925535389766	ELL2	22936	elongation factor for RNA polymerase II 2	ENSG00000118985
1127	528.999202020294	-0.0994981594870399	0.335425894529184	-0.296632314647916	0.766747237149764	0.999925535389766	MIER3	166968	MIER family member 3	ENSG00000155545
1128	2423.43854125457	0.224560166890873	0.240058240149947	0.935440361266526	0.349561404801247	0.999925535389766	VLDLR	7436	very low density lipoprotein receptor	ENSG00000147852
1129	373.567242266759	-0.253012271515949	0.340915305272378	-0.742155801171209	0.457992944236935	0.999925535389766	STAT1	6772	signal transducer and activator of transcription 1	ENSG00000115415
1130	112.533501546108	0.510355608135778	0.433203703771737	1.17809613281768	0.238758283592043	0.999925535389766	PALS1	64398	protein associated with LIN7 1, MAGUK p55 family member	ENSG00000072415
1131	29.6962366496556	-0.581682695864366	0.697078386387454	-0.834458085666498	0.404022897086873	0.999925535389766	WASL	8976	WASP like actin nucleation promoting factor	ENSG00000106299
1132	1030.03461808609	-0.0263370049655211	0.2730376571294	-0.0964592402469936	0.923155844496023	0.999925535389766	NDUFS5	4725	NADH:ubiquinone oxidoreductase subunit S5	ENSG00000168653
1133	4.83563247058016	1.26735298614549	1.95618370167736	0.647870128484753	0.517068952593983	0.999925535389766	CFAP91	89876	cilia and flagella associated protein 91	ENSG00000183833
1134	1483.9545543216	0.322533142105751	0.250309308026016	1.28853834741227	0.197558629013047	0.999925535389766	ARHGEF7	8874	Rho guanine nucleotide exchange factor 7	ENSG00000102606
1135	193.608642116514	-0.238372087940679	0.321266159386628	-0.741976958904687	0.458101295849989	0.999925535389766	PSMD9	5715	proteasome 26S subunit, non-ATPase 9	ENSG00000110801
1136	1182.5604686873	0.39569477186313	0.246135149107913	1.60763212120365	0.107915772919685	0.999925535389766	RAPH1	65059	Ras association (RalGDS/AF-6) and pleckstrin homology domains 1	ENSG00000173166
1137	102.547094310838	-0.616810076511387	0.447997855797637	-1.37681479616278	0.168569515077884	0.999925535389766	SHISA4	149345	shisa family member 4	ENSG00000198892
1138	60.923635690648	-0.225308203859964	0.49389130131319	-0.456189860523763	0.648253456038408	0.999925535389766	ITGAV	3685	integrin subunit alpha V	ENSG00000138448
1139	5889.63987360604	-0.519486075327436	0.362768656031539	-1.43200374864324	0.152142748500185	0.999925535389766	RPL23A	6147	ribosomal protein L23a	ENSG00000198242
1140	416.854092785187	0.0024704174067676	0.322777943453781	0.00765361282228175	0.993893360113707	0.999925535389766	SNX14	57231	sorting nexin 14	ENSG00000135317
1142	96.1402265976469	0.546593483619888	0.492652427333781	1.10949110020229	0.267218381654613	0.999925535389766	NKX1-2	390010	NK1 homeobox 2	ENSG00000229544
1143	22.1395687550737	1.45722683059138	0.803429400144711	1.81375840905113	0.0697149282581848	0.999925535389766	ITGA5	3678	integrin subunit alpha 5	ENSG00000161638
1144	194.12928625501	-0.260381733214732	0.355805427861249	-0.731809334050608	0.464284951110026	0.999925535389766	SLC18A3	6572	solute carrier family 18 member A3	ENSG00000187714
1146	2043.81738140872	-0.0951467173461568	0.233749401059062	-0.407045823069791	0.683974333165654	0.999925535389766	ATP6V1H	51606	ATPase H+ transporting V1 subunit H	ENSG00000047249
1147	140.263793276883	0.627737139830106	0.368876987897484	1.70175196725625	0.0888018741348507	0.999925535389766	STXBP5L	9515	syntaxin binding protein 5L	ENSG00000145087
1148	8.88246547192596	1.12239798228978	1.18980999831586	0.943342200753488	0.345505896907539	0.999925535389766	TRIOBP	11078	TRIO and F-actin binding protein	ENSG00000100106
1149	1103.23998690151	0.0188960295616468	0.235412894458539	0.0802676064329803	0.936024421380443	0.999925535389766	SMAD2	4087	SMAD family member 2	ENSG00000175387
1150	345.090758754091	-0.262522499088049	0.269205503687183	-0.975175081833021	0.329473420227397	0.999925535389766	EXOSC9	5393	exosome component 9	ENSG00000123737
1151	1964.21309411989	-0.307582383759958	0.256027908610961	-1.20136271638783	0.229610532055676	0.999925535389766	RBM25	58517	RNA binding motif protein 25	ENSG00000119707
1152	474.203016754751	0.296631577620764	0.300991725598752	0.985514060330681	0.324371628445443	0.999925535389766	NRCAM	4897	neuronal cell adhesion molecule	ENSG00000091129
1153	1934.65199041257	-0.398952366706064	0.252167520230133	-1.58209259599322	0.113628433610044	0.999925535389766	LAPTM4A	9741	lysosomal protein transmembrane 4 alpha	ENSG00000068697
1154	4129.61878751399	0.0629949310095348	0.213915499398916	0.294485117658818	0.768387233899942	0.999925535389766	YWHAE	7531	tyrosine 3-monooxygenase/tryptophan 5-monooxygenase activation protein epsilon	ENSG00000108953
1155	1254.22300193983	-0.0992543513636447	0.226451803787711	-0.438302321745653	0.661167143108381	0.999925535389766	HMGB3	3149	high mobility group box 3	ENSG00000029993
1156	46.9957056680952	0.48199255163466	0.592164358820604	0.813950627820004	0.415673235575054	0.999925535389766	MAPK12	6300	mitogen-activated protein kinase 12	ENSG00000188130
1157	3524.48454483376	-0.622034710678718	0.687200002769598	-0.905172741809885	0.365373880140899	0.999925535389766	RPL38	6169	ribosomal protein L38	ENSG00000172809
1158	1919.43644565737	-0.326475235673668	0.311132213085163	-1.04931351349436	0.294033848481128	0.999925535389766	ATRNL1	26033	attractin like 1	ENSG00000107518
1159	163.624605196429	0.199349631012367	0.343764458427151	0.579901808128928	0.561980836341764	0.999925535389766	POLR1E	64425	RNA polymerase I subunit E	ENSG00000137054
1161	5.72003627036585	-0.512460102767059	2.05299598908431	-0.249615734999867	0.802884528949019	0.999925535389766	PDGFRL	5157	platelet derived growth factor receptor like	ENSG00000104213
1162	5.93210240544105	1.20984317142005	1.75058559705953	0.691107691878782	0.489497866840553	0.999925535389766	GRAP2	9402	GRB2 related adaptor protein 2	ENSG00000100351
1163	831.891766044564	0.235187450105388	0.302142794558183	0.778398341252183	0.436334216351702	0.999925535389766	DDI1	414301	DNA damage inducible 1 homolog 1	ENSG00000170967
1164	4626.36310244487	-0.428188137459483	0.242224800567959	-1.76773037465811	0.0771059895057204	0.999925535389766	ANP32A	8125	acidic nuclear phosphoprotein 32 family member A	ENSG00000140350
1165	849.98758558123	-0.145100569042619	0.252239831450749	-0.575248437996797	0.565123287915919	0.999925535389766	ASB7	140460	ankyrin repeat and SOCS box containing 7	ENSG00000183475
1167	5.46007982509505	-0.452920435344513	1.85865364359865	-0.243681999012784	0.807477115881128	0.999925535389766	PIP5K1B	8395	phosphatidylinositol-4-phosphate 5-kinase type 1 beta	ENSG00000107242
1168	301.4297890229	0.526298956939387	0.911729105807311	0.577253653072054	0.563768117484358	0.999925535389766	HES1	3280	hes family bHLH transcription factor 1	ENSG00000114315
1169	1475.99054226129	-0.182798449282179	0.255599397067652	-0.715175588750685	0.474500551111603	0.999925535389766	SUPT6H	6830	SPT6 homolog, histone chaperone and transcription elongation factor	ENSG00000109111
1171	251.476966322896	0.238142526404937	0.338124536241675	0.704304186415873	0.481243359762658	0.999925535389766	RGP1	9827	RGP1 homolog, RAB6A GEF complex partner 1	ENSG00000107185
1172	105.853327827413	-0.182409011634528	0.458666363135956	-0.397694329244847	0.690855518006398	0.999925535389766	AK4	205	adenylate kinase 4	ENSG00000162433
1173	31.2067937231692	-0.162336331122739	0.984249514392931	-0.164934123663617	0.868995833401139	0.999925535389766	RRAS	6237	RAS related	ENSG00000126458
1175	83.1651515299837	-0.033402988721099	0.498327679919543	-0.067030169238225	0.94655768562479	0.999925535389766	DUS4L-BCAP29	115253422	DUS4L-BCAP29 readthrough	ENSG00000288558
1176	11.9559059831666	0.0360888299765419	0.999136419618929	0.0361200225193535	0.971186657082391	0.999925535389766	NADK	65220	NAD kinase	ENSG00000008130
1177	932.32569151593	0.0981784685563572	0.30294944592795	0.324075418773688	0.7458809364838	0.999925535389766	PHF8	23133	PHD finger protein 8	ENSG00000172943
1178	195.079859767586	0.651453548334896	0.595338516645201	1.09425735127287	0.273842124561556	0.999925535389766	DMWD	1762	DM1 locus, WD repeat containing	ENSG00000185800
1179	576.967097516955	-0.0840538123266885	0.276853153979618	-0.30360431556751	0.761429363346425	0.999925535389766	LSM14A	26065	LSM14A mRNA processing body assembly factor	ENSG00000257103
1180	89.371867801907	-0.0846471290781528	0.503556387645361	-0.168098610513044	0.866505702447318	0.999925535389766	KAZN	23254	kazrin, periplakin interacting protein	ENSG00000189337
1181	4.86372424582408	1.65480143157954	1.73590629104702	0.953278088865872	0.340449190154877	0.999925535389766	CSRP1	1465	cysteine and glycine rich protein 1	ENSG00000159176
1182	184.317762545547	0.495063708820628	0.373042735425027	1.32709650077109	0.184476762718228	0.999925535389766	NECTIN3	25945	nectin cell adhesion molecule 3	ENSG00000177707
1184	96.5250175987508	-0.187842270823878	0.458106986811524	-0.410040178892013	0.681776474025803	0.999925535389766	NAPG	8774	NSF attachment protein gamma	ENSG00000134265
1185	1193.11590738189	0.00536025114260048	0.245889792338271	0.0217994048944756	0.982607968900516	0.999925535389766	PSPC1	55269	paraspeckle component 1	ENSG00000121390
1187	60.3878972284146	-0.597160748220387	0.61211023721821	-0.975577129593908	0.329274062614247	0.999925535389766	SLITRK2	84631	SLIT and NTRK like family member 2	ENSG00000185985
1188	475.451190377578	0.123516686118718	0.266767182276808	0.463013047798931	0.643355014632773	0.999925535389766	LNPK	80856	lunapark, ER junction formation factor	ENSG00000144320
1189	2493.19518922385	0.180314688689623	0.259190974429877	0.695682745459204	0.486627533584469	0.999925535389766	EOMES	8320	eomesodermin	ENSG00000163508
1190	430.822221013336	-0.114274819656171	0.280031195722148	-0.408078890501746	0.683215757297504	0.999925535389766	DRG2	1819	developmentally regulated GTP binding protein 2	ENSG00000108591
1191	203.431772552095	-0.367866065578305	0.314019276916983	-1.17147606092844	0.241407474787271	0.999925535389766	BUD13	84811	BUD13 homolog	ENSG00000137656
1192	600.810272845063	0.0324789232922869	0.290224054288389	0.111909825572257	0.910894905865536	0.999925535389766	CYRIA	81553	CYFIP related Rac1 interactor A	ENSG00000197872
1193	41.0313222674767	-1.32031148219583	0.608096821176471	-2.17121918125054	0.0299146080864738	0.999925535389766	ARHGEF6	9459	Rac/Cdc42 guanine nucleotide exchange factor 6	ENSG00000129675
1194	4500.97579180264	-0.558029275184065	0.376508320043525	-1.48211671688837	0.138309241467777	0.999925535389766	RPL12	6136	ribosomal protein L12	ENSG00000197958
1195	311.216106366553	-0.558275152652574	0.479282494194321	-1.16481440364527	0.244094127232538	0.999925535389766	WIPF2	147179	WAS/WASL interacting protein family member 2	ENSG00000171475
1196	362.1357975253	0.0152720606722808	0.270753416297571	0.0564057912218404	0.955018543574526	0.999925535389766	SPECC1L	23384	sperm antigen with calponin homology and coiled-coil domains 1 like	ENSG00000100014
1198	50.1002154328	-0.0231254561234431	0.529339915192866	-0.0436873461828725	0.9651536258706	0.999925535389766	MLLT3	4300	MLLT3 super elongation complex subunit	ENSG00000171843
1199	476.226661244029	0.317503584597828	0.318017861855121	0.998382866753798	0.318093738451559	0.999925535389766	FAM234B	57613	family with sequence similarity 234 member B	ENSG00000084444
1200	6.8360766853721	0.0329357224977228	1.50979731016796	0.0218146649725179	0.982595796014582	0.999925535389766	SLC24A3	57419	solute carrier family 24 member 3	ENSG00000185052
1201	1526.38010839091	0.125749978624567	0.230372960270649	0.545853899159139	0.58516636988404	0.999925535389766	SND1	27044	staphylococcal nuclease and tudor domain containing 1	ENSG00000197157
1202	3469.86140796628	-0.0692429447509154	0.257062384178881	-0.269362415555641	0.787650805651543	0.999925535389766	ELOVL4	6785	ELOVL fatty acid elongase 4	ENSG00000118402
1203	7.56291380518246	0.743297257490557	1.38117173650044	0.538164254196146	0.59046365581852	0.999925535389766	CASS4	57091	Cas scaffold protein family member 4	ENSG00000087589
1204	387.371123932672	0.3738425386563	0.412598603694632	0.906068356287953	0.364899672919417	0.999925535389766	RB1	5925	RB transcriptional corepressor 1	ENSG00000139687
1205	18.7616507756535	-0.770720036295577	0.86927020453089	-0.886628843687911	0.375278759467032	0.999925535389766	COPZ2	51226	COPI coat complex subunit zeta 2	ENSG00000005243
1206	291.11711542523	0.0663507427813331	0.340228508007611	0.195018175196092	0.845378719047432	0.999925535389766	BMAL1	406	basic helix-loop-helix ARNT like 1	ENSG00000133794
1207	56.5931057954588	0.257167124628925	0.652272917522048	0.39426307258914	0.693386823649087	0.999925535389766	NT5DC1	221294	5'-nucleotidase domain containing 1	ENSG00000178425
1208	838.636385061983	-0.164267551769801	0.262327716089087	-0.626192131806673	0.531188927438128	0.999925535389766	WDR26	80232	WD repeat domain 26	ENSG00000162923
1209	45.1527966680034	0.0864644690379599	0.562697175561678	0.153660748255315	0.87787723548498	0.999925535389766	UROD	7389	uroporphyrinogen decarboxylase	ENSG00000126088
1210	510.425519411874	0.11517657349572	0.290498760132298	0.396478709386801	0.691751911192498	0.999925535389766	GALNT9	50614	polypeptide N-acetylgalactosaminyltransferase 9	ENSG00000182870
1211	779.23680035126	-0.513577093143661	0.28301210298023	-1.81468243843811	0.0695727253837589	0.999925535389766	MYCN	4613	MYCN proto-oncogene, bHLH transcription factor	ENSG00000134323
1212	20.6080357318119	-0.0355850938903302	1.01917214359614	-0.03491568535691	0.972146973133265	0.999925535389766	ASIC2	40	acid sensing ion channel subunit 2	ENSG00000108684
1213	3384.80674449236	-0.0563536419952526	0.216717772580602	-0.260032397547338	0.794838783311313	0.999925535389766	NKAIN1	79570	sodium/potassium transporting ATPase interacting 1	ENSG00000084628
1214	945.875740493113	0.227825055488535	0.334157718475879	0.681788996308881	0.495372383160374	0.999925535389766	KIFAP3	22920	kinesin associated protein 3	ENSG00000075945
1216	11.7685835004985	0.0164591611408098	1.36537218158368	0.0120547066673931	0.990381968607877	0.999925535389766	TRH	7200	thyrotropin releasing hormone	ENSG00000170893
1217	9.73114590844882	-0.41122182266837	1.38468799955343	-0.296977963845279	0.766483332891903	0.999925535389766	STX17	55014	syntaxin 17	ENSG00000136874
1218	8.41486563568144	-0.122511121530934	1.50452828966815	-0.0814282605200836	0.935101375085022	0.999925535389766	ENPP4	22875	ectonucleotide pyrophosphatase/phosphodiesterase 4	ENSG00000001561
1219	1340.6522882243	0.451168821898229	0.296596901314518	1.52115150191606	0.128221822685266	0.999925535389766	PHF21A	51317	PHD finger protein 21A	ENSG00000135365
1221	13.2552232542712	-0.48201407554793	1.22693412924409	-0.39286059785858	0.694422444869735	0.999925535389766	MYO3B	140469	myosin IIIB	ENSG00000071909
1222	15.5555155314342	-0.383955382888195	0.881273304510512	-0.435682529951881	0.663067082663287	0.999925535389766	OPRK1	4986	opioid receptor kappa 1	ENSG00000082556
1223	18.0359582026548	0.667205005154673	1.05135251708367	0.634615882221333	0.52567896720357	0.999925535389766	LHX6	26468	LIM homeobox 6	ENSG00000106852
1224	107.558425035672	-0.259447811982238	0.468370461095418	-0.553937179077103	0.579621839548106	0.999925535389766	FAR1	84188	fatty acyl-CoA reductase 1	ENSG00000197601
1225	153.379421257956	-0.0203054432288064	0.394633605819061	-0.0514539130205661	0.95896382525386	0.999925535389766	IMPDH2	3615	inosine monophosphate dehydrogenase 2	ENSG00000178035
1226	12.0499220843019	-0.169676647719865	1.53141904274545	-0.11079700786251	0.911777318123759	0.999925535389766	AEBP1	165	AE binding protein 1	ENSG00000106624
1227	12.0667009547104	1.01453979665647	1.20117442248409	0.844623210139908	0.398321245875615	0.999925535389766	WNT8B	7479	Wnt family member 8B	ENSG00000075290
1228	124.201980648869	-0.203096506235689	0.404329083827654	-0.502304964839629	0.615453017367199	0.999925535389766	ARL8B	55207	ADP ribosylation factor like GTPase 8B	ENSG00000134108
1229	117.600715427924	0.803581730410265	0.484031865803486	1.66018352753765	0.0968775374201001	0.999925535389766	LRP5	4041	LDL receptor related protein 5	ENSG00000162337
1230	140.917653758493	-0.154904591165161	0.462003421319347	-0.335288839902525	0.737407211476095	0.999925535389766	CACNA1A	773	calcium voltage-gated channel subunit alpha1 A	ENSG00000141837
1231	454.056652129861	0.603517440520026	0.349564592993617	1.72648332415934	0.0842604968305018	0.999925535389766	FBXO38	81545	F-box protein 38	ENSG00000145868
1232	1550.35650006499	0.00839075939125392	0.27979878715429	0.0299885481155678	0.976076186344272	0.999925535389766	CSE1L	1434	chromosome segregation 1 like	ENSG00000124207
1233	4.9761697235029	-1.84992240585535	1.82471243115384	-1.01381586176051	0.310670625134273	0.999925535389766	CCDC113	29070	coiled-coil domain containing 113	ENSG00000103021
1235	699.470922794338	-0.466864755070971	0.30408261925059	-1.53532206550166	0.124704736657591	0.999925535389766	CRELD1	78987	cysteine rich with EGF like domains 1	ENSG00000163703
1236	124.0084873375	0.188426317733002	0.486158408217873	0.387582143079089	0.698325285691136	0.999925535389766	HOXA11	3207	homeobox A11	ENSG00000005073
1237	88.5087273511265	0.0384682934959463	0.425486468549743	0.0904101454202862	0.927961294832657	0.999925535389766	TTC9C	283237	tetratricopeptide repeat domain 9C	ENSG00000162222
1238	2208.28540509577	-0.0943206365911082	0.218362075226233	-0.431946053330863	0.665780622085909	0.999925535389766	HNRNPK	3190	heterogeneous nuclear ribonucleoprotein K	ENSG00000165119
1239	444.19730171655	0.361228814069441	0.296461480143779	1.21846795709935	0.223046194268365	0.999925535389766	CNOT4	4850	CCR4-NOT transcription complex subunit 4	ENSG00000080802
1240	598.14127412247	-0.104881292685669	0.285554109732682	-0.367290433269731	0.713402389336218	0.999925535389766	MRPS18B	28973	mitochondrial ribosomal protein S18B	ENSG00000204568
1242	3386.40199362854	-0.297638793337372	0.237042114160056	-1.25563676476662	0.209247695477773	0.999925535389766	PIAS4	51588	protein inhibitor of activated STAT 4	ENSG00000105229
1243	486.112772374893	0.294470730769006	0.3272230446336	0.899908290685127	0.36816905769958	0.999925535389766	XAB2	56949	XPA binding protein 2	ENSG00000076924
1244	617.286980899983	0.125925756563561	0.262678338302026	0.479391476958304	0.631660155677048	0.999925535389766	HES6	55502	hes family bHLH transcription factor 6	ENSG00000144485
1245	1299.98805506714	-0.0689089597892084	0.260698608166504	-0.264324233542503	0.79153008844861	0.999925535389766	ITM2B	9445	integral membrane protein 2B	ENSG00000136156
1247	60.6794877915027	0.498211983984049	0.496735270572049	1.0029728378464	0.315873966884989	0.999925535389766	ASB6	140459	ankyrin repeat and SOCS box containing 6	ENSG00000148331
1248	511.256920184153	-0.253429625605335	0.259229971426954	-0.977624709867881	0.328259971555269	0.999925535389766	ACAT2	39	acetyl-CoA acetyltransferase 2	ENSG00000120437
1249	32.9707356301343	-0.072219660369146	0.736005005605563	-0.0981238711953131	0.921833932519314	0.999925535389766	MRTO4	51154	MRT4 homolog, ribosome maturation factor	ENSG00000053372
1250	1034.02321083437	-0.00557179507033213	0.228058234665414	-0.0244314575113087	0.980508456344221	0.999925535389766	CNOT3	4849	CCR4-NOT transcription complex subunit 3	ENSG00000088038
1251	127.427847635899	-0.0960687573110964	0.445849322995285	-0.215473596922143	0.829398095195596	0.999925535389766	SH3BP5L	80851	SH3 binding domain protein 5 like	ENSG00000175137
1252	2334.13678166736	-0.250400659915591	0.217269948122474	-1.15248639804729	0.24912125596414	0.999925535389766	PSMC3	5702	proteasome 26S subunit, ATPase 3	ENSG00000165916
1253	1327.66774811736	0.291621005721009	0.250633901994805	1.16353375740467	0.244613010080764	0.999925535389766	L1CAM	3897	L1 cell adhesion molecule	ENSG00000198910
1254	314.533164982156	-0.142172238312294	0.284391972810325	-0.499916495206831	0.617133876963994	0.999925535389766	ITGB1BP1	9270	integrin subunit beta 1 binding protein 1	ENSG00000119185
1255	550.162545328178	-0.21917704529041	0.259439622026924	-0.844809453459905	0.398217235589712	0.999925535389766	AIG1	51390	androgen induced 1	ENSG00000146416
1256	3394.25763717413	0.273372273502213	0.224600053266451	1.21715141882848	0.223546610148451	0.999925535389766	PLXNA3	55558	plexin A3	ENSG00000130827
1257	91.5146734037568	0.381160773148658	0.464753632306647	0.820135113859996	0.412139086713348	0.999925535389766	RECQL	5965	RecQ like helicase	ENSG00000004700
1258	347.609454054626	-0.344148008672685	0.30697048452472	-1.12111107100582	0.262240586751052	0.999925535389766	SASH1	23328	SAM and SH3 domain containing 1	ENSG00000111961
1259	44.4633847817109	-0.0447357633478624	0.599146803536392	-0.074665779878679	0.94048063534378	0.999925535389766	SLC30A4	7782	solute carrier family 30 member 4	ENSG00000104154
1260	143.155973477241	0.203594988632626	0.369321284826848	0.55126795285595	0.581450003702114	0.999925535389766	NADK2	133686	NAD kinase 2, mitochondrial	ENSG00000152620
1261	1047.81383684655	0.271688515202449	0.244379672249983	1.11174760445923	0.266246685526885	0.999925535389766	ZBTB16	7704	zinc finger and BTB domain containing 16	ENSG00000109906
1262	146.360763294632	0.218810679613519	0.36588643056262	0.598028954714326	0.549820613270777	0.999925535389766	PPP1R8	5511	protein phosphatase 1 regulatory subunit 8	ENSG00000117751
1264	1058.70402884126	0.147831822876391	0.233236555944572	0.63382784177075	0.526193181125058	0.999925535389766	RAE1	8480	ribonucleic acid export 1	ENSG00000101146
1265	808.302960780162	0.251001979357455	0.268216973088583	0.935816911462042	0.349367462725898	0.999925535389766	MTA1	9112	metastasis associated 1	ENSG00000182979
1267	1873.76129406998	-0.205277656275583	0.22798656109126	-0.900393669227779	0.36791078865786	0.999925535389766	ABCE1	6059	ATP binding cassette subfamily E member 1	ENSG00000164163
1268	76.3276805207022	-0.303795312981677	0.499986502020115	-0.607607028898262	0.543448137880251	0.999925535389766	WDR55	54853	WD repeat domain 55	ENSG00000120314
1269	26.7948199582466	0.68186364319263	0.742601024029135	0.918209941986127	0.358508964688869	0.999925535389766	ACTN1	87	actinin alpha 1	ENSG00000072110
1270	191.265909896452	0.314037117710388	0.355993835881548	0.882142009377037	0.377700017063393	0.999925535389766	NCAM1	4684	neural cell adhesion molecule 1	ENSG00000149294
1271	155.41698500127	-0.374866800768789	0.340247152659448	-1.10174853143883	0.270571011708102	0.999925535389766	PBK	55872	PDZ binding kinase	ENSG00000168078
1272	247.982768278167	0.19870220611535	0.304885799280669	0.651726668097226	0.514577515679671	0.999925535389766	RYK	6259	receptor like tyrosine kinase	ENSG00000163785
1274	120.708913538638	0.00570915421538642	0.45745981747147	0.0124801217447748	0.990042562027776	0.999925535389766	ACP2	53	acid phosphatase 2, lysosomal	ENSG00000134575
1276	379.32328606696	0.150689173846485	0.285322119857039	0.528137019036547	0.597404238667814	0.999925535389766	RIC8A	60626	RIC8 guanine nucleotide exchange factor A	ENSG00000177963
1277	178.737156807547	-0.0887247599809661	0.350908596383347	-0.252842936580669	0.800389586832189	0.999925535389766	USE1	55850	unconventional SNARE in the ER 1	ENSG00000053501
1278	970.765465312971	-0.297220359567909	0.310510286193034	-0.957199721825438	0.338466457451267	0.999925535389766	RAB5A	5868	RAB5A, member RAS oncogene family	ENSG00000144566
1279	211.755168475727	-0.153944679448896	0.336866762891395	-0.456989814392959	0.647678366614287	0.999925535389766	NIPSNAP2	2631	nipsnap homolog 2	ENSG00000146729
1280	735.23468918144	-0.0640742486010954	0.254468096153442	-0.251796785411006	0.801198142155987	0.999925535389766	ZBTB32	27033	zinc finger and BTB domain containing 32	ENSG00000011590
1281	410.909153198991	-0.425148461748177	0.297461257787319	-1.42925658591867	0.152930499114336	0.999925535389766	ECT2	1894	epithelial cell transforming 2	ENSG00000114346
1282	468.505855305542	0.166190427494549	0.311124641681611	0.534160285717966	0.593230643282833	0.999925535389766	YIPF5	81555	Yip1 domain family member 5	ENSG00000145817
1283	608.514885509837	-0.137395462162685	0.305392134924349	-0.449898495901737	0.65278363217573	0.999925535389766	MRPL57	78988	mitochondrial ribosomal protein L57	ENSG00000173141
1284	3062.99619730415	0.403178641761152	0.286849666827624	1.4055398642085	0.159860803858899	0.999925535389766	ACO2	50	aconitase 2	ENSG00000100412
1285	8.83497161714033	-0.362381239243209	1.21863800205658	-0.297365779363233	0.76618726676284	0.999925535389766	SH3GL3	6457	SH3 domain containing GRB2 like 3, endophilin A3	ENSG00000140600
1286	916.02623051992	-0.462561577294617	0.2343621818473	-1.97370400654488	0.048415409339015	0.999925535389766	TMPO	7112	thymopoietin	ENSG00000120802
1287	7776.46966204367	-0.572442176972578	0.32632258272213	-1.75422176484802	0.0793925152172391	0.999925535389766	RPL7	6129	ribosomal protein L7	ENSG00000147604
1288	590.294036243603	-0.0233261621228706	0.264748820179254	-0.0881067651484796	0.929791819482254	0.999925535389766	CHMP4B	128866	charged multivesicular body protein 4B	ENSG00000101421
1289	13.3981376057777	2.64593303128165	1.45663683844874	1.81646719445834	0.0692987358256417	0.999925535389766	TCAP	8557	titin-cap	ENSG00000173991
1290	1561.16610875977	-0.540383400432167	0.334071485929728	-1.61756816487426	0.105755694469327	0.999925535389766	DEGS1	8560	delta 4-desaturase, sphingolipid 1	ENSG00000143753
1291	7.22491506817578	-1.72099170603628	1.28895095858171	-1.33518788638006	0.181814860534001	0.999925535389766	DMRT1	1761	doublesex and mab-3 related transcription factor 1	ENSG00000137090
1292	77.7108314090445	-0.718182270751241	0.471721052379975	-1.52247237456924	0.127890762279541	0.999925535389766	FGF20	26281	fibroblast growth factor 20	ENSG00000078579
1293	481.715843245965	-0.122418787794223	0.274831360288879	-0.445432383209643	0.656007314213861	0.999925535389766	UBL4A	8266	ubiquitin like 4A	ENSG00000102178
1294	16.9345898499332	-0.306910492439194	1.06584972689053	-0.287949121434373	0.773385685042147	0.999925535389766	SFT2D1	113402	SFT2 domain containing 1	ENSG00000198818
1295	4.80869506754464	-0.813106543344259	1.57197953332103	-0.517250082529038	0.604981594992353	0.999925535389766	AMDHD1	144193	amidohydrolase domain containing 1	ENSG00000139344
1296	304.364710489028	0.199135648435996	0.335909265082732	0.592825709606284	0.553297799999164	0.999925535389766	TCF7L1	83439	transcription factor 7 like 1	ENSG00000152284
1297	10.8177791718499	1.88706292941945	1.38559498297355	1.36191524407062	0.173224634731524	0.999925535389766	DYSF	8291	dysferlin	ENSG00000135636
1298	1507.61987802989	-0.176468720177266	0.220773714603194	-0.799319432091092	0.424105214046178	0.999925535389766	ODC1	4953	ornithine decarboxylase 1	ENSG00000115758
1299	11.2630435477819	-0.734690207341117	1.39110927540166	-0.528132635108042	0.597407281201723	0.999925535389766	UBTD1	80019	ubiquitin domain containing 1	ENSG00000165886
1300	6315.33735081418	-0.425649310855612	0.231984140501245	-1.83482073358945	0.0665322554952972	0.999925535389766	CCT7	10574	chaperonin containing TCP1 subunit 7	ENSG00000135624
1301	380.761200096618	0.150329459761893	0.265858104965753	0.565449978593874	0.571767738503074	0.999925535389766	IRF2	3660	interferon regulatory factor 2	ENSG00000168310
1302	8.73565808469238	1.19509688035272	1.54747524742017	0.772288204509307	0.439943750014189	0.999925535389766	RND3	390	Rho family GTPase 3	ENSG00000115963
1303	8.41251135036809	0.348951126545566	1.1841914018385	0.294674599058739	0.768242469026215	0.999925535389766	LRRK1	79705	leucine rich repeat kinase 1	ENSG00000154237
1304	914.630352422294	-0.298456715852763	0.274297842246284	-1.08807533230534	0.276561852547387	0.999925535389766	STRAP	11171	serine/threonine kinase receptor associated protein	ENSG00000023734
1305	176.702012778598	0.689054995818326	0.403355753040538	1.70830585810208	0.0875796049000121	0.999925535389766	PHOX2A	401	paired like homeobox 2A	ENSG00000165462
1306	13.1060253242437	2.17619065172679	1.02446995591894	2.12421129497621	0.0336524791718699	0.999925535389766	BARX1	56033	BARX homeobox 1	ENSG00000131668
1307	23.7568724078425	-0.38204957224144	0.797903988327902	-0.478816471442971	0.632069197726162	0.999925535389766	PPIA	5478	peptidylprolyl isomerase A	ENSG00000196262
1308	108.453366297514	-0.139784505548652	0.473989680971408	-0.294910440375355	0.768062296202493	0.999925535389766	SLC2A1	6513	solute carrier family 2 member 1	ENSG00000117394
1309	1842.76514116832	0.102085203924257	0.291805785265833	0.349839547667836	0.726459117407068	0.999925535389766	ARID2	196528	AT-rich interaction domain 2	ENSG00000189079
1310	108.647154057568	-0.0542080360337464	0.453799169756961	-0.119453801695535	0.904915838797491	0.999925535389766	NDOR1	27158	NADPH dependent diflavin oxidoreductase 1	ENSG00000188566
1311	357.302190350782	0.74159696664023	0.371577619413783	1.9958063346501	0.0459550070318932	0.999925535389766	PRDM12	59335	PR/SET domain 12	ENSG00000130711
1312	4.69186736742056	1.97991851164294	1.93247824091334	1.02454892879269	0.305576072750774	0.999925535389766	AVPR2	554	arginine vasopressin receptor 2	ENSG00000126895
1314	215.99488979529	0.399798267511955	0.376582149638738	1.06164954418442	0.288394812947374	0.999925535389766	FBXL18	80028	F-box and leucine rich repeat protein 18	ENSG00000155034
1315	98.7251699451757	0.778325644867157	0.42827312594267	1.8173581243371	0.0691622953228788	0.999925535389766	IFT81	28981	intraflagellar transport 81	ENSG00000122970
1317	43.8407724477623	0.361978491916258	0.692043498419973	0.523057427376606	0.600934290397698	0.999925535389766	SRGAP1	57522	SLIT-ROBO Rho GTPase activating protein 1	ENSG00000196935
1318	83.1375069104449	0.0347575292968804	0.516611200726006	0.0672798600727874	0.946358909888169	0.999925535389766	FBXO8	26269	F-box protein 8	ENSG00000164117
1319	1474.09456495282	-0.406126977160068	0.302497709279752	-1.3425786863876	0.179408435618518	0.999925535389766	EPC2	26122	enhancer of polycomb homolog 2	ENSG00000135999
1320	7.13066765473106	0.526831294431268	1.3765303581267	0.382724065125761	0.701924369191775	0.999925535389766	ADRB1	153	adrenoceptor beta 1	ENSG00000043591
1321	12.1194543242495	1.45278748687242	1.28029118259386	1.13473208799977	0.256487588384589	0.999925535389766	C20orf173	140873	chromosome 20 open reading frame 173	ENSG00000125975
1322	264.294062682167	-0.104266190521493	0.334918008457605	-0.311318555253774	0.755558462630797	0.999925535389766	UFL1	23376	UFM1 specific ligase 1	ENSG00000014123
1323	547.713753021371	-0.417860938914851	0.464692469162502	-0.899220380454941	0.368535286764006	0.999925535389766	KMT2E	55904	lysine methyltransferase 2E (inactive)	ENSG00000005483
1324	3272.05230323949	-0.0612591292531527	0.233125980122079	-0.262772640016671	0.792725824751575	0.999925535389766	NDUFS2	4720	NADH:ubiquinone oxidoreductase core subunit S2	ENSG00000158864
1325	122.375820195267	-0.0822651415069367	0.377084889533565	-0.218160800897364	0.827303825810437	0.999925535389766	ZCCHC9	84240	zinc finger CCHC-type containing 9	ENSG00000131732
1326	6.14072985174479	-0.428412656221116	1.45238673422836	-0.294971474280732	0.768015670912451	0.999925535389766	OPN4	94233	opsin 4	ENSG00000122375
1327	22.254857436694	0.363907161237014	0.799245656162647	0.455313280004813	0.648883873627358	0.999925535389766	SEMA3G	56920	semaphorin 3G	ENSG00000010319
1328	1016.33623520105	0.0257129957639741	0.26517430474282	0.096966392686169	0.922753083397034	0.999925535389766	APPBP2	10513	amyloid beta precursor protein binding protein 2	ENSG00000062725
1329	336.460167942134	0.204466766262842	0.320117018109312	0.638725074569519	0.523001797702197	0.999925535389766	BLOC1S4	55330	biogenesis of lysosomal organelles complex 1 subunit 4	ENSG00000186222
1330	338.161910767303	0.0452142567842889	0.278437046872826	0.162385922750215	0.87100195572859	0.999925535389766	ZMYND8	23613	zinc finger MYND-type containing 8	ENSG00000101040
1331	37.8608280309035	-0.330977491795519	0.598830888341067	-0.552706111590906	0.580464667737668	0.999925535389766	STXBP2	6813	syntaxin binding protein 2	ENSG00000076944
1332	116.97642850455	-0.201576237039906	0.380103072126242	-0.530319936411766	0.595890126345669	0.999925535389766	WWOX	51741	WW domain containing oxidoreductase	ENSG00000186153
1333	46.1120611128902	-0.0867096687823652	0.579099113614885	-0.149732000522503	0.88097606001612	0.999925535389766	GINS1	9837	GINS complex subunit 1	ENSG00000101003
1334	266.558703145268	0.158063729248243	0.297380313877304	0.531520486972984	0.595058148343967	0.999925535389766	MKRN2	23609	makorin ring finger protein 2	ENSG00000075975
1336	2054.76200857176	0.0484585203124045	0.227085786271928	0.213393013750218	0.831020429238561	0.999925535389766	NSF	4905	N-ethylmaleimide sensitive factor, vesicle fusing ATPase	ENSG00000073969
1337	98.6601208213622	-0.175011258962562	0.439242996297795	-0.398438359718113	0.690307086601023	0.999925535389766	CCNH	902	cyclin H	ENSG00000134480
1338	1614.27595551618	0.130691605083108	0.271916890101754	0.480630699454536	0.630778992595421	0.999925535389766	AMPH	273	amphiphysin	ENSG00000078053
1339	32.163384642965	0.401095130819153	0.63130645013211	0.635341411029808	0.525205770827651	0.999925535389766	IL3RA	3563	interleukin 3 receptor subunit alpha	ENSG00000185291
1340	4040.63503764047	-0.136634805257722	0.229208390908581	-0.596116070254247	0.551097689217509	0.999925535389766	TTYH3	80727	tweety family member 3	ENSG00000136295
1342	687.64582317384	0.189971900196509	0.255629003585083	0.743154718487486	0.457388014556876	0.999925535389766	CUL1	8454	cullin 1	ENSG00000055130
1344	506.968450728475	-0.238933444132704	0.273279096969809	-0.874320234449181	0.381943882927551	0.999925535389766	SUB1	10923	SUB1 regulator of transcription	ENSG00000113387
1346	181.943270910732	0.119806377779328	0.435520112250874	0.27508804854072	0.783248593384403	0.999925535389766	EFNB1	1947	ephrin B1	ENSG00000090776
1348	66.6065003107006	0.290900625960902	0.558854723012376	0.520529958828782	0.602694252634438	0.999925535389766	STN1	79991	STN1 subunit of CST complex	ENSG00000107960
1349	397.029592496486	0.0163074528810668	0.272693334288086	0.05980143564433	0.952313782146458	0.999925535389766	ZYG11A	440590	zyg-11 family member A, cell cycle regulator	ENSG00000203995
1350	12.919531581292	1.04744923109812	1.13198897318638	0.925317521556511	0.354800767216592	0.999925535389766	IL15	3600	interleukin 15	ENSG00000164136
1351	231.439536875463	-0.0198062246862855	0.316525252278913	-0.062573916436951	0.950105800370305	0.999925535389766	TSR1	55720	TSR1 ribosome maturation factor	ENSG00000167721
1352	2724.52556906278	-0.19806244666809	0.221701502085082	-0.893374401189578	0.371656706621414	0.999925535389766	UQCRFS1	7386	ubiquinol-cytochrome c reductase, Rieske iron-sulfur polypeptide 1	ENSG00000169021
1354	155.717842681159	0.038056960835498	0.461297163001738	0.0824998805278899	0.93424921333704	0.999925535389766	CPNE2	221184	copine 2	ENSG00000140848
1355	472.058380955331	-0.15046257127297	0.269407048492508	-0.558495303351924	0.576506210754867	0.999925535389766	SKIC8	80349	SKI8 subunit of superkiller complex	ENSG00000140395
1356	191.436332853833	-0.311175198692171	0.32295159909566	-0.963535091832753	0.335279062484705	0.999925535389766	SPG21	51324	SPG21 abhydrolase domain containing, maspardin	ENSG00000090487
1357	686.367888758492	-0.360416849170759	0.278674636418236	-1.29332491037987	0.195898708597219	0.999925535389766	KLHDC10	23008	kelch domain containing 10	ENSG00000128607
1358	395.454436461531	-0.031189109634837	0.352047600850227	-0.0885934446350791	0.929405018023442	0.999925535389766	VASH2	79805	vasohibin 2	ENSG00000143494
1359	1177.07149375305	0.154627148856024	0.280028010402112	0.55218457837123	0.580821899113185	0.999925535389766	TMX2-CTNND1	100528016	TMX2-CTNND1 readthrough (NMD candidate)	ENSG00000288534
1360	97.5941522351768	-0.823774729089757	0.507223968863337	-1.62408478238084	0.104357715288586	0.999925535389766	ATP2B1	490	ATPase plasma membrane Ca2+ transporting 1	ENSG00000070961
1361	4029.49061639525	0.0337884901172634	0.217795640715	0.155138505097436	0.87671212697187	0.999925535389766	PPP2R1B	5519	protein phosphatase 2 scaffold subunit Abeta	ENSG00000137713
1362	650.203045017138	-0.320505756247308	0.285939190400037	-1.12088782163407	0.262335615377212	0.999925535389766	CST3	1471	cystatin C	ENSG00000101439
1363	32.3317242073109	-0.496466838876875	0.645141241910498	-0.769547513977957	0.441568349402186	0.999925535389766	GAS6	2621	growth arrest specific 6	ENSG00000183087
1365	560.252792902858	-0.0686838347184778	0.255095892372007	-0.269247121464096	0.787739520945639	0.999925535389766	ZDHHC16	84287	zinc finger DHHC-type palmitoyltransferase 16	ENSG00000171307
1367	10.4909278157463	0.357353204993234	1.27968060726418	0.279251871884828	0.780051538260467	0.999925535389766	RNPEPL1	57140	arginyl aminopeptidase like 1	ENSG00000142327
1368	1779.41205398576	-0.385516676590322	0.251398849201869	-1.53348624233661	0.125156093853626	0.999925535389766	PALM	5064	paralemmin	ENSG00000099864
1369	1968.1390129563	-0.452287778145637	0.405315007708186	-1.11589200879349	0.264468362838897	0.999925535389766	ATF3	467	activating transcription factor 3	ENSG00000162772
1370	1180.31421588731	0.0372404214313713	0.238651798834246	0.156045006211063	0.875997545887206	0.999925535389766	CAMTA1	23261	calmodulin binding transcription activator 1	ENSG00000171735
1371	175.375210101677	0.102967648009995	0.370983132958708	0.277553448828779	0.781355170921691	0.999925535389766	MAP2K1	5604	mitogen-activated protein kinase kinase 1	ENSG00000169032
1373	5.95284659668817	-2.79040002767396	1.72448737284844	-1.61810406478355	0.105640172672795	0.999925535389766	RTN4RL1	146760	reticulon 4 receptor like 1	ENSG00000185924
1374	1995.07760228826	-0.152140197253758	0.256493260270989	-0.59315475616404	0.553077588335811	0.999925535389766	TRA2A	29896	transformer 2 alpha homolog	ENSG00000164548
1375	1106.75201155366	0.0340457986317627	0.231069477681251	0.147340094301538	0.882863587127302	0.999925535389766	DAZAP2	9802	DAZ associated protein 2	ENSG00000183283
1376	154.774873086458	0.258079964082784	0.403407601197391	0.639749879072068	0.522335222150051	0.999925535389766	EHD3	30845	EH domain containing 3	ENSG00000013016
1377	8.54946571775053	0.535758336255299	1.18290203467852	0.452918602343012	0.650607355255866	0.999925535389766	FANCL	55120	FA complementation group L	ENSG00000115392
1378	149.277859969255	-0.10739763379993	0.35075063872294	-0.306193694161064	0.759457173319593	0.999925535389766	SLC35B2	347734	solute carrier family 35 member B2	ENSG00000157593
1379	6.78599484544329	1.97756816926531	1.75915713524125	1.12415663708978	0.260946581631074	0.999925535389766	MEOX1	4222	mesenchyme homeobox 1	ENSG00000005102
1380	9.47246157148811	-0.70447182290337	1.07949511903627	-0.652593801009768	0.514018183010871	0.999925535389766	PDCD2	5134	programmed cell death 2	ENSG00000071994
1381	1214.66186746311	0.0330717143001997	0.253060771087546	0.130686847108194	0.896023037588913	0.999925535389766	CRNKL1	51340	crooked neck pre-mRNA splicing factor 1	ENSG00000101343
1383	106.7179920259	-0.323828769017994	0.445554300710796	-0.726799782880308	0.467348616113063	0.999925535389766	XPNPEP3	63929	X-prolyl aminopeptidase 3	ENSG00000196236
1384	161.245427810685	-0.186674591190518	0.362646847972467	-0.514755862995095	0.60672363142318	0.999925535389766	TTC27	55622	tetratricopeptide repeat domain 27	ENSG00000018699
1385	685.039730867818	0.023618078323837	0.295726711462835	0.079864541850171	0.93634499121871	0.999925535389766	PTPN1	5770	protein tyrosine phosphatase non-receptor type 1	ENSG00000196396
1386	370.021147433179	-0.63305583508629	0.38083894509014	-1.66226653877652	0.0964593438143871	0.999925535389766	HOXA9	3205	homeobox A9	ENSG00000078399
1389	991.656774385194	-0.215130144202569	0.238339225461183	-0.902621646882905	0.366726733794423	0.999925535389766	IARS1	3376	isoleucyl-tRNA synthetase 1	ENSG00000196305
1390	809.302626848961	-0.000522933603794656	0.252845431445425	-0.00206819478922453	0.998349820485366	0.999925535389766	HIBADH	11112	3-hydroxyisobutyrate dehydrogenase	ENSG00000106049
1391	38577.6088283807	-0.325956208016893	0.242940975239001	-1.34170947365393	0.179690214091369	0.999925535389766	HNRNPAB	3182	heterogeneous nuclear ribonucleoprotein A/B	ENSG00000197451
1392	396.424084808195	-0.636563505171931	0.337243908704157	-1.88754633884388	0.0590868798262644	0.999925535389766	CKS1B	1163	CDC28 protein kinase regulatory subunit 1B	ENSG00000173207
1393	177.308485879979	-0.430245947764318	0.376994284006393	-1.14125323915262	0.253764555101754	0.999925535389766	FTH1	2495	ferritin heavy chain 1	ENSG00000167996
1395	3541.67687020054	0.214950015784644	0.227181401885775	0.946160266643302	0.34406684865407	0.999925535389766	ONECUT1	3175	one cut homeobox 1	ENSG00000169856
1396	646.880714227206	-0.192491076548449	0.262486429831294	-0.733337249747226	0.463352761177564	0.999925535389766	NEDD8	4738	NEDD8 ubiquitin like modifier	ENSG00000129559
1397	1404.59885586597	-0.312558655450944	0.283472872621823	-1.10260517191684	0.270198663274235	0.999925535389766	POU2F1	5451	POU class 2 homeobox 1	ENSG00000143190
1398	72.4920747764569	-0.00480611292090406	0.543409810460906	-0.00884436171078259	0.992943312339831	0.999925535389766	NUDT17	200035	nudix hydrolase 17	ENSG00000186364
1400	411.678378022693	0.0323744168515581	0.292639591765855	0.110628970797162	0.911910573118367	0.999925535389766	MED31	51003	mediator complex subunit 31	ENSG00000108590
1402	27.2943556705911	1.77320708638265	0.850712753133218	2.08437816390061	0.0371257824749809	0.999925535389766	MYL9	10398	myosin light chain 9	ENSG00000101335
1403	797.696363015126	0.258145639452058	0.283252391690951	0.911362611665829	0.36210434654608	0.999925535389766	SART3	9733	spliceosome associated factor 3, U4/U6 recycling protein	ENSG00000075856
1406	79.3547609088003	-0.0599143426470191	0.471502485168327	-0.127071106795184	0.89888411948939	0.999925535389766	TMA16	55319	translation machinery associated 16 homolog	ENSG00000198498
1407	2112.99796180659	-0.232720042134398	0.27199115781381	-0.855616204603626	0.392210103672665	0.999925535389766	SRSF9	8683	serine and arginine rich splicing factor 9	ENSG00000111786
1408	398.95703405924	-0.153166457945277	0.274498389572941	-0.557986726929691	0.576853447780651	0.999925535389766	METTL2B	55798	methyltransferase 2B, tRNA N3-cytidine	ENSG00000165055
1409	114.359058902619	-0.822239399424383	0.403446869139501	-2.03803638674433	0.0415462940712544	0.999925535389766	SRC	6714	SRC proto-oncogene, non-receptor tyrosine kinase	ENSG00000197122
1410	253.384115259056	-0.0647265341167113	0.31674494913434	-0.204349064739968	0.838080730688731	0.999925535389766	E2F6	1876	E2F transcription factor 6	ENSG00000169016
1411	22.00265849825	-0.869560938840211	1.07879789452653	-0.806046195725895	0.420216213216616	0.999925535389766	PCDH15	65217	protocadherin related 15	ENSG00000150275
1412	105.034649176435	0.948662784802067	0.492695278215786	1.92545540163789	0.0541724103002356	0.999925535389766	SOX1	6656	SRY-box transcription factor 1	ENSG00000182968
1413	4.82925889656874	3.84798149039287	2.10319108407922	1.82959195649002	0.0673109774003471	0.999925535389766	FOXL1	2300	forkhead box L1	ENSG00000176678
1414	22.3106662890366	0.35654346888985	0.816845257738443	0.436488386891042	0.662482423182381	0.999925535389766	KCNAB1	7881	potassium voltage-gated channel subfamily A regulatory beta subunit 1	ENSG00000169282
1415	305.416995063293	0.472341091754712	0.318380379457926	1.48357474967182	0.13792177224648	0.999925535389766	RBL1	5933	RB transcriptional corepressor like 1	ENSG00000080839
1416	133.965759666238	0.410057033362985	0.467557281285317	0.877019885639973	0.38047583713201	0.999925535389766	STXBP3	6814	syntaxin binding protein 3	ENSG00000116266
1417	1542.67227318185	0.184151722844054	0.228550189795385	0.805738656392806	0.420393555263554	0.999925535389766	SERINC5	256987	serine incorporator 5	ENSG00000164300
1418	932.249245645715	-0.146921545605084	0.240210300530913	-0.611637158274887	0.540777847688799	0.999925535389766	SMS	6611	spermine synthase	ENSG00000102172
1420	394.722465729362	0.188187361226938	0.291718330360799	0.64509954171953	0.518862680828794	0.999925535389766	SPZ1	84654	spermatogenic leucine zipper 1	ENSG00000164299
1421	76.611386935739	0.00164847734880752	0.493868932913598	0.00333788428254084	0.99733675861062	0.999925535389766	SYK	6850	spleen associated tyrosine kinase	ENSG00000165025
1422	5914.05097098246	-0.0168993021692716	0.207961629115404	-0.0812616358178924	0.93523388323292	0.999925535389766	SF1	7536	splicing factor 1	ENSG00000168066
1424	247.113320894625	-0.378203544375879	0.302271873685398	-1.25120322894981	0.210860340479631	0.999925535389766	PANK1	53354	pantothenate kinase 1	ENSG00000152782
1426	376.817553653627	-0.260002171388582	0.358275311867878	-0.725704961452839	0.468019659583031	0.999925535389766	MYT1L	23040	myelin transcription factor 1 like	ENSG00000186487
1427	665.241165501669	-0.0700256415606376	0.263132768120909	-0.266122847643441	0.790144599396924	0.999925535389766	ZNF410	57862	zinc finger protein 410	ENSG00000119725
1429	1298.41527748573	0.36629651928051	0.285779646017141	1.28174460422748	0.199932252447079	0.999925535389766	VPS35	55737	VPS35 retromer complex component	ENSG00000069329
1430	330.954852510754	0.154162757722829	0.350853900759861	0.439393027664654	0.660376777713064	0.999925535389766	COG5	10466	component of oligomeric golgi complex 5	ENSG00000164597
1431	1607.23857983495	-0.549038194048624	0.278824759996265	-1.96911563397734	0.0489398139367273	0.999925535389766	SARS1	6301	seryl-tRNA synthetase 1	ENSG00000031698
1432	20.2423311126755	0.487710087322967	0.790775152305328	0.616749383059341	0.537400043093796	0.999925535389766	MANBA	4126	mannosidase beta	ENSG00000109323
1433	24.3950621121685	0.134137561770449	0.744634680578112	0.180138751617516	0.857043640802383	0.999925535389766	MOCS3	27304	molybdenum cofactor synthesis 3	ENSG00000124217
1434	3888.16398182323	-0.40584432503838	0.236513030107097	-1.71594911643814	0.0861713559146565	0.999925535389766	CCT8	10694	chaperonin containing TCP1 subunit 8	ENSG00000156261
1435	1332.22369189108	-0.429346248995535	0.346467974757558	-1.23920904752011	0.215268090832887	0.999925535389766	VEZF1	7716	vascular endothelial zinc finger 1	ENSG00000136451
1436	350.578156602713	0.247348417322253	0.288021854123127	0.858783504728474	0.390459969823165	0.999925535389766	PTCHD4	442213	patched domain containing 4	ENSG00000244694
1437	2935.43164541153	0.140239313430246	0.266180531553277	0.526857890815266	0.598292277847623	0.999925535389766	CNOT6	57472	CCR4-NOT transcription complex subunit 6	ENSG00000113300
1438	37.9361628244536	-0.640233030931483	0.638403706841529	-1.00286546595884	0.315925776908155	0.999925535389766	KLHL24	54800	kelch like family member 24	ENSG00000114796
1439	3133.63426647054	0.444777638780285	0.306522400610044	1.45104448449798	0.146767473592141	0.999925535389766	RCOR2	283248	REST corepressor 2	ENSG00000167771
1440	28.8287667439689	-1.095344188377	0.68731008837447	-1.59366813743059	0.111010384340242	0.999925535389766	MAP2K7	5609	mitogen-activated protein kinase kinase 7	ENSG00000076984
1441	5005.90890854509	-0.362799398644341	0.24727012393059	-1.46721889760601	0.142316517771046	0.999925535389766	EIF2S3	1968	eukaryotic translation initiation factor 2 subunit gamma	ENSG00000130741
1442	7.06547505867893	0.369356157239286	1.97721395174911	0.186806368077942	0.851812453808382	0.999925535389766	HAND2	9464	heart and neural crest derivatives expressed 2	ENSG00000164107
1443	3766.24524385438	-0.207134649087062	0.268720299646106	-0.770818763449766	0.440814363916361	0.999925535389766	IP6K2	51447	inositol hexakisphosphate kinase 2	ENSG00000068745
1444	235.678555494796	0.28966994392	0.376624793095833	0.769120751554699	0.441821630166278	0.999925535389766	AMBRA1	55626	autophagy and beclin 1 regulator 1	ENSG00000110497
1445	24.5861197727231	-0.731644354631507	0.833778796191793	-0.877504150948938	0.380212865217831	0.999925535389766	ASIC1	41	acid sensing ion channel subunit 1	ENSG00000110881
1446	37.1173152175766	0.106800011903471	0.610422236317105	0.174960880435539	0.861110372279572	0.999925535389766	ZBTB2	57621	zinc finger and BTB domain containing 2	ENSG00000181472
1447	208.129489056078	-0.187749065299724	0.361860566356864	-0.518843672826643	0.603869759989953	0.999925535389766	MCL1	4170	MCL1 apoptosis regulator, BCL2 family member	ENSG00000143384
1449	306.207732182082	-0.0804245504655207	0.31921843612271	-0.251942060246811	0.801085848551353	0.999925535389766	SPRED2	200734	sprouty related EVH1 domain containing 2	ENSG00000198369
1450	738.91780757764	0.480117903565225	0.260999339105158	1.83953685557718	0.0658362622083885	0.999925535389766	EPN2	22905	epsin 2	ENSG00000072134
1451	1917.58973719317	-0.121033760909029	0.219375176466765	-0.551720403640862	0.581139928541497	0.999925535389766	BRD7	29117	bromodomain containing 7	ENSG00000166164
1453	380.588698873129	0.49816466882343	0.400544165016373	1.24371970018104	0.213602742904443	0.999925535389766	HDAC6	10013	histone deacetylase 6	ENSG00000094631
1455	218.792952259423	-0.39779020560088	0.306733694123142	-1.2968585232804	0.194679869855592	0.999925535389766	SNUPN	10073	snurportin 1	ENSG00000169371
1457	17.5007278318987	-0.028260821465519	0.874943983188177	-0.0323001495050465	0.974232689980475	0.999925535389766	CACNA1C	775	calcium voltage-gated channel subunit alpha1 C	ENSG00000151067
1458	10.5341543943918	-0.958419511828574	1.33757604142027	-0.716534598519648	0.473661311754144	0.999925535389766	PHOSPHO1	162466	phosphoethanolamine/phosphocholine phosphatase 1	ENSG00000173868
1460	75.3730486875824	0.541601404953103	0.536730271586818	1.00907557040128	0.312938393054372	0.999925535389766	ATP11A	23250	ATPase phospholipid transporting 11A	ENSG00000068650
1461	1562.09875727135	-0.232738410302513	0.243057813097748	-0.957543422843666	0.338293040185795	0.999925535389766	BCL2L1	598	BCL2 like 1	ENSG00000171552
1462	124.859236962006	0.124410490672347	0.389443885048264	0.319456782989232	0.749380157984749	0.999925535389766	ATXN10	25814	ataxin 10	ENSG00000130638
1463	899.931103225114	-0.0677180030210399	0.254205564001275	-0.266390719208255	0.789938312080475	0.999925535389766	FKBP4	2288	FKBP prolyl isomerase 4	ENSG00000004478
1465	95.4329369107648	-0.731442049126417	0.557025811963956	-1.31312056536035	0.189142325067644	0.999925535389766	ANAPC5	51433	anaphase promoting complex subunit 5	ENSG00000089053
1466	105.544710070746	0.222851572976599	0.461328735273595	0.483064582665623	0.629049880746847	0.999925535389766	APEX2	27301	apurinic/apyrimidinic endodeoxyribonuclease 2	ENSG00000169188
1467	95.5177854661409	-0.0701484504706566	0.437491020738338	-0.160342606237425	0.872611198104585	0.999925535389766	TRMT61A	115708	tRNA methyltransferase 61A	ENSG00000166166
1468	331.443222661152	0.253264519228413	0.331930731146298	0.763004131475813	0.44546093193122	0.999925535389766	LRP3	4037	LDL receptor related protein 3	ENSG00000130881
1469	359.476650037145	-0.0258825740969802	0.300656672164872	-0.0860868109482264	0.931397408039032	0.999925535389766	DMD	1756	dystrophin	ENSG00000198947
1471	367.634953892685	-0.510963311704322	0.383213869027291	-1.33336330702565	0.182412607673172	0.999925535389766	MYL6B	140465	myosin light chain 6B	ENSG00000196465
1472	436.343986797418	-0.431951597578448	0.321656141137077	-1.34289864963084	0.1793047937681	0.999925535389766	PNO1	56902	partner of NOB1 homolog	ENSG00000115946
1473	370.405785861775	-0.150486765984906	0.308880329620788	-0.487200872161908	0.626115987337249	0.999925535389766	GLCCI1	113263	glucocorticoid induced 1	ENSG00000106415
1474	375.746764411713	-0.201342824210166	0.317250029248565	-0.634650293609316	0.52565651886457	0.999925535389766	SOX21	11166	SRY-box transcription factor 21	ENSG00000125285
1475	977.561157017351	-0.0923722383761902	0.235864010419973	-0.391633459516417	0.695329061711487	0.999925535389766	YOD1	55432	YOD1 deubiquitinase	ENSG00000180667
1476	12.1368975422868	-1.35741162592759	1.32125987932024	-1.02736157146158	0.304250239579913	0.999925535389766	ARHGAP12	94134	Rho GTPase activating protein 12	ENSG00000165322
1478	183.736171656047	0.216936862355157	0.320087806416198	0.677741725884686	0.497935465291297	0.999925535389766	BRAP	8315	BRCA1 associated protein	ENSG00000089234
1480	458.598637433665	0.142794404468263	0.291767458087785	0.489411689035244	0.624550262214972	0.999925535389766	FAM20B	9917	FAM20B glycosaminoglycan xylosylkinase	ENSG00000116199
1481	284.130050220384	-0.0235568227109818	0.305545381889966	-0.0770976231591849	0.938545883818562	0.999925535389766	LYST	1130	lysosomal trafficking regulator	ENSG00000143669
1482	7.77589608102953	1.14215348863865	1.50548643667527	0.758660762936525	0.448055514173824	0.999925535389766	MTMR8	55613	myotubularin related protein 8	ENSG00000102043
1483	167.642947747555	0.332723080786039	0.375545590280677	0.885972540743635	0.375632324229675	0.999925535389766	NBAS	51594	NBAS subunit of NRZ tethering complex	ENSG00000151779
1484	762.909140227268	-0.175507337533713	0.233872730418712	-0.750439511350874	0.452990041746343	0.999925535389766	COPS3	8533	COP9 signalosome subunit 3	ENSG00000141030
1486	2138.98898414771	0.181856294237274	0.283104897703974	0.642363645815234	0.520637098390216	0.999925535389766	CORO1B	57175	coronin 1B	ENSG00000172725
1487	195.839422785426	-0.182379948813054	0.393311435375034	-0.463703651634614	0.642860080597955	0.999925535389766	FIGN	55137	fidgetin, microtubule severing factor	ENSG00000182263
1488	725.9450385139	-0.373132118711804	0.250547874136007	-1.48926475628068	0.136417664523168	0.999925535389766	SNX3	8724	sorting nexin 3	ENSG00000112335
1489	141.576433954514	0.506678131369412	0.397336586833866	1.27518619769406	0.202243345419073	0.999925535389766	APEH	327	acylaminoacyl-peptide hydrolase	ENSG00000164062
1490	1388.66267039719	-0.381867068125505	0.300445043995391	-1.27100471702693	0.203726970524166	0.999925535389766	PAIP2B	400961	poly(A) binding protein interacting protein 2B	ENSG00000124374
1491	6098.08473487285	0.072187129332981	0.206628639157523	0.349356844372137	0.726821427827648	0.999925535389766	LMO3	55885	LIM domain only 3	ENSG00000048540
1492	86.0714868292352	1.11829012951897	0.644508272957409	1.73510593492857	0.0827220432905019	0.999925535389766	PRKCB	5579	protein kinase C beta	ENSG00000166501
1494	11.3666237237486	1.90332501288404	1.17247103511075	1.62334501739248	0.104515671238963	0.999925535389766	GOLIM4	27333	golgi integral membrane protein 4	ENSG00000173905
1495	2408.60630775868	-0.421428209841	0.261010258814625	-1.61460400734788	0.106396477074625	0.999925535389766	ATP6AP2	10159	ATPase H+ transporting accessory protein 2	ENSG00000182220
1496	165.438649912343	-0.357292838934116	0.343850862408942	-1.03909246128104	0.29876173669788	0.999925535389766	ESF1	51575	ESF1 nucleolar pre-rRNA processing protein homolog	ENSG00000089048
1497	2396.20438815659	0.0176041752788524	0.213184411612288	0.0825772163438884	0.934187718112193	0.999925535389766	UBE2NL	389898	ubiquitin conjugating enzyme E2 N like (gene/pseudogene)	ENSG00000276380
1498	194.220674761993	0.140778244660597	0.343786908238977	0.409492744740408	0.68217809008024	0.999925535389766	ENTPD6	955	ectonucleoside triphosphate diphosphohydrolase 6	ENSG00000197586
1499	13.3210909511686	0.821404225173471	0.935360388970585	0.878168708937387	0.379852170340819	0.999925535389766	TMED5	50999	transmembrane p24 trafficking protein 5	ENSG00000117500
1500	203.316712619792	0.164113143040421	0.326286733346122	0.502972159969285	0.614983845844032	0.999925535389766	TLE6	79816	TLE family member 6, subcortical maternal complex member	ENSG00000104953
1501	12.9340375708312	7.08074579091236	3.91024694933185	1.81081805897765	0.070169019919375	0.999925535389766	CACNG1	786	calcium voltage-gated channel auxiliary subunit gamma 1	ENSG00000108878
1502	710.972010833972	0.445948042664364	0.293907231559644	1.51730884707362	0.129188725571485	0.999925535389766	PRPF4B	8899	pre-mRNA processing factor 4B	ENSG00000112739
1503	1908.77071470659	-0.281001507837357	0.23051382223979	-1.21902237838496	0.222835698909923	0.999925535389766	DLD	1738	dihydrolipoamide dehydrogenase	ENSG00000091140
1504	8.8707775811589	-0.847753140879186	1.41993543507689	-0.597036400343992	0.550483078295012	0.999925535389766	CAMK1G	57172	calcium/calmodulin dependent protein kinase IG	ENSG00000008118
1506	109.464013736969	0.277314196510506	0.471366631456432	0.588319533043014	0.556317837084203	0.999925535389766	ORC3	23595	origin recognition complex subunit 3	ENSG00000135336
1507	373.641643206093	0.0807252789248745	0.395452834094366	0.204133772640029	0.838248963209954	0.999925535389766	EML2	24139	EMAP like 2	ENSG00000125746
1508	6.26064293058578	0.485296201585612	1.53730236856004	0.315680383710187	0.752245117428954	0.999925535389766	CMTM3	123920	CKLF like MARVEL transmembrane domain containing 3	ENSG00000140931
1509	8.89252549217008	0.381106508961644	1.4129770436892	0.26971882569769	0.78737657632309	0.999925535389766	GLUD2	2747	glutamate dehydrogenase 2	ENSG00000182890
1511	257.752702214211	0.157646172661203	0.308708247385251	0.510663948878792	0.609586388773677	0.999925535389766	CHGA	1113	chromogranin A	ENSG00000100604
1512	111.630769077205	0.457150367232587	0.418375513432767	1.0926795487663	0.274534522178362	0.999925535389766	NEU1	4758	neuraminidase 1	ENSG00000204386
1513	35.2610379904753	0.478934754592578	0.684761901491491	0.699417934247513	0.484290883131318	0.999925535389766	HMBS	3145	hydroxymethylbilane synthase	ENSG00000256269
1514	118.168599770973	-0.188625025204752	0.380665607428306	-0.495513704216838	0.62023755085292	0.999925535389766	ELP4	26610	elongator acetyltransferase complex subunit 4	ENSG00000109911
1515	140.221468939592	-0.526937276479371	0.424298886643427	-1.24190115285926	0.214273034698289	0.999925535389766	MYLIP	29116	myosin regulatory light chain interacting protein	ENSG00000007944
1516	2590.81297219787	-0.23650001770397	0.357335883192407	-0.661842341695717	0.508072266985929	0.999925535389766	TFAP2E	339488	transcription factor AP-2 epsilon	ENSG00000116819
1517	312.073436661922	0.117410228628813	0.30796103242148	0.381250276067796	0.703017546202775	0.999925535389766	RAP1B	5908	RAP1B, member of RAS oncogene family	ENSG00000127314
1518	191.511739757709	0.271319832353593	0.40320981149341	0.672899876490302	0.501010990781527	0.999925535389766	HPRT1	3251	hypoxanthine phosphoribosyltransferase 1	ENSG00000165704
1520	48.9834348696112	-0.779690123433346	0.580782705879487	-1.34248164681944	0.17943987728081	0.999925535389766	CTNS	1497	cystinosin, lysosomal cystine transporter	ENSG00000040531
1521	79.6564822679688	0.502379948371591	0.487300847247016	1.03094413073518	0.302567020112135	0.999925535389766	SMARCA2	6595	SWI/SNF related, matrix associated, actin dependent regulator of chromatin, subfamily a, member 2	ENSG00000080503
1525	10.7039293486133	-0.612136353699138	1.29737159415597	-0.471828084148376	0.63704950331247	0.999925535389766	RENBP	5973	renin binding protein	ENSG00000102032
1526	1151.32041339685	-0.125562475098099	0.249457610014919	-0.503341930881921	0.614723890777314	0.999925535389766	SEC11A	23478	SEC11 homolog A, signal peptidase complex subunit	ENSG00000140612
1527	40.8733572545846	-0.0283691310694229	0.647018544363741	-0.0438459319544238	0.965027213862329	0.999925535389766	CCDC127	133957	coiled-coil domain containing 127	ENSG00000164366
1528	1486.64248712503	-0.0591995633588895	0.254346654330386	-0.232751492307784	0.815954381972654	0.999925535389766	RTF1	23168	RTF1 homolog, Paf1/RNA polymerase II complex component	ENSG00000137815
1529	103.33187254524	0.0215760566031954	0.422610308943299	0.0510542600277416	0.959282283637442	0.999925535389766	POFUT1	23509	protein O-fucosyltransferase 1	ENSG00000101346
1531	524.285419656429	-0.383691042867522	0.359388376795573	-1.06762229287613	0.285690923520222	0.999925535389766	MDN1	23195	midasin AAA ATPase 1	ENSG00000112159
1532	231.807330674544	0.153449111501005	0.338805312509176	0.452912353600857	0.65061185500938	0.999925535389766	GOLGA1	2800	golgin A1	ENSG00000136935
1533	31.2250276369281	-0.228339395379804	0.621849734729327	-0.367193845437908	0.71347442980455	0.999925535389766	SH3GLB2	56904	SH3 domain containing GRB2 like, endophilin B2	ENSG00000148341
1534	344.148712049304	-0.485249968168114	0.29710792839491	-1.63324476324014	0.10241752890455	0.999925535389766	E2F7	144455	E2F transcription factor 7	ENSG00000165891
1535	1061.14848323137	0.0660291862698093	0.275953811876917	0.239276224599717	0.810891400032561	0.999925535389766	PDIA6	10130	protein disulfide isomerase family A member 6	ENSG00000143870
1537	25.0349408512757	-0.292590557187672	0.714623321488771	-0.409433261397235	0.682221734481011	0.999925535389766	CNR1	1268	cannabinoid receptor 1	ENSG00000118432
1538	15.7988817513206	0.175690700854825	1.19573640369931	0.146930962636316	0.883186512493706	0.999925535389766	CHRNA1	1134	cholinergic receptor nicotinic alpha 1 subunit	ENSG00000138435
1540	297.142400322612	0.245831444578888	0.346428192540441	0.709617317159285	0.477941477917353	0.999925535389766	ANK2	287	ankyrin 2	ENSG00000145362
1543	93.2726279898259	0.137706256836865	0.450842377279018	0.305442131833231	0.760029437347266	0.999925535389766	NPHP1	4867	nephrocystin 1	ENSG00000144061
1544	55.4631691977756	-0.34177854945421	0.562896220514757	-0.607178618363542	0.543732380324394	0.999925535389766	CBR4	84869	carbonyl reductase 4	ENSG00000145439
1545	7267.46139890069	-0.264841856172599	0.235461943798804	-1.12477562997993	0.260684123807917	0.999925535389766	SERINC1	57515	serine incorporator 1	ENSG00000111897
1546	124.582607304479	-1.06492108705255	0.501180941054066	-2.12482359128192	0.0336013355472302	0.999925535389766	PIGC	5279	phosphatidylinositol glycan anchor biosynthesis class C	ENSG00000135845
1547	4.89547622473797	-0.085806269980427	1.76189732830413	-0.0487010614080546	0.961157529999931	0.999925535389766	SLC10A4	201780	solute carrier family 10 member 4	ENSG00000145248
1548	168.207117483704	0.489857358162514	0.350098255544327	1.39919965439671	0.16175312020147	0.999925535389766	TP53BP2	7159	tumor protein p53 binding protein 2	ENSG00000143514
1550	637.040057666734	-0.338101553915754	0.249965767315853	-1.35259142700342	0.176186192759776	0.999925535389766	MOB1B	92597	MOB kinase activator 1B	ENSG00000173542
1551	1843.38575738847	0.386540440537219	0.291956358264698	1.32396650936017	0.185514167644246	0.999925535389766	CTR9	9646	CTR9 homolog, Paf1/RNA polymerase II complex component	ENSG00000198730
1552	176.007380488237	0.4407068063043	0.422421030903785	1.04328803270375	0.29681491199155	0.999925535389766	ZFAND1	79752	zinc finger AN1-type containing 1	ENSG00000104231
1553	11.1748608290886	0.258382787425777	1.166545759902	0.221493915032946	0.82470787405103	0.999925535389766	COL15A1	1306	collagen type XV alpha 1 chain	ENSG00000204291
1554	10.0905793562366	0.82216399592343	1.27598874743851	0.644334832555451	0.519358332840547	0.999925535389766	PRKCD	5580	protein kinase C delta	ENSG00000163932
1555	207.284454951331	-0.165976957469859	0.333940170909997	-0.497026030194469	0.619170695356704	0.999925535389766	SLC9A6	10479	solute carrier family 9 member A6	ENSG00000198689
1557	426.989706161586	-0.325479454380545	0.275076483597866	-1.18323256907836	0.236716988551692	0.999925535389766	MFSD13A	79847	major facilitator superfamily domain containing 13A	ENSG00000138111
1558	238.285092391985	-0.282361125089155	0.317509437301949	-0.889299944872606	0.373841901132823	0.999925535389766	TOM1L2	146691	target of myb1 like 2 membrane trafficking protein	ENSG00000175662
1559	89.1242191746934	0.294456113126471	0.602367039360627	0.488831715359155	0.624960842436347	0.999925535389766	MARS2	92935	methionyl-tRNA synthetase 2, mitochondrial	ENSG00000247626
1560	8.41631385326272	0.0230583282785079	1.60788629668092	0.0143407704426028	0.988558112860533	0.999925535389766	FEV	54738	FEV transcription factor, ETS family member	ENSG00000163497
1561	682.439664895621	-0.161666976146919	0.255556646573928	-0.632607205933702	0.526990180244365	0.999925535389766	ETFB	2109	electron transfer flavoprotein subunit beta	ENSG00000105379
1562	33.6013756027712	0.88420437013032	0.655998081248401	1.34787645788175	0.177698121167512	0.999925535389766	NAPEPLD	222236	N-acyl phosphatidylethanolamine phospholipase D	ENSG00000161048
1563	496.295222426753	-0.314159283814938	0.281492372097383	-1.11604901217804	0.264401155602901	0.999925535389766	RTRAF	51637	RNA transcription, translation and transport factor	ENSG00000087302
1565	2385.30855167123	0.0571424023501376	0.237092851419495	0.241012759381066	0.80954522742151	0.999925535389766	PPM1D	8493	protein phosphatase, Mg2+/Mn2+ dependent 1D	ENSG00000170836
1566	166.554613916356	0.238219411327036	0.395468286851244	0.602372982227629	0.546925890169284	0.999925535389766	DNM1	1759	dynamin 1	ENSG00000106976
1567	11317.6342264628	-0.39241432827627	0.292800861085388	-1.34020892842194	0.180177429694421	0.999925535389766	RPL15	6138	ribosomal protein L15	ENSG00000174748
1568	2527.26150946327	-0.152510467784998	0.253157629190333	-0.602432833143396	0.546886060155288	0.999925535389766	DUSP8	1850	dual specificity phosphatase 8	ENSG00000184545
1569	23.6421700723998	-0.727703358650872	0.71566751756731	-1.01681764337227	0.309240187281859	0.999925535389766	PVALB	5816	parvalbumin	ENSG00000100362
1570	1923.88324013839	-0.0205251765776381	0.235729242708496	-0.0870709816983532	0.930615091012468	0.999925535389766	CLGN	1047	calmegin	ENSG00000153132
1571	1177.06651598423	-0.377223692287373	0.242070453117527	-1.55832191591027	0.119156956264223	0.999925535389766	AIF1L	83543	allograft inflammatory factor 1 like	ENSG00000126878
1572	184.097571548464	0.490955959875059	0.340345212283887	1.44252347955917	0.149154752759344	0.999925535389766	TXNDC5	81567	thioredoxin domain containing 5	ENSG00000239264
1573	2081.17198473456	0.0210128653496126	0.237479457911372	0.0884828756744705	0.929492894183226	0.999925535389766	CAPRIN1	4076	cell cycle associated protein 1	ENSG00000135387
1574	251.267950762354	-0.139925015498538	0.345418744663825	-0.405088078340157	0.685412769280908	0.999925535389766	ATG3	64422	autophagy related 3	ENSG00000144848
1575	41.9419881414624	-0.300614402715287	0.610443006700854	-0.492452857048786	0.622399240892357	0.999925535389766	NPL	80896	N-acetylneuraminate pyruvate lyase	ENSG00000135838
1577	383.412984561035	0.162730804226199	0.291598086615452	0.558065404732239	0.576799723064118	0.999925535389766	MEF2C	4208	myocyte enhancer factor 2C	ENSG00000081189
1578	629.05545157706	0.210251162485344	0.244775673709421	0.85895448391223	0.390365628199451	0.999925535389766	UBXN7	26043	UBX domain protein 7	ENSG00000163960
1580	74.4393347273365	0.113476088435099	0.465975847011522	0.243523541322718	0.807599850580424	0.999925535389766	SLC35E4	339665	solute carrier family 35 member E4	ENSG00000100036
1581	418.072452366165	-0.0517189000812329	0.367618225300206	-0.140686441862337	0.888117656385455	0.999925535389766	MED19	219541	mediator complex subunit 19	ENSG00000156603
1582	327.634844245375	-0.422021333180297	0.325476362869605	-1.29662667193246	0.194759670724369	0.999925535389766	PPARD	5467	peroxisome proliferator activated receptor delta	ENSG00000112033
1583	38.583642357871	-0.317416847955596	0.638538771352225	-0.497098785847266	0.619119390791777	0.999925535389766	PRKAR2A	5576	protein kinase cAMP-dependent type II regulatory subunit alpha	ENSG00000114302
1584	2959.77129988077	-0.381895549503504	0.265608666148604	-1.43781283585769	0.150487166373259	0.999925535389766	PDCL	5082	phosducin like	ENSG00000136940
1586	50.473664209203	-0.0596016878680948	0.572534236904999	-0.104101526207916	0.917088779702023	0.999925535389766	GIPC2	54810	GIPC PDZ domain containing family member 2	ENSG00000137960
1587	893.030380485297	0.351485636086534	0.257680953424433	1.36403421135901	0.172556798571195	0.999925535389766	MAP3K13	9175	mitogen-activated protein kinase kinase kinase 13	ENSG00000073803
1590	2454.93025641803	-0.508289508146919	0.308057630115624	-1.64998188149452	0.0989466418978822	0.999925535389766	PRELID3B	51012	PRELI domain containing 3B	ENSG00000101166
1591	209.436913067114	0.232166658953161	0.373448722958879	0.621682830011244	0.534150443940105	0.999925535389766	RNF150	57484	ring finger protein 150	ENSG00000170153
1593	303.034482465164	0.150071853709293	0.314701454106733	0.476870544291782	0.633454308149507	0.999925535389766	WLS	79971	Wnt ligand secretion mediator	ENSG00000116729
1594	57.7526477133298	0.116189902206689	0.678243843081682	0.171309925466873	0.86398007643681	0.999925535389766	CLDN4	1364	claudin 4	ENSG00000189143
1595	2241.86928189892	0.0548098503420848	0.255920268218127	0.214167680909779	0.830416298233259	0.999925535389766	UBR4	23352	ubiquitin protein ligase E3 component n-recognin 4	ENSG00000127481
1596	7218.87201465805	-0.382342334147937	0.235381367265088	-1.62435259251995	0.104300578752511	0.999925535389766	GNG3	2785	G protein subunit gamma 3	ENSG00000162188
1597	244.974214650313	0.0984159213556867	0.34371201049372	0.286332506141751	0.774623463568561	0.999925535389766	WRAP73	49856	WD repeat containing, antisense to TP73	ENSG00000116213
1599	13.2576343602141	-0.98320244107394	0.95725358506277	-1.02710760911851	0.304369796095839	0.999925535389766	CA10	56934	carbonic anhydrase 10	ENSG00000154975
1600	2043.25869070737	0.00742888433971489	0.218803685123816	0.0339522816332414	0.972915202481007	0.999925535389766	PAPOLA	10914	poly(A) polymerase alpha	ENSG00000090060
1602	442.740140635897	-0.0756920845547562	0.312411687769052	-0.242283139581868	0.808560777309218	0.999925535389766	CCNC	892	cyclin C	ENSG00000112237
1605	27.5774276742648	-0.110706149174746	0.729053729413542	-0.151849095215245	0.879305958703177	0.999925535389766	NRBP2	340371	nuclear receptor binding protein 2	ENSG00000185189
1606	372.570776549976	-0.112896316916285	0.289694443917914	-0.389708257395072	0.696752289833668	0.999925535389766	UNC119B	84747	unc-119 lipid binding chaperone B	ENSG00000175970
1607	4438.2904415833	-0.102672686907252	0.216933280002189	-0.473291543400882	0.636005194572677	0.999925535389766	PSMB1	5689	proteasome 20S subunit beta 1	ENSG00000008018
1608	298.001566084528	-0.205215538389336	0.299321424234131	-0.685602572266312	0.492963759034445	0.999925535389766	LHFPL2	10184	LHFPL tetraspan subfamily member 2	ENSG00000145685
1609	525.548527115451	0.0549982813894838	0.253602932218516	0.216867687247775	0.828311460154332	0.999925535389766	FGFR1OP2	26127	FGFR1 oncogene partner 2	ENSG00000111790
1611	737.313085530338	0.206567607282152	0.248812797763567	0.830212951821077	0.4064183936873	0.999925535389766	MED27	9442	mediator complex subunit 27	ENSG00000160563
1612	85.2687822080653	0.0146280612931665	0.465766410464897	0.0314064324187006	0.974945411354948	0.999925535389766	PPA2	27068	inorganic pyrophosphatase 2	ENSG00000138777
1613	1281.68314929502	0.234717894276476	0.317304187821992	0.739725169994142	0.459466772243334	0.999925535389766	DAAM1	23002	dishevelled associated activator of morphogenesis 1	ENSG00000100592
1614	218.690866931729	0.122092434195119	0.322381252256507	0.378720640051284	0.704895324592452	0.999925535389766	LLGL1	3996	LLGL scribble cell polarity complex component 1	ENSG00000131899
1615	4025.80569497004	-0.0618245056608613	0.238243676970772	-0.259501139534737	0.795248602906873	0.999925535389766	RPN2	6185	ribophorin II	ENSG00000118705
1616	382.813422723044	-0.183283210188183	0.296310251357973	-0.618551701630997	0.536211728020731	0.999925535389766	KIF21B	23046	kinesin family member 21B	ENSG00000116852
1617	418.775407140126	0.447603370313183	0.272874256058388	1.64032832110555	0.100936920081224	0.999925535389766	GIGYF2	26058	GRB10 interacting GYF protein 2	ENSG00000204120
1620	5.08413836474145	0.847722255239789	1.71619219074811	0.493955315616637	0.621337737442262	0.999925535389766	EFHC1	114327	EF-hand domain containing 1	ENSG00000096093
1621	437.987406931069	-0.121247971473473	0.277153755121083	-0.437475477900353	0.66176655628434	0.999925535389766	FBXW2	26190	F-box and WD repeat domain containing 2	ENSG00000119402
1622	68.7117127687938	0.0734510773206571	0.519110221988308	0.141494184104723	0.887479554233582	0.999925535389766	DFFB	1677	DNA fragmentation factor subunit beta	ENSG00000169598
1623	1200.32555464373	-0.224926110326128	0.282893537563475	-0.795091016441687	0.426560559984273	0.999925535389766	SF3B6	51639	splicing factor 3b subunit 6	ENSG00000115128
1624	670.257542374199	0.0391780125370022	0.299370365415128	0.130868038600531	0.895879698694577	0.999925535389766	C12orf50	160419	chromosome 12 open reading frame 50	ENSG00000165805
1625	84.0525444979498	-0.252803267144169	0.462212425777496	-0.546941737273557	0.584418760259555	0.999925535389766	SREK1	140890	splicing regulatory glutamic acid and lysine rich protein 1	ENSG00000153914
1626	1565.33045967421	-0.215980630024105	0.229525003427232	-0.940989551461129	0.346710213669983	0.999925535389766	PPME1	51400	protein phosphatase methylesterase 1	ENSG00000214517
1628	149.485264644774	0.416679221789897	0.43105182846595	0.966656894306183	0.333715582599755	0.999925535389766	SLC49A4	84925	solute carrier family 49 member 4	ENSG00000138463
1630	136.679975984256	0.149939901670629	0.375822510576043	0.39896466403997	0.689919241205929	0.999925535389766	REXO2	25996	RNA exonuclease 2	ENSG00000076043
1631	628.679194281678	0.517295115000766	0.964822369496419	0.536155805830625	0.591850874155089	0.999925535389766	HES5	388585	hes family bHLH transcription factor 5	ENSG00000197921
1632	6058.95111679347	0.137345581515236	0.225523020454711	0.609009143449362	0.542518378332743	0.999925535389766	POU5F1B	5462	POU class 5 homeobox 1B	ENSG00000212993
1633	16.8054150759019	0.362630457274394	1.27174685693606	0.285143584430046	0.775534139885332	0.999925535389766	MMP10	4319	matrix metallopeptidase 10	ENSG00000166670
1634	1207.67188229264	0.335051421467509	0.243439943583838	1.37632065032138	0.168722382344629	0.999925535389766	HDLBP	3069	high density lipoprotein binding protein	ENSG00000115677
1635	291.629400002567	-0.0828676615112111	0.337137155114075	-0.245798068394958	0.805838552398644	0.999925535389766	AGK	55750	acylglycerol kinase	ENSG00000006530
1636	114.624829123303	-0.175396039259313	0.404515627730646	-0.433595211743226	0.664582412477415	0.999925535389766	FAM117B	150864	family with sequence similarity 117 member B	ENSG00000138439
1637	10.3682495009609	-0.771957164836721	1.25865764185045	-0.613317823027559	0.539666210763151	0.999925535389766	DUSP23	54935	dual specificity phosphatase 23	ENSG00000158716
1638	355.524702860593	-0.510172199526401	0.295365649024158	-1.72725637260775	0.0841216306578707	0.999925535389766	WDR41	55255	WD repeat domain 41	ENSG00000164253
1639	329.691865757649	-0.0286563387187026	0.349699209751913	-0.0819456776554693	0.934689911039022	0.999925535389766	DCPS	28960	decapping enzyme, scavenger	ENSG00000110063
1640	87.3023702355073	-0.245010001085927	0.447139365360316	-0.547949968324734	0.583726257116594	0.999925535389766	DDX55	57696	DEAD-box helicase 55	ENSG00000111364
1641	734.803373500797	0.272519201796703	0.326588348468482	0.834442511726665	0.404031669869021	0.999925535389766	DCAF11	80344	DDB1 and CUL4 associated factor 11	ENSG00000100897
1642	682.031591321975	0.022647764816046	0.275137017190866	0.0823144956911957	0.934396627643886	0.999925535389766	MAPK8	5599	mitogen-activated protein kinase 8	ENSG00000107643
1643	1402.21334420874	-0.231941653294047	0.237440018653741	-0.976843139623772	0.328646815204365	0.999925535389766	SNRPC	6631	small nuclear ribonucleoprotein polypeptide C	ENSG00000124562
1645	313.180487038517	-0.335431510589004	0.326438936577669	-1.02754749205353	0.304162734495651	0.999925535389766	ZNF385A	25946	zinc finger protein 385A	ENSG00000161642
1646	5.10288945847562	0.855749560573842	1.67829573895059	0.509891993832343	0.610127131245664	0.999925535389766	SLC38A5	92745	solute carrier family 38 member 5	ENSG00000017483
1648	153.615283248512	-0.214892478380321	0.417867150491619	-0.514260281353777	0.607070027020706	0.999925535389766	CADM2	253559	cell adhesion molecule 2	ENSG00000175161
1649	316.272864324484	0.0158154880761133	0.31849474323376	0.0496569830808965	0.960395736669662	0.999925535389766	ERC1	23085	ELKS/RAB6-interacting/CAST family member 1	ENSG00000082805
1650	473.531559439949	-0.570705325499287	0.285945395823114	-1.99585422194497	0.0459497928112907	0.999925535389766	CDC6	990	cell division cycle 6	ENSG00000094804
1652	1021.32542371189	-0.195799011442466	0.266720477689697	-0.734098158260868	0.462888915950758	0.999925535389766	EDF1	8721	endothelial differentiation related factor 1	ENSG00000107223
1653	1465.85170427087	-0.044964820003224	0.22745921173066	-0.197683002860609	0.843293089032019	0.999925535389766	MED14	9282	mediator complex subunit 14	ENSG00000180182
1654	906.20990711413	0.077614674616825	0.269082958157467	0.288441435118329	0.773008854173981	0.999925535389766	CBL	867	Cbl proto-oncogene	ENSG00000110395
1655	4.87123701053266	-1.11068630043113	1.59455627036405	-0.696548827453764	0.486085190052658	0.999925535389766	RUNDC3B	154661	RUN domain containing 3B	ENSG00000105784
1656	818.523048732713	-0.0921678091921222	0.271365981742768	-0.339643932523162	0.73412468942846	0.999925535389766	FAM199X	139231	family with sequence similarity 199, X-linked	ENSG00000123575
1658	305.988029136027	0.243133377510041	0.323965938441949	0.750490556752181	0.452959309108184	0.999925535389766	VIM	7431	vimentin	ENSG00000026025
1659	260.26428918325	-0.260004611135151	0.331348193399255	-0.784686973747463	0.432637122072969	0.999925535389766	TRIM13	10206	tripartite motif containing 13	ENSG00000204977
1661	131.956497270652	-0.636710705709127	0.487733103320992	-1.30544902811341	0.191739992959665	0.999925535389766	GRPEL1	80273	GrpE like 1, mitochondrial	ENSG00000109519
1662	125.704108096308	0.194072481486249	0.446272034356627	0.434874844367147	0.663653274857667	0.999925535389766	MFSD14B	84641	major facilitator superfamily domain containing 14B	ENSG00000148110
1663	89.4764114500054	-0.266029407281087	0.422739395416963	-0.629298830828608	0.529153436649107	0.999925535389766	SPON1	10418	spondin 1	ENSG00000262655
1664	213.959926195118	0.0309365043062929	0.319302667254193	0.0968877102478592	0.922815568689199	0.999925535389766	SSH1	54434	slingshot protein phosphatase 1	ENSG00000084112
1665	8.62599647351943	1.77768636419851	1.47510224754416	1.2051275544852	0.228154064033181	0.999925535389766	CMTM7	112616	CKLF like MARVEL transmembrane domain containing 7	ENSG00000153551
1666	62.1581708961286	-0.00118967406485948	0.503078743622223	-0.00236478698402897	0.998113174734445	0.999925535389766	ENGASE	64772	endo-beta-N-acetylglucosaminidase	ENSG00000167280
1668	927.029589667292	0.0655395382928843	0.230508578385261	0.284325810136856	0.776160708363537	0.999925535389766	UFD1	7353	ubiquitin recognition factor in ER associated degradation 1	ENSG00000070010
1669	643.015373462322	-0.448649068189719	0.250714234594486	-1.78948382773471	0.0735369297061277	0.999925535389766	NDRG3	57446	NDRG family member 3	ENSG00000101079
1670	66.88667464629	0.622558027883804	0.501019019110322	1.24258362285189	0.214021307956281	0.999925535389766	ADAM9	8754	ADAM metallopeptidase domain 9	ENSG00000168615
1671	906.07340582475	-0.0054835466246665	0.260231187155476	-0.0210718272648479	0.983188358489525	0.999925535389766	NUP133	55746	nucleoporin 133	ENSG00000069248
1672	2805.72091139072	-0.177536762837281	0.237902153273694	-0.746259587793788	0.455510618539428	0.999925535389766	RBFOX3	146713	RNA binding fox-1 homolog 3	ENSG00000167281
1673	209.882833490066	0.247102449693624	0.34094580517907	0.724755799719672	0.468601856238133	0.999925535389766	P4HA2	8974	prolyl 4-hydroxylase subunit alpha 2	ENSG00000072682
1674	37.227409195951	0.537061439295785	0.743384840962332	0.722454117574613	0.470015324857351	0.999925535389766	SLC1A6	6511	solute carrier family 1 member 6	ENSG00000105143
1676	1208.95102575001	0.159916702225103	0.277174857412677	0.576952410899982	0.563971603887925	0.999925535389766	BRI3BP	140707	BRI3 binding protein	ENSG00000184992
1678	825.938466181942	-0.0724043715061155	0.25927616041221	-0.279255799650085	0.780048524200722	0.999925535389766	DACH2	117154	dachshund family transcription factor 2	ENSG00000126733
1679	5743.74578038767	-0.193035737674802	0.242311082567755	-0.796644279036741	0.425657653621892	0.999925535389766	LDB1	8861	LIM domain binding 1	ENSG00000198728
1680	5705.00865103037	0.0803085636213362	0.217728072070633	0.368847998595622	0.712241025541442	0.999925535389766	PLPPR3	79948	phospholipid phosphatase related 3	ENSG00000129951
1681	10.5977096981739	-1.11677416837409	1.28191483732264	-0.87117656794311	0.383657752049729	0.999925535389766	TOR4A	54863	torsin family 4 member A	ENSG00000198113
1682	8549.80835436963	-0.423455045558133	0.262525643635329	-1.61300450384324	0.106743529302476	0.999925535389766	ATP5F1A	498	ATP synthase F1 subunit alpha	ENSG00000152234
1683	173.210134235809	-0.555643930825869	0.395700723852987	-1.4042024624456	0.160258568809689	0.999925535389766	ABI1	10006	abl interactor 1	ENSG00000136754
1684	4969.1705904764	-0.417449849359391	0.357458121116395	-1.16782869012916	0.24287587290482	0.999925535389766	RPS15A	6210	ribosomal protein S15a	ENSG00000134419
1685	11.5364464994244	-0.114215337262082	1.38366342188968	-0.0825456071579145	0.934212852783694	0.999925535389766	MYD88	4615	MYD88 innate immune signal transduction adaptor	ENSG00000172936
1686	212.302092407109	0.310670988567396	0.438890164620683	0.707855891088145	0.479034753754814	0.999925535389766	ASAP2	8853	ArfGAP with SH3 domain, ankyrin repeat and PH domain 2	ENSG00000151693
1687	114.996625403713	0.148036964994516	0.449635460582188	0.329237744734007	0.741975995619193	0.999925535389766	MYO3A	53904	myosin IIIA	ENSG00000095777
1688	79.8085903352549	-0.239671170412644	0.50085162356992	-0.478527290586261	0.632274955074535	0.999925535389766	PAX3	5077	paired box 3	ENSG00000135903
1689	1561.1351495301	-0.251980712672977	0.260940329111219	-0.965664117659546	0.334212280151892	0.999925535389766	EIF4B	1975	eukaryotic translation initiation factor 4B	ENSG00000063046
1690	148.777171072198	-0.0951008589344339	0.347937227209683	-0.273327633542132	0.784601375277563	0.999925535389766	SMAD3	4088	SMAD family member 3	ENSG00000166949
1691	928.229083959609	-0.0973970149393259	0.238783034557166	-0.407889174873555	0.683355040518035	0.999925535389766	RBM22	55696	RNA binding motif protein 22	ENSG00000086589
1692	941.21106138402	-0.460785160815493	0.370897510673746	-1.242351721311	0.214106820115537	0.999925535389766	RPL22L1	200916	ribosomal protein L22 like 1	ENSG00000163584
1693	152.616715205498	-0.105085986885105	0.402659025961582	-0.260980085158034	0.794107864941034	0.999925535389766	WDR54	84058	WD repeat domain 54	ENSG00000005448
1694	1480.64049372998	0.15124904395505	0.236941961706289	0.63833794092807	0.523253719159263	0.999925535389766	IGF2BP3	10643	insulin like growth factor 2 mRNA binding protein 3	ENSG00000136231
1695	15.9479171421562	-0.718365160484373	1.0097331987576	-0.711440568031502	0.476811267312983	0.999925535389766	DPYD	1806	dihydropyrimidine dehydrogenase	ENSG00000188641
1696	504.070965694257	-0.219969918406301	0.272793954207249	-0.806359213661986	0.420035757079946	0.999925535389766	FEZF1	389549	FEZ family zinc finger 1	ENSG00000128610
1697	228.133931221357	0.167310046194525	0.325353810231577	0.514240316028383	0.607083983990372	0.999925535389766	SCAMP2	10066	secretory carrier membrane protein 2	ENSG00000140497
1698	879.688124446556	0.264486879629487	0.250142197037557	1.05734611257842	0.290353655315158	0.999925535389766	CLASP1	23332	cytoplasmic linker associated protein 1	ENSG00000074054
1699	198.191397583727	0.527164165975527	0.426334536046439	1.23650354687218	0.216271448137081	0.999925535389766	XPO4	64328	exportin 4	ENSG00000132953
1700	45.4285114147883	-0.204898385266424	0.566801386193055	-0.361499442763598	0.717726121469269	0.999925535389766	TRAF3IP1	26146	TRAF3 interacting protein 1	ENSG00000204104
1701	1187.55767993497	-0.356093025806933	0.282182197078597	-1.26192590990334	0.206975447735871	0.999925535389766	B4GALT5	9334	beta-1,4-galactosyltransferase 5	ENSG00000158470
1702	483.199611555701	-0.0128388961584573	0.360251123431188	-0.0356387400993343	0.971570417798153	0.999925535389766	QARS1	5859	glutaminyl-tRNA synthetase 1	ENSG00000172053
1703	9.54169435965166	1.71676788307477	1.54983675418861	1.1077088463898	0.267987577610705	0.999925535389766	SRPX	8406	sushi repeat containing protein X-linked	ENSG00000101955
1704	48.2712218965747	0.296682631830305	0.617205575355454	0.480686895382373	0.630739046277398	0.999925535389766	RADX	55086	RPA1 related single stranded DNA binding protein, X-linked	ENSG00000147231
1705	12.181218983508	-2.32107908945688	1.13184280814764	-2.05070798943851	0.0402953924620047	0.999925535389766	C1QL3	389941	complement C1q like 3	ENSG00000165985
1706	3870.11103770782	0.0226665634235683	0.217029529031563	0.104439997288442	0.916820182974309	0.999925535389766	RNF2	6045	ring finger protein 2	ENSG00000121481
1708	439.433963703814	0.285337865198639	0.279466599463105	1.02100882805607	0.307250256173782	0.999925535389766	LRRFIP2	9209	LRR binding FLII interacting protein 2	ENSG00000093167
1709	11.3405760499259	1.3720367360728	1.34961941610591	1.01661010481871	0.309338945262703	0.999925535389766	PPP4R4	57718	protein phosphatase 4 regulatory subunit 4	ENSG00000119698
1711	562.484742289223	-0.0373793661985055	0.247567709744253	-0.150986436143549	0.879986415620682	0.999925535389766	EPN1	29924	epsin 1	ENSG00000063245
1712	4.70693195400721	-1.38540417688005	1.88227717330865	-0.736025595234096	0.461715121381988	0.999925535389766	SIRT4	23409	sirtuin 4	ENSG00000089163
1714	662.652114305259	0.123620472626029	0.254872055568528	0.485029527267225	0.627655400447184	0.999925535389766	EAF2	55840	ELL associated factor 2	ENSG00000145088
1715	15.8545032535385	-0.170690554472019	1.02445060147665	-0.166616676515182	0.867671671164062	0.999925535389766	CLU	1191	clusterin	ENSG00000120885
1716	21.3435751893811	-0.176715536878006	1.16786823261497	-0.151314619186382	0.879727537619684	0.999925535389766	TENT5C	54855	terminal nucleotidyltransferase 5C	ENSG00000183508
1718	45.8856181614216	0.768438327313495	0.59420049433634	1.29323071023655	0.195931277131083	0.999925535389766	TRABD	80305	TraB domain containing	ENSG00000170638
1719	7597.85527187589	-0.20341896993053	0.235080711508945	-0.865315442618908	0.386865677182867	0.999925535389766	BZW1	9689	basic leucine zipper and W2 domains 1	ENSG00000082153
1720	9.23631624846955	-1.47075567920672	1.23644458469184	-1.18950391907235	0.234241429744228	0.999925535389766	PRG4	10216	proteoglycan 4	ENSG00000116690
1721	1456.4811789488	0.0702696672677899	0.254984023150798	0.27558458918123	0.782867147524175	0.999925535389766	SAE1	10055	SUMO1 activating enzyme subunit 1	ENSG00000142230
1722	52.8843295163554	-0.204830638772188	0.575590870364548	-0.355861514346918	0.721944278653627	0.999925535389766	DVL1	1855	dishevelled segment polarity protein 1	ENSG00000107404
1723	6247.36196642096	-0.516467817311568	0.345485075328978	-1.4949063047652	0.134938896624391	0.999925535389766	RPL21	6144	ribosomal protein L21	ENSG00000122026
1724	686.96091162226	-0.375704942400315	0.349500629902455	-1.07497643854082	0.28238527722513	0.999925535389766	PER3	8863	period circadian regulator 3	ENSG00000049246
1726	34.2593144733045	0.883657988237959	0.649372612305959	1.36078727604486	0.173580924070849	0.999925535389766	SCAMP4	113178	secretory carrier membrane protein 4	ENSG00000227500
1727	1247.09270513787	-0.307160330242442	0.246608677246186	-1.24553739824738	0.212934277401851	0.999925535389766	MMGT1	93380	membrane magnesium transporter 1	ENSG00000169446
1728	4.74705135053168	0.561827441280168	1.83365703001571	0.306397233552098	0.759302214446925	0.999925535389766	PDHA1	5160	pyruvate dehydrogenase E1 subunit alpha 1	ENSG00000131828
1730	1117.04473757357	-0.130723096542908	0.265373856666643	-0.492599754116395	0.622295421820858	0.999925535389766	EZH2	2146	enhancer of zeste 2 polycomb repressive complex 2 subunit	ENSG00000106462
1731	144.336821482128	-0.471013191261612	0.611984194168825	-0.76964927484986	0.44150796725586	0.999925535389766	SLC25A25	114789	solute carrier family 25 member 25	ENSG00000148339
1732	356.757085245844	-0.306781028654476	0.342572066360155	-0.895522603211754	0.370507788459459	0.999925535389766	PARD3	56288	par-3 family cell polarity regulator	ENSG00000148498
1733	16.1481413012856	-0.510476727283672	0.919500435366475	-0.555167466647492	0.578780119325032	0.999925535389766	TEX9	374618	testis expressed 9	ENSG00000151575
1734	2783.3219876061	-0.262683796216634	0.231958110477416	-1.13246221775121	0.257440160109264	0.999925535389766	FOXN4	121643	forkhead box N4	ENSG00000139445
1735	2068.8442273178	-0.222063626065935	0.251735741292024	-0.88212990704539	0.377706560908013	0.999925535389766	SLC7A6OS	84138	solute carrier family 7 member 6 opposite strand	ENSG00000103061
1736	14.8016175770113	-0.814527265896	0.901132404760179	-0.90389299240967	0.36605214532453	0.999925535389766	MTMR10	54893	myotubularin related protein 10	ENSG00000166912
1738	143.571683153786	0.470601985556646	0.485359289155988	0.969595093925155	0.33224835934254	0.999925535389766	KCTD9	54793	potassium channel tetramerization domain containing 9	ENSG00000104756
1739	450.297796901336	0.0400232281437916	0.366801998964039	0.109113985902011	0.913112081978885	0.999925535389766	SARM1	23098	sterile alpha and TIR motif containing 1	ENSG00000004139
1740	164.715701025637	-0.0107249308858587	0.357573933317636	-0.0299936038020189	0.976072154303855	0.999925535389766	HOXB6	3216	homeobox B6	ENSG00000108511
1741	1124.84626673652	-0.0455490249517466	0.246179459690386	-0.185023661230846	0.853210477000262	0.999925535389766	SLC20A1	6574	solute carrier family 20 member 1	ENSG00000144136
1742	599.384568438348	-0.170137026412609	0.281493810104116	-0.604407700296076	0.545572617506228	0.999925535389766	PPM1K	152926	protein phosphatase, Mg2+/Mn2+ dependent 1K	ENSG00000163644
1743	3105.92217877573	0.0331305998140972	0.275635710387691	0.120197051998443	0.904327053010824	0.999925535389766	INSIG1	3638	insulin induced gene 1	ENSG00000186480
1744	118.454739710874	-1.06080735296867	0.528110207119457	-2.00868557105679	0.0445704898836868	0.999925535389766	GNGT2	2793	G protein subunit gamma transducin 2	ENSG00000167083
1746	1016.6474926085	-0.223691857719722	0.271576663767646	-0.823678495112182	0.410122261684004	0.999925535389766	MSI1	4440	musashi RNA binding protein 1	ENSG00000135097
1747	179.771042525223	-0.395840149190326	0.356833373224788	-1.10931369903276	0.26729487742636	0.999925535389766	CHCHD10	400916	coiled-coil-helix-coiled-coil-helix domain containing 10	ENSG00000250479
1748	2459.44494280618	-0.0059215817874777	0.229690144839191	-0.0257807394898178	0.97943222440367	0.999925535389766	SEPTIN6	23157	septin 6	ENSG00000125354
1749	89.3678698878576	-0.403351402873014	0.431909883464538	-0.933878612912388	0.350366512188327	0.999925535389766	TTYH2	94015	tweety family member 2	ENSG00000141540
1751	22.5319290743157	-0.445911203228706	0.75581876646952	-0.589971065830486	0.555210047903578	0.999925535389766	C8orf76	84933	chromosome 8 open reading frame 76	ENSG00000189376
1752	2830.55519248584	-0.0678010543913764	0.234899940593337	-0.288638022726259	0.772858395383073	0.999925535389766	DNAJA2	10294	DnaJ heat shock protein family (Hsp40) member A2	ENSG00000069345
1754	9.62910365684768	-1.09237266747892	1.32182715417763	-0.826411126467241	0.408570913902742	0.999925535389766	NOD2	64127	nucleotide binding oligomerization domain containing 2	ENSG00000167207
1755	14.823122512467	0.0523090799589407	1.04260340756009	0.0501715988837546	0.959985643848762	0.999925535389766	CAPNS2	84290	calpain small subunit 2	ENSG00000256812
1757	515.455195077874	0.167909568324386	0.299869883094134	0.559941420564986	0.575519394892639	0.999925535389766	SRY	6736	sex determining region Y	ENSG00000184895
1758	278.062356654302	-0.160293578269425	0.329666711037663	-0.486229191187923	0.626804676750825	0.999925535389766	PNPLA6	10908	patatin like phospholipase domain containing 6	ENSG00000032444
1759	730.510804452395	0.20667979934683	0.246109312756496	0.839788616822162	0.401026916974195	0.999925535389766	TLK2	11011	tousled like kinase 2	ENSG00000146872
1760	1203.79472275999	-0.185624571215601	0.254369137100894	-0.729744863434333	0.465546152579684	0.999925535389766	PPP1R12A	4659	protein phosphatase 1 regulatory subunit 12A	ENSG00000058272
1761	34.6062932922266	-0.579270711010388	0.643513305363241	-0.900168972704317	0.368030335242577	0.999925535389766	THBS1	7057	thrombospondin 1	ENSG00000137801
1763	4336.1958940276	0.518221368947573	0.302608821589927	1.71251243180818	0.0868022755812497	0.999925535389766	DLL1	28514	delta like canonical Notch ligand 1	ENSG00000198719
1764	3826.74558178241	-0.430926965550373	0.261063119944051	-1.65066197647039	0.0988076160454239	0.999925535389766	CDC25A	993	cell division cycle 25A	ENSG00000164045
1765	412.876611605218	0.439858734604556	0.294679343698294	1.49266904522125	0.135523840014307	0.999925535389766	SLC7A14	57709	solute carrier family 7 member 14	ENSG00000013293
1766	355.891146658098	0.00451048894975048	0.323011337055478	0.0139638719521965	0.988858804231265	0.999925535389766	MEMO1	51072	mediator of cell motility 1	ENSG00000162959
1767	108.459712988822	0.145481549457534	0.407092201411625	0.357367566740568	0.720816653803239	0.999925535389766	CHURC1	91612	churchill domain containing 1	ENSG00000258289
1768	721.165440707405	-0.686368841924776	0.32966908486756	-2.08199334857411	0.0373430772757259	0.999925535389766	KRAS	3845	KRAS proto-oncogene, GTPase	ENSG00000133703
1770	1559.8988827877	-0.0878411368651145	0.235335571400023	-0.37325907147204	0.708955635010953	0.999925535389766	DDX17	10521	DEAD-box helicase 17	ENSG00000100201
1772	107.740968558016	0.156293273138197	0.431101059291493	0.362544395959181	0.716945253527224	0.999925535389766	METTL13	51603	methyltransferase 13, eEF1A N-terminus and K55	ENSG00000010165
1773	245.25419365411	0.21690984593831	0.358941187375221	0.604304698283516	0.545641083279951	0.999925535389766	NPRL3	8131	NPR3 like, GATOR1 complex subunit	ENSG00000103148
1774	31.0344730434628	0.796095615475616	0.747908641898824	1.06442895679672	0.287134421834282	0.999925535389766	SYT14	255928	synaptotagmin 14	ENSG00000143469
1775	228.421688338477	0.575784473853223	0.480084356950089	1.19934021077276	0.230395685626022	0.999925535389766	POMGNT2	84892	protein O-linked mannose N-acetylglucosaminyltransferase 2 (beta 1,4-)	ENSG00000144647
1777	421.176543756484	-0.687544096422314	0.350698111044191	-1.960501282357	0.0499372282439647	0.999925535389766	CBS	875	cystathionine beta-synthase	ENSG00000160200
1778	1841.28650262082	0.121032225805098	0.315382234663726	0.383763612855835	0.70115365954354	0.999925535389766	KIF11	3832	kinesin family member 11	ENSG00000138160
1779	387.412321121532	0.0933990293069356	0.346384334006923	0.269639877261507	0.78743731860963	0.999925535389766	NDEL1	81565	nudE neurodevelopment protein 1 like 1	ENSG00000166579
1780	185.449714804882	-0.105229167961878	0.326045632589776	-0.322743681999493	0.746889367474258	0.999925535389766	SH3GLB1	51100	SH3 domain containing GRB2 like, endophilin B1	ENSG00000097033
1781	605.187053769982	0.0342704473596538	0.310946562396151	0.110213301911319	0.912240213142267	0.999925535389766	MPP2	4355	MAGUK p55 scaffold protein 2	ENSG00000108852
1782	6.42051999841897	0.827826984349141	1.58015237036695	0.523890606927293	0.600354628343225	0.999925535389766	FKBP7	51661	FKBP prolyl isomerase 7	ENSG00000079150
1783	2703.74579532235	-0.313199255300271	0.238520092421964	-1.31309380320964	0.189151341709915	0.999925535389766	PSMA8	143471	proteasome 20S subunit alpha 8	ENSG00000154611
1784	54.4635574365004	-0.776887243840752	0.607007396403935	-1.27986454274401	0.200592779659745	0.999925535389766	TRMT1	55621	tRNA methyltransferase 1	ENSG00000104907
1785	48.2256688813646	0.624486251786337	0.580972715088179	1.07489772853025	0.282420519069146	0.999925535389766	ZDHHC3	51304	zinc finger DHHC-type palmitoyltransferase 3	ENSG00000163812
1786	2127.21151414544	0.186662709869105	0.234127327954497	0.797270064541049	0.425294202093166	0.999925535389766	GTF2A1	2957	general transcription factor IIA subunit 1	ENSG00000165417
1789	24.6873235033137	0.673399324031823	0.757892751543239	0.888515324444826	0.37426361638139	0.999925535389766	FGFR1	2260	fibroblast growth factor receptor 1	ENSG00000077782
1790	166.637166969479	0.153010794897188	0.417809170426945	0.366221724479699	0.714199632758977	0.999925535389766	PGBD5	79605	piggyBac transposable element derived 5	ENSG00000177614
1791	5.84989451913965	-0.500886190862738	1.58458653106689	-0.316098982947618	0.751927378685685	0.999925535389766	SLC17A9	63910	solute carrier family 17 member 9	ENSG00000101194
1792	320.473227143196	-0.588177182381059	0.323361054433608	-1.81894873954842	0.0689192509368755	0.999925535389766	FBXO9	26268	F-box protein 9	ENSG00000112146
1793	453.592948034831	0.130581792887789	0.308287411485051	0.423571602417249	0.671878269125172	0.999925535389766	CAMK2B	816	calcium/calmodulin dependent protein kinase II beta	ENSG00000058404
1794	81.3812527318341	0.418917418076343	0.423126987249285	0.990051286493665	0.322149051809688	0.999925535389766	GLRA3	8001	glycine receptor alpha 3	ENSG00000145451
1795	55.295745958562	-0.276607668037295	0.561790812598212	-0.492367731608175	0.622459406485031	0.999925535389766	DDX11	1663	DEAD/H-box helicase 11	ENSG00000013573
1796	258.14996419398	0.515756377285744	0.361236466166949	1.42775280347079	0.153363021792065	0.999925535389766	WDR3	10885	WD repeat domain 3	ENSG00000065183
1798	22.6561117576802	-0.806603804666333	0.794557975623275	-1.01516041549216	0.310029366413016	0.999925535389766	DRD2	1813	dopamine receptor D2	ENSG00000149295
1799	1506.24699037341	-0.497637580279161	0.267460176034667	-1.86060439971691	0.0628000630661385	0.999925535389766	CCNA2	890	cyclin A2	ENSG00000145386
1800	345.534867281506	-0.17771284515586	0.365300142870847	-0.486484466606658	0.626623715993292	0.999925535389766	PPTC7	160760	protein phosphatase targeting COQ7	ENSG00000196850
1801	4206.30030664573	-0.400236865058776	0.293305054228877	-1.36457541146378	0.172386537335431	0.999925535389766	SNRPB	6628	small nuclear ribonucleoprotein polypeptides B and B1	ENSG00000125835
1802	3905.08815532744	0.0964803299909288	0.24515380466963	0.393550204619284	0.69391315114629	0.999925535389766	DPYSL5	56896	dihydropyrimidinase like 5	ENSG00000157851
1803	11.0834851959381	-0.954256364568796	1.12360297856517	-0.849282515953607	0.395724107314444	0.999925535389766	UQCRB	7381	ubiquinol-cytochrome c reductase binding protein	ENSG00000156467
1804	75.9331917384081	-0.0399165086621969	0.470317600859129	-0.0848713902887781	0.932363636941824	0.999925535389766	RPP14	11102	ribonuclease P/MRP subunit p14	ENSG00000163684
1805	21.6172941788104	-0.82135920197436	0.830841368765939	-0.988587271712694	0.322865116217684	0.999925535389766	ARHGEF18	23370	Rho/Rac guanine nucleotide exchange factor 18	ENSG00000104880
1806	675.349083107767	0.355986379144932	0.32643989045619	1.09051126885091	0.275487992103604	0.999925535389766	SEMA3F	6405	semaphorin 3F	ENSG00000001617
1807	160.931147243872	0.661425229840629	0.523717497852417	1.26294277459299	0.206609746107696	0.999925535389766	CA3	761	carbonic anhydrase 3	ENSG00000164879
1808	1538.05320145898	-0.109894658915063	0.236277100843903	-0.465109223545386	0.641853241127836	0.999925535389766	NDRG2	57447	NDRG family member 2	ENSG00000165795
1809	215.422483267324	-0.507524945888168	0.387636783208252	-1.30927963463031	0.190439645528316	0.999925535389766	TENM2	57451	teneurin transmembrane protein 2	ENSG00000145934
1810	883.304485804484	-0.00611350933726154	0.232271342772777	-0.0263205493380308	0.979001664586739	0.999925535389766	ATP6V1D	51382	ATPase H+ transporting V1 subunit D	ENSG00000100554
1811	957.096436646266	0.210859676255549	0.235873827679627	0.893951136206375	0.371348035928305	0.999925535389766	ACVR2A	92	activin A receptor type 2A	ENSG00000121989
1813	554.242591479619	0.0920979086480713	0.28901960614893	0.31865626652544	0.749987181293043	0.999925535389766	DNAJC11	55735	DnaJ heat shock protein family (Hsp40) member C11	ENSG00000007923
1814	6290.87506556878	-0.508249591603468	0.371966265834982	-1.36638625135148	0.171817761804963	0.999925535389766	RPLP2	6181	ribosomal protein lateral stalk subunit P2	ENSG00000177600
1815	384.984880002443	0.0874982224824172	0.297883706310606	0.293732824685557	0.768962069692892	0.999925535389766	AKT2	208	AKT serine/threonine kinase 2	ENSG00000105221
1816	318.913075543479	0.294264501812064	0.318131189625443	0.924978472429945	0.354977105506426	0.999925535389766	CCDC28B	79140	coiled-coil domain containing 28B	ENSG00000160050
1818	3111.34838902512	-0.424632200439508	0.231045012885084	-1.83787650353098	0.0660806051480672	0.999925535389766	OTX2	5015	orthodenticle homeobox 2	ENSG00000165588
1819	11.1770273448207	2.81598719448433	1.57020440856936	1.79338892383446	0.0729107574027352	0.999925535389766	PPP1R14A	94274	protein phosphatase 1 regulatory inhibitor subunit 14A	ENSG00000167641
1820	474.937303856618	0.109137620749588	0.276480406503675	0.394739078004566	0.693035459790287	0.999925535389766	IFT46	56912	intraflagellar transport 46	ENSG00000118096
1821	5.68100838039204	0.00273907886106954	2.02698619680402	0.00135130612403197	0.99892181403485	0.999925535389766	ESRP1	54845	epithelial splicing regulatory protein 1	ENSG00000104413
1822	155.580259265845	0.102778719903678	0.358252725543939	0.286888870831696	0.774197412257065	0.999925535389766	KRR1	11103	KRR1 small subunit processome component homolog	ENSG00000111615
1823	159.939152953939	0.172100836635833	0.331119066463589	0.519755139665922	0.603234249943982	0.999925535389766	RNPC3	55599	RNA binding region (RNP1, RRM) containing 3	ENSG00000185946
1824	6.0491145307751	0.286343091785152	1.62232094548525	0.176502123443586	0.859899480604227	0.999925535389766	ENPP2	5168	ectonucleotide pyrophosphatase/phosphodiesterase 2	ENSG00000136960
1825	154.710924342781	-0.0277437368881496	0.334906111594033	-0.0828403421965021	0.933978490917358	0.999925535389766	TRAIP	10293	TRAF interacting protein	ENSG00000183763
1826	186.478898267161	0.525756741243984	0.376284377721721	1.39723244538418	0.162343682902268	0.999925535389766	UQCC2	84300	ubiquinol-cytochrome c reductase complex assembly factor 2	ENSG00000137288
1828	16.39555928404	-0.209224016125276	0.883325654277437	-0.236859435828819	0.812765840086081	0.999925535389766	ATF7-NPFF	114108587	ATF7-NPFF readthrough	ENSG00000267281
1829	499.378244781669	0.0337177941074057	0.254773865884735	0.132344006283048	0.894712201489978	0.999925535389766	BLZF1	8548	basic leucine zipper nuclear factor 1	ENSG00000117475
1830	1241.78374360236	0.0845807379893322	0.270316852814355	0.312894801447765	0.754360587265929	0.999925535389766	NAE1	8883	NEDD8 activating enzyme E1 subunit 1	ENSG00000159593
1831	1354.50105233863	-0.251841615688047	0.225334278089727	-1.11763562039045	0.263722649068057	0.999925535389766	STK3	6788	serine/threonine kinase 3	ENSG00000104375
1832	9.5396705161942	0.459461046233806	1.23976179214827	0.37060429603791	0.710932281812524	0.999925535389766	ADRA1B	147	adrenoceptor alpha 1B	ENSG00000170214
1833	13.3967638453798	-0.364171804407795	1.05098326943381	-0.346505805562427	0.728962621937622	0.999925535389766	ANKRD45	339416	ankyrin repeat domain 45	ENSG00000183831
1836	302.702434189538	0.405715312982777	0.29292187100679	1.38506323064341	0.166033133825003	0.999925535389766	NFATC2IP	84901	nuclear factor of activated T cells 2 interacting protein	ENSG00000176953
1837	3261.67508768154	0.00539010744464353	0.238977855750847	0.0225548406052448	0.982005366630125	0.999925535389766	FYN	2534	FYN proto-oncogene, Src family tyrosine kinase	ENSG00000010810
1839	717.96950732679	-0.2551431755194	0.280589508862169	-0.909311173300963	0.363185894360808	0.999925535389766	FEN1	2237	flap structure-specific endonuclease 1	ENSG00000168496
1840	6555.93264326998	-0.6104691667562	0.350835175242874	-1.74004549667401	0.0818510294154174	0.999925535389766	RPS9	6203	ribosomal protein S9	ENSG00000170889
1841	81.7706955792116	0.86946883516998	0.506630989446846	1.71617775714686	0.086129512952859	0.999925535389766	AADAT	51166	aminoadipate aminotransferase	ENSG00000109576
1842	94.0722156926424	0.325411338952268	0.43390075414079	0.749967212194981	0.453274452267355	0.999925535389766	SIGMAR1	10280	sigma non-opioid intracellular receptor 1	ENSG00000147955
1843	403.895766418177	-0.096440184230841	0.279082664686155	-0.345561356665753	0.72967239165398	0.999925535389766	GSN	2934	gelsolin	ENSG00000148180
1844	1547.97560218599	-0.095364490189826	0.257358982431586	-0.370550463359782	0.710972383785441	0.999925535389766	OTUB1	55611	OTU deubiquitinase, ubiquitin aldehyde binding 1	ENSG00000167770
1845	52.7867305557147	-0.418038288439397	0.565826402318604	-0.738810148707075	0.460022288361919	0.999925535389766	AFG1L	246269	AFG1 like ATPase	ENSG00000135537
1847	57.2567826703402	0.324705735022279	0.593522888821717	0.547082077435795	0.584322344772844	0.999925535389766	GNAQ	2776	G protein subunit alpha q	ENSG00000156052
1848	52.1233490962981	0.186938192308524	0.58326913487503	0.32050074507813	0.748588765639613	0.999925535389766	SIRT2	22933	sirtuin 2	ENSG00000068903
1849	32.8445958234244	0.19324874016953	0.67496416136641	0.28630963128222	0.774640982064622	0.999925535389766	SCUBE3	222663	signal peptide, CUB domain and EGF like domain containing 3	ENSG00000146197
1850	367.972438578601	-0.136504895187266	0.2767810876408	-0.493187220090769	0.621880307078329	0.999925535389766	DCUN1D3	123879	defective in cullin neddylation 1 domain containing 3	ENSG00000188215
1853	234.162956795503	-0.163578031774659	0.37967036993765	-0.430842237706151	0.666583085575338	0.999925535389766	LPCAT1	79888	lysophosphatidylcholine acyltransferase 1	ENSG00000153395
1854	6334.20311759969	-0.143119234206799	0.220238977421986	-0.649836082069058	0.515798109174035	0.999925535389766	RCC2	55920	regulator of chromosome condensation 2	ENSG00000179051
1855	393.870581131979	0.200083686835326	0.309161975601738	0.647180774562888	0.517514952546027	0.999925535389766	SEMA6D	80031	semaphorin 6D	ENSG00000137872
1857	606.325708473567	-0.0211007249678134	0.330424339961055	-0.0638594752744317	0.949082120429205	0.999925535389766	ARRB2	409	arrestin beta 2	ENSG00000141480
1858	60.3733079449878	-0.259091897400977	0.543992886728859	-0.476278097971004	0.633876266817179	0.999925535389766	C1QL4	338761	complement C1q like 4	ENSG00000186897
1859	3067.60076734514	-0.211559003056172	0.252963950393628	-0.836320759250372	0.402974477655691	0.999925535389766	ATP5PB	515	ATP synthase peripheral stalk-membrane subunit b	ENSG00000116459
1860	1001.76334518111	-0.0590510248985048	0.227781745482523	-0.25924388617452	0.795447071929622	0.999925535389766	SPAG7	9552	sperm associated antigen 7	ENSG00000091640
1861	6474.97781141458	-0.315800508349167	0.272170917036364	-1.16030217992385	0.245925797291654	0.999925535389766	SFPQ	6421	splicing factor proline and glutamine rich	ENSG00000116560
1862	455.766016596446	-0.0566205781209918	0.308443627346611	-0.183568643022619	0.85435186428738	0.999925535389766	POU6F1	5463	POU class 6 homeobox 1	ENSG00000184271
1863	5.0955014669698	1.19137810407282	1.88523975997482	0.631950444376761	0.527419259396525	0.999925535389766	CALCRL	10203	calcitonin receptor like receptor	ENSG00000064989
1865	792.540900605458	0.579990847900346	0.281563842834422	2.05989107856231	0.0394089547838572	0.999925535389766	SOX5	6660	SRY-box transcription factor 5	ENSG00000134532
1866	93.4016908236811	-0.441515769627804	0.497818899068535	-0.886900377735599	0.375132538281213	0.999925535389766	CRY1	1407	cryptochrome circadian regulator 1	ENSG00000008405
1867	2552.85585908289	0.109567355785452	0.245895040515798	0.445585870929399	0.655896418525203	0.999925535389766	SMARCB1	6598	SWI/SNF related, matrix associated, actin dependent regulator of chromatin, subfamily b, member 1	ENSG00000099956
1868	2292.8689900315	0.162078381209086	0.234317373951501	0.69170449666542	0.489122922527891	0.999925535389766	ATXN2L	11273	ataxin 2 like	ENSG00000168488
1870	1354.18628141543	-0.0988139645814811	0.275247730787732	-0.359000106190467	0.71959500983403	0.999925535389766	CRACD	57482	capping protein inhibiting regulator of actin dynamics	ENSG00000109265
1871	248.612736490213	0.0561340863566646	0.394080718799356	0.142443118069029	0.886730006297185	0.999925535389766	DENND6B	414918	DENN domain containing 6B	ENSG00000205593
1872	3346.58288287081	-0.181409862381359	0.239945655433489	-0.756045622304024	0.449621842871502	0.999925535389766	FOXK2	3607	forkhead box K2	ENSG00000141568
1873	5344.29701748981	-0.07756775058855	0.222510440986633	-0.348602745312117	0.727387566423179	0.999925535389766	ACTR1A	10121	actin related protein 1A	ENSG00000138107
1874	2112.48509679466	-0.248526328762754	0.218056896510204	-1.13973156887118	0.254398150827477	0.999925535389766	RBM39	9584	RNA binding motif protein 39	ENSG00000131051
1875	5.7671756722847	1.29797348141588	1.65184335461574	0.785772741579252	0.432000638659562	0.999925535389766	SLC26A2	1836	solute carrier family 26 member 2	ENSG00000155850
1876	1850.9577432066	-0.688284732857122	0.347131490799191	-1.98277814344214	0.0473922164358942	0.999925535389766	SNRPD1	6632	small nuclear ribonucleoprotein D1 polypeptide	ENSG00000167088
1877	84.1606374209594	-0.282338436599732	0.470818020660932	-0.599676359463445	0.54872194641809	0.999925535389766	TWF1	5756	twinfilin actin binding protein 1	ENSG00000151239
1878	871.859848004531	0.121118604266189	0.307861398098517	0.393419262740537	0.694009844733121	0.999925535389766	CHUK	1147	component of inhibitor of nuclear factor kappa B kinase complex	ENSG00000213341
1879	5791.80576726752	-0.204665519393498	0.226753130216726	-0.902591815151057	0.366742572106913	0.999925535389766	ALDOA	226	aldolase, fructose-bisphosphate A	ENSG00000149925
1880	111.708726916137	0.894602583990501	0.690494532378192	1.29559691212807	0.19511439352568	0.999925535389766	SEMA3B	7869	semaphorin 3B	ENSG00000012171
1881	47.9544404011359	-0.364769646661832	0.525678507853491	-0.693902530181993	0.48774333675009	0.999925535389766	PRTFDC1	56952	phosphoribosyl transferase domain containing 1	ENSG00000099256
1883	136.541469766352	0.234657877580306	0.362495248356437	0.647340561412187	0.51741155552042	0.999925535389766	C5orf22	55322	chromosome 5 open reading frame 22	ENSG00000082213
1884	9.96421708590769	0.846398015105914	1.24723738538322	0.678618220577033	0.497379794931227	0.999925535389766	MARVELD1	83742	MARVEL domain containing 1	ENSG00000155254
1885	364.458473168569	-0.0782214051785698	0.263389041046642	-0.296980485094359	0.766481408009718	0.999925535389766	B9D1	27077	B9 domain containing 1	ENSG00000108641
1886	2476.76658306294	-0.397848923389686	0.261901761877625	-1.51907692616281	0.128743133911203	0.999925535389766	U2AF2	11338	U2 small nuclear RNA auxiliary factor 2	ENSG00000063244
1887	190.892345822943	0.279078018135692	0.3636271404055	0.767484016249383	0.442793792882902	0.999925535389766	PIGO	84720	phosphatidylinositol glycan anchor biosynthesis class O	ENSG00000165282
1888	658.527948415143	-0.0270479500531096	0.295952952144067	-0.0913927360992936	0.927180533348545	0.999925535389766	INTS13	55726	integrator complex subunit 13	ENSG00000064102
1889	38.8520708882543	0.73384354239314	0.684411690292688	1.07222531818431	0.283618841179529	0.999925535389766	CPM	1368	carboxypeptidase M	ENSG00000135678
1891	1283.07290796951	0.27209598475651	0.304526725571876	0.893504451031469	0.371587089577633	0.999925535389766	CTTN	2017	cortactin	ENSG00000085733
1892	249.792734554971	-0.201905372338438	0.329900715312127	-0.61201859519283	0.540525454674662	0.999925535389766	STAG2	10735	STAG2 cohesin complex component	ENSG00000101972
1893	181.012937566889	0.23673351221386	0.365197305808868	0.648234552797492	0.516833256883878	0.999925535389766	WARS2	10352	tryptophanyl tRNA synthetase 2, mitochondrial	ENSG00000116874
1894	34.0552670041912	0.255154138871536	0.698765039671589	0.36515012112148	0.714999348851504	0.999925535389766	MICAL1	64780	microtubule associated monooxygenase, calponin and LIM domain containing 1	ENSG00000135596
1895	418.518817752987	-0.0691000792974573	0.346332974275156	-0.199519203858881	0.841856622823509	0.999925535389766	PCNX1	22990	pecanex 1	ENSG00000100731
1896	9.35347694627172	0.541379330335844	1.3326294737671	0.406248954411508	0.684559687548212	0.999925535389766	PLOD2	5352	procollagen-lysine,2-oxoglutarate 5-dioxygenase 2	ENSG00000152952
1898	326.073207272038	0.0959928759366268	0.297712712087131	0.322434588915144	0.747123484065399	0.999925535389766	CETN3	1070	centrin 3	ENSG00000153140
1899	198.975476333928	0.0650172982929059	0.385466444350989	0.16867174625894	0.866054843541837	0.999925535389766	C9orf72	203228	C9orf72-SMCR8 complex subunit	ENSG00000147894
1900	2216.0440502215	-0.405065463115888	0.355050240137517	-1.14086801619681	0.253924850963547	0.999925535389766	ATP5MGL	267020	ATP synthase membrane subunit g like	ENSG00000249222
1902	110.426951860205	0.552163076261871	0.468741102906505	1.17797025444983	0.23880846495245	0.999925535389766	MAP2K5	5607	mitogen-activated protein kinase kinase 5	ENSG00000137764
1903	50.1441300148488	0.435600077680746	0.565888192070322	0.7697635041422	0.441440192320015	0.999925535389766	AAK1	22848	AP2 associated kinase 1	ENSG00000115977
1904	8.65296634261042	-0.722449646929514	1.15744639289585	-0.624175470556347	0.532512354259071	0.999925535389766	INA	9118	internexin neuronal intermediate filament protein alpha	ENSG00000148798
1905	121.866003546027	-0.209358205571109	0.37159816625426	-0.563399458295117	0.573162905978028	0.999925535389766	PTK7	5754	protein tyrosine kinase 7 (inactive)	ENSG00000112655
1907	496.736293505002	0.0439565486685261	0.250088986925072	0.175763632013495	0.860479642228611	0.999925535389766	MRPL19	9801	mitochondrial ribosomal protein L19	ENSG00000115364
1909	12.68887421796	-0.85498357241636	0.949980747246383	-0.900000947276687	0.368119746581026	0.999925535389766	TSG101	7251	tumor susceptibility 101	ENSG00000074319
1910	1233.28666202989	-0.059665917471983	0.261569439440493	-0.228107372174711	0.819562769003868	0.999925535389766	TXNL1	9352	thioredoxin like 1	ENSG00000091164
1911	307.233094930866	-0.464644084860783	0.30347840452258	-1.53106144600879	0.125754207166319	0.999925535389766	SPNS1	83985	SPNS lysolipid transporter 1, lysophospholipid	ENSG00000169682
1912	185.233617752048	0.379898449813876	0.333750218586526	1.13827176330488	0.255007020844474	0.999925535389766	TPGS2	25941	tubulin polyglutamylase complex subunit 2	ENSG00000134779
1913	7.4134860973989	-1.03427307601161	1.93768678071846	-0.533766905107401	0.59350281350846	0.999925535389766	PLP1	5354	proteolipid protein 1	ENSG00000123560
1915	30.1131225879798	0.0829266670903837	0.721479693662123	0.114939710457352	0.908492909266304	0.999925535389766	GYG1	2992	glycogenin 1	ENSG00000163754
1917	596.452115024689	0.0871244508597848	0.272969219060966	0.319173169632457	0.749595201307303	0.999925535389766	SLC35E1	79939	solute carrier family 35 member E1	ENSG00000127526
1918	324.809968810178	0.106295674980886	0.338809065118659	0.313733267271519	0.753723631889436	0.999925535389766	INSR	3643	insulin receptor	ENSG00000171105
1919	8.85308017239895	0.139108964026623	1.59373340886405	0.0872849645071909	0.930445004989721	0.999925535389766	DLX4	1748	distal-less homeobox 4	ENSG00000108813
1920	881.272045131259	-0.250712174234579	0.263258027148911	-0.952343892225419	0.340922604597091	0.999925535389766	CTNNBL1	56259	catenin beta like 1	ENSG00000132792
1921	213.396633987137	-0.19749303907013	0.344703003666482	-0.572936809280649	0.566687480352492	0.999925535389766	CSRP2	1466	cysteine and glycine rich protein 2	ENSG00000175183
1922	86.9176814782496	-0.927190725257177	0.505771340934351	-1.83322116184817	0.0667696880710747	0.999925535389766	SLC35D1	23169	solute carrier family 35 member D1	ENSG00000116704
1923	254.004347012702	0.225883089634415	0.319890978959152	0.706125225442067	0.480110265791335	0.999925535389766	SLC38A7	55238	solute carrier family 38 member 7	ENSG00000103042
1924	5.10918819617572	0.69901995853452	1.91350210406978	0.365309218656093	0.714880597748664	0.999925535389766	HPGD	3248	15-hydroxyprostaglandin dehydrogenase	ENSG00000164120
1925	252.652608205565	0.0484256948740816	0.351325372336935	0.137837169436312	0.890369107758555	0.999925535389766	GLRA1	2741	glycine receptor alpha 1	ENSG00000145888
1926	139.059438385025	0.421149722800344	0.394018332028264	1.06885819406528	0.285133572221939	0.999925535389766	KDSR	2531	3-ketodihydrosphingosine reductase	ENSG00000119537
1927	968.508491891201	-0.0297896678660589	0.23273006565694	-0.128000942989338	0.898148226783244	0.999925535389766	HS6ST2	90161	heparan sulfate 6-O-sulfotransferase 2	ENSG00000171004
1928	28.4910409364616	1.37604982663269	0.819868107967442	1.67837950184951	0.0932730366345287	0.999925535389766	FBXO44	93611	F-box protein 44	ENSG00000132879
1929	88.0053876768235	-0.35886795330539	0.528712437401016	-0.678758296418127	0.497291021823002	0.999925535389766	IFT56	79989	intraflagellar transport 56	ENSG00000105948
1930	342.291873084178	-0.14307728655023	0.284416499547687	-0.503055507601593	0.61492524685814	0.999925535389766	RNF19A	25897	ring finger protein 19A, RBR E3 ubiquitin protein ligase	ENSG00000034677
1931	21.5434091573162	0.347719131129418	0.786177976985891	0.442290602520476	0.658278930372484	0.999925535389766	METTL21A	151194	methyltransferase 21A, HSPA lysine	ENSG00000144401
1932	67.4864332493501	0.783370801413455	0.536876595906191	1.45912637538466	0.144530328032292	0.999925535389766	DCN	1634	decorin	ENSG00000011465
1933	19.8013738940647	0.636772488570895	0.852811926662706	0.746673995358819	0.455260370582287	0.999925535389766	ANGPTL1	9068	angiopoietin like 1	ENSG00000116194
1934	64.1071359689392	-0.0322480008927758	0.531040319162373	-0.0607260875099684	0.951577355188407	0.999925535389766	DMAC2L	27109	distal membrane arm assembly component 2 like	ENSG00000125375
1935	333.668401989672	0.27114635375521	0.285596598001744	0.949403304004184	0.342415530592498	0.999925535389766	KIF15	56992	kinesin family member 15	ENSG00000163808
1937	25.0222637171111	-0.0182719971504459	0.723015233423256	-0.0252719393807701	0.979838055910609	0.999925535389766	AIRIM	54955	AFG2 interacting ribosome maturation factor	ENSG00000116922
1939	163.380484735646	0.183479437947587	0.407820808313243	0.449902099665936	0.652781033550836	0.999925535389766	FBXL2	25827	F-box and leucine rich repeat protein 2	ENSG00000153558
1940	4.9832933044565	1.68080473590349	1.77018847931533	0.949506086805843	0.342363277735017	0.999925535389766	CYP46A1	10858	cytochrome P450 family 46 subfamily A member 1	ENSG00000036530
1941	1642.04341139814	-0.225683326673437	0.229829474799127	-0.981959893832969	0.326119606962157	0.999925535389766	SGCE	8910	sarcoglycan epsilon	ENSG00000127990
1943	1194.48640090672	-0.213628700682889	0.232968281414072	-0.916986206818392	0.359149867995501	0.999925535389766	PAPOLG	64895	poly(A) polymerase gamma	ENSG00000115421
1944	787.087280308477	-0.176195713072457	0.261306450863221	-0.674287651492713	0.500128453220482	0.999925535389766	EMC7	56851	ER membrane protein complex subunit 7	ENSG00000134153
1947	249.033862585773	0.299682160703608	0.314419423998173	0.953128648646558	0.340524892319759	0.999925535389766	CANT1	124583	calcium activated nucleotidase 1	ENSG00000171302
1949	112.315831600699	0.172674094538627	0.475215667690828	0.3633594308405	0.716336403188009	0.999925535389766	FER	2241	FER tyrosine kinase	ENSG00000151422
1950	158.432178646938	-0.601144175557369	0.3789806969703	-1.58621317751305	0.112690959530504	0.999925535389766	GPT2	84706	glutamic--pyruvic transaminase 2	ENSG00000166123
1951	83.1011845997079	-0.784956638743968	0.48507161874567	-1.61822833661916	0.105613398195053	0.999925535389766	CDK18	5129	cyclin dependent kinase 18	ENSG00000117266
1952	101.350179367929	-0.749591921595691	0.496712952347589	-1.5091048422493	0.131271992323074	0.999925535389766	UMPS	7372	uridine monophosphate synthetase	ENSG00000114491
1953	147.741556984245	0.0300909318813605	0.436032785162934	0.0690107095275332	0.944981094854475	0.999925535389766	DPF2	5977	double PHD fingers 2	ENSG00000133884
1954	379.896411334086	-0.228459585134836	0.28914910581324	-0.790109948610379	0.429463560296411	0.999925535389766	NUP35	129401	nucleoporin 35	ENSG00000163002
1955	482.860695201683	-0.663861428487871	0.303072856617931	-2.19043511812992	0.0284926954595681	0.999925535389766	PSME3	10197	proteasome activator subunit 3	ENSG00000131467
1956	3051.67452303208	-0.328476990980361	0.266383940732247	-1.23309607207338	0.217539922773901	0.999925535389766	UBE2E3	10477	ubiquitin conjugating enzyme E2 E3	ENSG00000170035
1957	6.49144536665885	-2.49940505592678	1.61509188972538	-1.54753117876888	0.121735212155292	0.999925535389766	DEF6	50619	DEF6 guanine nucleotide exchange factor	ENSG00000023892
1958	1841.44918583071	0.2123180115877	0.254723997686393	0.833521825647139	0.404550493830896	0.999925535389766	RGMA	56963	repulsive guidance molecule BMP co-receptor a	ENSG00000182175
1959	1422.82399438476	0.235421098610008	0.274128212794984	0.858799231971341	0.390451291383389	0.999925535389766	EFTUD2	9343	elongation factor Tu GTP binding domain containing 2	ENSG00000108883
1960	11.0999596294517	1.70519275798559	1.37686243007184	1.2384626965939	0.215544545650929	0.999925535389766	PACC1	55248	proton activated chloride channel 1	ENSG00000065600
1962	102.376977826056	0.258070408351138	0.40619399614715	0.635337820841765	0.52520811184363	0.999925535389766	BCS1L	617	BCS1 homolog, ubiquinol-cytochrome c reductase complex chaperone	ENSG00000074582
1963	48.503559466617	-0.453880033110077	0.645191233744958	-0.703481401127491	0.481755793483897	0.999925535389766	SYT13	57586	synaptotagmin 13	ENSG00000019505
1964	508.203617416403	0.148117355788397	0.277172903652262	0.53438613167694	0.593074411938615	0.999925535389766	USP25	29761	ubiquitin specific peptidase 25	ENSG00000155313
1967	141.225634780719	0.333677919481747	0.405409978563667	0.823062916862431	0.410472215451218	0.999925535389766	NACAD	23148	NAC alpha domain containing	ENSG00000136274
1968	151.585514542112	0.547780997874921	0.551338731844756	0.993547099515518	0.320443409446599	0.999925535389766	TRIM46	80128	tripartite motif containing 46	ENSG00000163462
1969	205.147065084347	0.212534863370306	0.483430836700617	0.439638614741339	0.660198868542503	0.999925535389766	TTC21B	79809	tetratricopeptide repeat domain 21B	ENSG00000123607
1970	15.6012378847121	-0.0333937950747273	0.919996198606945	-0.0362977533225594	0.971044941349761	0.999925535389766	RDH10	157506	retinol dehydrogenase 10	ENSG00000121039
1971	1174.81682889219	0.144652933322945	0.244019703576951	0.592792021310399	0.553320348034689	0.999925535389766	NAA35	60560	N-alpha-acetyltransferase 35, NatC auxiliary subunit	ENSG00000135040
1974	561.792031817189	0.422122645022321	0.326009380365544	1.29481748208904	0.195383199747806	0.999925535389766	ADAR	103	adenosine deaminase RNA specific	ENSG00000160710
1975	11.627897552997	1.88641134039395	1.06479564247891	1.771618200843	0.0764579563206205	0.999925535389766	KCNK5	8645	potassium two pore domain channel subfamily K member 5	ENSG00000164626
1976	10.9376984644548	1.95459089239678	1.29236149020714	1.51241808674097	0.130427536579104	0.999925535389766	EYA4	2070	EYA transcriptional coactivator and phosphatase 4	ENSG00000112319
1979	411.03374514815	2.09379861429889	1.12482665923742	1.86144113593324	0.0626819060110154	0.999925535389766	COL1A1	1277	collagen type I alpha 1 chain	ENSG00000108821
1980	36.7511062400118	0.458013268516629	0.757174894698977	0.604897589345876	0.545247045007547	0.999925535389766	MGAT1	4245	alpha-1,3-mannosyl-glycoprotein 2-beta-N-acetylglucosaminyltransferase	ENSG00000131446
1981	10.2242342591582	0.809302427910039	1.46855568242181	0.551087328589004	0.581573811364429	0.999925535389766	COL11A2	1302	collagen type XI alpha 2 chain	ENSG00000204248
1982	19.8503066902819	-0.00456420830895769	0.958616221811712	-0.00476124668569835	0.996201089132529	0.999925535389766	NEFL	4747	neurofilament light chain	ENSG00000277586
1983	2158.02249629387	-0.0888389011153081	0.224870562287238	-0.395066834056429	0.692793564715086	0.999925535389766	FAM76B	143684	family with sequence similarity 76 member B	ENSG00000077458
1984	19.1614943406028	-1.03617499235474	0.991155036245587	-1.04542170948319	0.295828107363843	0.999925535389766	CCDC120	90060	coiled-coil domain containing 120	ENSG00000147144
1985	338.334357141676	0.0964096610209558	0.311807185567735	0.309196405610134	0.75717212794392	0.999925535389766	VMP1	81671	vacuole membrane protein 1	ENSG00000062716
1986	86.1290513596733	0.176335645416495	0.422424466178816	0.417437103043768	0.676358720857259	0.999925535389766	RNLS	55328	renalase, FAD dependent amine oxidase	ENSG00000184719
1987	4311.4111815216	-0.357364395279405	0.256421851403919	-1.39365811970712	0.163420868724165	0.999925535389766	HAPSTR2	389895	HUWE1 associated protein modifying stress responses 2	ENSG00000230707
1988	17.4807069793599	-0.577231722330585	0.854318392968861	-0.67566346116538	0.499254339665136	0.999925535389766	RASSF4	83937	Ras association domain family member 4	ENSG00000107551
1990	171.338606209326	-0.615802568199352	0.363212029431827	-1.69543549855068	0.0899928365702676	0.999925535389766	AACS	65985	acetoacetyl-CoA synthetase	ENSG00000081760
1991	581.548748538453	-0.273911779095215	0.274802150852053	-0.996759953464421	0.318881040858691	0.999925535389766	AURKA	6790	aurora kinase A	ENSG00000087586
1992	353.763547047763	-0.102347957434442	0.311715588900153	-0.328337629168829	0.742656395786581	0.999925535389766	MPHOSPH10	10199	M-phase phosphoprotein 10	ENSG00000124383
1993	3361.65777126696	-0.264504508921232	0.311624843253722	-0.848791470408778	0.395997337229236	0.999925535389766	PER1	5187	period circadian regulator 1	ENSG00000179094
1994	5.95328781714074	-1.27054458614683	1.6838560450843	-0.754544659477242	0.450522239439874	0.999925535389766	RLBP1	6017	retinaldehyde binding protein 1	ENSG00000140522
1996	229.666582733987	0.0189527625988101	0.411135257344591	0.0460986068702079	0.963231656386192	0.999925535389766	RNPEP	6051	arginyl aminopeptidase	ENSG00000176393
1997	1309.63201226904	0.0167021184420242	0.229066162317489	0.0729139488479962	0.941874593914701	0.999925535389766	SDCBP2	27111	syndecan binding protein 2	ENSG00000125775
1998	5800.75416428689	-0.0757387821281773	0.242361935457099	-0.312502794571814	0.754658439573886	0.999925535389766	KLHDC9	126823	kelch domain containing 9	ENSG00000162755
1999	75.1167561405801	-0.742152718937661	0.622986613167468	-1.19128196858728	0.233542910110804	0.999925535389766	SLC6A6	6533	solute carrier family 6 member 6	ENSG00000131389
2001	29.4495555416411	-1.17172779270522	0.889776779774741	-1.3168783669561	0.187879398901129	0.999925535389766	AK5	26289	adenylate kinase 5	ENSG00000154027
2002	107.348065195191	0.732331356836782	0.409339143483617	1.78905772510391	0.0736055195134894	0.999925535389766	PDSS2	57107	decaprenyl diphosphate synthase subunit 2	ENSG00000164494
2003	67.7231452992	0.35305075795966	0.475019727533658	0.743233885869812	0.45734009114568	0.999925535389766	POLR3F	10621	RNA polymerase III subunit F	ENSG00000132664
2004	1240.53924168978	0.169741850415486	0.23472624661338	0.723148147531493	0.469588871489447	0.999925535389766	SLK	9748	STE20 like kinase	ENSG00000065613
2005	2433.3067148358	-0.166996879179409	0.263358806707073	-0.634104024344075	0.526012936602461	0.999925535389766	WAC	51322	WW domain containing adaptor with coiled-coil	ENSG00000095787
2007	32.9635993414751	-1.0737559444402	0.759827359472231	-1.41315777992783	0.157609337349937	0.999925535389766	FMNL2	114793	formin like 2	ENSG00000157827
2008	289.475930711457	0.00691694865122666	0.296136936495891	0.0233572641531079	0.981365293962305	0.999925535389766	PTDSS1	9791	phosphatidylserine synthase 1	ENSG00000156471
2009	269.687871224811	0.0513841666007041	0.301903229881483	0.170200784605305	0.864852234696562	0.999925535389766	PDCD10	11235	programmed cell death 10	ENSG00000114209
2010	81.56323847439	1.1474148979784	0.617405529159436	1.85844610031358	0.0631056908362647	0.999925535389766	COL5A1	1289	collagen type V alpha 1 chain	ENSG00000130635
2011	339.695660446262	-0.0700952030452035	0.27012298813914	-0.259493660750923	0.795254372545127	0.999925535389766	EIF3J	8669	eukaryotic translation initiation factor 3 subunit J	ENSG00000104131
2015	4.62340822095692	0.414770828556262	1.86431799280406	0.222478584746382	0.823941342446283	0.999925535389766	CIDEB	27141	cell death inducing DFFA like effector b	ENSG00000136305
2017	481.005673613968	-0.0778501213631724	0.267981538107053	-0.290505539721445	0.771429513348556	0.999925535389766	SMAD4	4089	SMAD family member 4	ENSG00000141646
2018	853.031112279553	-0.0871996880049325	0.250140209542142	-0.348603242015921	0.727387193474617	0.999925535389766	ATF6	22926	activating transcription factor 6	ENSG00000118217
2019	4716.66004523369	-0.0500388892855822	0.226747664431749	-0.220680946862163	0.825340867930843	0.999925535389766	TFAP2B	7021	transcription factor AP-2 beta	ENSG00000008196
2020	6.21347442438171	-0.121946894944479	1.51084556239971	-0.0807143350580372	0.935669136286617	0.999925535389766	INHBA	3624	inhibin subunit beta A	ENSG00000122641
2021	884.956142095202	-0.0143896293509421	0.232051886250429	-0.0620103959655508	0.950554553152494	0.999925535389766	GTF2E2	2961	general transcription factor IIE subunit 2	ENSG00000197265
2022	54.4227775998764	-1.03126809922466	0.545729389845905	-1.88970599423984	0.0587972919787082	0.999925535389766	RPUSD4	84881	RNA pseudouridine synthase D4	ENSG00000165526
2025	6786.20246420522	-0.619222894056448	0.33735431115269	-1.8355268439898	0.0664276653976155	0.999925535389766	EIF1	10209	eukaryotic translation initiation factor 1	ENSG00000173812
2026	92.84384803798	0.0794464641734727	0.433064262993765	0.183451905322921	0.854443452279395	0.999925535389766	BBX	56987	BBX high mobility group box domain containing	ENSG00000114439
2027	2522.85522559841	0.0463841783430458	0.233251393729542	0.19885916907673	0.842372909919214	0.999925535389766	RBM14	10432	RNA binding motif protein 14	ENSG00000239306
2028	9.021600033544	0.900322746425454	1.39104298819745	0.647228557323101	0.517484031513492	0.999925535389766	HCLS1	3059	hematopoietic cell-specific Lyn substrate 1	ENSG00000180353
2030	4.74646393870144	2.49858159076352	2.21406841021829	1.12850243435666	0.259107789363583	0.999925535389766	POC1B-GALNT4	100528030	POC1B-GALNT4 readthrough	ENSG00000259075
2031	1443.84560901881	-0.323785173045117	0.262598322624664	-1.23300548841627	0.217573716506048	0.999925535389766	RER1	11079	retention in endoplasmic reticulum sorting receptor 1	ENSG00000157916
2032	300.114339568109	0.0344859888355992	0.284137627720459	0.121370721337644	0.903397406400789	0.999925535389766	ARL13B	200894	ADP ribosylation factor like GTPase 13B	ENSG00000169379
2033	15.1296699384233	-0.960680663151664	0.919885582774544	-1.04434799407778	0.296324415377533	0.999925535389766	SMARCA1	6594	SWI/SNF related, matrix associated, actin dependent regulator of chromatin, subfamily a, member 1	ENSG00000102038
2034	567.862644286621	-0.265554410851235	0.25377429841082	-1.04641964341616	0.295367327368653	0.999925535389766	NUCKS1	64710	nuclear casein kinase and cyclin dependent kinase substrate 1	ENSG00000069275
2035	404.489780586224	-0.197215100115813	0.302593148041039	-0.651750052479925	0.514562427741987	0.999925535389766	TMEM161A	54929	transmembrane protein 161A	ENSG00000064545
2036	8.32336207550932	-0.769943021131549	1.22747306169112	-0.627258589341895	0.530489743396757	0.999925535389766	HNMT	3176	histamine N-methyltransferase	ENSG00000150540
2037	12.5065432711251	1.74103895129647	1.07009284450552	1.62699803127923	0.103737515917384	0.999925535389766	PFKP	5214	phosphofructokinase, platelet	ENSG00000067057
2038	74.0059351033818	0.460537104064998	0.501598796456734	0.918138375367338	0.358546426254906	0.999925535389766	DIPK2A	205428	divergent protein kinase domain 2A	ENSG00000181744
2039	442.931654008486	-0.294713069726661	0.279874987063862	-1.05301682304111	0.292333281874103	0.999925535389766	CSNK2A2	1459	casein kinase 2 alpha 2	ENSG00000070770
2040	1714.28455489558	-0.531704409276439	0.311061834967296	-1.70932062215971	0.0873915754134715	0.999925535389766	NOP56	10528	NOP56 ribonucleoprotein	ENSG00000101361
2041	226.65637442758	0.107933370216292	0.374659524223772	0.28808388213248	0.77328253006469	0.999925535389766	DLGAP4	22839	DLG associated protein 4	ENSG00000080845
2042	348.12742013008	0.25028916342625	0.323893018153676	0.772752573837501	0.439668825938969	0.999925535389766	METTL3	56339	methyltransferase 3, N6-adenosine-methyltransferase complex catalytic subunit	ENSG00000165819
2044	956.817347085504	0.187310450836166	0.270625053670476	0.692140096771098	0.488849353208004	0.999925535389766	ALG9	79796	ALG9 alpha-1,2-mannosyltransferase	ENSG00000086848
2045	1310.46733549829	-0.0923563883453637	0.230494133173595	-0.400688672955532	0.688649351304966	0.999925535389766	ARIH2	10425	ariadne RBR E3 ubiquitin protein ligase 2	ENSG00000177479
2046	296.292382520516	0.106809720915798	0.325848337929195	0.327789675388824	0.74307069427334	0.999925535389766	PICALM	8301	phosphatidylinositol binding clathrin assembly protein	ENSG00000073921
2047	731.397776823934	-0.0241021072457974	0.241293955043045	-0.099886908652551	0.920434109750376	0.999925535389766	NPEPL1	79716	aminopeptidase like 1	ENSG00000215440
2048	19.4251510941087	1.4828306028965	0.963973467312809	1.53824835763382	0.123987901322058	0.999925535389766	SNAP23	8773	synaptosome associated protein 23	ENSG00000092531
2049	142.108454620255	0.805785360426974	0.633724081118745	1.27150819171094	0.203547915062716	0.999925535389766	SLC4A1	6521	solute carrier family 4 member 1 (Diego blood group)	ENSG00000004939
2050	783.160518291785	0.107697425808515	0.284604397684715	0.378410968645055	0.705125321155425	0.999925535389766	ZNF143	7702	zinc finger protein 143	ENSG00000166478
2051	1147.27686319973	-0.174162997006222	0.286559447516088	-0.607772657701136	0.543338266069323	0.999925535389766	AMMECR1	9949	AMMECR nuclear protein 1	ENSG00000101935
2052	398.170992029673	-0.124997490267281	0.297725261775585	-0.419841734362132	0.674601074598469	0.999925535389766	ANOS1	3730	anosmin 1	ENSG00000011201
2053	220.979458296721	0.366045632888435	0.30186202216175	1.21262565680519	0.225272974972168	0.999925535389766	DDX49	54555	DEAD-box helicase 49	ENSG00000105671
2055	102.327150231374	-0.0595918250565325	0.390130275029411	-0.152748527532348	0.878596590332025	0.999925535389766	ECH1	1891	enoyl-CoA hydratase 1	ENSG00000104823
2056	100.76543065561	0.200445128934772	0.38591232334357	0.519405877475231	0.603477733545187	0.999925535389766	TCEA2	6919	transcription elongation factor A2	ENSG00000171703
2057	174.997532306437	0.191654765370597	0.326409785724021	0.587159986473691	0.557096263072596	0.999925535389766	EIF2D	1939	eukaryotic translation initiation factor 2D	ENSG00000143486
2058	318.595043574866	-0.251270088455343	0.272582881719539	-0.921811695841838	0.356626805693263	0.999925535389766	MAT2B	27430	methionine adenosyltransferase 2 non-catalytic beta subunit	ENSG00000038274
2059	63.5956718784785	0.580716853014819	0.498517854264909	1.16488676994552	0.244064829476496	0.999925535389766	ITGB5	3693	integrin subunit beta 5	ENSG00000082781
2060	773.566711975215	-0.241209256974789	0.244775315784205	-0.985431297277707	0.324412262731269	0.999925535389766	SYAP1	94056	synapse associated protein 1	ENSG00000169895
2061	4166.44255756148	0.0122431679827412	0.213815579145933	0.0572604111994339	0.954337755870654	0.999925535389766	SCML2	10389	Scm polycomb group protein like 2	ENSG00000102098
2064	10.0398875021765	1.30103620479677	1.17235155826982	1.10976626048664	0.267099761723699	0.999925535389766	OSBPL7	114881	oxysterol binding protein like 7	ENSG00000006025
2066	8.37421354196701	-0.224641300071471	1.20635410953875	-0.186215057664422	0.852276116172674	0.999925535389766	ADAL	161823	adenosine deaminase like	ENSG00000168803
2067	1967.96873885596	-0.295173121351395	0.299966992203439	-0.984018672131787	0.325106332200366	0.999925535389766	GPI	2821	glucose-6-phosphate isomerase	ENSG00000105220
2068	140.663171885842	0.10461317964654	0.411728432910246	0.254082961691753	0.799431466130565	0.999925535389766	PPFIA2	8499	PTPRF interacting protein alpha 2	ENSG00000139220
2069	1707.24040898201	0.218140759070608	0.246963190551107	0.883292601556609	0.377078200122566	0.999925535389766	TDG	6996	thymine DNA glycosylase	ENSG00000139372
2070	79.7487273882804	-0.0290690931019419	0.472985093740261	-0.0614587932826169	0.950993830535047	0.999925535389766	NTM	50863	neurotrimin	ENSG00000182667
2071	481.651921733106	-0.345295722472545	0.298630629124854	-1.15626358717605	0.247573357549244	0.999925535389766	UBIAD1	29914	UbiA prenyltransferase domain containing 1	ENSG00000120942
2072	70.2379814697299	0.151636311136386	0.534226287708245	0.283842848293529	0.776530816171688	0.999925535389766	POLE4	56655	DNA polymerase epsilon 4, accessory subunit	ENSG00000115350
2075	69.7598439375097	0.393517868459327	0.53434992793716	0.736442259809952	0.461461594472381	0.999925535389766	NSUN3	63899	NOP2/Sun RNA methyltransferase 3	ENSG00000178694
2076	18.3180556660121	1.5141825190004	0.94397222127774	1.60405410759952	0.108702126470644	0.999925535389766	ERAP1	51752	endoplasmic reticulum aminopeptidase 1	ENSG00000164307
2077	259.907072484592	-0.441812359016137	0.395730983842205	-1.11644621486678	0.264231180668241	0.999925535389766	INTS6	26512	integrator complex subunit 6	ENSG00000102786
2078	12149.9555946985	-0.103069521054814	0.228554360184483	-0.450962829900158	0.652016338783352	0.999925535389766	MTA2	9219	metastasis associated 1 family member 2	ENSG00000149480
2079	683.842729084472	-0.0541968822521618	0.266596841842153	-0.203291538930723	0.838907168409542	0.999925535389766	NDUFV2	4729	NADH:ubiquinone oxidoreductase core subunit V2	ENSG00000178127
2080	7.10339170294927	0.188815784455383	1.40366548619211	0.134516226488981	0.892994380816474	0.999925535389766	ITPK1	3705	inositol-tetrakisphosphate 1-kinase	ENSG00000100605
2081	454.102318175967	0.409716905782939	0.28852064902147	1.42006094597565	0.155589938725004	0.999925535389766	HOXB5	3215	homeobox B5	ENSG00000120075
2082	906.682875831095	0.0164070068629472	0.244467920357038	0.0671131281314343	0.946491642722429	0.999925535389766	OXCT1	5019	3-oxoacid CoA-transferase 1	ENSG00000083720
2083	136.071106661114	0.853436868647837	0.40017800665707	2.13264310994278	0.0329540140440173	0.999925535389766	MMP15	4324	matrix metallopeptidase 15	ENSG00000102996
2084	499.235629162727	-0.216787367045864	0.26723123971604	-0.811235120849728	0.417230660266974	0.999925535389766	MRPL11	65003	mitochondrial ribosomal protein L11	ENSG00000174547
2085	800.689071880516	-0.0762758300698539	0.265930833946534	-0.286825822105267	0.774245690110834	0.999925535389766	COMMD3-BMI1	100532731	COMMD3-BMI1 readthrough	ENSG00000269897
2086	14938.0145445006	-0.209054033652516	0.22609335304189	-0.924635911847365	0.355155326265405	0.999925535389766	YWHAB	7529	tyrosine 3-monooxygenase/tryptophan 5-monooxygenase activation protein beta	ENSG00000166913
2087	6.05602186797171	0.0683331521463709	1.78248637354634	0.0383358622879225	0.969419897820552	0.999925535389766	UAP1L1	91373	UDP-N-acetylglucosamine pyrophosphorylase 1 like 1	ENSG00000197355
2089	260.442637653484	-0.231011002817472	0.349402337303479	-0.661160439281274	0.508509428686974	0.999925535389766	GCLC	2729	glutamate-cysteine ligase catalytic subunit	ENSG00000001084
2090	376.540558111511	-0.130041441417276	0.291502662188955	-0.446107217137459	0.65551979977776	0.999925535389766	DMTN	2039	dematin actin binding protein	ENSG00000158856
2091	468.434045600107	0.134287677164793	0.320233304000966	0.419343258452555	0.674965286181095	0.999925535389766	MFSD10	10227	major facilitator superfamily domain containing 10	ENSG00000109736
2093	51.9362019102165	0.378857990838323	0.689924109436373	0.549129948724111	0.582916273784031	0.999925535389766	DLX1	1745	distal-less homeobox 1	ENSG00000144355
2094	113.088365152921	-0.0279348115540694	0.422221591074998	-0.0661614946856363	0.947249252364467	0.999925535389766	PDK1	5163	pyruvate dehydrogenase kinase 1	ENSG00000152256
2096	587.48878424824	0.130547141415952	0.26234544335622	0.497615433094035	0.618755123860905	0.999925535389766	DHX16	8449	DEAH-box helicase 16	ENSG00000204560
2098	79.2022837338882	1.16948244014363	0.526672709952591	2.22051079929489	0.0263841134324084	0.999925535389766	JAG2	3714	jagged canonical Notch ligand 2	ENSG00000184916
2099	5.2446375964151	-0.917909100793801	1.94300411273535	-0.472417477028175	0.636628832055672	0.999925535389766	NKD2	85409	NKD inhibitor of WNT signaling pathway 2	ENSG00000145506
2100	318.240949248201	0.328785783465802	0.280176684862952	1.17349444557325	0.240597582981105	0.999925535389766	ZEB1	6935	zinc finger E-box binding homeobox 1	ENSG00000148516
2102	28.8420172693227	0.454065317330215	0.885929735175446	0.512529717992019	0.608280327115094	0.999925535389766	SLC35A3	23443	solute carrier family 35 member A3	ENSG00000117620
2103	5832.58114509184	0.185473225369656	0.233372449750012	0.794752017936711	0.426757767042472	0.999925535389766	PHC3	80012	polyhomeotic homolog 3	ENSG00000173889
2104	10.1498481851474	1.2279381989517	1.17712187654606	1.04316997535951	0.296869576559349	0.999925535389766	DHCR24	1718	24-dehydrocholesterol reductase	ENSG00000116133
2105	63.5978601038228	0.467742333394214	0.528526314957791	0.884993462305785	0.37616015743006	0.999925535389766	WBP1L	54838	WW domain binding protein 1 like	ENSG00000166272
2106	1531.79592733081	0.0866871267748175	0.266160697602127	0.325694693302926	0.74465535963848	0.999925535389766	TARS1	6897	threonyl-tRNA synthetase 1	ENSG00000113407
2107	86.9980363403706	-0.802120797407916	0.6014935451063	-1.333548471025	0.182351880074998	0.999925535389766	TMC5	79838	transmembrane channel like 5	ENSG00000103534
2108	51.4986818958614	0.676412278367063	0.539248337560076	1.25436136053309	0.209710690274546	0.999925535389766	EIF4E	1977	eukaryotic translation initiation factor 4E	ENSG00000151247
2109	147.609483098523	0.390242393985624	0.386910514477542	1.00861149899889	0.313160990382026	0.999925535389766	ZNF76	7629	zinc finger protein 76	ENSG00000065029
2110	227.493464875516	0.14459142755616	0.369165914123213	0.39167057960801	0.695301630777053	0.999925535389766	TMEM179	388021	transmembrane protein 179	ENSG00000258986
2112	23416.1459079873	-0.477016291146495	0.308846255979621	-1.54451051910427	0.122464704928719	0.999925535389766	RPL19	6143	ribosomal protein L19	ENSG00000108298
2113	26.9140868415383	-0.044792462250871	0.725831354240251	-0.0617119417467941	0.950792229958208	0.999925535389766	CADPS2	93664	calcium dependent secretion activator 2	ENSG00000081803
2114	375.088516572828	-0.0596872055529886	0.280233396131562	-0.212991050948714	0.831333942847983	0.999925535389766	PYGM	5837	glycogen phosphorylase, muscle associated	ENSG00000068976
2115	560.485251020263	-0.0462044923361322	0.304437202269186	-0.151770191000763	0.87936819386889	0.999925535389766	TTC5	91875	tetratricopeptide repeat domain 5	ENSG00000136319
2116	1213.09744793681	-0.0715840461424078	0.242057032554435	-0.295732147861929	0.767434644270579	0.999925535389766	NDUFA10	4705	NADH:ubiquinone oxidoreductase subunit A10	ENSG00000130414
2117	641.801683383775	0.0115688871880879	0.271590693835198	0.0425967731983775	0.96602296777196	0.999925535389766	KIF26B	55083	kinesin family member 26B	ENSG00000162849
2118	1156.01535660299	-0.0975242931264053	0.235681032510606	-0.413797801577506	0.679022194138437	0.999925535389766	TASOR	23272	transcription activation suppressor	ENSG00000163946
2121	56.048770361493	-0.323721412397372	0.518155165630941	-0.624757666949411	0.532130118638235	0.999925535389766	ISOC2	79763	isochorismatase domain containing 2	ENSG00000063241
2122	4179.11504702764	0.0101275424880815	0.207985635341357	0.0486934709286997	0.961163579149415	0.999925535389766	PPP6R3	55291	protein phosphatase 6 regulatory subunit 3	ENSG00000110075
2123	35.0994929649433	-0.211627702488231	0.649734664733093	-0.325714039861436	0.744640720750777	0.999925535389766	CWC15	51503	CWC15 spliceosome associated protein homolog	ENSG00000150316
2124	8.94358113659545	0.168614505220916	1.49951836975716	0.112445775004558	0.910469962237591	0.999925535389766	GABRA4	2557	gamma-aminobutyric acid type A receptor subunit alpha4	ENSG00000109158
2125	16.1367405416557	-0.568695909709157	0.84578784778222	-0.672386002234911	0.501337991698666	0.999925535389766	ARHGAP9	64333	Rho GTPase activating protein 9	ENSG00000123329
2126	28.6049303194694	-0.343563055951547	0.723913400023306	-0.474591375073988	0.635078254986402	0.999925535389766	BNIP2	663	BCL2 interacting protein 2	ENSG00000140299
2127	176.587186218019	0.0314298723008642	0.366666830708174	0.085717795198876	0.931690755671065	0.999925535389766	LIN7A	8825	lin-7 homolog A, crumbs cell polarity complex component	ENSG00000111052
2128	10.1325434260826	2.16394788810745	1.4920755632653	1.45029376620296	0.146976616689191	0.999925535389766	LMNA	4000	lamin A/C	ENSG00000160789
2129	117.529725838675	2.39620657435762	1.27714507193328	1.87622113338335	0.0606249213121854	0.999925535389766	BHMT2	23743	betaine--homocysteine S-methyltransferase 2	ENSG00000132840
2130	663.138774094689	0.125323242693857	0.298178500180189	0.42029603951366	0.674269202775965	0.999925535389766	HIRA	7290	histone cell cycle regulator	ENSG00000100084
2131	6.63610839414157	-0.560102890997072	1.74326798007845	-0.321294773607822	0.747987016690656	0.999925535389766	HEY2	23493	hes related family bHLH transcription factor with YRPW motif 2	ENSG00000135547
2133	5.16770358557339	-0.868159251332439	1.63683945489129	-0.530387539680915	0.595843263392811	0.999925535389766	TDRD9	122402	tudor domain containing 9	ENSG00000156414
2134	984.546884909021	0.310596878005677	0.306280328207329	1.01409346079656	0.310538158025882	0.999925535389766	MTREX	23517	Mtr4 exosome RNA helicase	ENSG00000039123
2135	17.3213127809696	1.45701071952599	0.860592074353524	1.69303292808094	0.0904491996794402	0.999925535389766	WFIKKN1	117166	WAP, follistatin/kazal, immunoglobulin, kunitz and netrin domain containing 1	ENSG00000127578
2136	65.4936919781851	-0.489255376000553	0.482618211782323	-1.01375241144282	0.310700908140683	0.999925535389766	SUPT7L	9913	SPT7 like, STAGA complex subunit gamma	ENSG00000119760
2138	56.4859527688008	-0.178145462074033	0.579866779350628	-0.307217913524088	0.758677511401747	0.999925535389766	ARHGEF39	84904	Rho guanine nucleotide exchange factor 39	ENSG00000137135
2140	162.245292394106	-0.065832446377026	0.400116404460214	-0.164533234936565	0.869311385547017	0.999925535389766	RRP15	51018	ribosomal RNA processing 15 homolog	ENSG00000067533
2141	114.35807304258	0.546832469214712	0.38077996591392	1.43608518873162	0.150978102124753	0.999925535389766	MAP3K9	4293	mitogen-activated protein kinase kinase kinase 9	ENSG00000006432
2142	94.5223362592564	-0.341894399616523	0.427546405362859	-0.799666177350635	0.423904234194799	0.999925535389766	ZBTB34	403341	zinc finger and BTB domain containing 34	ENSG00000177125
2143	71.3498706067839	0.182011169496931	0.523517489022303	0.347669702184824	0.728088252962203	0.999925535389766	ABCA2	20	ATP binding cassette subfamily A member 2	ENSG00000107331
2144	887.753563066353	-0.183775869245736	0.255449322661733	-0.719422025984751	0.471880929651214	0.999925535389766	UBE2K	3093	ubiquitin conjugating enzyme E2 K	ENSG00000078140
2146	262.010075324195	0.191561501328036	0.380075277178696	0.50400937085411	0.614254791929209	0.999925535389766	HOXB4	3214	homeobox B4	ENSG00000182742
2147	46.54112454519	1.53920096955323	0.707087436313981	2.17681843928246	0.0294941167000359	0.999925535389766	IKZF1	10320	IKAROS family zinc finger 1	ENSG00000185811
2148	905.256179079106	-0.0774957640746119	0.242897732415828	-0.31904688159848	0.749690962577405	0.999925535389766	LPGAT1	9926	lysophosphatidylglycerol acyltransferase 1	ENSG00000123684
2150	142.02608304057	0.068873856161363	0.428133414052407	0.160870079047211	0.872195728791572	0.999925535389766	RFX2	5990	regulatory factor X2	ENSG00000087903
2151	37.4387031042154	-0.522009366264801	0.805674552476793	-0.647915916743365	0.517039335441805	0.999925535389766	GADD45B	4616	growth arrest and DNA damage inducible beta	ENSG00000099860
2153	994.119490445426	0.0188797547843342	0.280228579541117	0.0673726955874751	0.946285005552095	0.999925535389766	BRD1	23774	bromodomain containing 1	ENSG00000100425
2154	4.97850506713464	3.41963170241888	1.89479991229757	1.80474554607317	0.0711145090530507	0.999925535389766	TNF	7124	tumor necrosis factor	ENSG00000232810
2156	93.7369350218665	-0.108554143252548	0.414006961241756	-0.262203666641148	0.793164426692307	0.999925535389766	ANXA13	312	annexin A13	ENSG00000104537
2157	5566.13189260312	-0.0410590869696433	0.215346699921447	-0.190665039142093	0.84878803087804	0.999925535389766	PBX3	5090	PBX homeobox 3	ENSG00000167081
2158	4125.91652056967	-0.392028048529578	0.254231601502175	-1.54201148170883	0.12307080350749	0.999925535389766	VDAC2	7417	voltage dependent anion channel 2	ENSG00000165637
2161	1172.6932758562	0.0188793973250515	0.230252769335675	0.0819942247796729	0.934651305951453	0.999925535389766	TPD52L2	7165	TPD52 like 2	ENSG00000101150
2162	145.173343865309	-0.35681311484388	0.380195088472576	-0.938500063947084	0.347987484116086	0.999925535389766	BROX	148362	BRO1 domain and CAAX motif containing	ENSG00000162819
2163	389.357733325287	0.104308519023177	0.296587709882668	0.351695351990282	0.725066746728316	0.999925535389766	TBCK	93627	TBC1 domain containing kinase	ENSG00000145348
2164	287.017717901698	0.125844227674424	0.285681840126549	0.440504820392779	0.659571521793168	0.999925535389766	NAPB	63908	NSF attachment protein beta	ENSG00000125814
2165	905.552836196356	0.0909464734835469	0.240707649840355	0.37782959346687	0.705557188062735	0.999925535389766	HYOU1	10525	hypoxia up-regulated 1	ENSG00000149428
2167	210.671495322578	0.273098924624955	0.39789813786715	0.686353864556505	0.492489989800844	0.999925535389766	STIMATE-MUSTN1	100526772	STIMATE-MUSTN1 readthrough	ENSG00000248592
2168	69.1605000971932	0.336577862427674	0.521209279400021	0.645763373236791	0.518432611626329	0.999925535389766	CERS2	29956	ceramide synthase 2	ENSG00000143418
2169	88.5367817502596	0.144507864011722	0.481903676316327	0.299868772772892	0.764277254523101	0.999925535389766	CCM2	83605	CCM2 scaffold protein	ENSG00000136280
2170	2589.60317939134	0.107300290062756	0.2334679244236	0.459593283864005	0.645808180747963	0.999925535389766	USP9Y	8287	ubiquitin specific peptidase 9 Y-linked	ENSG00000114374
2171	275.355512931709	0.341093800522538	0.288533232318916	1.18216469479511	0.23714035831392	0.999925535389766	GTSE1	51512	G2 and S-phase expressed 1	ENSG00000075218
2172	9.63922549937313	1.48107406486526	1.12418726101569	1.31746206012611	0.187683790359989	0.999925535389766	G6PC1	2538	glucose-6-phosphatase catalytic subunit 1	ENSG00000131482
2173	207.846855654108	-0.119834607770195	0.404196022315554	-0.29647646476996	0.766866237878453	0.999925535389766	AP4B1	10717	adaptor related protein complex 4 subunit beta 1	ENSG00000134262
2174	1113.7185317272	-0.210491701976375	0.354459430234984	-0.59383862868829	0.552620049849176	0.999925535389766	SRSF6	6431	serine and arginine rich splicing factor 6	ENSG00000124193
2175	15.7105470839358	-0.0533636580368682	1.01967432285257	-0.0523340215997414	0.958262545133336	0.999925535389766	SLC4A4	8671	solute carrier family 4 member 4	ENSG00000080493
2176	824.473598268925	-0.132023383818396	0.238928993577239	-0.552563260915913	0.580562505043291	0.999925535389766	VTA1	51534	vesicle trafficking 1	ENSG00000009844
2178	220.893900092315	-0.218414618582905	0.334915985362543	-0.652147488112499	0.514306031765043	0.999925535389766	LANCL1	10314	LanC like glutathione S-transferase 1	ENSG00000115365
2181	277.525022146938	0.0403697694514351	0.308855911638805	0.130707452666945	0.896006736553036	0.999925535389766	RRBP1	6238	ribosome binding protein 1	ENSG00000125844
2182	17.0627394404632	-0.52226070726366	0.875927485640872	-0.596237377893843	0.551016658760313	0.999925535389766	CTSS	1520	cathepsin S	ENSG00000163131
2183	1576.66324520088	0.0503329823663692	0.251495481074396	0.200134738609796	0.841375205444022	0.999925535389766	THOP1	7064	thimet oligopeptidase 1	ENSG00000172009
2184	13.2548604068708	1.635726142677	1.09146653945985	1.49864982895994	0.133964498642646	0.999925535389766	PPP1R13L	10848	protein phosphatase 1 regulatory subunit 13 like	ENSG00000104881
2186	15.0736998771935	0.777339243025455	0.999183027614702	0.777974826975551	0.436583853558015	0.999925535389766	GUCY1A1	2982	guanylate cyclase 1 soluble subunit alpha 1	ENSG00000164116
2188	196.342390955371	0.237829054802274	0.414252646859618	0.574115957025785	0.565889335932092	0.999925535389766	KLF11	8462	KLF transcription factor 11	ENSG00000172059
2189	14.0698237863983	1.66293271121457	0.945870713669148	1.75809726126719	0.0787309617049149	0.999925535389766	HPS4	89781	HPS4 biogenesis of lysosomal organelles complex 3 subunit 2	ENSG00000100099
2190	493.230368198606	0.0628995334983017	0.248965957077048	0.252643109269899	0.800544014014817	0.999925535389766	PCID2	55795	PCI domain containing 2	ENSG00000126226
2191	336.215633648104	0.376927746295206	0.332329770364398	1.13419795609014	0.256711521191537	0.999925535389766	CAPNS1	826	calpain small subunit 1	ENSG00000126247
2192	235.312560931897	0.109816579803288	0.373733276971548	0.293836772291616	0.768882634549896	0.999925535389766	FAM219A	203259	family with sequence similarity 219 member A	ENSG00000164970
2193	534.282427312933	-0.116291542530867	0.319061463224257	-0.364480063984192	0.715499558142856	0.999925535389766	ANAPC16	119504	anaphase promoting complex subunit 16	ENSG00000166295
2194	134.896156079341	0.315478564315413	0.411883760669698	0.765940768828721	0.44371154639564	0.999925535389766	SNX13	23161	sorting nexin 13	ENSG00000071189
2195	255.622185811008	-0.0425325938613642	0.318397837380511	-0.133583174469035	0.89373218975891	0.999925535389766	OSBPL2	9885	oxysterol binding protein like 2	ENSG00000130703
2196	1865.3184032761	0.405581062649662	0.314132416986193	1.29111495891075	0.196663817697586	0.999925535389766	SULF2	55959	sulfatase 2	ENSG00000196562
2197	4.69633193146393	0.942299455084232	2.14441232411118	0.439420835484517	0.660356632097139	0.999925535389766	ALDH3B2	222	aldehyde dehydrogenase 3 family member B2	ENSG00000132746
2198	306.550718813017	-0.723445804992401	0.389532871375006	-1.85721375050768	0.0632807494447984	0.999925535389766	ABL2	27	ABL proto-oncogene 2, non-receptor tyrosine kinase	ENSG00000143322
2199	53.8343010507315	0.379388813041523	0.562092289773744	0.674958222953452	0.499702307711316	0.999925535389766	TBC1D19	55296	TBC1 domain family member 19	ENSG00000109680
2200	698.86723988857	0.0881897791770202	0.239249430325832	0.368610195045879	0.712418295362301	0.999925535389766	SEPTIN5	5413	septin 5	ENSG00000184702
2201	126.603890018584	0.625191470880743	0.384994503097187	1.62389713580643	0.104397763964107	0.999925535389766	TTC14	151613	tetratricopeptide repeat domain 14	ENSG00000163728
2202	60.5295801624369	-0.50372977812324	0.526982517992114	-0.955875690226936	0.339135042125649	0.999925535389766	EGFR	1956	epidermal growth factor receptor	ENSG00000146648
2204	92.5119004592631	0.0486374767343547	0.432127106900905	0.112553635163434	0.910384445157945	0.999925535389766	PTPMT1	114971	protein tyrosine phosphatase mitochondrial 1	ENSG00000110536
2205	587.599930786703	-0.0228387589828696	0.254209230531365	-0.0898423669948198	0.928412480308503	0.999925535389766	ARMC1	55156	armadillo repeat containing 1	ENSG00000104442
2206	722.146187295877	-0.109074097089107	0.320619538693976	-0.340197910375063	0.733707491721414	0.999925535389766	FAM133B	257415	family with sequence similarity 133 member B	ENSG00000234545
2207	23.1346294776062	-0.550347830244173	1.08946792661678	-0.505152851955188	0.613451482449699	0.999925535389766	SPATA20	64847	spermatogenesis associated 20	ENSG00000006282
2208	164.756273621082	-0.238516242040436	0.352367729305949	-0.676895817077906	0.498472058258941	0.999925535389766	PI4K2B	55300	phosphatidylinositol 4-kinase type 2 beta	ENSG00000038210
2209	337.797188727303	0.208310087993397	0.274442972594286	0.759028682805247	0.447835398949831	0.999925535389766	SORL1	6653	sortilin related receptor 1	ENSG00000137642
2210	7.61206010747954	1.24108137748065	1.67114750299109	0.742652204703244	0.457692273442637	0.999925535389766	FRY	10129	FRY microtubule binding protein	ENSG00000073910
2211	90.2134859222429	-0.0473674769786283	0.423418472031759	-0.111869179328283	0.910927134503965	0.999925535389766	PLEKHB2	55041	pleckstrin homology domain containing B2	ENSG00000115762
2212	3404.7347107145	-0.633985763054337	0.297269056778726	-2.13270015360612	0.0329493313129484	0.999925535389766	EIF3M	10480	eukaryotic translation initiation factor 3 subunit M	ENSG00000149100
2213	3089.09880070592	-0.196191594621275	0.238366287747217	-0.823067710100567	0.410469489829391	0.999925535389766	PSMB3	5691	proteasome 20S subunit beta 3	ENSG00000277791
2214	525.801818337489	0.186497697753741	0.298119742355255	0.625579830038565	0.531590571891703	0.999925535389766	IVNS1ABP	10625	influenza virus NS1A binding protein	ENSG00000116679
2215	156.172985685089	0.363098269975467	0.370243715540125	0.98070069723065	0.326740359957552	0.999925535389766	PDF	64146	peptide deformylase, mitochondrial	ENSG00000258429
2216	147.711786063056	-0.0054723163075283	0.346830809842538	-0.0157780570590391	0.987411454188923	0.999925535389766	SLC31A1	1317	solute carrier family 31 member 1	ENSG00000136868
2217	907.735651368197	0.248743051313261	0.288166496618964	0.863192127578135	0.388031841338325	0.999925535389766	CUL2	8453	cullin 2	ENSG00000108094
2218	759.729747030402	-0.0214446916879488	0.279948703520532	-0.0766022182573744	0.938939994226679	0.999925535389766	PSMA6	5687	proteasome 20S subunit alpha 6	ENSG00000100902
2219	2304.66665072716	-0.276880133642881	0.231177633910324	-1.19769429663029	0.231036050488456	0.999925535389766	PSAP	5660	prosaposin	ENSG00000197746
2221	185.920735981164	0.321038573005347	0.427224143089061	0.751452318878949	0.452380486108413	0.999925535389766	ANXA8	653145	annexin A8	ENSG00000265190
2222	1043.02755681031	-0.280820638129332	0.27485484182057	-1.02170526183656	0.306920419944744	0.999925535389766	NDFIP1	80762	Nedd4 family interacting protein 1	ENSG00000131507
2223	1422.69819838774	-0.187119152834451	0.258740636772586	-0.72319197776001	0.469561946767241	0.999925535389766	UBE2Q2	92912	ubiquitin conjugating enzyme E2 Q2	ENSG00000140367
2224	27.4323989333492	1.4189535975683	0.79736753430913	1.77954774494015	0.0751500045451369	0.999925535389766	STARD8	9754	StAR related lipid transfer domain containing 8	ENSG00000130052
2225	718.095390761613	0.0883299730889855	0.255889500902659	0.34518795330562	0.729953074689696	0.999925535389766	EIF2B4	8890	eukaryotic translation initiation factor 2B subunit delta	ENSG00000115211
2226	60.9438088582595	0.0745376482548733	0.516201549163908	0.144396405581506	0.885187454996355	0.999925535389766	LRRC45	201255	leucine rich repeat containing 45	ENSG00000169683
2227	703.482415171599	0.141494328036673	0.278357604379617	0.508318529152543	0.611229977649703	0.999925535389766	CWC22	57703	CWC22 spliceosome associated protein homolog	ENSG00000163510
2228	3752.99468650754	-0.355776237412835	0.234709546991025	-1.51581493796859	0.129566153753833	0.999925535389766	LBR	3930	lamin B receptor	ENSG00000143815
2230	4066.50300185397	0.223039250601136	0.241435583287995	0.923804385267786	0.355588171598413	0.999925535389766	RRM1	6240	ribonucleotide reductase catalytic subunit M1	ENSG00000167325
2232	5.41486480688199	-1.92201172529042	2.03759789964202	-0.943273314930339	0.345541121492717	0.999925535389766	TDRD15	100129278	tudor domain containing 15	ENSG00000218819
2233	488.449476511074	0.446046987623181	0.319888604888629	1.39438223433584	0.163202209984563	0.999925535389766	SMARCAD1	56916	SWI/SNF-related, matrix-associated actin-dependent regulator of chromatin, subfamily a, containing DEAD/H box 1	ENSG00000163104
2235	5.25090879537736	0.350166513848006	1.57612273924637	0.222169571651152	0.824181880499168	0.999925535389766	NGF	4803	nerve growth factor	ENSG00000134259
2237	7.70561687734486	-0.625277141391124	1.36682661071625	-0.457466321250114	0.647335904169808	0.999925535389766	GABRR2	2570	gamma-aminobutyric acid type A receptor subunit rho2	ENSG00000111886
2238	8.61536466471524	-0.131532692312167	1.50158877985225	-0.0875956813723062	0.930198034752008	0.999925535389766	RAB36	9609	RAB36, member RAS oncogene family	ENSG00000100228
2239	81.6126803607603	-0.171003282977289	0.473462352222261	-0.361176093885104	0.717967811976431	0.999925535389766	CLDN5	7122	claudin 5	ENSG00000184113
2242	798.598382138615	-0.239428968227468	0.244814646425818	-0.978000996766417	0.328073831097227	0.999925535389766	WDR82	80335	WD repeat domain 82	ENSG00000164091
2243	21.8947941075274	-0.318209419169376	0.759270574648875	-0.419098842749875	0.675143896416486	0.999925535389766	ATP6V1E1	529	ATPase H+ transporting V1 subunit E1	ENSG00000131100
2245	11.5017024077126	2.40648846012959	1.12881501100627	2.13187141973276	0.0330174183261547	0.999925535389766	CFL2	1073	cofilin 2	ENSG00000165410
2248	737.33860989212	-0.200317167654825	0.258904998284561	-0.773709155798752	0.439102804406456	0.999925535389766	SRP72	6731	signal recognition particle 72	ENSG00000174780
2249	243.380653274781	-0.135616071819716	0.336172738829446	-0.403411865851858	0.686645259025972	0.999925535389766	MED22	6837	mediator complex subunit 22	ENSG00000148297
2251	172.081085126871	0.630676214885421	0.402867020121352	1.56546995258001	0.117472757424606	0.999925535389766	ERCC4	2072	ERCC excision repair 4, endonuclease catalytic subunit	ENSG00000175595
2252	1032.93544652882	-0.30118999736812	0.293241183881734	-1.02710674326561	0.304370203762199	0.999925535389766	SSR3	6747	signal sequence receptor subunit 3	ENSG00000114850
2253	41.8311453400177	0.169915825828337	0.552075022385133	0.30777669508439	0.758252255985594	0.999925535389766	SYT2	127833	synaptotagmin 2	ENSG00000143858
2255	321.354005653984	-0.578915699046194	0.323704692163441	-1.78840688152242	0.073710386882439	0.999925535389766	ILDR2	387597	immunoglobulin like domain containing receptor 2	ENSG00000143195
2257	9127.53557938904	-0.123389498632428	0.269714537708415	-0.457481823860095	0.647324763796111	0.999925535389766	OTP	23440	orthopedia homeobox	ENSG00000171540
2258	5.85739570880189	-0.950134738852695	1.77123168130065	-0.536426007327844	0.591664161161611	0.999925535389766	PPT2	9374	palmitoyl-protein thioesterase 2	ENSG00000221988
2259	133.859843070187	-0.65380757277928	0.482454256606792	-1.35517007846019	0.175363375460923	0.999925535389766	CDH13	1012	cadherin 13	ENSG00000140945
2260	54.1542290767145	-0.073422533172424	0.591780349653616	-0.124070583309162	0.901259389283042	0.999925535389766	MECP2	4204	methyl-CpG binding protein 2	ENSG00000169057
2262	1249.45905487611	0.0685109170559687	0.256710807907527	0.266879753191568	0.789561746037015	0.999925535389766	DLST	1743	dihydrolipoamide S-succinyltransferase	ENSG00000119689
2263	25.6515945507388	-1.17833199974866	0.796245293662966	-1.47986055192613	0.138910465099283	0.999925535389766	ESYT1	23344	extended synaptotagmin 1	ENSG00000139641
2265	7.73350043241356	-0.435945567820319	1.42941013525179	-0.304982843670355	0.76037921900576	0.999925535389766	NOTCH4	4855	notch receptor 4	ENSG00000204301
2268	182.675146814467	-0.115186550778224	0.370966230801988	-0.310504140846468	0.756177611055617	0.999925535389766	RFC2	5982	replication factor C subunit 2	ENSG00000049541
2269	132.643795454268	-0.0667858332435135	0.415694066539246	-0.160661021215727	0.872360391103745	0.999925535389766	DLGAP1	9229	DLG associated protein 1	ENSG00000170579
2270	635.744935865539	-0.454698903841581	0.296104980157018	-1.53560032526459	0.124636434374944	0.999925535389766	ENO2	2026	enolase 2	ENSG00000111674
2271	454.482301563266	-0.0737552773257863	0.280066964309742	-0.26334872271553	0.792281809284206	0.999925535389766	MED15	51586	mediator complex subunit 15	ENSG00000099917
2272	155.140570099074	0.140919057140068	0.351384328477918	0.401039675703477	0.688390913089859	0.999925535389766	BRINP2	57795	BMP/retinoic acid inducible neural specific 2	ENSG00000198797
2273	262.229344225467	0.160479443631802	0.382751261276311	0.419278680092841	0.675012475952824	0.999925535389766	VAC14	55697	VAC14 component of PIKFYVE complex	ENSG00000103043
2274	5.52340919390543	-0.976952212422697	1.64684191864901	-0.593227681029728	0.553028789795036	0.999925535389766	PGGHG	80162	protein-glucosylgalactosylhydroxylysine glucosidase	ENSG00000142102
2275	1661.90457805527	-0.198911493906647	0.300429567561709	-0.662090271343848	0.507913370337743	0.999925535389766	ATP5PF	522	ATP synthase peripheral stalk subunit F6	ENSG00000154723
2276	12.7382721411187	1.02763758428975	1.22924010695683	0.835994187363298	0.403158173080332	0.999925535389766	EN1	2019	engrailed homeobox 1	ENSG00000163064
2277	1126.67106992362	-0.807035099252391	0.378659006715457	-2.13129777699659	0.0330646180970013	0.999925535389766	NPM1	4869	nucleophosmin 1	ENSG00000181163
2278	658.563673114938	-0.443509071086075	0.304894973484964	-1.45462900229789	0.145771997428013	0.999925535389766	ORMDL1	94101	ORMDL sphingolipid biosynthesis regulator 1	ENSG00000128699
2280	153.681319515176	0.0537044108206117	0.346618275034094	0.15493819769119	0.876870039840773	0.999925535389766	STK17B	9262	serine/threonine kinase 17b	ENSG00000081320
2282	1167.92300922682	-0.133973107576065	0.225302547708044	-0.594636451912974	0.552086508510787	0.999925535389766	LUC7L3	51747	LUC7 like 3 pre-mRNA splicing factor	ENSG00000108848
2283	9.09593267361158	3.12547002652309	3.79007579291949	0.82464578475238	0.4095727197997	0.999925535389766	DDX4	54514	DEAD-box helicase 4	ENSG00000152670
2284	28.4681779854609	-0.312636456979102	0.96930782660121	-0.322535781099936	0.747046835428004	0.999925535389766	SLC12A4	6560	solute carrier family 12 member 4	ENSG00000124067
2285	5.70455107278433	2.4193429193042	1.76588834620782	1.37004297270529	0.170673487705279	0.999925535389766	GALNTL5	168391	polypeptide N-acetylgalactosaminyltransferase like 5	ENSG00000106648
2286	6.01629642795627	0.327512094456258	1.86016947281955	0.176065729086411	0.860242304520535	0.999925535389766	SELENOO	83642	selenoprotein O	ENSG00000073169
2287	48351.3267186972	0.256701078843801	0.217190600494415	1.18191615226185	0.237238972276296	0.999925535389766	ELAVL3	1995	ELAV like RNA binding protein 3	ENSG00000196361
2288	723.205127444881	0.127573147782775	0.268702850632381	0.474774076577665	0.634948012174154	0.999925535389766	PPP2R5D	5528	protein phosphatase 2 regulatory subunit B'delta	ENSG00000112640
2290	84.644840103599	0.226176835489936	0.461791974035301	0.489780784870562	0.624289029214277	0.999925535389766	DGKZ	8525	diacylglycerol kinase zeta	ENSG00000149091
2291	642.715740819988	-0.212378547042201	0.245795174298415	-0.864046853842445	0.387562152426312	0.999925535389766	RAB3C	115827	RAB3C, member RAS oncogene family	ENSG00000152932
2292	196.723567487913	0.17002982629538	0.332275364282167	0.511713610374651	0.608851459230119	0.999925535389766	USF1	7391	upstream transcription factor 1	ENSG00000158773
2294	24.7668465888661	0.9055240185232	0.732571977742004	1.23608880224205	0.216425556732241	0.999925535389766	YIPF1	54432	Yip1 domain family member 1	ENSG00000058799
2297	180.196083740819	0.0206538488962985	0.45789450245176	0.0451061298742594	0.964022715464262	0.999925535389766	TAC1	6863	tachykinin precursor 1	ENSG00000006128
2298	8.94061394620221	-1.98592330772599	3.45828990999087	-0.574250094530458	0.565798574811972	0.999925535389766	TRPV6	55503	transient receptor potential cation channel subfamily V member 6	ENSG00000165125
2299	3411.43600234379	-0.494857389733967	0.321698036787533	-1.53826673819834	0.123983408934386	0.999925535389766	YTHDF2	51441	YTH N6-methyladenosine RNA binding protein F2	ENSG00000198492
2301	203.292421766203	0.0120560048584082	0.326753716430095	0.0368963052360186	0.970567685737706	0.999925535389766	TMEM126B	55863	transmembrane protein 126B	ENSG00000171204
2302	2842.13487191566	0.160815171957452	0.243014934039388	0.661750161952547	0.508131351089245	0.999925535389766	USP5	8078	ubiquitin specific peptidase 5	ENSG00000111667
2303	502.805953682243	-0.0729745405744148	0.28577139427974	-0.255359850688836	0.798445177526232	0.999925535389766	CDH6	1004	cadherin 6	ENSG00000113361
2304	80.2746593115976	-0.382822431597723	0.44851720899491	-0.853528970394685	0.393366029135117	0.999925535389766	PDK3	5165	pyruvate dehydrogenase kinase 3	ENSG00000067992
2305	151.82630648641	-0.439563599700541	0.370838573176158	-1.18532329562097	0.235889646245355	0.999925535389766	ATG4A	115201	autophagy related 4A cysteine peptidase	ENSG00000101844
2306	144.908125342743	-0.0164384285866241	0.36888406018075	-0.0445625885232597	0.96445596305239	0.999925535389766	AIDA	64853	axin interactor, dorsalization associated	ENSG00000186063
2307	929.206047694889	-0.0684400247467174	0.291693938157939	-0.234629575022777	0.814496252691786	0.999925535389766	PFDN1	5201	prefoldin subunit 1	ENSG00000113068
2309	420.674461247844	-0.0233271372538085	0.307066799908893	-0.0759676306938088	0.939444850720126	0.999925535389766	RFX3	5991	regulatory factor X3	ENSG00000080298
2310	21.2197568278576	0.797587998778127	0.839664936909187	0.949888418246991	0.342168952331731	0.999925535389766	PPP1R3C	5507	protein phosphatase 1 regulatory subunit 3C	ENSG00000119938
2311	15.5461147583602	-0.808748734376852	0.987123707687319	-0.819298258241236	0.412616266090154	0.999925535389766	SERPINB8	5271	serpin family B member 8	ENSG00000166401
2312	1387.34846305598	-0.041658703942728	0.835779920413983	-0.0498441071928282	0.960246617887451	0.999925535389766	HNRNPR	10236	heterogeneous nuclear ribonucleoprotein R	ENSG00000125944
2314	149.030650985629	0.299295101918943	0.358926867056997	0.833860959958216	0.404359338909998	0.999925535389766	CHPT1	56994	choline phosphotransferase 1	ENSG00000111666
2315	23.1586778274669	1.36658556575602	0.869718192726074	1.57129697548645	0.116113683422873	0.999925535389766	RHPN2	85415	rhophilin Rho GTPase binding protein 2	ENSG00000131941
2316	1070.95389075964	0.0178801958175942	0.263857072128104	0.0677647018265754	0.945972943007179	0.999925535389766	EXOC3	11336	exocyst complex component 3	ENSG00000180104
2317	93.3859392761996	-0.355250080774546	0.425388044769182	-0.835120039556605	0.40365012464674	0.999925535389766	SLC36A2	153201	solute carrier family 36 member 2	ENSG00000186335
2318	39.3602238972294	-0.404624195191959	0.609048777551754	-0.664354334341598	0.506463552960109	0.999925535389766	ADCY2	108	adenylate cyclase 2	ENSG00000078295
2319	11094.429701907	-0.406385393691759	0.24529136362898	-1.6567456256081	0.0975709143721396	0.999925535389766	ILF2	3608	interleukin enhancer binding factor 2	ENSG00000143621
2320	164.351101526398	0.26295509870822	0.362777252617737	0.724838993654596	0.468550810734566	0.999925535389766	DENND1A	57706	DENN domain containing 1A	ENSG00000119522
2322	17.1731373809329	0.169646805050733	0.863917180744633	0.196369291908872	0.844321129823708	0.999925535389766	DLX3	1747	distal-less homeobox 3	ENSG00000064195
2323	995.617642039929	0.106634737878759	0.256706973058585	0.415394784988654	0.677852923699534	0.999925535389766	MBTPS1	8720	membrane bound transcription factor peptidase, site 1	ENSG00000140943
2324	12.7923610109535	1.82810471783478	1.17756820756492	1.55244061965217	0.120556830552299	0.999925535389766	AOC3	8639	amine oxidase copper containing 3	ENSG00000131471
2325	252.29818211147	0.400111171755317	0.465861128515681	0.858863612489294	0.390415766833185	0.999925535389766	ANKRD13B	124930	ankyrin repeat domain 13B	ENSG00000198720
2326	16.2483384602204	-1.72056544325293	1.01141338416177	-1.70114956969735	0.0889149047758711	0.999925535389766	ITPR1	3708	inositol 1,4,5-trisphosphate receptor type 1	ENSG00000150995
2327	483.524596406824	0.0096482360735488	0.254846697669838	0.0378589801702998	0.969800118666944	0.999925535389766	FZD9	8326	frizzled class receptor 9	ENSG00000188763
2328	936.461572500832	0.0576710819424653	0.239806419718486	0.240490150389496	0.809950298098721	0.999925535389766	ACSL3	2181	acyl-CoA synthetase long chain family member 3	ENSG00000123983
2330	414.79375137501	-0.0479987703136268	0.288457945984374	-0.166397809392385	0.86784389777496	0.999925535389766	BCKDHB	594	branched chain keto acid dehydrogenase E1 subunit beta	ENSG00000083123
2332	729.223794756178	-0.235109946279479	0.244935920257629	-0.959883491291049	0.337113855727513	0.999925535389766	ESCO2	157570	establishment of sister chromatid cohesion N-acetyltransferase 2	ENSG00000171320
2333	22938.4673563108	-0.367615828111911	0.267792409009478	-1.37276418503297	0.169825668171054	0.999925535389766	RPS4Y2	140032	ribosomal protein S4 Y-linked 2	ENSG00000280969
2334	189.21400529086	-0.00984274054640647	0.350493709249026	-0.0280825027287814	0.977596349369844	0.999925535389766	ZNF622	90441	zinc finger protein 622	ENSG00000173545
2335	432.059586617536	0.281788818462484	0.28673011592461	0.982766730149038	0.325722259695441	0.999925535389766	DYNC1H1	1778	dynein cytoplasmic 1 heavy chain 1	ENSG00000197102
2336	102.247134843894	0.157879042363363	0.489920915066995	0.322254138388384	0.747260173623046	0.999925535389766	ACOX1	51	acyl-CoA oxidase 1	ENSG00000161533
2337	611.141670712933	-0.221095519584031	0.284799492045603	-0.77631992246892	0.437560112799451	0.999925535389766	CACYBP	27101	calcyclin binding protein	ENSG00000116161
2338	2317.51195095199	0.0560005197004301	0.257141199652322	0.217781202608325	0.827599591195583	0.999925535389766	RBFOX1	54715	RNA binding fox-1 homolog 1	ENSG00000078328
2342	1868.78886729351	-0.372309543047685	0.232956686741655	-1.59819212856753	0.110000225010119	0.999925535389766	G3BP2	9908	G3BP stress granule assembly factor 2	ENSG00000138757
2344	68.2005457108319	-0.0395257981938232	0.463402426872526	-0.0852947587274852	0.93202705827929	0.999925535389766	EHD1	10938	EH domain containing 1	ENSG00000110047
2346	101.598418939981	-0.437078326900773	0.416297246532734	-1.0499188513523	0.293755423590979	0.999925535389766	WNT11	7481	Wnt family member 11	ENSG00000085741
2347	1039.33668130059	-0.22443679867015	0.270997969332921	-0.828186274689128	0.407565015615283	0.999925535389766	HACD2	201562	3-hydroxyacyl-CoA dehydratase 2	ENSG00000206527
2349	1279.54095168389	0.087249284682894	0.247778848619259	0.352125636102873	0.724744043255694	0.999925535389766	ZNF865	100507290	zinc finger protein 865	ENSG00000261221
2351	6.43317429444876	0.143466706654197	1.80283076373574	0.0795785769469076	0.936572434289293	0.999925535389766	PIH1D2	120379	PIH1 domain containing 2	ENSG00000150773
2352	42.2522466483214	0.123765937873091	0.678441303842119	0.18242689112851	0.855247723806958	0.999925535389766	REEP1	65055	receptor accessory protein 1	ENSG00000068615
2354	11881.9418114672	-0.575712015823194	0.312566558223998	-1.84188615408631	0.0654918043244101	0.999925535389766	RPL8	6132	ribosomal protein L8	ENSG00000161016
2355	706.758517389902	-0.187591219999675	0.280542855657809	-0.668672241037171	0.503704578721724	0.999925535389766	SYNGR3	9143	synaptogyrin 3	ENSG00000127561
2357	2335.95474314331	-0.0509754812450785	0.223114827479387	-0.228471956888603	0.819279354786735	0.999925535389766	ROBO2	6092	roundabout guidance receptor 2	ENSG00000185008
2358	925.534449386087	-0.0389957199842624	0.287588762174554	-0.13559542344215	0.892141123601655	0.999925535389766	NCBP2L	392517	nuclear cap binding protein subunit 2 like	ENSG00000170935
2359	203.275547124278	0.523931333738664	0.464244659033298	1.12856728353031	0.25908041854716	0.999925535389766	PANX1	24145	pannexin 1	ENSG00000110218
2360	262.701229249373	-0.292007827141754	0.337606530335089	-0.864935363815161	0.387074266279866	0.999925535389766	LAMP2	3920	lysosomal associated membrane protein 2	ENSG00000005893
2361	1081.39448657051	-0.128476216929011	0.241179329579054	-0.532699950502595	0.594241300417091	0.999925535389766	NDUFAB1	4706	NADH:ubiquinone oxidoreductase subunit AB1	ENSG00000004779
2362	6.25310495374499	0.33306754132246	1.31860743378223	0.252590371318556	0.800584771372264	0.999925535389766	UCN	7349	urocortin	ENSG00000163794
2363	22.4832569796761	0.215955298545593	0.842642424899134	0.256283439053574	0.79773198405139	0.999925535389766	KCNN2	3781	potassium calcium-activated channel subfamily N member 2	ENSG00000080709
2364	6.05568517678724	0.747078498308915	1.40992665054139	0.529870470936945	0.596201740962491	0.999925535389766	TPRKB	51002	TP53RK binding protein	ENSG00000144034
2365	788.370946133496	-0.0285025838731709	0.267791543994798	-0.106435712823421	0.915236659259955	0.999925535389766	KIF23	9493	kinesin family member 23	ENSG00000137807
2366	611.839439053308	0.403997253669505	0.301685378128053	1.33913435306773	0.180526938751689	0.999925535389766	ZNF598	90850	zinc finger protein 598, E3 ubiquitin ligase	ENSG00000167962
2367	48.6768779211962	-0.361709807293291	0.544098229255739	-0.664787694288339	0.506186294540267	0.999925535389766	CNIH3	149111	cornichon family AMPA receptor auxiliary protein 3	ENSG00000143786
2368	79.0058025047768	-0.119642125233272	0.45732148424166	-0.261614923759082	0.793618337150435	0.999925535389766	SNX33	257364	sorting nexin 33	ENSG00000173548
2369	63.7250076045366	-0.358982435694448	0.569784413745296	-0.630032038494685	0.528673622746615	0.999925535389766	DIABLO	56616	diablo IAP-binding mitochondrial protein	ENSG00000184047
2372	167.578764863798	-0.318166904290316	0.326946979045839	-0.973145264161344	0.330481110234165	0.999925535389766	CCDC82	79780	coiled-coil domain containing 82	ENSG00000149231
2373	326.949705067919	-0.692530264030727	0.367744473828051	-1.88318333331241	0.0596755269138721	0.999925535389766	ANKH	56172	ANKH inorganic pyrophosphate transport regulator	ENSG00000154122
2374	88.2757953925717	-0.00936955073533772	0.436494068316581	-0.0214654709317657	0.982874347317623	0.999925535389766	NTNG1	22854	netrin G1	ENSG00000162631
2375	25.6029053128405	1.38345324931507	0.929545081924623	1.48831216066534	0.136668589410788	0.999925535389766	LIMS4	100288695	LIM zinc finger domain containing 4	ENSG00000256671
2376	1133.57314129795	0.117086299475473	0.276408757576447	0.423598371130083	0.671858743449496	0.999925535389766	ACVRL1	94	activin A receptor like type 1	ENSG00000139567
2377	399.412514575239	-0.050070986615971	0.327941808934326	-0.152682534681018	0.878648634568242	0.999925535389766	TBP	6908	TATA-box binding protein	ENSG00000112592
2378	49.7120074773889	-0.0232431965765674	0.522107922225396	-0.0445179925205832	0.964491510236985	0.999925535389766	JAGN1	84522	jagunal homolog 1	ENSG00000171135
2379	259.317331842065	-0.281385014671646	0.335178063667769	-0.839509040635061	0.401183718118789	0.999925535389766	CDH4	1002	cadherin 4	ENSG00000179242
2380	525.726046313081	0.477976338018053	0.339345494994895	1.40852418867456	0.1589759096146	0.999925535389766	ARHGAP4	393	Rho GTPase activating protein 4	ENSG00000089820
2381	1107.99383599291	-0.202110702614713	0.273025044354837	-0.740264333963588	0.459139617833582	0.999925535389766	DNM1L	10059	dynamin 1 like	ENSG00000087470
2382	1563.05270957071	-0.616761339509289	0.299813238042066	-2.05715179068495	0.0396716271968958	0.999925535389766	TSPAN18	90139	tetraspanin 18	ENSG00000157570
2383	1285.05224774778	0.35414508219731	0.281285774378627	1.2590223696155	0.208022252148513	0.999925535389766	KIF26A	26153	kinesin family member 26A	ENSG00000066735
2385	10693.9950397149	-0.214165612796322	0.230030871686853	-0.931029871016057	0.351838112716962	0.999925535389766	CALM2	805	calmodulin 2	ENSG00000143933
2386	1019.76220772766	0.505479015442531	0.30729541566156	1.64492859209862	0.099984537796416	0.999925535389766	GRIP1	23426	glutamate receptor interacting protein 1	ENSG00000155974
2387	1063.91435021985	0.0422973619209332	0.263634977536088	0.160439112883431	0.872535181035404	0.999925535389766	UBE2D4	51619	ubiquitin conjugating enzyme E2 D4 (putative)	ENSG00000078967
2391	31.3474100080417	0.564524900996889	0.758397804871483	0.744365156875095	0.456655592392937	0.999925535389766	DMRT2	10655	doublesex and mab-3 related transcription factor 2	ENSG00000173253
2394	2280.921806942	-0.185036226651657	0.228248528600333	-0.81067872720292	0.417550192807917	0.999925535389766	GORASP2	26003	golgi reassembly stacking protein 2	ENSG00000115806
2395	4676.0845512827	-0.391634264703913	0.350216490143157	-1.11826334774763	0.263454535928334	0.999925535389766	RPL27	6155	ribosomal protein L27	ENSG00000131469
2396	25.5183861122572	0.814224283950947	0.684767094351804	1.18905287749214	0.23441885982628	0.999925535389766	WAS	7454	WASP actin nucleation promoting factor	ENSG00000015285
2397	80.85167558164	0.537346814379922	0.459980208840568	1.1681955093989	0.242727911451317	0.999925535389766	WDR91	29062	WD repeat domain 91	ENSG00000105875
2398	8.59377393489212	0.785890331469852	1.6566065778842	0.474397688601228	0.635216341009635	0.999925535389766	FBLN2	2199	fibulin 2	ENSG00000163520
2399	8.31142181742213	-0.0858574667794811	1.22128046097997	-0.0703011875835534	0.943953937292828	0.999925535389766	SLC50A1	55974	solute carrier family 50 member 1	ENSG00000169241
2400	414.63950028496	-0.476552215320003	0.300601973544472	-1.58532630275463	0.112892215914629	0.999925535389766	RNASEK-C17orf49	100529209	RNASEK-C17orf49 readthrough	ENSG00000161939
2402	1236.15935619107	-0.417068744151832	0.275853422283589	-1.51192158755626	0.130553811531804	0.999925535389766	ATP6V0A1	535	ATPase H+ transporting V0 subunit a1	ENSG00000033627
2403	911.286330098427	0.112362986346892	0.234793648366155	0.478560587685339	0.632251262142557	0.999925535389766	MPP3	4356	MAGUK p55 scaffold protein 3	ENSG00000161647
2404	2008.73292634083	0.329751248961578	0.247768892614013	1.33088236171472	0.183227721822017	0.999925535389766	CBLB	868	Cbl proto-oncogene B	ENSG00000114423
2405	194.288340286703	0.0605347460772222	0.350172421100218	0.172871255500436	0.862752626240296	0.999925535389766	PCMT1	5110	protein-L-isoaspartate (D-aspartate) O-methyltransferase	ENSG00000120265
2407	2237.18774736382	0.0948036861054731	0.23684534866037	0.400276748695704	0.688952691501847	0.999925535389766	RBBP7	5931	RB binding protein 7, chromatin remodeling factor	ENSG00000102054
2408	259.823758292235	-0.162909613032861	0.367240004324024	-0.443605302022387	0.657327971753823	0.999925535389766	NSRP1	84081	nuclear speckle splicing regulatory protein 1	ENSG00000126653
2409	342.242890369986	0.182200648800083	0.304953901345536	0.597469479800606	0.550193977812262	0.999925535389766	CBLL2	158506	Cbl proto-oncogene like 2	ENSG00000175809
2410	114.431085915734	0.0778052843351462	0.475604353566338	0.163592456107099	0.87005198384997	0.999925535389766	CD2AP	23607	CD2 associated protein	ENSG00000198087
2411	27.3147585694347	-0.424469820853021	0.690463577727181	-0.614760625390641	0.538712815956316	0.999925535389766	ERO1A	30001	endoplasmic reticulum oxidoreductase 1 alpha	ENSG00000197930
2412	19.9459034350307	-1.06429680133111	0.853827792173585	-1.24650053686088	0.212580692236866	0.999925535389766	PYCR3	65263	pyrroline-5-carboxylate reductase 3	ENSG00000104524
2413	2844.46873103006	-0.086019042741031	0.229711770687839	-0.374465106787777	0.708058312066433	0.999925535389766	PRPF19	27339	pre-mRNA processing factor 19	ENSG00000110107
2414	259.949512658561	-0.207697040856354	0.33190688646167	-0.625769001271808	0.531466467012253	0.999925535389766	CDKL5	6792	cyclin dependent kinase like 5	ENSG00000008086
2415	148.083948774429	-0.0201656780156527	0.447180456749018	-0.0450951684298913	0.964031452541061	0.999925535389766	ST3GAL3	6487	ST3 beta-galactoside alpha-2,3-sialyltransferase 3	ENSG00000126091
2416	2571.34681371784	0.110132793268377	0.215693747782454	0.51059798626827	0.609632586229553	0.999925535389766	FZR1	51343	fizzy and cell division cycle 20 related 1	ENSG00000105325
2417	17.1714596884122	1.44258181074306	0.960155997781054	1.50244524231156	0.132982159557591	0.999925535389766	ADM	133	adrenomedullin	ENSG00000148926
2418	12680.8522119975	-0.0822987788666296	0.216425686214503	-0.380263453502751	0.703749861363619	0.999925535389766	MAB21L2	10586	mab-21 like 2	ENSG00000181541
2419	9.79896969268508	0.943513559527134	1.3476963290591	0.700093588728442	0.48386885946353	0.999925535389766	PLXNB3	5365	plexin B3	ENSG00000198753
2420	112.580798114177	0.794108276551094	0.456032578412599	1.74134111057438	0.081623804097111	0.999925535389766	SACM1L	22908	SAC1 like phosphatidylinositide phosphatase	ENSG00000211456
2421	1961.15706305832	-0.281710499992914	0.299370049147464	-0.941010968849955	0.346699238109172	0.999925535389766	UBE2G1	7326	ubiquitin conjugating enzyme E2 G1	ENSG00000132388
2424	13857.0995822712	-0.0502146995088213	0.204560308289952	-0.24547626041727	0.806087687384167	0.999925535389766	ZC4H2	55906	zinc finger C4H2-type containing	ENSG00000126970
2425	3690.46782502972	-0.146521834488537	0.210486597691449	-0.696110042613367	0.486359917768268	0.999925535389766	PSMC5	5705	proteasome 26S subunit, ATPase 5	ENSG00000087191
2426	661.88262925838	-0.278709672102505	0.299540116619664	-0.930458581801222	0.352133699307736	0.999925535389766	U2AF1	7307	U2 small nuclear RNA auxiliary factor 1	ENSG00000160201
2427	47.1359834054972	0.39497408403102	0.533400918846861	0.740482571505311	0.45900723257038	0.999925535389766	COMT	1312	catechol-O-methyltransferase	ENSG00000093010
2428	493.90302666911	0.129316912165418	0.275674140047519	0.469093372860896	0.63900289585106	0.999925535389766	PGD	5226	phosphogluconate dehydrogenase	ENSG00000142657
2429	27.6327119813546	-0.0970744766835288	0.757369799894122	-0.128173154906757	0.898011944097992	0.999925535389766	MFGE8	4240	milk fat globule EGF and factor V/VIII domain containing	ENSG00000140545
2430	204.562503357104	-0.121643821207652	0.353383237088	-0.344226348171009	0.730676068750117	0.999925535389766	LSG1	55341	large 60S subunit nuclear export GTPase 1	ENSG00000041802
2431	419.439072355532	-0.213388376701277	0.487419227512532	-0.437792283636966	0.661536865105742	0.999925535389766	FOSL1	8061	FOS like 1, AP-1 transcription factor subunit	ENSG00000175592
2432	66.1043283222227	-0.0363951683893473	0.585441505088799	-0.0621670449959419	0.950429805992418	0.999925535389766	FCHO1	23149	FCH and mu domain containing endocytic adaptor 1	ENSG00000130475
2434	1722.99454130941	-0.0632489022423701	0.226088944696945	-0.27975229981789	0.779667550173631	0.999925535389766	NDUFS3	4722	NADH:ubiquinone oxidoreductase core subunit S3	ENSG00000213619
2435	4030.16219937822	-0.162856955035195	0.212931092065168	-0.764834075924207	0.444370353745656	0.999925535389766	DHX15	1665	DEAH-box helicase 15	ENSG00000109606
2436	232.54213393142	-0.0422691777641185	0.349684237744265	-0.120878132902951	0.903787562565492	0.999925535389766	THOC7	80145	THO complex subunit 7	ENSG00000163634
2437	5.93155849029097	2.41163430254209	1.63790122648441	1.47239300120583	0.140914782029695	0.999925535389766	FOXF1	2294	forkhead box F1	ENSG00000103241
2438	484.565897183668	0.0704280355514439	0.282606637012957	0.249208710368026	0.803199342044981	0.999925535389766	PPIL1	51645	peptidylprolyl isomerase like 1	ENSG00000137168
2439	15.8593068265011	-2.24273549633364	1.23662911268752	-1.81358781976237	0.0697412070551382	0.999925535389766	SLC24A4	123041	solute carrier family 24 member 4	ENSG00000140090
2440	17655.9016066736	-0.116017607563574	0.207001212977863	-0.560468249893693	0.575160090272645	0.999925535389766	HDAC1	3065	histone deacetylase 1	ENSG00000116478
2441	1255.89783554952	0.0673684193205939	0.259180279502713	0.259928801102665	0.794918694565985	0.999925535389766	FUT8	2530	fucosyltransferase 8	ENSG00000033170
2442	288.680852754981	-0.252063696867083	0.306000181611421	-0.823737082571964	0.410088964192518	0.999925535389766	RACGAP1	29127	Rac GTPase activating protein 1	ENSG00000161800
2443	44.3975863514669	-0.0806277010690399	0.615403484053212	-0.131015997078866	0.895762652647392	0.999925535389766	CHD1L	9557	chromodomain helicase DNA binding protein 1 like	ENSG00000131778
2444	312.810125137941	0.210453421724053	0.31749635559323	0.662853031275993	0.507424685570242	0.999925535389766	GPC4	2239	glypican 4	ENSG00000076716
2447	8.55648225533154	1.63194451144938	1.62568269767319	1.00385180563535	0.315450049429527	0.999925535389766	KLF3	51274	KLF transcription factor 3	ENSG00000109787
2448	486.750971822259	1.41481678377982	1.10097083418796	1.28506290979391	0.198770301290538	0.999925535389766	ADAM7	8756	ADAM metallopeptidase domain 7	ENSG00000069206
2449	17.5632886977202	0.335148681298323	0.974318031575701	0.343982837673967	0.730859192968279	0.999925535389766	KLF5	688	KLF transcription factor 5	ENSG00000102554
2450	21.5069307335482	-1.43772222488723	1.18249268521941	-1.21584026933787	0.224045775355683	0.999925535389766	MC4R	4160	melanocortin 4 receptor	ENSG00000166603
2451	605.84974925163	-0.0766389541185086	0.270220442338235	-0.283616418711133	0.776704353269194	0.999925535389766	PRPS1	5631	phosphoribosyl pyrophosphate synthetase 1	ENSG00000147224
2452	7.07402465628151	-1.08879549486343	1.52580656799914	-0.713586844950612	0.475482694441143	0.999925535389766	SLC4A8	9498	solute carrier family 4 member 8	ENSG00000050438
2453	843.994678185545	-0.181138157602201	0.260101347385167	-0.696413761109688	0.486169747541608	0.999925535389766	SOX6	55553	SRY-box transcription factor 6	ENSG00000110693
2454	1425.72286002347	0.0623778665708183	0.227248467046567	0.274491913549568	0.783706617118281	0.999925535389766	GAD2	2572	glutamate decarboxylase 2	ENSG00000136750
2455	2107.40052580888	-0.11553246930851	0.232676520223735	-0.496536862410601	0.61951568634095	0.999925535389766	ZNF207	7756	zinc finger protein 207	ENSG00000010244
2457	11.302466422171	-0.343270094391306	1.01620068560911	-0.337797542604046	0.735515761869733	0.999925535389766	ALPL	249	alkaline phosphatase, biomineralization associated	ENSG00000162551
2459	19.7074130733617	0.360450291982864	0.812802750149202	0.443465886301072	0.65742878875516	0.999925535389766	PHACTR4	65979	phosphatase and actin regulator 4	ENSG00000204138
2462	26.2769162412911	0.235549802718434	0.916395331521253	0.257039505349085	0.797148276473718	0.999925535389766	FSTL1	11167	follistatin like 1	ENSG00000163430
2463	45.5614360466186	0.158457153279703	0.573220781953037	0.276433022438263	0.782215496219011	0.999925535389766	LPIN3	64900	lipin 3	ENSG00000132793
2465	1635.19401191744	0.0973253913636948	0.263963346913561	0.368707975943212	0.712345403054193	0.999925535389766	ZIC1	7545	Zic family member 1	ENSG00000152977
2466	9.88316034692803	-0.0749803669413895	1.15834835007903	-0.0647304128643804	0.948388647629708	0.999925535389766	CYP3A5	1577	cytochrome P450 family 3 subfamily A member 5	ENSG00000106258
2467	14.4953000936806	-1.8145894227829	1.04756181975293	-1.73220270972731	0.083237476759186	0.999925535389766	ITPRIP	85450	inositol 1,4,5-trisphosphate receptor interacting protein	ENSG00000148841
2468	5.44081767271531	-2.94584015207991	1.99276342795226	-1.47826887565225	0.139335824967384	0.999925535389766	ANKRD33B	651746	ankyrin repeat domain 33B	ENSG00000164236
2469	19.281647983988	-0.380267094902837	0.798039454999639	-0.47650162221993	0.633717051910996	0.999925535389766	C1QL2	165257	complement C1q like 2	ENSG00000144119
2470	1024.63709981923	0.119044153248455	0.236762676224987	0.502799491653537	0.615105251088031	0.999925535389766	TUBG1	7283	tubulin gamma 1	ENSG00000131462
2471	97.5194693156187	-0.906697269128482	0.467959586203851	-1.93755464330527	0.0526775806468137	0.999925535389766	RASL11B	65997	RAS like family 11 member B	ENSG00000128045
2472	139.698371386909	0.0312050498494158	0.415325237594387	0.0751340083019253	0.940108089574096	0.999925535389766	RGS6	9628	regulator of G protein signaling 6	ENSG00000182732
[truncated: 10,998 more rows]
