# Supplementary material for: Neuro-Transcriptomic Responses to Polypharmacological Agents in Danio rerio: Implications for Translational Drug Repurposing in Neurodevelopmental Disorders
Source: Brain Sci. 2026 Mar 18;16(3):323. doi: 10.3390/brainsci16030323 (PMC13025160; doi:10.3390/brainsci16030323)
Supplement: Supplementary file 1 [file brainsci-16-00323-s001.zip › Supplementary_Table_S5.csv]

	p.geomean	stat.mean	p.val	q.val	set.size	exp1
hsa04670 Leukocyte transendothelial migration	0.017970382898622	2.11449360826009	0.017970382898622	0.958842099595257	87	0.017970382898622
hsa04510 Focal adhesion	0.0224926292262425	2.01461197949417	0.0224926292262425	0.958842099595257	168	0.0224926292262425
hsa00010 Glycolysis / Gluconeogenesis	0.0335405351471464	1.85946872967566	0.0335405351471464	0.958842099595257	48	0.0335405351471464
hsa00591 Linoleic acid metabolism	0.0344431609032253	1.95165506149185	0.0344431609032253	0.958842099595257	11	0.0344431609032253
hsa00592 alpha-Linolenic acid metabolism	0.0391472613256643	1.85566415939421	0.0391472613256644	0.958842099595257	13	0.0391472613256643
hsa04260 Cardiac muscle contraction	0.0475181512094499	1.68746267230736	0.0475181512094499	0.958842099595257	71	0.0475181512094499
hsa04360 Axon guidance	0.0542839612947846	1.61007406363363	0.0542839612947846	0.958842099595257	158	0.0542839612947846
hsa04152 AMPK signaling pathway	0.0547064083146392	1.60819555591269	0.0547064083146392	0.958842099595257	102	0.0547064083146392
hsa00260 Glycine, serine and threonine metabolism	0.0598596197560331	1.5806484470879	0.0598596197560331	0.958842099595257	31	0.0598596197560331
hsa04520 Adherens junction	0.0620717944623417	1.54624788920823	0.0620717944623417	0.958842099595257	77	0.0620717944623417
hsa04010 MAPK signaling pathway	0.0688997989920236	1.48641716237167	0.0688997989920236	0.958842099595257	251	0.0688997989920235
hsa04666 Fc gamma R-mediated phagocytosis	0.0854624120803661	1.37621702844484	0.0854624120803661	0.958842099595257	75	0.0854624120803661
hsa00512 Mucin type O-glycan biosynthesis	0.0925200136140923	1.34358316195109	0.0925200136140923	0.958842099595257	27	0.0925200136140923
hsa00670 One carbon pool by folate	0.0956889203493794	1.32288488014569	0.0956889203493794	0.958842099595257	31	0.0956889203493794
hsa04144 Endocytosis	0.103736708447585	1.26286981302541	0.103736708447585	0.958842099595257	200	0.103736708447585
hsa00051 Fructose and mannose metabolism	0.117006557809456	1.20727993328864	0.117006557809456	0.958842099595257	29	0.117006557809456
hsa04261 Adrenergic signaling in cardiomyocytes	0.122691515913329	1.16561523455308	0.122691515913329	0.958842099595257	123	0.122691515913329
hsa04810 Regulation of actin cytoskeleton	0.125227357677864	1.15100902032437	0.125227357677864	0.958842099595257	191	0.125227357677864
hsa04972 Pancreatic secretion	0.128033040602286	1.14115718903039	0.128033040602286	0.958842099595257	64	0.128033040602286
hsa00514 Other types of O-glycan biosynthesis	0.131430821780374	1.12743183547074	0.131430821780374	0.958842099595257	42	0.131430821780374
hsa04530 Tight junction	0.133162284477302	1.11409857492976	0.133162284477302	0.958842099595257	127	0.133162284477302
hsa04310 Wnt signaling pathway	0.155033838064859	1.01688547464114	0.155033838064859	0.958842099595257	144	0.155033838064859
hsa00511 Other glycan degradation	0.169047056071307	0.979933528653523	0.169047056071307	0.958842099595257	15	0.169047056071307
hsa04066 HIF-1 signaling pathway	0.176891775164254	0.930013106511451	0.176891775164254	0.958842099595257	86	0.176891775164254
hsa04977 Vitamin digestion and absorption	0.179318984160679	0.928159523391875	0.179318984160679	0.958842099595257	22	0.179318984160679
hsa04657 IL-17 signaling pathway	0.188952021269326	0.885555082506123	0.188952021269326	0.958842099595257	55	0.188952021269326
hsa01200 Carbon metabolism	0.195507527056445	0.859879726645175	0.195507527056445	0.958842099595257	100	0.195507527056445
hsa04215 Apoptosis - multiple species	0.195930778882127	0.864824001414211	0.195930778882127	0.958842099595257	23	0.195930778882127
hsa00590 Arachidonic acid metabolism	0.204033435549279	0.83391684616755	0.204033435549279	0.958842099595257	34	0.204033435549279
hsa00565 Ether lipid metabolism	0.20696800560183	0.822233299511169	0.20696800560183	0.958842099595257	35	0.20696800560183
hsa00532 Glycosaminoglycan biosynthesis - chondroitin sulfate / dermatan sulfate	0.215496207536156	0.79702178420808	0.215496207536156	0.958842099595257	19	0.215496207536156
hsa04614 Renin-angiotensin system	0.217958756925972	0.790477328118586	0.217958756925972	0.958842099595257	15	0.217958756925972
hsa04136 Autophagy - other	0.218008688453272	0.788787631999415	0.218008688453272	0.958842099595257	29	0.218008688453272
hsa04340 Hedgehog signaling pathway	0.221191575098029	0.773936287135694	0.221191575098029	0.958842099595257	45	0.221191575098029
hsa04512 ECM-receptor interaction	0.222129127287334	0.767573704146261	0.222129127287334	0.958842099595257	65	0.222129127287334
hsa04210 Apoptosis	0.233768327365905	0.727915491187596	0.233768327365905	0.958842099595257	100	0.233768327365905
hsa00030 Pentose phosphate pathway	0.234378230318607	0.732784782441726	0.234378230318607	0.958842099595257	23	0.234378230318607
hsa04664 Fc epsilon RI signaling pathway	0.236192454955133	0.721232639899572	0.236192454955133	0.958842099595257	53	0.236192454955133
hsa04964 Proximal tubule bicarbonate reclamation	0.238916755585627	0.719854497804907	0.238916755585627	0.958842099595257	17	0.238916755585627
hsa03450 Non-homologous end-joining	0.23965463533355	0.720275548804126	0.23965463533355	0.958842099595257	12	0.23965463533355
hsa04974 Protein digestion and absorption	0.242077423296236	0.701792564220973	0.242077423296235	0.958842099595257	65	0.242077423296235
hsa00620 Pyruvate metabolism	0.251536983679097	0.673632471757602	0.251536983679097	0.958842099595257	34	0.251536983679097
hsa00480 Glutathione metabolism	0.254816285764867	0.663597489991917	0.254816285764867	0.958842099595257	38	0.254816285764867
hsa00020 Citrate cycle (TCA cycle)	0.25655416014767	0.658357753663236	0.25655416014767	0.958842099595257	28	0.25655416014767
hsa04270 Vascular smooth muscle contraction	0.25779876633093	0.651422855313139	0.25779876633093	0.958842099595257	98	0.25779876633093
hsa04130 SNARE interactions in vesicular transport	0.259357607076241	0.649614263748111	0.259357607076241	0.958842099595257	28	0.259357607076241
hsa04623 Cytosolic DNA-sensing pathway	0.260945911596552	0.64332227713574	0.260945911596552	0.958842099595257	41	0.260945911596552
hsa04014 Ras signaling pathway	0.261812098024182	0.638382323987807	0.261812098024182	0.958842099595257	184	0.261812098024182
hsa04962 Vasopressin-regulated water reabsorption	0.26631037367046	0.627415497196998	0.26631037367046	0.958842099595257	33	0.26631037367046
hsa00100 Steroid biosynthesis	0.27087573352511	0.615918514940784	0.27087573352511	0.958842099595257	20	0.27087573352511
hsa04392 Hippo signaling pathway - multiple species	0.271796643746046	0.612202587846992	0.271796643746046	0.958842099595257	23	0.271796643746046
hsa00270 Cysteine and methionine metabolism	0.27692631502442	0.594511702892017	0.27692631502442	0.958842099595257	42	0.27692631502442
hsa01232 Nucleotide metabolism	0.281073213786617	0.581041436792368	0.281073213786617	0.958842099595257	73	0.281073213786617
hsa00515 Mannose type O-glycan biosynthesis	0.281265698387768	0.586791837114732	0.281265698387768	0.958842099595257	21	0.281265698387768
hsa00310 Lysine degradation	0.284018840860499	0.572925270399693	0.284018840860499	0.958842099595257	49	0.284018840860499
hsa00541 O-Antigen nucleotide sugar biosynthesis	0.285535178425786	0.573256222176954	0.285535178425786	0.958842099595257	15	0.285535178425786
hsa04622 RIG-I-like receptor signaling pathway	0.28865352707125	0.559357890181613	0.28865352707125	0.958842099595257	46	0.28865352707125
hsa04370 VEGF signaling pathway	0.291349611003301	0.551640601474739	0.291349611003301	0.958842099595257	43	0.291349611003301
hsa04020 Calcium signaling pathway	0.294399165372152	0.541053958374537	0.294399165372152	0.958842099595257	210	0.294399165372152
hsa04514 Cell adhesion molecules	0.301265927427168	0.521626144590132	0.301265927427168	0.958842099595257	97	0.301265927427168
hsa00980 Metabolism of xenobiotics by cytochrome P450	0.310032957537322	0.499563629940132	0.310032957537322	0.958842099595257	22	0.310032957537322
hsa00230 Purine metabolism	0.312056947284342	0.490759523152353	0.312056947284342	0.958842099595257	105	0.312056947284342
hsa00120 Primary bile acid biosynthesis	0.319540993576777	0.475230019596507	0.319540993576777	0.958842099595257	13	0.319540993576777
hsa04920 Adipocytokine signaling pathway	0.327246245130126	0.448652378141196	0.327246245130126	0.958842099595257	62	0.327246245130126
hsa00052 Galactose metabolism	0.330800210294674	0.441940213828936	0.330800210294674	0.958842099595257	23	0.330800210294674
hsa00513 Various types of N-glycan biosynthesis	0.331255028002963	0.439247451604636	0.331255028002964	0.958842099595257	39	0.331255028002963
hsa00561 Glycerolipid metabolism	0.345286520755442	0.399436789006434	0.345286520755442	0.958842099595257	49	0.345286520755442
hsa04216 Ferroptosis	0.348305674523033	0.391834688739961	0.348305674523033	0.958842099595257	32	0.348305674523033
hsa04668 TNF signaling pathway	0.352733866408986	0.378598241841211	0.352733866408986	0.958842099595257	86	0.352733866408986
hsa01040 Biosynthesis of unsaturated fatty acids	0.354941123440438	0.374817837043415	0.354941123440438	0.958842099595257	20	0.354941123440438
hsa04919 Thyroid hormone signaling pathway	0.356565450347128	0.36818247448394	0.356565450347128	0.958842099595257	100	0.356565450347128
hsa03018 RNA degradation	0.358038845626633	0.364464101126272	0.358038845626633	0.958842099595257	69	0.358038845626633
hsa04064 NF-kappa B signaling pathway	0.364770590181995	0.346493987095369	0.364770590181995	0.958842099595257	67	0.364770590181995
hsa04742 Taste transduction	0.368463661337017	0.337053671308088	0.368463661337017	0.958842099595257	44	0.368463661337017
hsa00563 Glycosylphosphatidylinositol (GPI)-anchor biosynthesis	0.381918811700472	0.302937743377034	0.381918811700472	0.958842099595257	26	0.381918811700472
hsa00601 Glycosphingolipid biosynthesis - lacto and neolacto series	0.387019472447339	0.290017523033545	0.387019472447339	0.958842099595257	16	0.387019472447339
hsa00790 Folate biosynthesis	0.387641321701178	0.287674824693875	0.387641321701178	0.958842099595257	19	0.387641321701178
hsa04015 Rap1 signaling pathway	0.409826801973971	0.228159571568189	0.409826801973971	0.958842099595257	179	0.409826801973971
hsa00604 Glycosphingolipid biosynthesis - ganglio series	0.410262921151032	0.229369438290916	0.410262921151032	0.958842099595257	13	0.410262921151032
hsa04640 Hematopoietic cell lineage	0.410858777278583	0.226207455885489	0.410858777278583	0.958842099595257	42	0.410858777278583
hsa00330 Arginine and proline metabolism	0.412253497063857	0.2225140536966	0.412253497063857	0.958842099595257	41	0.412253497063857
hsa02010 ABC transporters	0.412708054842879	0.221508619783035	0.412708054842879	0.958842099595257	33	0.412708054842879
hsa04922 Glucagon signaling pathway	0.414268754406576	0.216967365999278	0.414268754406576	0.958842099595257	85	0.414268754406576
hsa00785 Lipoic acid metabolism	0.416758938698083	0.213522162869259	0.416758938698083	0.958842099595257	14	0.416758938698083
hsa04072 Phospholipase D signaling pathway	0.419356691900605	0.203762325902358	0.419356691900605	0.958842099595257	120	0.419356691900605
hsa00533 Glycosaminoglycan biosynthesis - keratan sulfate	0.429491276729203	0.179963562709157	0.429491276729203	0.958842099595257	12	0.429491276729203
hsa03410 Base excision repair	0.43052984925616	0.17609963830882	0.43052984925616	0.958842099595257	39	0.43052984925616
hsa04145 Phagosome	0.433062759134988	0.168823290339349	0.433062759134988	0.958842099595257	91	0.433062759134988
hsa03015 mRNA surveillance pathway	0.44098958153958	0.148781508473023	0.44098958153958	0.958842099595257	69	0.44098958153958
hsa00040 Pentose and glucuronate interconversions	0.451222174890325	0.123751338310618	0.451222174890325	0.958842099595257	15	0.451222174890325
hsa04550 Signaling pathways regulating pluripotency of stem cells	0.45218207403847	0.120288766881195	0.45218207403847	0.958842099595257	118	0.45218207403847
hsa03420 Nucleotide excision repair	0.456000722275885	0.111006760472592	0.456000722275885	0.958842099595257	52	0.456000722275885
hsa00062 Fatty acid elongation	0.456950149078005	0.108725518741336	0.456950149078005	0.958842099595257	24	0.456950149078005
hsa04723 Retrograde endocannabinoid signaling	0.461191349585617	0.0975315041142745	0.461191349585617	0.958842099595257	127	0.461191349585617
hsa04726 Serotonergic synapse	0.46131582848164	0.0972743044649829	0.46131582848164	0.958842099595257	84	0.46131582848164
hsa04672 Intestinal immune network for IgA production	0.461381571747169	0.0978073258962497	0.461381571747169	0.958842099595257	16	0.461381571747169
hsa04540 Gap junction	0.467777682614095	0.0810035706201575	0.467777682614095	0.958842099595257	71	0.467777682614095
hsa04924 Renin secretion	0.469527452153725	0.0766494725796384	0.469527452153725	0.958842099595257	53	0.469527452153725
hsa04146 Peroxisome	0.470724976345889	0.0735777905267995	0.470724976345889	0.958842099595257	72	0.470724976345889
hsa04960 Aldosterone-regulated sodium reabsorption	0.475791251539279	0.0610315425062473	0.475791251539279	0.958842099595257	26	0.475791251539279
