# Supplementary material for: Neuro-Transcriptomic Responses to Polypharmacological Agents in Danio rerio: Implications for Translational Drug Repurposing in Neurodevelopmental Disorders
Source: Brain Sci. 2026 Mar 18;16(3):323. doi: 10.3390/brainsci16030323 (PMC13025160; doi:10.3390/brainsci16030323)
Supplement: Supplementary file 1 [file brainsci-16-00323-s001.zip › Supplementary_Table_S6.csv]

	p.geomean	stat.mean	p.val	q.val	set.size	exp1
hsa03010 Ribosome	0.00176292825098503	-2.96231434230604	0.00176292825098503	0.419576923734437	145	0.00176292825098503
hsa04744 Phototransduction	0.00903508889440428	-2.47108407188654	0.00903508889440429	0.683254577920574	20	0.00903508889440428
hsa04080 Neuroactive ligand-receptor interaction	0.0102154559655107	-2.32552697997956	0.0102154559655107	0.683254577920574	277	0.0102154559655107
hsa04978 Mineral absorption	0.0114832702171525	-2.31782715001413	0.0114832702171525	0.683254577920574	42	0.0114832702171525
hsa04630 JAK-STAT signaling pathway	0.027937902740509	-1.92485766662661	0.027937902740509	0.872429944908043	89	0.027937902740509
hsa00190 Oxidative phosphorylation	0.0300102426326675	-1.895914700282	0.0300102426326675	0.872429944908043	102	0.0300102426326675
hsa00220 Arginine biosynthesis	0.0435137102829026	-1.76822809924754	0.0435137102829026	0.872429944908043	19	0.0435137102829026
hsa04613 Neutrophil extracellular trap formation	0.0495721009771475	-1.65806949928403	0.0495721009771475	0.872429944908043	91	0.0495721009771475
hsa04979 Cholesterol metabolism	0.0526959777688715	-1.63671473852669	0.0526959777688716	0.872429944908043	44	0.0526959777688715
hsa04061 Viral protein interaction with cytokine and cytokine receptor	0.0544928775775201	-1.62964649928689	0.0544928775775201	0.872429944908043	30	0.0544928775775201
hsa04060 Cytokine-cytokine receptor interaction	0.0550668080233254	-1.60418863895926	0.0550668080233254	0.872429944908043	113	0.0550668080233254
hsa03050 Proteasome	0.0550723870454142	-1.62148343757497	0.0550723870454143	0.872429944908043	41	0.0550723870454142
hsa04062 Chemokine signaling pathway	0.0577641823863203	-1.57946211409753	0.0577641823863203	0.872429944908043	126	0.0577641823863203
hsa04612 Antigen processing and presentation	0.0678737837597851	-1.50981542329671	0.0678737837597852	0.872429944908043	35	0.0678737837597851
hsa04714 Thermogenesis	0.0851710635240735	-1.37443093482943	0.0851710635240735	0.872429944908043	188	0.0851710635240734
hsa03040 Spliceosome	0.0880595120445592	-1.3602033379655	0.0880595120445592	0.872429944908043	119	0.0880595120445592
hsa00350 Tyrosine metabolism	0.0884968149663173	-1.37031115122728	0.0884968149663173	0.872429944908043	25	0.0884968149663173
hsa04918 Thyroid hormone synthesis	0.092734849940346	-1.33248473668057	0.0927348499403461	0.872429944908043	56	0.092734849940346
hsa04115 p53 signaling pathway	0.0974573961858284	-1.30428512691056	0.0974573961858284	0.872429944908043	61	0.0974573961858284
hsa04917 Prolactin signaling pathway	0.098054938925905	-1.30020664608285	0.0980549389259049	0.872429944908043	59	0.0980549389259049
hsa04621 NOD-like receptor signaling pathway	0.105420787557953	-1.25500285665727	0.105420787557952	0.872429944908043	110	0.105420787557953
hsa04966 Collecting duct acid secretion	0.105646172953918	-1.27694910029383	0.105646172953918	0.872429944908043	18	0.105646172953918
hsa00630 Glyoxylate and dicarboxylate metabolism	0.106467477379831	-1.26022565939472	0.106467477379831	0.872429944908043	29	0.106467477379831
hsa00340 Histidine metabolism	0.111467041203123	-1.24293755032668	0.111467041203123	0.872429944908043	17	0.111467041203123
hsa04740 Olfactory transduction	0.112999121226853	-1.22300307923059	0.112999121226853	0.872429944908043	32	0.112999121226853
hsa04928 Parathyroid hormone synthesis, secretion and action	0.129073223519668	-1.13421136445502	0.129073223519668	0.872429944908043	96	0.129073223519668
hsa04024 cAMP signaling pathway	0.143881709709862	-1.06457375453317	0.143881709709862	0.872429944908043	186	0.143881709709862
hsa04713 Circadian entrainment	0.144898465953836	-1.06211626926234	0.144898465953836	0.872429944908043	81	0.144898465953836
hsa04710 Circadian rhythm	0.148598569129495	-1.05670064535973	0.148598569129495	0.872429944908043	29	0.148598569129495
hsa00860 Porphyrin metabolism	0.157336197888938	-1.01569902083714	0.157336197888938	0.872429944908043	26	0.157336197888938
hsa04720 Long-term potentiation	0.157969875131257	-1.00779240721603	0.157969875131257	0.872429944908043	52	0.157969875131257
hsa04925 Aldosterone synthesis and secretion	0.159632864540207	-0.999152649891077	0.159632864540207	0.872429944908043	82	0.159632864540207
hsa04976 Bile secretion	0.16351329091812	-0.984948340281636	0.16351329091812	0.872429944908043	51	0.16351329091812
hsa00380 Tryptophan metabolism	0.166264317572419	-0.975822305044303	0.166264317572419	0.872429944908043	36	0.166264317572419
hsa04211 Longevity regulating pathway	0.167078954066214	-0.96940300610742	0.167078954066214	0.872429944908043	75	0.167078954066214
hsa04659 Th17 cell differentiation	0.169003234672773	-0.962166053223336	0.169003234672773	0.872429944908043	58	0.169003234672773
hsa04658 Th1 and Th2 cell differentiation	0.169686635770783	-0.959997302772106	0.169686635770783	0.872429944908043	51	0.169686635770783
hsa00760 Nicotinate and nicotinamide metabolism	0.179187914144317	-0.926279455761578	0.179187914144317	0.872429944908043	30	0.179187914144317
hsa04935 Growth hormone synthesis, secretion and action	0.191623748405418	-0.873874878992255	0.191623748405418	0.872429944908043	100	0.191623748405418
hsa04371 Apelin signaling pathway	0.198279084792201	-0.8494609790012	0.198279084792201	0.872429944908043	110	0.198279084792201
hsa04724 Glutamatergic synapse	0.200260122727399	-0.842665878545004	0.200260122727399	0.872429944908043	96	0.200260122727399
hsa00240 Pyrimidine metabolism	0.200992554571917	-0.841814336896357	0.200992554571917	0.872429944908043	49	0.200992554571917
hsa00830 Retinol metabolism	0.202147126222887	-0.842165589219813	0.202147126222887	0.872429944908043	24	0.202147126222887
hsa04728 Dopaminergic synapse	0.212523982924567	-0.799237883178083	0.212523982924567	0.872429944908043	108	0.212523982924567
hsa00500 Starch and sucrose metabolism	0.21529184757591	-0.796127937320977	0.21529184757591	0.872429944908043	25	0.21529184757591
hsa04915 Estrogen signaling pathway	0.219190279474652	-0.776723561627393	0.219190279474652	0.872429944908043	89	0.219190279474652
hsa04722 Neurotrophin signaling pathway	0.219212116801703	-0.776613382836359	0.219212116801703	0.872429944908043	98	0.219212116801703
hsa00650 Butanoate metabolism	0.21925477479604	-0.783376066607696	0.21925477479604	0.872429944908043	20	0.21925477479604
hsa04068 FoxO signaling pathway	0.222962440576498	-0.763601983473304	0.222962440576498	0.872429944908043	113	0.222962440576498
hsa04022 cGMP-PKG signaling pathway	0.227806279610814	-0.747277629630102	0.227806279610814	0.872429944908043	131	0.227806279610814
hsa04927 Cortisol synthesis and secretion	0.230661381092286	-0.739570846464365	0.230661381092286	0.872429944908043	55	0.230661381092286
hsa04611 Platelet activation	0.231830223409522	-0.73437060606653	0.231830223409522	0.872429944908043	100	0.231830223409522
hsa04218 Cellular senescence	0.235058132398476	-0.723419977807329	0.235058132398476	0.872429944908043	126	0.235058132398476
hsa04913 Ovarian steroidogenesis	0.236055566624821	-0.723862193988719	0.236055566624821	0.872429944908043	36	0.236055566624821
hsa00053 Ascorbate and aldarate metabolism	0.239246578262626	-0.720617266945431	0.239246578262626	0.872429944908043	13	0.239246578262626
hsa04213 Longevity regulating pathway - multiple species	0.239829896166669	-0.710309007441303	0.239829896166669	0.872429944908043	47	0.239829896166669
hsa04114 Oocyte meiosis	0.243736030343926	-0.695730998339622	0.243736030343926	0.872429944908043	95	0.243736030343926
hsa04911 Insulin secretion	0.253438959835975	-0.665658994442213	0.253438959835975	0.872429944908043	67	0.253438959835975
hsa03440 Homologous recombination	0.254082134415212	-0.665544540093021	0.254082134415212	0.872429944908043	37	0.254082134415212
hsa03320 PPAR signaling pathway	0.258166228738787	-0.651260580325828	0.258166228738786	0.872429944908043	59	0.258166228738787
hsa04970 Salivary secretion	0.259321906268321	-0.647437156741787	0.259321906268321	0.872429944908043	61	0.259321906268321
hsa03250 Viral life cycle - HIV-1	0.26407829684583	-0.633950901551382	0.26407829684583	0.872429944908043	46	0.26407829684583
hsa04750 Inflammatory mediator regulation of TRP channels	0.268424245321963	-0.619077558120509	0.268424245321963	0.872429944908043	74	0.268424245321963
hsa03022 Basal transcription factors	0.273222953570901	-0.606885019162506	0.273222953570901	0.872429944908043	37	0.273222953570901
hsa03060 Protein export	0.288542672342538	-0.564325220991394	0.288542672342538	0.872429944908043	26	0.288542672342538
hsa04912 GnRH signaling pathway	0.290399055357763	-0.553480097333706	0.290399055357763	0.872429944908043	74	0.290399055357763
hsa04721 Synaptic vesicle cycle	0.290994658324037	-0.551926626090233	0.290994658324037	0.872429944908043	68	0.290994658324037
hsa04070 Phosphatidylinositol signaling system	0.291052321514313	-0.551432261311289	0.291052321514313	0.872429944908043	83	0.291052321514313
hsa00640 Propanoate metabolism	0.300296613653456	-0.527560826711155	0.300296613653456	0.872429944908043	26	0.300296613653456
hsa01210 2-Oxocarboxylic acid metabolism	0.30137894156799	-0.523302228218216	0.30137894156799	0.872429944908043	30	0.30137894156799
hsa03008 Ribosome biogenesis in eukaryotes	0.301924071610924	-0.521003706468549	0.301924071610924	0.872429944908043	64	0.301924071610924
hsa00534 Glycosaminoglycan biosynthesis - heparan sulfate / heparin	0.305984284786785	-0.512374761400533	0.305984284786785	0.872429944908043	20	0.305984284786785
hsa04660 T cell receptor signaling pathway	0.310910441982431	-0.494158041558412	0.310910441982431	0.872429944908043	88	0.310910441982431
hsa04725 Cholinergic synapse	0.31118337809913	-0.493287043104898	0.31118337809913	0.872429944908043	99	0.31118337809913
hsa04350 TGF-beta signaling pathway	0.31137335359382	-0.492851358636095	0.31137335359382	0.872429944908043	88	0.31137335359382
hsa04141 Protein processing in endoplasmic reticulum	0.314792430440511	-0.483082871393155	0.314792430440511	0.872429944908043	141	0.314792430440511
hsa04662 B cell receptor signaling pathway	0.315845760658495	-0.480646631863309	0.315845760658495	0.872429944908043	58	0.315845760658495
hsa00510 N-Glycan biosynthesis	0.316242820655592	-0.480036239578822	0.316242820655592	0.872429944908043	52	0.316242820655592
hsa04961 Endocrine and other factor-regulated calcium reabsorption	0.321948592580048	-0.463978040233387	0.321948592580048	0.872429944908043	42	0.321948592580048
hsa04620 Toll-like receptor signaling pathway	0.323231774496379	-0.459768421537098	0.323231774496379	0.872429944908043	65	0.323231774496379
hsa04217 Necroptosis	0.324791637726923	-0.455112992100296	0.324791637726923	0.872429944908043	90	0.324791637726923
hsa00564 Glycerophospholipid metabolism	0.327829267228976	-0.44672257205483	0.327829267228976	0.872429944908043	84	0.327829267228976
hsa04973 Carbohydrate digestion and absorption	0.328830257218765	-0.445352591622639	0.328830257218765	0.872429944908043	35	0.328830257218765
hsa00982 Drug metabolism - cytochrome P450	0.331364855072053	-0.440232190067891	0.331364855072053	0.872429944908043	17	0.331364855072053
hsa04650 Natural killer cell mediated cytotoxicity	0.334629277121004	-0.428286333437054	0.334629277121003	0.872429944908043	58	0.334629277121003
hsa03020 RNA polymerase	0.338915161116598	-0.419375968801426	0.338915161116599	0.872429944908043	28	0.338915161116598
hsa04971 Gastric acid secretion	0.3406099107269	-0.411934942037308	0.340609910726901	0.872429944908043	55	0.3406099107269
hsa00910 Nitrogen metabolism	0.347215783211924	-0.398704041892873	0.347215783211924	0.872429944908043	11	0.347215783211924
hsa00140 Steroid hormone biosynthesis	0.348566807044372	-0.39113310480351	0.348566807044372	0.872429944908043	30	0.348566807044372
hsa04625 C-type lectin receptor signaling pathway	0.348731479234633	-0.389479895691399	0.348731479234633	0.872429944908043	78	0.348731479234633
hsa04916 Melanogenesis	0.358735650998753	-0.36243009084458	0.358735650998753	0.872429944908043	88	0.358735650998753
hsa00360 Phenylalanine metabolism	0.360831836864888	-0.36096272819502	0.360831836864888	0.872429944908043	12	0.360831836864888
hsa03460 Fanconi anemia pathway	0.3658970966666	-0.344285674250416	0.3658970966666	0.872429944908043	48	0.3658970966666
hsa00600 Sphingolipid metabolism	0.373165847910713	-0.324509520187284	0.373165847910713	0.872429944908043	49	0.373165847910713
hsa04120 Ubiquitin mediated proteolysis	0.373968910565851	-0.321876572237888	0.373968910565851	0.872429944908043	116	0.373968910565851
hsa04730 Long-term depression	0.377179496824392	-0.313807874437866	0.377179496824392	0.872429944908043	49	0.377179496824392
hsa01240 Biosynthesis of cofactors	0.383848003789944	-0.295735318479364	0.383848003789944	0.872429944908043	118	0.383848003789944
hsa00562 Inositol phosphate metabolism	0.386685001174066	-0.288590283654061	0.386685001174066	0.872429944908043	70	0.386685001174066
hsa03430 Mismatch repair	0.387612434590574	-0.288904964660861	0.387612434590574	0.872429944908043	21	0.387612434590574
hsa00061 Fatty acid biosynthesis	0.399796615564501	-0.257161757526771	0.399796615564501	0.872429944908043	16	0.399796615564501
