# Supplementary material for: Neuro-Transcriptomic Responses to Polypharmacological Agents in Danio rerio: Implications for Translational Drug Repurposing in Neurodevelopmental Disorders
Source: Brain Sci. 2026 Mar 18;16(3):323. doi: 10.3390/brainsci16030323 (PMC13025160; doi:10.3390/brainsci16030323)
Supplement: Supplementary file 1 [file brainsci-16-00323-s001.zip › Supplementary_Table_S7.csv]

	baseMean	log2FoldChange	lfcSE	stat	pvalue	padj
ENSDARG00000036832	296.703762805708	7.57784978532376	0.625652068068479	12.1119231791532	9.13273903484402e-34	1.49594265390745e-29
ENSDARG00000035809	362.443351666232	4.10623475296078	0.415838168928788	9.87459800416726	5.36476323656956e-23	4.39374109075047e-19
ENSDARG00000036830	184.406326897114	4.32672682668852	0.442555904346172	9.77667857144688	1.41787227919177e-22	7.74158264438709e-19
ENSDARG00000001431	87.0426051211389	5.97846403380085	0.64561266800555	9.26014053018776	2.04163323303425e-20	8.36048808927527e-17
ENSDARG00000039007	207.559041108479	3.81693592883825	0.415851100225043	9.17861207238041	4.36683301913996e-20	1.43057449707025e-16
ENSDARG00000099420	186.504358581323	3.27289261487864	0.358555237623604	9.12800113190477	6.97756511174188e-20	1.90487527550553e-16
ENSDARG00000001950	360.272998682648	3.73783514532711	0.41786199699988	8.94514258813581	3.71469866465709e-19	8.6923948752976e-16
ENSDARG00000037618	312.219096533383	-3.7053623388284	0.423725514237799	-8.74472320953729	2.2356301022919e-18	4.57745263444266e-15
ENSDARG00000058358	277.54301179764	3.88972610243343	0.44739132120584	8.69423683040961	3.49168701837849e-18	6.35487037344884e-15
ENSDARG00000018404	231.195028160067	4.03146346969073	0.475020993385385	8.48691642228115	2.12192260716666e-17	3.20036699932607e-14
ENSDARG00000081270	1266.61461440425	-3.18952554203161	0.375882567334242	-8.48543087446621	2.14920860760603e-17	3.20036699932607e-14
ENSDARG00000042725	110.794180682901	3.50591323212151	0.415562981852376	8.43653882858832	3.26873118679065e-17	4.46181806996923e-14
ENSDARG00000091234	77.2375477211398	4.13113444110926	0.500607422901825	8.25224367861485	1.55448049742405e-16	1.9586454267543e-13
ENSDARG00000027355	81.7719322514323	6.25500248751638	0.759305266911824	8.23779678620715	1.75410788434368e-16	2.05230622468211e-13
ENSDARG00000103747	67.4132312091771	6.31776579406882	0.774617860365771	8.15597744039313	3.46367102546837e-16	3.6545262901944e-13
ENSDARG00000099860	105.950625968763	10.0800457877403	1.23646173250943	8.15233138455696	3.56974485000673e-16	3.6545262901944e-13
ENSDARG00000071445	86.2819286054408	5.67920151216635	0.705658112404772	8.04809214594376	8.40946254839448e-16	8.10276450251186e-13
ENSDARG00000011407	107.250161212781	3.05732217728293	0.383879616974519	7.96427328280332	1.66197591610081e-15	1.51239808365174e-12
ENSDARG00000013430	158.498800435242	3.22788112701479	0.412779336032978	7.81987092192258	5.28775291505623e-15	4.55859961834848e-12
ENSDARG00000020890	68.7985924301112	5.50154247875264	0.717903632566373	7.66334397708178	1.81153307238413e-14	1.48364558628261e-11
ENSDARG00000076128	103.953586534402	-3.06416686761997	0.402962698612193	-7.60409556063871	2.86903205690799e-14	2.23784500438823e-11
ENSDARG00000054616	81.9101790691121	3.89290323480104	0.515306611720328	7.55453771843672	4.20350140136212e-14	3.12969786155961e-11
ENSDARG00000096849	87.8076806085982	3.73293565078431	0.49645612587578	7.51916525191259	5.51270715548246e-14	3.92600622638273e-11
ENSDARG00000040565	3652.21497306569	7.26375455523787	0.970819122091302	7.48208846524424	7.31506744302813e-14	4.9925335298667e-11
ENSDARG00000116617	59.9059070812927	4.18253903423121	0.563213624017578	7.42620358576529	1.11758940879342e-13	7.32244580641448e-11
ENSDARG00000104267	170.795480770512	2.52887108900369	0.343102392635442	7.37060173080957	1.69859588447111e-13	1.0701154072168e-10
ENSDARG00000003081	273.333074037186	5.89294760203454	0.829656061724944	7.10288018601645	1.22183327246338e-12	7.23397631014643e-10
ENSDARG00000098631	156.497114550241	-2.45240080365414	0.345349079482538	-7.1012229345703	1.23657714703358e-12	7.23397631014643e-10
ENSDARG00000031164	55.5376278361489	4.65949096305638	0.667823424150028	6.9771301732741	3.01270546227064e-12	1.70165915420666e-09
ENSDARG00000057571	56.6099931136218	5.48118472644778	0.786443432859936	6.96958547484492	3.17876197573933e-12	1.73560403875368e-09
ENSDARG00000115988	886.474850897601	-2.61343235847433	0.378474112372146	-6.90518128728604	5.01393559825294e-12	2.56888415805355e-09
ENSDARG00000061249	59.4750086039412	6.76716741174363	0.980031639828877	6.90504993586252	5.01857710975052e-12	2.56888415805355e-09
ENSDARG00000027063	45.6652725310974	3.85387249770133	0.56254973467608	6.85072316302916	7.34775886115561e-12	3.64716030744633e-09
ENSDARG00000020133	103.482039856019	2.86507064533011	0.41909743994427	6.83628763208647	8.12716885625383e-12	3.91538311368934e-09
ENSDARG00000102415	40.1848474130404	4.73632642475135	0.705884207422812	6.70977814058727	1.949205439064e-11	9.12228145481953e-09
ENSDARG00000059259	53.7069357630912	4.05028689033972	0.605582933564391	6.68824477351136	2.25863134205163e-11	1.02767726063349e-08
ENSDARG00000038716	70.990298842139	7.64371185825205	1.14650793275484	6.66695069425788	2.61172784360519e-11	1.15621897508792e-08
ENSDARG00000055518	61.2188597903641	8.32214153880631	1.25778617231379	6.61649946707326	3.67804199861617e-11	1.58542968256139e-08
ENSDARG00000071586	162.565042867456	2.82569655345729	0.42908561349911	6.58539103750013	4.53689719387546e-11	1.90549682142769e-08
ENSDARG00000035458	42.6024064639778	5.60760991125377	0.853084431965488	6.5733351836394	4.92005296516076e-11	2.01476168923333e-08
ENSDARG00000037845	50.5490620490343	4.23818124984179	0.645247984463871	6.56829831613228	5.08935041655726e-11	2.03325755666361e-08
ENSDARG00000104587	45.7001129684707	5.21185320853338	0.796113808243897	6.54661827814533	5.88545401964111e-11	2.29532706766003e-08
ENSDARG00000026726	68.1371945655861	3.42947932257078	0.525011618692474	6.5321970037764	6.48118244596152e-11	2.46887833639186e-08
ENSDARG00000043457	1633.12569499726	6.98630247489353	1.07960033504797	6.47119331857476	9.72319394278308e-11	3.61967992688152e-08
ENSDARG00000111123	34.3453414070708	-5.19682642213172	0.806757125478681	-6.4416244468225	1.18201470580626e-10	4.30253352913478e-08
ENSDARG00000060457	57.0608092719644	8.2228732568088	1.28115381421399	6.41833413410528	1.37773604577741e-10	4.90593835431174e-08
ENSDARG00000103720	195.235155182559	1.84046635964366	0.287800189556234	6.39494491814449	1.60605240823128e-10	5.59726349932519e-08
ENSDARG00000053364	687.60942808985	-2.04994395020417	0.323131976262168	-6.34398357574176	2.23898708434061e-10	7.64054342531235e-08
ENSDARG00000114870	46.3128477406378	5.374564165035	0.853309023759901	6.29849681110048	3.00545908079297e-10	9.88038845890599e-08
ENSDARG00000017624	5563.77753236372	6.01044062984361	0.954348067300167	6.29795442122813	3.01599159307265e-10	9.88038845890599e-08
ENSDARG00000109310	44.3335444042851	5.23907534871501	0.83421075075261	6.28027790817657	3.37968353315866e-10	1.08547482888508e-07
ENSDARG00000026165	84.7192614746527	3.67658217058227	0.586592202765041	6.26769696776028	3.66426978668856e-10	1.1542449828069e-07
ENSDARG00000092035	54.9584692450217	3.52670897543289	0.567194683847678	6.21781034954129	5.04140357708174e-10	1.54167067224311e-07
ENSDARG00000035327	3987.39588789792	6.63483377574553	1.06774224869932	6.21389083725758	5.16884433306559e-10	1.54167067224311e-07
ENSDARG00000023188	27.8466532002678	8.15186607407093	1.31192729634301	6.21365688235486	5.17654987627418e-10	1.54167067224311e-07
ENSDARG00000021265	40.7496126853766	6.27362354583906	1.01652233878453	6.17165339754414	6.75795203850899e-10	1.97670097126388e-07
ENSDARG00000019353	343.505078352599	1.89461189343142	0.308092119265041	6.14949807204105	7.77285311124301e-10	2.23367252565194e-07
ENSDARG00000103813	96.6783586303154	-2.51391459049433	0.40950403913067	-6.13892501727477	8.30817689287371e-10	2.34634375009089e-07
ENSDARG00000105223	90.9893660958517	2.89196973804205	0.472345250580391	6.12257609129883	9.20744212690598e-10	2.55623562777491e-07
ENSDARG00000063572	57.9249294752143	2.86986809344271	0.471271075491413	6.08963342477614	1.13169514631888e-09	3.06655285043233e-07
ENSDARG00000087663	132.993150048582	-2.87249500343461	0.471944286501429	-6.08651293297501	1.15396340348576e-09	3.06655285043233e-07
ENSDARG00000024047	190.750639592856	2.4080777769135	0.395827120147675	6.08366040208437	1.17469281329341e-09	3.06655285043233e-07
ENSDARG00000098880	341.189757936931	-1.91727402398673	0.315184898594153	-6.08301359785484	1.17944340401243e-09	3.06655285043233e-07
ENSDARG00000015057	498.325594096271	-1.94058309556085	0.319292355758374	-6.07776246616251	1.21871101833919e-09	3.11913851256187e-07
ENSDARG00000039929	37.1257879700964	6.73196002575073	1.12137638326752	6.00330105591738	1.9334563463013e-09	4.87230999267928e-07
ENSDARG00000051886	1401.75367248107	-2.34154011940198	0.390738341753477	-5.99260392234376	2.06507385042616e-09	5.12513782878493e-07
ENSDARG00000000563	102.486886081861	3.46436735734649	0.581402378812902	5.95863980539601	2.54346003724383e-09	6.13732120646539e-07
ENSDARG00000042641	38.9077329597122	5.10416948705148	0.85664029398852	5.95835792790747	2.54785007350212e-09	6.13732120646539e-07
ENSDARG00000074656	49.0178749031395	7.13154834545089	1.19824358852727	5.95166826990171	2.65422937164825e-09	6.3009097257389e-07
ENSDARG00000103854	31.1510857852501	4.09815118746931	0.689455429403585	5.94404077869751	2.78080374658118e-09	6.50708076699996e-07
ENSDARG00000016350	149.694175436345	-1.86240971693848	0.314043498101531	-5.93041960173415	3.02161508402589e-09	6.97099367272451e-07
ENSDARG00000074322	39.9621647089686	7.7066895339742	1.31344068614823	5.8675580977887	4.42260063307592e-09	1.00614164402477e-06
ENSDARG00000036371	385.398681727351	5.76207766919505	0.983956812173642	5.85602701043976	4.74071150138016e-09	1.06373773140558e-06
ENSDARG00000077405	350.42151201138	-2.41077586512779	0.414142231849655	-5.82113022948832	5.84510017668411e-09	1.29063388844644e-06
ENSDARG00000037965	630.707559114002	-2.12211524087559	0.364668538220574	-5.81929894810943	5.90949582621994e-09	1.29063388844644e-06
ENSDARG00000043128	23.3018673989269	7.89733508473806	1.36290508478513	5.7944864781124	6.85305447500843e-09	1.47701358290313e-06
ENSDARG00000043436	22.4929957151473	7.84279977706883	1.35403937626058	5.79215044597013	6.94908501937505e-09	1.4782599041216e-06
ENSDARG00000056292	1190.34506301053	-1.32721454890345	0.229490976945958	-5.78329730678689	7.32504356365633e-09	1.53825914836783e-06
ENSDARG00000091298	35.8034035588011	4.21735385743351	0.731412174884091	5.76604273520857	8.11544890982187e-09	1.67610644703687e-06
ENSDARG00000087732	75.3178082886358	-2.37895519377921	0.41268486537637	-5.76458066037773	8.18611207344016e-09	1.67610644703687e-06
ENSDARG00000012381	22.2650364602791	7.82785231575562	1.36097479585207	5.75165119854761	8.8375991073555e-09	1.78715893059856e-06
ENSDARG00000040432	50.4675208910397	3.28810137032773	0.573754752220766	5.73084816744586	9.99296860297384e-09	1.97563128161564e-06
ENSDARG00000090232	62.2014229619879	-3.03392317547849	0.529430102784072	-5.73054527788322	1.00108300594687e-08	1.97563128161564e-06
ENSDARG00000116179	32.8845164653559	-4.42090602488594	0.773413655176615	-5.71609512619271	1.08999735244561e-08	2.12549483726893e-06
ENSDARG00000071082	228.953201253394	1.88750489043007	0.331622669475142	5.69172455374482	1.25762619321754e-08	2.42351965234157e-06
ENSDARG00000069093	364.482096752051	4.3158630037215	0.759531898791438	5.68226694703523	1.3292097379405e-08	2.52479981317519e-06
ENSDARG00000010155	132.690804233991	-1.91517374509635	0.337309148203981	-5.67779959510077	1.36438426762632e-08	2.52479981317519e-06
ENSDARG00000063068	280.704647451221	-1.60972591323896	0.283529523442155	-5.67745430421596	1.36714031511476e-08	2.52479981317519e-06
ENSDARG00000055120	38.3767563258773	-6.98241704762552	1.22997716453756	-5.67686722074286	1.3718387263284e-08	2.52479981317519e-06
ENSDARG00000093357	291.373251334207	-1.96786390281386	0.347267105616737	-5.66671553678827	1.45560698031459e-08	2.62298477264771e-06
ENSDARG00000010085	145.419998875328	2.21548096524373	0.391013074478665	5.66600226398469	1.46167593960301e-08	2.62298477264771e-06
ENSDARG00000021443	121.822496902389	2.55408875037149	0.450951135542711	5.66378161416026	1.48072838204722e-08	2.62298477264771e-06
ENSDARG00000102081	471.648714252646	-1.55202350541859	0.274073590802022	-5.66279845087193	1.48924043868277e-08	2.62298477264771e-06
ENSDARG00000004658	26.6757999219883	5.21349587943025	0.92282633084825	5.64948756353546	1.6092682665313e-08	2.80423555380668e-06
ENSDARG00000059746	40.4900900940701	4.03050947968824	0.71377701575119	5.64673475153367	1.63523827260894e-08	2.81949504266679e-06
ENSDARG00000014196	1179.21009371368	6.47648227924568	1.14826465110568	5.64023483001885	1.69818403911686e-08	2.89752651674314e-06
ENSDARG00000019417	279.195445368516	-1.58028015061272	0.281163722311385	-5.62049804157375	1.90407750177119e-08	3.21533912154764e-06
ENSDARG00000090873	18.8287516022919	7.58969076635793	1.3527673292369	5.61049236060374	2.01751779051002e-08	3.37213687842389e-06
ENSDARG00000103004	165.649253571159	-2.72478771801551	0.487964881651664	-5.58398323418818	2.3507137690433e-08	3.88936278150801e-06
ENSDARG00000087303	30.4565565684598	3.78318802254232	0.678084110789629	5.57923119321701	2.41583967581768e-08	3.95714538898936e-06
ENSDARG00000077383	69.8689982252752	2.33494054966594	0.418998252121043	5.5726737232102	2.50859130395282e-08	4.06838866918289e-06
ENSDARG00000069844	20.2759675175333	7.69797397779101	1.38937688560547	5.54059453381243	3.01446454477746e-08	4.84087541602499e-06
ENSDARG00000033466	42.6300639500667	3.68743858201095	0.670715963470018	5.4977647511677	3.84635580781335e-08	6.11682603223133e-06
ENSDARG00000089505	179.409238885558	-2.15312065249051	0.392190775472503	-5.48998290410191	4.01972648225183e-08	6.33106920954663e-06
ENSDARG00000089879	44.3834083910603	-3.11432997272914	0.567591422634459	-5.4869221918014	4.08997173575983e-08	6.38035590778534e-06
ENSDARG00000023062	109.953289203548	2.39123569930931	0.437510819619595	5.46554643240237	4.61482968199241e-08	7.13121794255054e-06
ENSDARG00000071272	784.20414557728	-1.91454223475642	0.351886771529242	-5.44079058850702	5.30446384043076e-08	8.12029137441644e-06
ENSDARG00000070484	20.2816709800599	7.69228478623608	1.4148977471144	5.43663653569599	5.42957364315399e-08	8.23485335878356e-06
ENSDARG00000035018	58.6170741518489	2.43111447632335	0.447665733425919	5.43064678575774	5.6150172533405e-08	8.43798005593737e-06
ENSDARG00000088091	730.659592851816	4.54563393983919	0.840582018614833	5.40772207729329	6.3831371439671e-08	9.50507149256191e-06
ENSDARG00000098883	17.4285809373099	7.47518218735953	1.38633183525285	5.39205837828586	6.96551290215735e-08	1.02788379583187e-05
ENSDARG00000076679	678.33975903484	-1.92904841255624	0.358466633910653	-5.38138903337109	7.39132612281821e-08	1.08098144546216e-05
ENSDARG00000109648	20.3918458518861	7.70478796402133	1.43424964014401	5.3719992310737	7.78684410757392e-08	1.12874784497399e-05
ENSDARG00000030110	25.9445546972034	5.60978137672813	1.05438130749903	5.32044843438509	1.03511786134607e-07	1.48730092709198e-05
ENSDARG00000016691	28.3523820978351	4.05362552228192	0.762709586261141	5.31476933724288	1.06792516256836e-07	1.5210968837278e-05
ENSDARG00000006526	28.0270394769154	5.75874445007824	1.08496260972875	5.30778148338033	1.10967559860804e-07	1.56693847458618e-05
ENSDARG00000043483	1290.02297877984	-2.07296257745284	0.391101570449379	-5.30031770281818	1.15601341043986e-07	1.6184187746158e-05
ENSDARG00000045936	2633.07190507806	-1.396096638172	0.264435394032669	-5.27953772330312	1.29510214663452e-07	1.79777738659944e-05
ENSDARG00000020007	472.707774177148	4.30345504049496	0.816504811845207	5.2705813585711	1.35992328773594e-07	1.87189440782476e-05
ENSDARG00000039099	101.946741109427	6.06687222032603	1.15241942176468	5.26446544178849	1.40597842334854e-07	1.91916054787076e-05
ENSDARG00000055618	1194.73085023836	6.55187104655599	1.24574496529117	5.25939998081759	1.44526213794724e-07	1.95647882806412e-05
ENSDARG00000102832	1163.67335698664	-1.70085221922968	0.323524411658048	-5.25726083701966	1.46216859612082e-07	1.9631411151196e-05
ENSDARG00000090783	27.4522037398703	5.69594356599906	1.083809233183	5.25548536735646	1.47634591872279e-07	1.96606066249425e-05
ENSDARG00000096920	73.7267363147696	-2.28039792990755	0.434084496632837	-5.25335032141538	1.49357061312242e-07	1.97295860023752e-05
ENSDARG00000038658	28.0116885433081	5.67590325607112	1.08130083324815	5.24914351450293	1.52807997702867e-07	2.00239600189837e-05
ENSDARG00000007344	25.9108581022481	4.36623840825665	0.83222124183099	5.2464875790125	1.55026295053394e-07	2.01534183569412e-05
ENSDARG00000076321	36.1427438868658	3.11285219101604	0.59387907446099	5.2415589719865	1.5922557205102e-07	2.05363375605962e-05
ENSDARG00000008772	15.7150332637995	7.32593085544848	1.39997191525274	5.23291272891421	1.66859532315244e-07	2.13528057759663e-05
ENSDARG00000099101	76.4347453550885	3.52134304291883	0.67312674964955	5.23132239916501	1.68301684062124e-07	2.13703998832371e-05
ENSDARG00000056151	98.4946531750423	7.13637158263461	1.36757727058718	5.21825840200645	1.80613371167446e-07	2.27572847670982e-05
ENSDARG00000054290	1745.41851954967	-1.77493101277162	0.340521943406095	-5.21238365732835	1.86429487600284e-07	2.33108015793333e-05
ENSDARG00000100133	42.645646663881	4.16468867180884	0.803591305699806	5.18259548388471	2.18819279320206e-07	2.71534832974619e-05
ENSDARG00000053875	444.544974166081	7.56567123072036	1.46030843770352	5.18087209207539	2.20850900755484e-07	2.71995319877807e-05
ENSDARG00000117035	20.82410080726	-4.76253920832054	0.92050247004473	-5.17384728808942	2.2932227628966e-07	2.80320812360047e-05
ENSDARG00000086826	22.8067724379131	4.17695896845388	0.807764985302629	5.17100771196338	2.3283495715732e-07	2.82506414684215e-05
ENSDARG00000025436	14.7642395853377	7.23599526546143	1.40109959495073	5.16451171032984	2.41067385575679e-07	2.90344395274237e-05
ENSDARG00000052000	18.1922337637389	7.5379877113999	1.46029626472365	5.16195781191458	2.44380373775039e-07	2.92186169520813e-05
ENSDARG00000018105	24.7221902731286	6.13386311473505	1.19451503742799	5.13502377328157	2.82108361292927e-07	3.34850359273779e-05
ENSDARG00000099197	13516.9509164953	6.30724580711844	1.22987737936825	5.12835337321047	2.92287416570238e-07	3.44436538375575e-05
ENSDARG00000052039	17.495003472906	7.48247419263858	1.46285161185388	5.11499193220015	3.13754366229395e-07	3.67092608488392e-05
ENSDARG00000021242	52.7799475600096	2.47811462492942	0.484961600229628	5.10991926733177	3.22296504172774e-07	3.74412534634755e-05
ENSDARG00000042535	961.32746677016	6.06837720006027	1.18864150530978	5.10530481474204	3.30261722294377e-07	3.79368466141973e-05
ENSDARG00000103379	2268.86675649833	-1.26615277848008	0.248033200200942	-5.10477136711665	3.31194692663627e-07	3.79368466141973e-05
ENSDARG00000076833	129.367244400712	2.73139175483005	0.536076151824475	5.09515624885395	3.4845374536509e-07	3.9636613535279e-05
ENSDARG00000077361	1731.64376491021	-1.4081677903015	0.276602730276732	-5.09093959012143	3.56293536327027e-07	4.02488836209428e-05
ENSDARG00000057782	3805.51226517445	-1.4281647180271	0.281464859693393	-5.07404270495021	3.89451593715555e-07	4.36932678428822e-05
ENSDARG00000044001	39.2989980320957	2.79928117769632	0.551832921047159	5.07269695397006	3.92216847915646e-07	4.37041630534577e-05
ENSDARG00000068708	1110.98555605034	-1.21178757920958	0.239799496774611	-5.05333662292273	4.34157709801984e-07	4.80506978821385e-05
ENSDARG00000024619	193.829479223919	-1.43140526639755	0.284141074875591	-5.03765697030703	4.7126504338137e-07	5.15131354399133e-05
ENSDARG00000093374	256.70744787179	-1.43588361367201	0.285040778536688	-5.0374673442986	4.71732009523016e-07	5.15131354399133e-05
ENSDARG00000105447	171.097933243454	-1.89718593315415	0.376796146151909	-5.03504601235832	4.77734066676316e-07	5.17109228946678e-05
ENSDARG00000016630	311.621412709346	-1.95280023483991	0.387907031289444	-5.03419654020859	4.79857159950519e-07	5.17109228946678e-05
ENSDARG00000008662	77.1137002011944	-2.12127975179985	0.421656060312052	-5.03082951121341	4.88362275152794e-07	5.2283490634005e-05
ENSDARG00000052419	2047.75894099321	-1.71142922526519	0.340410288159741	-5.02754847545055	4.96789927879426e-07	5.25711849398008e-05
ENSDARG00000101858	358.311651678444	-1.8289359352233	0.363801801025012	-5.02728664363473	4.97468477757578e-07	5.25711849398008e-05
ENSDARG00000030896	24.1968093642497	4.12061418205462	0.820159702515448	5.02416074505563	5.05638744380746e-07	5.30920681599784e-05
ENSDARG00000070844	98.4491342006211	2.1767766752311	0.435854480122084	4.99427394808785	5.90575188050818e-07	6.16154240781681e-05
ENSDARG00000014587	125.48116383346	1.6306936122227	0.326643594946429	4.99227181384083	5.96731943375941e-07	6.18637293196071e-05
ENSDARG00000055876	39.3849049885695	3.96431376678402	0.794448804906245	4.99001791216976	6.03736938861884e-07	6.21962959657714e-05
ENSDARG00000024540	75.0565507331509	2.87877631916006	0.577107744510761	4.98828225152396	6.09185224793406e-07	6.2365337388225e-05
ENSDARG00000012066	70.7665123711559	2.48509774120125	0.499490111469117	4.9752691477555	6.51570436748863e-07	6.62902096518409e-05
ENSDARG00000099672	25.7441992377824	4.15191955876629	0.835384318007982	4.97007122262812	6.69283121993653e-07	6.76719601126916e-05
ENSDARG00000115956	135.251625901331	-2.09374733795059	0.421714292461693	-4.96484794415826	6.87549169824769e-07	6.90923644277896e-05
ENSDARG00000030411	342.75072778857	7.51581841731465	1.51528695152945	4.95999679118769	7.04943440783784e-07	7.04083753660877e-05
ENSDARG00000075433	21.9586036271939	6.8313675156499	1.3785175292431	4.9555898787887	7.21111784157682e-07	7.15867334818353e-05
ENSDARG00000005453	1251.44494578477	-1.14944223282422	0.232007015156123	-4.95434257473091	7.25752460162267e-07	7.16134054063731e-05
ENSDARG00000035904	921.039370021234	1.25318339559232	0.253130477173203	4.95074085739127	7.39314951168782e-07	7.2514843713441e-05
ENSDARG00000103466	15.5300236354094	7.31458152106216	1.480542965794	4.94047230648213	7.79335616418765e-07	7.59852226008296e-05
ENSDARG00000060797	14.1381436500134	7.17192252062342	1.4524717007848	4.937736492042	7.90345347700581e-07	7.66027029309794e-05
ENSDARG00000074676	301.117086907767	-1.24962319652515	0.253302441139202	-4.93332472796196	8.08415862184485e-07	7.78932460151874e-05
ENSDARG00000011615	26.4747514778124	7.11045394135308	1.44410504637596	4.92377888935231	8.48887502089253e-07	8.13144870422337e-05
ENSDARG00000030270	295.735768012026	5.98440307580385	1.21924112479601	4.90830152797306	9.18685349100547e-07	8.69856835630507e-05
ENSDARG00000091359	642.36938511129	-1.3633148599481	0.277757286852912	-4.90829556766967	9.18713263516958e-07	8.69856835630507e-05
ENSDARG00000041505	22.6013259099667	3.57931290054925	0.729560514229865	4.90612201556388	9.28947487852968e-07	8.70895200910876e-05
ENSDARG00000058371	106.700850874525	4.9949138461596	1.0181637099206	4.90580620531952	9.30443590716748e-07	8.70895200910876e-05
ENSDARG00000043081	33.1151207330084	3.24523306642074	0.663169570511662	4.89351926071776	9.90486157452636e-07	9.21827457901942e-05
ENSDARG00000041607	120.821832752216	1.85916919468386	0.380355476700489	4.88797797999858	1.01876922046656e-06	9.41412545991317e-05
ENSDARG00000103443	23.0494590989287	4.51117698932713	0.923067726606025	4.88715709508556	1.02302462262793e-06	9.41412545991317e-05
ENSDARG00000075045	45.7233514121105	2.87667295691419	0.589577310083523	4.87921245901858	1.06510281011186e-06	9.74658325677782e-05
ENSDARG00000042874	144.972263785345	1.81504209769934	0.372260487543516	4.87573126462197	1.08406108079125e-06	9.86495583520033e-05
ENSDARG00000016999	170.767150134303	1.90669841854335	0.391415720566975	4.87128727426036	1.1087349394637e-06	0.000100337449217765
ENSDARG00000104431	148.005041234565	1.60909477814406	0.330458973114755	4.86927246362074	1.12009876671996e-06	0.000100808889004796
ENSDARG00000015536	626.278877670458	-1.27968499063185	0.262872816482487	-4.86807653889576	1.1268968763183e-06	0.00010086650729013
ENSDARG00000055133	467.025966079965	-1.94631769704847	0.400015594762234	-4.86560454775606	1.14107472081957e-06	0.000101580456125133
ENSDARG00000029069	1122.0613096229	6.85019584239232	1.41052867160608	4.85647401593933	1.19494453584308e-06	0.000105801035119512
ENSDARG00000058179	84.0900818124543	2.12213338123465	0.437443805576236	4.85121369689805	1.22708246105467e-06	0.000108062423183202
ENSDARG00000088745	38.1254870777498	3.8540529896135	0.79526056043653	4.84627703340142	1.25799821692292e-06	0.000110192571086617
ENSDARG00000033683	2269.62032391537	6.03883887543795	1.24786935416179	4.83931980162645	1.30284257981984e-06	0.000113513624773665
ENSDARG00000040628	13.9090514349064	7.15310855006803	1.48210300290037	4.82632349848149	1.39076535963008e-06	0.000120000744293521
ENSDARG00000078399	66.6423648229567	-2.81637572759271	0.583565261463263	-4.82615384015625	1.39195002538273e-06	0.000120000744293521
ENSDARG00000077341	2123.63962314266	-1.35772293446608	0.281786296796519	-4.81827168283668	1.44807104882261e-06	0.000124185360103217
ENSDARG00000033012	176.110717370276	-2.07483470996365	0.430992185566785	-4.81408893118352	1.47872949922032e-06	0.000126154110402233
ENSDARG00000075928	256.944613851786	-1.25947807345592	0.261809209591611	-4.81067138707821	1.50424154658402e-06	0.000127665681518375
ENSDARG00000040912	33.5159784923365	2.76667602834969	0.575714700910823	4.80563727827795	1.54259348326455e-06	0.00013024577966945
ENSDARG00000024548	392.799710209937	8.31061883554594	1.72987487389586	4.80417338904377	1.55392128798026e-06	0.000130529388190342
ENSDARG00000040606	1267.50645084568	-1.6949892276306	0.352995276112053	-4.80173345745442	1.57297980116796e-06	0.000131365387083179
ENSDARG00000031044	40.8831277924912	3.32585861071403	0.692764123307151	4.80085284272068	1.57991338555472e-06	0.000131365387083179
ENSDARG00000056427	1892.04298510126	-1.12132589013643	0.233973599035506	-4.79253169912674	1.64689740163967e-06	0.000136243330499282
ENSDARG00000093233	93.0502899465627	1.9497947058525	0.407349310328645	4.78654230267244	1.69679187812734e-06	0.000139665582732291
ENSDARG00000078416	859.875416380298	-1.18288527081036	0.247243780139978	-4.78428727364006	1.71595119936206e-06	0.000140536403227753
ENSDARG00000056639	818.876671179329	-1.3678895076213	0.286078583422251	-4.78151664223779	1.73977597113167e-06	0.000141061559003122
ENSDARG00000104251	602.219945226876	-1.24429389584569	0.260246800954932	-4.78120726664059	1.74245595026254e-06	0.000141061559003122
ENSDARG00000090552	50.7763857326775	2.14651655098351	0.449010765307209	4.7805458506432	1.74819880815835e-06	0.000141061559003122
ENSDARG00000037789	2651.3567446588	6.27958357623263	1.31932952493152	4.75967789514797	1.9390215599267e-06	0.000155692025252938
ENSDARG00000032405	41.6795573387845	3.2065629109109	0.675689684418274	4.74561471760746	2.07874059220449e-06	0.000166096443416144
ENSDARG00000067848	23.2202376358926	4.27777722153929	0.901909400834767	4.74302321006963	2.1055213537255e-06	0.000167403871453361
ENSDARG00000059906	691.355862278089	1.51212319255783	0.318874646042343	4.74206153209509	2.11554343045456e-06	0.000167403871453361
ENSDARG00000013561	475.418547928922	1.20727617538583	0.25482750147799	4.73762120800807	2.16241522504081e-06	0.000170290198971964
ENSDARG00000062338	1543.05700728463	-1.15232942573575	0.243362192529502	-4.73503880680257	2.19013189004958e-06	0.000171647657220154
ENSDARG00000098700	30.11129576459	3.82809672065618	0.810675043406378	4.72210998943656	2.33410388020915e-06	0.000182060102656313
ENSDARG00000056322	62.1382613148188	3.26470848271156	0.691718898980516	4.71970404093805	2.3618802882395e-06	0.000183353550338213
ENSDARG00000052917	11.3475020604599	6.85513106519006	1.45361964177251	4.7159042628449	2.40639575313336e-06	0.000185928124699644
ENSDARG00000039051	71.0739707774063	5.79251169344595	1.23216458887471	4.70108599593505	2.58781495074729e-06	0.000199006614522257
ENSDARG00000053803	16.9656784225612	6.4638570381029	1.38024900763551	4.68310935370718	2.82555673105623e-06	0.00021627392175094
ENSDARG00000100279	224.111946061233	-1.49340459518689	0.319884706209066	-4.6685714140108	3.03301351389259e-06	0.000231073308639817
ENSDARG00000013755	150.662342596273	7.43459957597071	1.59592606984858	4.6584862021059	3.185431529103e-06	0.000240222134952091
ENSDARG00000060354	309.706684310992	-1.62921908162493	0.349764007469394	-4.65805242058101	3.19214938209747e-06	0.000240222134952091
ENSDARG00000062420	430.133310381027	-1.34240456041699	0.288238012190232	-4.65727802594969	3.20417601237285e-06	0.000240222134952091
ENSDARG00000057907	101.127079275759	-1.78617471033936	0.383563421790049	-4.65679105166879	3.21176114496385e-06	0.000240222134952091
ENSDARG00000112959	18.9228948638756	5.73927760872927	1.23349700841543	4.65285085377064	3.27377045115719e-06	0.00024374709086343
ENSDARG00000091150	1180.16582701644	-1.57232432691197	0.338048412020047	-4.65118092854325	3.30039608764313e-06	0.000244617592378255
ENSDARG00000010785	62.5145331220898	2.87927272882097	0.620649296836918	4.63912992972829	3.49879045082359e-06	0.000258153998128335
ENSDARG00000060127	30.6514374457964	3.64457881249683	0.787008647990839	4.63092600291129	3.64033966257046e-06	0.000267393559071319
ENSDARG00000062510	2268.42225232146	-1.18366892606671	0.256068134035787	-4.62247647691019	3.79185821445933e-06	0.000277279631932338
ENSDARG00000024829	123.52162459541	4.72787512686609	1.02349848737736	4.61932790832055	3.84985032690335e-06	0.000280269103798564
ENSDARG00000088140	128.304222973816	2.36613347639436	0.512337004667206	4.61831461487211	3.86869388326392e-06	0.000280394715963995
ENSDARG00000111237	15.0420736650326	-4.99850579037676	1.08388054603248	-4.61167589793327	3.99435447852792e-06	0.0002882269883625
ENSDARG00000076571	147.999602314718	-1.43241024038954	0.310681971462417	-4.61053544126494	4.01633158559582e-06	0.000288541716544121
ENSDARG00000003680	2049.08395190667	-1.01345672094237	0.219998559865617	-4.60665161427156	4.09204730399738e-06	0.000292175818972666
ENSDARG00000005774	2882.90620697538	-1.16727172983376	0.253417833044781	-4.60611518853724	4.10261189855813e-06	0.000292175818972666
ENSDARG00000096403	61.0708373258419	-2.35631667748152	0.511662848172488	-4.60521354227222	4.12042821628119e-06	0.000292175818972666
ENSDARG00000055099	189.100613541602	-1.71342501902548	0.372693347714109	-4.59741240227299	4.27770381907288e-06	0.000301905255398112
ENSDARG00000077069	17.1188118747706	6.4746177428831	1.40856807552201	4.59659554649756	4.29450088569964e-06	0.000301905255398112
ENSDARG00000061052	1376.08101967109	-1.61596303456742	0.351890019964759	-4.59223888966574	4.38515989364625e-06	0.000306961192555237
ENSDARG00000076120	3436.23216174385	-1.06747185355892	0.233316652838003	-4.57520644400847	4.75750622540096e-06	0.000331608306264118
ENSDARG00000092269	166.115446377992	-1.70987248937862	0.373878526649972	-4.57333697310574	4.80017198543998e-06	0.000332483286516653
ENSDARG00000079939	1650.467065325	-1.18228773041558	0.258543350585054	-4.57288005179867	4.81065561077209e-06	0.000332483286516653
ENSDARG00000001244	1766.52288071425	-1.26124144612032	0.275909911283094	-4.57120746498389	4.84921890432886e-06	0.000333740359886163
ENSDARG00000012593	79.5941223329971	2.56217939303588	0.561443305741101	4.56355854070399	5.02937774221447e-06	0.000344691244424573
ENSDARG00000070809	632.066030147071	-1.37879838693697	0.302281297171255	-4.56130895242197	5.08357171784269e-06	0.000345706235332319
ENSDARG00000079738	914.698642525289	-1.24461316099386	0.272870138149837	-4.56119225589436	5.08639821215439e-06	0.000345706235332319
ENSDARG00000022085	236.799599309732	-1.31980175704626	0.289455625684347	-4.55959960676497	5.12512434042452e-06	0.000346898911967577
ENSDARG00000098315	28.7713702041524	3.15452346915268	0.69314651713689	4.55101972117346	5.33865433172153e-06	0.000359864847545673
ENSDARG00000017441	3152.70672748845	6.84551684054508	1.50450491582979	4.55001294347352	5.36426157947625e-06	0.00036010903554025
ENSDARG00000075849	1738.8404341404	-1.28532819643688	0.282571196073268	-4.5486879565163	5.3981417025856e-06	0.000360904330972866
ENSDARG00000053254	3398.45544145754	6.80374630935194	1.49606026865664	4.54777554881611	5.42159111648797e-06	0.000360998628000297
ENSDARG00000012823	83.1179375214936	-1.62436375980538	0.357447318723322	-4.54434450818389	5.5106467764374e-06	0.000365442891490059
ENSDARG00000060529	72.5970654931599	2.10966166036931	0.464673095858499	4.54009857504584	5.62279341653503e-06	0.000371376436140499
ENSDARG00000042934	165.260793834083	4.69981094536446	1.03722483508061	4.53114000591706	5.86662408363926e-06	0.000385924909598438
ENSDARG00000062363	10.7072960851515	6.77038329627883	1.49635722010618	4.52457688933288	6.05164497112779e-06	0.000396503778508293
ENSDARG00000058000	284.35216064462	-1.62681504221917	0.359867153800529	-4.52059885165539	6.16649419382523e-06	0.000402419023485487
ENSDARG00000008982	68.7321948795244	5.60416343410247	1.24223345665252	4.51136089121618	6.44130206303883e-06	0.000418684634097524
ENSDARG00000077052	508.04540894984	-1.21550571950586	0.269553724516145	-4.50932637524381	6.50337937874674e-06	0.000421048830924394
ENSDARG00000056214	29.3724612179248	3.1660339523025	0.702395483780996	4.50748050835938	6.56019550368093e-06	0.000423055127363361
ENSDARG00000015355	183.977202975533	1.89570656621557	0.42095655778739	4.50333064337965	6.68966808744614e-06	0.00042971279714654
ENSDARG00000035133	96.7527547665612	-1.7061853815262	0.379112251673358	-4.50047545020055	6.78016355188168e-06	0.000433824527264929
ENSDARG00000099974	86.7855289081223	5.44787461874532	1.21110423797905	4.49827062601655	6.85084562696342e-06	0.000436641445018135
ENSDARG00000030560	553.538648973555	-1.33589173841213	0.29746941713296	-4.49085405581383	7.09381480769127e-06	0.000450374754069701
ENSDARG00000117361	17.7121662063695	5.68470294291278	1.26634640398662	4.48905838482787	7.15386898498366e-06	0.000452433876347615
ENSDARG00000004082	12.3244199461849	6.97566966338882	1.55687137671559	4.48056902305241	7.44442995811491e-06	0.000468999087361239
ENSDARG00000006200	1296.57492281784	-1.15351256564756	0.257803086602439	-4.47439392929537	7.66283544130426e-06	0.000480908982868061
ENSDARG00000040374	11.2934404084779	6.84813607039805	1.53629985032792	4.45755173961406	8.29010317345081e-06	0.000518289656416505
ENSDARG00000070050	24.5339546749762	3.64168914162243	0.817549192461309	4.45439757656513	8.41290785372112e-06	0.000523967416897156
ENSDARG00000068457	692.295795412588	6.6138750149986	1.48556360967123	4.45209816122402	8.50352740197431e-06	0.000525651197690981
ENSDARG00000069432	216.524098994997	1.29334176742925	0.290502613152353	4.45208307558653	8.5041249931691e-06	0.000525651197690981
ENSDARG00000045958	31.2258880950447	2.91497060316353	0.65732046466504	4.43462627418569	9.22321471644885e-06	0.00056795585359185
ENSDARG00000034470	405.744839605275	6.33368805289288	1.42971731970016	4.43002820601012	9.42207639539626e-06	0.000578028506953523
ENSDARG00000076310	46.0688866908156	-2.06926182390861	0.46728190219998	-4.42829438539446	9.49812054347592e-06	0.000579027198221089
ENSDARG00000092039	131.692174398205	-1.38508215265112	0.312798156528434	-4.42803809339334	9.50941094880644e-06	0.000579027198221089
ENSDARG00000001910	523.233748011936	-1.31302317704243	0.29657789510486	-4.42724558611554	9.54440436628169e-06	0.000579027198221089
ENSDARG00000062991	305.79259750288	-1.22503596172702	0.277224460271843	-4.41893172242363	9.91899751199669e-06	0.000599532026739874
ENSDARG00000073741	70.8677719910172	-2.1497595790837	0.486654563623687	-4.41742406169243	9.98841454581123e-06	0.00060150819948672
ENSDARG00000007275	308.35869598386	1.24423583638033	0.282661331658937	4.40186080309579	1.07326407862978e-05	0.000643958447177869
ENSDARG00000002768	1910.01734093527	6.00190591613054	1.36446668223705	4.39871929030204	1.08891562749379e-05	0.00065096488972074
ENSDARG00000100965	962.6884187305	-1.30581140200632	0.29700261803271	-4.39663263124	1.09943190992309e-05	0.000654861624892372
ENSDARG00000015947	128.627758039308	5.56572574148552	1.26688527207136	4.39323580767938	1.11675881099688e-05	0.000662772076961189
ENSDARG00000074059	332.721225298986	-1.1391225083692	0.259578841529836	-4.38834884097542	1.14214475129385e-05	0.000675391011775931
ENSDARG00000117133	16.9130112009881	5.01524881818362	1.14473406567348	4.3811475246288	1.1805590217277e-05	0.000693819444625159
ENSDARG00000063385	212.854081679906	-1.79357621285924	0.409406081586598	-4.38092225183486	1.18178037271318e-05	0.000693819444625159
ENSDARG00000099195	489.068984089193	1.49048357873424	0.340298457359742	4.37993045956888	1.18717188396337e-05	0.000694495552118571
ENSDARG00000020072	25.2779813009294	3.65029973314754	0.833569919973278	4.37911643124617	1.19161458125779e-05	0.000694613766583725
ENSDARG00000024141	33.4200696526628	8.41555833766563	1.92242382150898	4.37757701684114	1.20005961018922e-05	0.000697055901237569
ENSDARG00000078694	242.006016239037	-1.40061181207742	0.320028859578594	-4.37651721135933	1.20590673249201e-05	0.000697977112304562
ENSDARG00000068507	378.995832189988	7.98638966211029	1.82595119508897	4.37382427503554	1.2208866765943e-05	0.000704159287416009
ENSDARG00000110698	54.448901434554	5.8817190255502	1.34599339737071	4.3697978289044	1.24361619713939e-05	0.000714752045934847
ENSDARG00000107408	223.524602285585	-1.18490680330937	0.271390926059821	-4.36605166028355	1.26512570391588e-05	0.000724571994060911
ENSDARG00000015123	15.7011481552155	4.76312078832488	1.09237414880801	4.36033825363072	1.29861543934073e-05	0.000739072540630283
ENSDARG00000100752	45.2705597356093	-2.40999885287423	0.552727358855723	-4.36019461360389	1.29946820330599e-05	0.000739072540630283
ENSDARG00000045947	21.0552225474588	3.81017512981525	0.874279985048366	4.35807200779561	1.31213216591852e-05	0.000741157779450743
ENSDARG00000032929	342.015918857644	6.77041447110341	1.55353741749315	4.35806334296628	1.31218410281267e-05	0.000741157779450743
ENSDARG00000076791	442.326508284427	-1.22528883251762	0.281216849540457	-4.35709607912858	1.31799421781915e-05	0.000741881281370366
ENSDARG00000113481	141.986611278615	-1.68174152672509	0.38606285011557	-4.3561340497322	1.32379723000225e-05	0.000742595843405373
ENSDARG00000011602	495.191574310436	-1.46375694769579	0.336143583628233	-4.35455864394744	1.33335283554664e-05	0.000745403394070099
ENSDARG00000005559	789.047077922986	-1.18100586131106	0.271402468141848	-4.35149270895283	1.35213818817262e-05	0.000750898555832503
ENSDARG00000051981	17.9867418658498	-4.54095191080099	1.04354716780055	-4.35145822912039	1.35235087894132e-05	0.000750898555832503
ENSDARG00000041339	44.792630509682	2.5873782655652	0.595221220131303	4.34691872207519	1.38063350575609e-05	0.000764012730550159
ENSDARG00000037960	17.5226948886206	4.21729518972734	0.970710872834581	4.3445430640046	1.39565863830506e-05	0.000769726885368244
ENSDARG00000021611	274.738737871497	-1.26674265134453	0.291749963825529	-4.34187766378631	1.41270190975905e-05	0.000776511989323934
ENSDARG00000059294	9.28042036771287	6.5672388214492	1.51573699463049	4.33270339426542	1.47289483266032e-05	0.000806890212674784
ENSDARG00000018491	419.692522667198	1.28897550123478	0.297690301746556	4.32992104100246	1.4916281599363e-05	0.000814428975325218
ENSDARG00000059367	97.8439399258527	1.49867426870962	0.346212220008035	4.32877345772152	1.49942072061525e-05	0.000815963834009229
ENSDARG00000057583	779.820755715196	-1.50975438352762	0.349303385854659	-4.32218651369103	1.54490501497829e-05	0.00083734700174358
ENSDARG00000089706	9.65845428961938	6.62113712940652	1.53209916750879	4.32161133549376	1.54893859296889e-05	0.00083734700174358
ENSDARG00000104068	149.54638714963	1.97822197932648	0.458679884177715	4.31285968180811	1.6115640500479e-05	0.000868336155913965
ENSDARG00000015990	2512.56675230161	-1.2114831309658	0.281004742938016	-4.31125509946653	1.62330496832434e-05	0.000871794602660744
ENSDARG00000035326	22.8459272292614	3.39419088292741	0.78862341453012	4.30394383477664	1.67784216054859e-05	0.000898139038881892
ENSDARG00000040076	15.77016274267	5.41823579689544	1.25995904559422	4.30032691605472	1.70546330943462e-05	0.000909950782037102
ENSDARG00000054378	631.953152056211	-1.67134645589828	0.389219386615631	-4.29409868411513	1.7540444748221e-05	0.000932832743428119
ENSDARG00000002216	320.018015053308	-1.8697981146454	0.435775734901637	-4.29073480896647	1.78082875600308e-05	0.000944012136677358
ENSDARG00000035290	159.027828070673	1.48736366204106	0.346728490364713	4.28970708601576	1.78908923533797e-05	0.00094533166693019
ENSDARG00000079161	580.288895668634	-1.70531373739351	0.397737217506491	-4.28753876261449	1.80663738424191e-05	0.000951534416523552
ENSDARG00000013335	16.8631442486433	5.5683365543406	1.29985713631704	4.28380658055829	1.83722643516866e-05	0.000964543878463544
ENSDARG00000054978	273.762490931137	-1.33611984128567	0.312200305908109	-4.27968780299315	1.87155656087003e-05	0.000979428002142208
ENSDARG00000079741	429.370349498967	-1.25224473567833	0.292961252901618	-4.27443808106207	1.91619946510623e-05	0.000999597045810195
ENSDARG00000063299	478.378332582346	-1.25178519321601	0.293256324169751	-4.26857015534101	1.96729955929554e-05	0.00102299577083368
ENSDARG00000019861	10.8693882298638	6.80042737465368	1.5942924011447	4.26548315087684	1.99470067981178e-05	0.00103396193466193
ENSDARG00000033320	19.7959017922386	3.7246616606643	0.873653697925828	4.26331585330337	2.01415495699739e-05	0.00104075262446742
ENSDARG00000044074	23.6418054039828	2.78317813743536	0.654838179982834	4.25017694830854	2.13601704342647e-05	0.00110025028840646
ENSDARG00000042667	21.8490782635869	3.34939332347438	0.789478375482019	4.24253966605405	2.21004463492789e-05	0.00113481288777802
ENSDARG00000044895	27.4659968412551	3.04585046927956	0.718133359541144	4.24134379612406	2.22185496047739e-05	0.00113731200789436
ENSDARG00000080009	1552.5944776227	-1.00967571088023	0.23824838314372	-4.2379121216162	2.25608036406606e-05	0.00115123353157016
ENSDARG00000035858	76.989322037682	1.86595880268528	0.441385303208096	4.22750551303597	2.36296387090487e-05	0.00120202944737335
ENSDARG00000056499	14.6166675819332	4.74728751726889	1.12384227714914	4.22415815261138	2.39835590415011e-05	0.0012144200434652
ENSDARG00000069595	288.426189389328	-1.18110364405784	0.27963043798491	-4.22380214603669	2.40214953652457e-05	0.0012144200434652
ENSDARG00000056480	209.425817460811	1.18494803784772	0.280659258497314	4.22201656268919	2.42126313049506e-05	0.00122031661776951
ENSDARG00000103337	104.006270108561	-1.7076587263325	0.404708218908601	-4.2194812127553	2.44865126021853e-05	0.00123033459025704
ENSDARG00000028027	19.2972205761049	5.03688946279446	1.19417429848885	4.21788466655857	2.46604891983966e-05	0.00123528689012152
ENSDARG00000052063	59.2847306803495	2.20348904709364	0.522736760624857	4.21529384017241	2.4945318006172e-05	0.00124574484433261
ENSDARG00000101959	366.042582104737	-1.07959611352124	0.256277167363157	-4.21261138723063	2.52435159678429e-05	0.00125680483754792
ENSDARG00000077938	19.90213601284	3.95309849872721	0.939948711122337	4.20565340635135	2.60328933323073e-05	0.00128980012397255
ENSDARG00000040442	125.893708722238	1.90454310502484	0.452881907412549	4.20538571723049	2.6063726558908e-05	0.00128980012397255
ENSDARG00000074229	1683.91792913618	-1.15135225682011	0.274067656359382	-4.20097822601275	2.65764153392246e-05	0.00130472847455555
ENSDARG00000058693	42.8959746781148	2.24894521705954	0.535346922023396	4.20091182846337	2.65842116801953e-05	0.00130472847455555
ENSDARG00000032327	289.170835796912	-1.3566437658698	0.322953490187311	-4.20074037621627	2.66043535104734e-05	0.00130472847455555
ENSDARG00000045898	68.8040590392181	1.64890022073687	0.39280203324879	4.19778942359116	2.69533076237267e-05	0.00131789605634819
ENSDARG00000052061	37.8248973596736	2.48506362572508	0.592997099399894	4.19068428536992	2.78114421901075e-05	0.00135580780676774
ENSDARG00000002235	13.5628238821426	6.12584855696656	1.46264006553456	4.18821328727086	2.81159220694502e-05	0.00136658398663975
ENSDARG00000091408	200.702635190154	-1.36236932461958	0.325725698012219	-4.18256629100378	2.88236934112368e-05	0.00139684052685224
ENSDARG00000093957	33.2988582846741	3.09593837346374	0.74072593322119	4.17960035501991	2.92021831754467e-05	0.00140736709492087
ENSDARG00000012944	189.957355664342	6.26598998669538	1.49926665743081	4.17936993105213	2.92317850261342e-05	0.00140736709492087
ENSDARG00000113800	173.192544744753	-1.40422665872581	0.336031831048685	-4.1788501236431	2.92986678490854e-05	0.00140736709492087
ENSDARG00000053450	7.4702646845647	-6.47233163624913	1.54917335760001	-4.17792599162439	2.94179338226171e-05	0.00140896419887272
ENSDARG00000004415	4873.95404865561	-0.843589558827165	0.201955951091316	-4.17709680882703	2.95253385590983e-05	0.00140998555567939
ENSDARG00000002795	1034.15887988824	0.973144556256113	0.23315826155995	4.17375112400166	2.99625057125885e-05	0.00142670303364012
ENSDARG00000077664	64.4863211744265	1.6945259164514	0.406501561660183	4.16855942577644	3.06530846689959e-05	0.00145535515037146
ENSDARG00000009544	56.9699407977094	2.48796768216339	0.597216416201847	4.16593987483845	3.10072422527832e-05	0.00146791511011731
ENSDARG00000086990	166.493104540037	-1.30981620957391	0.315249493274172	-4.15485587611956	3.25492644642192e-05	0.00153647536577496
ENSDARG00000116076	1522.34298327608	-2.73031099874431	0.657426434124034	-4.15302892768865	3.28103243367535e-05	0.00154434802481616
ENSDARG00000014479	160.331679327755	-1.3524076230427	0.326002468999612	-4.14845822239557	3.34721914119976e-05	0.00157098709263187
ENSDARG00000105142	25.056046873947	2.65804098927385	0.641172505982063	4.14559414896092	3.38933698295414e-05	0.00158620970802254
ENSDARG00000029995	9.50366449227383	6.59843805764276	1.59241638331558	4.14366375954016	3.41800791517726e-05	0.00159093805848135
ENSDARG00000061736	615.242961580172	-1.25005802228068	0.301683593561174	-4.14360624495544	3.41886566901975e-05	0.00159093805848135
ENSDARG00000039041	31.0048788029488	2.72368366049542	0.657573101829323	4.14202413833279	3.44254101390418e-05	0.0015974170483782
ENSDARG00000028533	1213.50270607878	-1.24689086916777	0.301089185835114	-4.14126753077944	3.4539181849138e-05	0.00159816892284994
ENSDARG00000052242	653.627678128184	-1.10721416843452	0.267596929460249	-4.13761910746809	3.50928291056293e-05	0.00161290672720506
ENSDARG00000061764	22.9746343650154	2.93187329161264	0.708618624189913	4.13744882159192	3.51188747080573e-05	0.00161290672720506
ENSDARG00000030547	224.82672901299	-1.17691212519285	0.284468949228774	-4.13722526969493	3.51530953365206e-05	0.00161290672720506
ENSDARG00000040627	38.3701975388187	-2.4814990593316	0.600197246003489	-4.13447258522938	3.55770717052227e-05	0.00162780009645684
ENSDARG00000001857	299.294402990735	-1.1503033385653	0.278374893404698	-4.13220935442983	3.59292938964328e-05	0.00163723942094039
ENSDARG00000002589	470.78475321228	6.66541439708924	1.61317359724441	4.13186430057804	3.59832839767119e-05	0.00163723942094039
ENSDARG00000070835	1386.73462667969	6.58273413857526	1.59502751886298	4.12703483841318	3.67470740973325e-05	0.00166736031499808
ENSDARG00000017500	95.6348753922144	-1.70018996757675	0.412896949642878	-4.11771016726396	3.8265551377187e-05	0.0017314633468462
ENSDARG00000059059	531.776478811952	-1.21303871289498	0.294686507517229	-4.11637004732582	3.84886178680572e-05	0.00173675912032721
ENSDARG00000040123	201.008769095344	-1.18043658336305	0.287814157590931	-4.10138470339181	4.10685124562948e-05	0.00184808306053326
ENSDARG00000073707	216.696432209279	-1.20720048450919	0.294423881802109	-4.10021251374093	4.12770916912994e-05	0.00185238016959859
ENSDARG00000033735	11.9176176117992	5.94902650944003	1.45146964150862	4.09862276089823	4.15615785172177e-05	0.00186005097298368
ENSDARG00000045636	100.790303324784	-1.47921842028293	0.362132286659129	-4.08474603004757	4.41250516420826e-05	0.00196939603786734
ENSDARG00000098237	19.8653508485054	3.0814187719634	0.754906228333844	4.08185633699752	4.46774120059087e-05	0.00198863045830648
ENSDARG00000012972	112.54576800175	4.5098152218724	1.10629470243717	4.0765043997203	4.57177908876642e-05	0.00202942388818412
ENSDARG00000005593	243.681293228602	-1.197025605175	0.293801441277245	-4.07426730097429	4.6159440735754e-05	0.00204349091689635
ENSDARG00000099755	325.100133370981	0.997369400213994	0.24502197456529	4.07053041664321	4.69062159621435e-05	0.00207095368587577
ENSDARG00000104701	129.842195949978	-1.52354543161766	0.37444378015791	-4.06882291107935	4.72512422437199e-05	0.00208057889234444
ENSDARG00000045580	29.8327160964306	2.99815768803882	0.738171111929458	4.06160257369342	4.87369956866158e-05	0.00214024662023262
ENSDARG00000039325	109.140047940292	-1.40821081946176	0.34681695645185	-4.06038630252863	4.89915901661656e-05	0.00214567445701014
ENSDARG00000077095	2186.49138343678	-1.03544765014273	0.255193105709624	-4.05750636273432	4.95994663868548e-05	0.00216650469177782
ENSDARG00000058868	1668.73091800284	-1.22072657278493	0.30113947740608	-4.05369160928313	5.04156693398227e-05	0.00219629963772951
ENSDARG00000090444	7.5378951004786	6.26818928105053	1.54814844276562	4.04882962634577	5.14743983872231e-05	0.00223451256601489
ENSDARG00000070047	53.8223325021483	1.90104838440323	0.469578446665779	4.0484149089498	5.15656746003437e-05	0.00223451256601489
ENSDARG00000062020	1607.38958737774	-0.994240973088429	0.245729805323931	-4.0460739867424	5.2083777496738e-05	0.0022510086422073
ENSDARG00000014181	486.882659485621	-0.928717808306097	0.229603363778763	-4.04487892956556	5.23501709234653e-05	0.00225656789401674
ENSDARG00000009978	373.879650755	4.3221157013981	1.06933060712277	4.04188907771709	5.30223142887792e-05	0.0022795420158798
ENSDARG00000103648	946.292273908451	-1.03238855822945	0.255512311550304	-4.0404650248182	5.33453204768988e-05	0.00228742499845969
ENSDARG00000026473	45.3944246860233	1.89985082662628	0.47056879652059	4.03734977897785	5.40584385215922e-05	0.00230909774246363
ENSDARG00000078430	736.522417958682	-0.955058612932575	0.236574702791892	-4.03702763508368	5.41326943288176e-05	0.00230909774246363
ENSDARG00000025403	9.83720834043751	6.65063727947474	1.64905542161869	4.03299803771699	5.50697397078185e-05	0.00233443156680191
ENSDARG00000088083	304.570525294512	-1.36996593541608	0.339698534005089	-4.03288739360752	5.50956844581452e-05	0.00233443156680191
ENSDARG00000000966	1241.3111765227	-1.08546273309486	0.269169380120184	-4.03263823177141	5.51541524024628e-05	0.00233443156680191
ENSDARG00000112593	215.396874259478	-1.29731472622836	0.322204238181457	-4.02637387251793	5.66436004849765e-05	0.00239129426789669
ENSDARG00000043313	2514.83869078794	-1.0706390906605	0.266035878864804	-4.02441616231991	5.71168366871051e-05	0.00240507399726165
ENSDARG00000105243	1652.53322545772	0.929581558591144	0.231110342635971	4.0222412722366	5.76469619595729e-05	0.00242117240230206
ENSDARG00000007413	1305.89124887666	-1.0862955797778	0.270143191764661	-4.02118436774871	5.79062597703356e-05	0.00242584280060894
ENSDARG00000093125	874.913394072876	-1.18426111908704	0.294971291271542	-4.01483518610236	5.94873490231802e-05	0.00247980387605349
ENSDARG00000075707	34.981927927958	2.54538301406264	0.634056913131128	4.01443933714549	5.95872660960115e-05	0.00247980387605349
ENSDARG00000044039	7.79087433251921	6.31443393494244	1.57317531474244	4.0138145289778	5.97452986936225e-05	0.00247980387605349
ENSDARG00000101128	14.8950131513138	5.31791118672127	1.32497322669379	4.01359897663069	5.97999103199712e-05	0.00247980387605349
ENSDARG00000101334	12.636229077747	4.580974799175	1.1415497169501	4.01294374756982	5.99662073570646e-05	0.00248042039522404
ENSDARG00000030402	13.2785293817606	4.50047280102006	1.12226234529261	4.01017892108519	6.06727543547417e-05	0.00250332422249539
ENSDARG00000031138	142.058800330346	-1.4074493816388	0.351233242292558	-4.00716450542135	6.14520624434088e-05	0.00252910749453024
ENSDARG00000027744	294.457680036411	-1.13359376410645	0.283141947663711	-4.00362353038844	6.23796048987056e-05	0.00256084693794686
ENSDARG00000010478	57.9254118186979	2.41353330322098	0.603400926319758	3.99988332457744	6.33737203509946e-05	0.00259515384837323
ENSDARG00000045066	35.4397773367605	2.25962909914398	0.565773870304623	3.99387320225192	6.50026345223992e-05	0.00265521983410698
ENSDARG00000105215	7.37129653456428	6.23394650468632	1.56413690058303	3.98555043510744	6.73238746307134e-05	0.00274319668271414
ENSDARG00000008209	373.259286076065	-1.46649406934321	0.368103462196261	-3.98391816418539	6.77882250060444e-05	0.00275526333895535
ENSDARG00000015445	62.3297035047208	9.31500630927876	2.34431659245365	3.9734421277671	7.08413763668944e-05	0.00287223204180626
ENSDARG00000091253	45.3166423139683	6.42494725394907	1.61767904834706	3.97170703330433	7.13594454082471e-05	0.00288609312540022
ENSDARG00000088463	17.5066980819123	-3.45821998441243	0.871227491045849	-3.96936508541653	7.20643957013103e-05	0.00290231048452428
ENSDARG00000070702	21.5752195342218	2.84275235626979	0.716203125722604	3.96919847759898	7.21147965324408e-05	0.00290231048452428
ENSDARG00000006008	46.7935966470842	6.47235049114033	1.63171652505816	3.96659002452011	7.2908244803545e-05	0.0029270515928482
ENSDARG00000074635	1008.94581903003	-1.13343524499314	0.285836049731854	-3.96533343522076	7.3293418772006e-05	0.00293532078113804
ENSDARG00000069922	10.4403160902087	6.73504482978702	1.69888161464695	3.96439915042972	7.35810454576605e-05	0.0029396524990158
ENSDARG00000102750	12.5673064732192	5.07858616681761	1.28299749792972	3.9583757372969	7.54611830497794e-05	0.00300247455860346
ENSDARG00000053248	718.781107330236	0.974365238898327	0.246164390226509	3.95818923282024	7.55201171028464e-05	0.00300247455860346
ENSDARG00000117668	86.4716860627231	-1.61007032513843	0.406868787659821	-3.95722250998668	7.58262925959274e-05	0.00300734787583847
ENSDARG00000025903	8.90410356163343	6.50564158846287	1.64485150835257	3.9551543439801	7.64852577189537e-05	0.00302615584888034
ENSDARG00000063126	36.6174387240012	-2.23359859633512	0.565973643107671	-3.9464710477873	7.93115071553641e-05	0.00313041563181895
ENSDARG00000061909	153.499373144347	-1.24614722459394	0.315847286212254	-3.94541057970818	7.96633574655468e-05	0.00313674470020591
ENSDARG00000006468	7.34665531426975	6.23367710744097	1.58362900909168	3.93632414640878	8.27391991446267e-05	0.0032500433620839
ENSDARG00000070157	13.6571970179109	6.1345112358355	1.56013638701924	3.93203522901991	8.42297182607582e-05	0.00329782055609334
ENSDARG00000090890	7.82439369838282	6.32547730926565	1.6088529685185	3.93166897972685	8.4358169292009e-05	0.00329782055609334
ENSDARG00000027497	68.2503000277785	-1.80316696548102	0.458835299893121	-3.92987846815848	8.49888069560751e-05	0.00331456347128693
ENSDARG00000039066	9.86525506223813	6.65282726749284	1.69442845455689	3.92629576634006	8.62640727937949e-05	0.00335630763031439
ENSDARG00000092067	529.272194174	-1.01997190290539	0.259883443795852	-3.92472828591042	8.68276857991393e-05	0.00335871175114644
ENSDARG00000075622	13.380507437499	6.10781203435921	1.5563556232794	3.92443214327162	8.69345586987915e-05	0.00335871175114644
ENSDARG00000006598	7.0889609519219	6.17712714807377	1.57402524835912	3.92441427131698	8.69410123617881e-05	0.00335871175114644
ENSDARG00000061108	1654.00252502964	-1.01382143806329	0.25839985029146	-3.92345985076908	8.72863172785762e-05	0.00336411735770136
ENSDARG00000008305	14.5647539560137	4.66824051539146	1.19027541485324	3.92198348141724	8.78230143435089e-05	0.00337685674870112
ENSDARG00000055290	13.7476509549069	4.06991636350867	1.03858895046359	3.91869792345856	8.90286069862028e-05	0.00341519574340516
ENSDARG00000005023	42.9197056717582	1.92705962440177	0.492198973317016	3.91520447800811	9.03276220699358e-05	0.00345693095678866
ENSDARG00000019530	624.544109593329	-1.33662591545814	0.341539908898393	-3.91352776244893	9.09574374173009e-05	0.00347292033775149
ENSDARG00000056490	3963.11059165768	-0.952410297192136	0.243425511716333	-3.91253279279122	9.13331309662997e-05	0.00347915508192555
ENSDARG00000098526	488.446376374066	0.937555307199908	0.239729953987994	3.91088093750213	9.19600984039648e-05	0.00349491046834557
ENSDARG00000019601	23.8020879582061	2.77079542576197	0.710480103624291	3.89989165302115	9.62357445716332e-05	0.00364893864834109
ENSDARG00000103744	21.4283759255218	2.80369436870969	0.719386692048975	3.89733977525236	9.72551249840609e-05	0.00367513014098083
ENSDARG00000005476	182.811864387557	-1.09415173091047	0.280764765765932	-3.89704074129675	9.73752430516289e-05	0.00367513014098083
ENSDARG00000097224	10.2882387178666	5.73417690244371	1.47229569716404	3.8947182373004	9.83129428061665e-05	0.00370199081187358
ENSDARG00000079639	1599.0651711656	-1.20806024276125	0.310236912472679	-3.89399260433795	9.86076571292822e-05	0.0037045720728845
ENSDARG00000090564	114.209029968486	-1.61687964549942	0.415341415815498	-3.89289289228423	9.90558932181979e-05	0.00371289595174847
ENSDARG00000094887	30.0454284983934	2.23252101870428	0.574555235467836	3.88565081455821	0.000102056111857868	0.00381661897769836
ENSDARG00000098639	165.121755033831	-1.13979188821777	0.293534443046384	-3.88299198005074	0.000103178972517047	0.00384982134357457
ENSDARG00000005673	51.7583665103951	2.0380770321746	0.525151098800993	3.88093452880108	0.000104055852638907	0.0038737156050575
ENSDARG00000059801	71.8884842261269	-1.63505374336644	0.421891993914959	-3.8755268337612	0.000106394253661937	0.00395178656458625
ENSDARG00000002988	20.9332876536502	3.67243680662755	0.94789702553452	3.87429932545326	0.000106931916004349	0.00396277100486706
ENSDARG00000089009	561.015349183119	-0.959698991793493	0.247848999741977	-3.87211161954491	0.000107896517584507	0.00398949200459194
ENSDARG00000056464	13.4206574908458	6.11844187310861	1.58087383148052	3.87029107021055	0.000108705485695224	0.0040103510263238
ENSDARG00000034307	11.7780136909523	5.9181045915982	1.52964685991383	3.86893520765414	0.000109311682793581	0.00401740309954002
ENSDARG00000002635	56.5087885756432	-1.71231284877257	0.442599129107132	-3.86876687314517	0.000109387166202372	0.00401740309954002
ENSDARG00000062152	556.720635944266	-1.03631471661184	0.267959022290282	-3.86743729602504	0.000109985096568303	0.00403032635746936
ENSDARG00000098155	34.3262047518874	-2.51161656117148	0.650001018784369	-3.86401942241368	0.000111536347171561	0.0040780476934602
ENSDARG00000040890	289.490777824237	1.24634616151026	0.322627043361008	3.86311745142717	0.000111949148411901	0.00408402461244309
ENSDARG00000067984	140.606963185645	1.29024265929838	0.334135678289009	3.86143337312933	0.000112723753688962	0.00410314463427823
ENSDARG00000104474	8.031698079656	6.35588451748677	1.64950962274958	3.85319638626424	0.000116585805989356	0.00423431375189722
ENSDARG00000074131	605.415655916575	-1.06718200104943	0.277256507249298	-3.84907828363379	0.000118563115018367	0.00429660138053284
ENSDARG00000092947	445.672808101095	5.69602232644614	1.48120425003571	3.84553468997191	0.000120289844103772	0.00434955330335494
ENSDARG00000101710	2099.68180482011	-1.03428686494883	0.269227671639404	-3.84168112679785	0.0001221945160592	0.00440869201112269
ENSDARG00000038694	14.4521247029872	4.22769773262356	1.10082360190956	3.84048609176795	0.00012279092935476	0.00442047345677137
ENSDARG00000054610	16.7052052060419	3.49933369721638	0.91176986099689	3.83795719392431	0.000124062101913366	0.00445644129241433
ENSDARG00000068784	6.89844663892596	6.14305568842052	1.60087072486624	3.83732152321905	0.000124383572774177	0.00445821208324075
ENSDARG00000058381	7.3029514844307	6.22153905606044	1.62202302016646	3.83566631219696	0.000125224332978378	0.00447854710520925
ENSDARG00000014490	104.866936817878	1.26890100545962	0.330907766189202	3.834606301546	0.000125765573386324	0.00448085364193429
ENSDARG00000011410	21.0114702428298	-2.67829488247942	0.698478724539606	-3.83446880825867	0.000125835938662379	0.00448085364193429
ENSDARG00000078095	200.994979889783	-1.16388580857329	0.303623505747807	-3.83331918161838	0.000126425739906938	0.00449209028129209
ENSDARG00000060016	924.986453087814	-0.980434390670657	0.255865625061812	-3.8318331758469	0.0001271919774362	0.00450953374546526
ENSDARG00000090268	347.590734017606	4.73640130729567	1.23692216860364	3.82918297328489	0.000128569391602068	0.00454852404847056
ENSDARG00000071877	6.82163424064402	6.1211722684439	1.59879602531826	3.82861363895712	0.0001288671257073	0.0045492317221672
ENSDARG00000032630	48.7333609376873	2.41248622591705	0.632128286293009	3.81645036020235	0.000135385297020397	0.00476456928589978
ENSDARG00000006585	139.735245640598	-1.53508889448338	0.402260897703606	-3.8161524106538	0.000135548796534145	0.00476456928589978
ENSDARG00000100712	7.2557008354609	6.21084355278491	1.62810998752496	3.81475674271036	0.000136317147492282	0.00478131665079996
ENSDARG00000105001	10.1152399463608	5.711174214971	1.49786744187799	3.81287025493422	0.000137362230184642	0.00480767805646245
ENSDARG00000099411	53.9465994987264	1.78652277616125	0.468891070135946	3.81010194040011	0.000138909502792321	0.00485146621692584
ENSDARG00000043182	12.1308783084357	4.41897351484689	1.16041521012588	3.80809685730293	0.000140040424057008	0.00488055775756125
ENSDARG00000045003	16.3872286071147	3.89278893973151	1.02263078474584	3.80664165190274	0.000140866624271737	0.00489842382624973
ENSDARG00000041925	150.477211467814	6.02109539929209	1.58194172693065	3.80614234822321	0.000141151162758844	0.00489842382624973
ENSDARG00000088717	12.6239521674335	4.54043943789203	1.19404664491544	3.80256454572057	0.00014320593975316	0.00495922472126165
ENSDARG00000060767	877.270416505444	-1.14311487236073	0.301150142268987	-3.79583042447876	0.000147150059781133	0.00508505902787966
ENSDARG00000017780	109.17133123264	-1.50641810682315	0.39703391431122	-3.7941799239909	0.00014813223248086	0.00510822309060313
ENSDARG00000039304	30.8280849723556	2.17938189592779	0.574494720161281	3.79356296836977	0.000148500950050906	0.00511017975175176
ENSDARG00000098465	22.138217806848	3.30899802130705	0.872426750262709	3.79286630116583	0.000148918345207941	0.00511315182857624
ENSDARG00000030349	109.645815558128	10.1297137606963	2.67107184266666	3.79237787576065	0.000149211634557964	0.00511315182857624
ENSDARG00000042018	22.6719373756709	4.0250766392876	1.0624652221683	3.78843142844068	0.000151601422533737	0.00518419895846058
ENSDARG00000056874	7.34362856964153	6.23440975027074	1.64678659608849	3.78580306949238	0.000153212976509016	0.00521939476379466
ENSDARG00000076312	6.46417464539873	6.0468164146039	1.59727242985281	3.78571388423772	0.00015326794147651	0.00521939476379466
ENSDARG00000055514	346.483361840823	8.49172311022575	2.24449085694558	3.78336275416231	0.000154723657578512	0.00525803633015773
ENSDARG00000036427	28.2962221041835	2.33734181554129	0.618098401615483	3.7815043841439	0.000155883476345961	0.00528648311086303
ENSDARG00000071331	23.5389227669304	2.67487980939575	0.707602113056657	3.78020325270223	0.000156700384418874	0.00530320722475444
ENSDARG00000056819	71.890351935053	1.90168116963298	0.503346638392259	3.77807463998795	0.000158045515283753	0.00533770214504715
ENSDARG00000014179	22.3770250207858	3.20569399108728	0.848724977378643	3.77707040151962	0.000158683887931039	0.00534823474137945
ENSDARG00000100056	1017.83105142693	-0.898829741998022	0.238118586991884	-3.77471474760876	0.000160190860899796	0.0053775979573851
ENSDARG00000005220	27.9325057239384	2.2531794138034	0.596918954315149	3.77468230404661	0.00016021170959731	0.0053775979573851
ENSDARG00000051785	42.659914338544	-2.03028520111164	0.538032660910144	-3.77353523051405	0.000160950478667461	0.00538345270003502
ENSDARG00000037998	137.056273281246	1.20267227163751	0.318724511387877	3.77339121613366	0.000161043456838654	0.00538345270003502
ENSDARG00000037116	89.8829227331745	1.983218248782	0.525791143348384	3.77187458151599	0.000162025695968487	0.00540525641540493
ENSDARG00000093244	7.02812033747058	6.16580979818741	1.63595653753187	3.76893252157518	0.000163947198057332	0.00545824208166482
ENSDARG00000077353	2838.74904925333	-0.987545225371926	0.262326975229349	-3.76455842754459	0.000166843654647957	0.00554340580757308
ENSDARG00000057918	245.733702136684	-1.14281129626781	0.303794216741539	-3.76179411354656	0.0001686988922913	0.0055937001128168
ENSDARG00000079553	7.03207795402206	6.16855529592226	1.64043278711226	3.760321876266	0.000169694870098432	0.00560537237892442
ENSDARG00000010583	209.004935357518	-1.04532303088814	0.277999647075318	-3.76015956093978	0.000169805015322225	0.00560537237892442
ENSDARG00000017299	79.2295873697997	2.2314276035968	0.593502926496426	3.75975838361807	0.000170077537993006	0.00560537237892442
ENSDARG00000078966	285.49451314249	-1.20717925758037	0.321239104759633	-3.7578838930075	0.000171356353956977	0.00563617887111502
ENSDARG00000101127	1253.56433369831	0.786512985256913	0.209456890015731	3.75501128274101	0.000173333669841111	0.00568158189219025
ENSDARG00000018025	243.300417817041	-1.44270645406221	0.384224605315509	-3.75485180829979	0.000173444067855789	0.00568158189219025
ENSDARG00000113707	138.11495387932	-1.50351220886215	0.400488699700184	-3.75419383864694	0.000173900254556256	0.00568158189219025
ENSDARG00000019845	26.726663027437	2.34324898354109	0.624221956287018	3.7538714554021	0.000174124182532326	0.00568158189219025
ENSDARG00000102883	579.011718053596	-1.17390835501307	0.312787232712798	-3.7530571335402	0.000174691020152546	0.00568362817145841
ENSDARG00000030092	20.3839619227186	2.87804744635575	0.766909770057025	3.75278495427402	0.000174880866814105	0.00568362817145841
ENSDARG00000052142	122.479863599425	-1.6907837831578	0.450783559492919	-3.75076629915196	0.000176294958601144	0.00569980239719118
ENSDARG00000070981	1106.30999859085	-0.90281569788494	0.240715005627747	-3.75055844786467	0.000176441169879672	0.00569980239719118
ENSDARG00000003216	15.1139173876886	3.5305308647084	0.941367971583164	3.750425945309	0.000176534437221346	0.00569980239719118
ENSDARG00000095268	23.9324664713217	2.81193252467057	0.749830482890094	3.75009097233878	0.000176770428435477	0.00569980239719118
ENSDARG00000068710	19.6022606031362	2.6738726847076	0.713333164312007	3.7484205396317	0.000177951696841355	0.00570792701390949
ENSDARG00000074332	964.524612989196	-1.17836337066559	0.314369632759973	-3.74833714160073	0.00017801086696009	0.00570792701390949
ENSDARG00000099117	35.6329521957004	7.53681144636611	2.01075103146404	3.74825690919999	0.000178067808553587	0.00570792701390949
ENSDARG00000087074	64.3379158842615	-1.70627426322115	0.455808181939302	-3.74340420121807	0.000181543836802748	0.0058079844664629
ENSDARG00000016154	496.214035951643	1.36259148120354	0.364075879866305	3.74260300271447	0.000182123840819083	0.00581518228580229
ENSDARG00000061904	55.4931157803495	-1.73699061255302	0.464192394301717	-3.74196267296875	0.00018258864072386	0.00581868080750355
ENSDARG00000078904	2285.72500637978	-1.01126967269432	0.270318070513759	-3.74103614594588	0.000183263158943747	0.0058219879122188
ENSDARG00000020574	2542.92868680462	6.96395658324472	1.86160033599053	3.74084407303208	0.000183403282216416	0.0058219879122188
ENSDARG00000059866	208.100485816228	-1.04011103471637	0.278234972164094	-3.73824694511423	0.000185307884964676	0.00586694322543767
ENSDARG00000036028	2043.84736723	-1.34008957483456	0.358510397222397	-3.73793782611903	0.00018553581140273	0.00586694322543767
ENSDARG00000087697	118.123248314985	1.55226434519746	0.415521037389232	3.73570578989338	0.000187189423887692	0.00590782806027052
ENSDARG00000109820	441.545621146903	-0.91484704635894	0.245266575031815	-3.73001109605036	0.000191471338129186	0.00603134715106935
ENSDARG00000061131	63.7528967616859	-1.61104648637291	0.432358923928518	-3.72617840689986	0.000194404829383375	0.00611199828272491
ENSDARG00000007171	369.258430017928	0.932959420721213	0.250425000260682	3.72550432165336	0.000194925112862795	0.0061166156105222
ENSDARG00000086173	82.3560752557835	1.90789011613344	0.512501917240772	3.72269849526654	0.000197104841967299	0.00617318797595478
ENSDARG00000040152	57.648200023578	-1.50840508572359	0.405301734714121	-3.72168425774821	0.000197898380858776	0.00618621274516555
ENSDARG00000059629	344.633980091818	1.16853424830572	0.314120486930258	3.72001921850185	0.000199207618842411	0.00621527770788321
ENSDARG00000076241	11.8496147797736	4.89832674289955	1.31773101347446	3.71724327105587	0.000201408484995381	0.00627199806886756
ENSDARG00000060687	1124.33993627153	-1.00156306301864	0.26970168011458	-3.71359593530577	0.000204334954002972	0.00635105606559521
ENSDARG00000032831	13.9542013712189	4.09904734667452	1.10465323318571	3.71070959060453	0.000206679097730806	0.00640260995388357
ENSDARG00000056795	33.6411288935714	2.74051856204195	0.738566455901834	3.71059170118363	0.000206775376410526	0.00640260995388357
ENSDARG00000099148	154.042165963116	1.17786868258918	0.317510619316254	3.70969854528226	0.000207506174404953	0.00640574214186777
ENSDARG00000098946	52.2713892036308	1.74447613926893	0.470270991456915	3.70951253842914	0.000207658673829779	0.00640574214186777
ENSDARG00000020834	116.312616802871	-1.79501439796146	0.484064026393928	-3.70821688885572	0.000208723847926591	0.00641402139052342
ENSDARG00000078322	33.6947206074088	2.34989010250089	0.633755831383779	3.70787925906733	0.00020900226039741	0.00641402139052342
ENSDARG00000042816	24.1183796334212	2.70479313572773	0.729496529257768	3.70775326166356	0.000209106248295332	0.00641402139052342
ENSDARG00000018984	90.8893144357617	1.56610387085251	0.422439599385522	3.70728471746152	0.000209493372645301	0.00641402139052342
ENSDARG00000100908	955.380496301782	-0.841712685502836	0.227224040650993	-3.70432936185512	0.00021195072535629	0.00647715089801498
ENSDARG00000056532	21.0458069991773	2.67678945859179	0.723454924888914	3.7000086204442	0.000215592143482333	0.00657616258890243
ENSDARG00000086685	17.0077901913927	3.43256288208405	0.92853572857925	3.69674830642888	0.000218378657689238	0.00664877771923739
ENSDARG00000000241	350.793628229832	0.923503664722823	0.249891299150778	3.69562152768514	0.000219349526446956	0.00666594664786853
ENSDARG00000033498	1895.27938207758	-1.11256858902909	0.301143135493081	-3.69448430962043	0.000220333497852542	0.00667124848998244
ENSDARG00000069981	1190.43858333616	-0.789134868471606	0.213612688871567	-3.69423217618907	0.000220552215361402	0.00667124848998244
ENSDARG00000051861	18.784936069414	3.58344621379323	0.970069656427146	3.69400917764131	0.000220745829155707	0.00667124848998244
ENSDARG00000044142	8.73357977587792	5.49449951011358	1.48794973192355	3.69266474009883	0.000221916493816941	0.00669427655381491
ENSDARG00000070601	137.856361743888	-1.51167819053861	0.409580912007052	-3.69079257900716	0.000223556383462671	0.00673134845793851
ENSDARG00000093549	37.9787679591217	2.30208869516926	0.623833241529723	3.69023088529914	0.000224050604256028	0.0067329338612264
ENSDARG00000024865	959.034543030218	-1.29612175602681	0.351271623474807	-3.6897992021259	0.000224431128707547	0.0067329338612264
ENSDARG00000039522	162.632296744321	1.28817231946257	0.349422672536373	3.68657337004506	0.000227293931884884	0.00680635211019086
ENSDARG00000036670	324.999957806528	-1.21527970352139	0.329759110457225	-3.68535596131477	0.000228383216923957	0.00682649104601172
ENSDARG00000053684	116.346989131669	1.26194689540866	0.342586313244345	3.68358818382972	0.000229973673987722	0.0068615096173386
ENSDARG00000090570	28.9914780358679	3.3063488617609	0.897905323668507	3.68229118884426	0.000231147176033288	0.00687303176711643
ENSDARG00000068233	8.82374470038818	5.50841862213837	1.49602567383088	3.68203481965183	0.000231379799315208	0.00687303176711643
ENSDARG00000004537	910.813576392354	-0.986762277854427	0.26801288126863	-3.68177183568051	0.00023161865295777	0.00687303176711643
ENSDARG00000054201	824.439584487702	-1.06127699886508	0.28848522678161	-3.67879149551214	0.000234341748892833	0.00694126192923074
ENSDARG00000075549	30.227233048026	2.52987614123978	0.688703970044702	3.67338689956378	0.00023935664625597	0.00707700697774871
ENSDARG00000075295	77.2509086742121	-1.73358807082407	0.472064957636704	-3.67235068559827	0.000240329574987399	0.00709297015908755
ENSDARG00000101034	11.8976229424991	4.90039591239383	1.3348478946705	3.6711268242315	0.000241483469643879	0.00711420725317759
ENSDARG00000032802	616.549005116306	-1.07105195548886	0.291933875679984	-3.66881696409547	0.000243675453100319	0.00715946060152492
ENSDARG00000007523	394.399736628123	-1.04439308173853	0.284711553128832	-3.66824974350777	0.000244216574623732	0.00715946060152492
ENSDARG00000060030	863.281804629191	-0.984615346217103	0.268424320539753	-3.66813016136995	0.000244330798306009	0.00715946060152492
ENSDARG00000011956	13.516838313578	4.02356503265367	1.09739861077719	3.66645719535233	0.000245934063067113	0.00719357134471305
ENSDARG00000105296	622.603255515189	-1.06129767667015	0.289511315959696	-3.66582450551915	0.000246542960645333	0.00719852708622203
ENSDARG00000056209	27.4454634329627	2.88628367405606	0.788067446251459	3.66248306256656	0.000249782272659693	0.0072801310074124
ENSDARG00000079175	12.9651743862142	4.1699335660149	1.13944532570492	3.65961707152134	0.000252592424674065	0.00734895899851009
ENSDARG00000074763	68.3150474681346	1.51014920811541	0.412879790359991	3.65760021046006	0.000254587735427432	0.00739387784805203
ENSDARG00000078011	292.974798486661	-1.18727924904244	0.324790928283373	-3.65551850637454	0.000256662691159121	0.00744094669236532
ENSDARG00000077403	10.8929170748738	5.80472283494292	1.58939019089609	3.65216978699878	0.000260033858815125	0.00752536149715856
ENSDARG00000063553	313.541807709066	-1.09174698110718	0.299102534435837	-3.65007599539875	0.000262162733622029	0.00757359008241418
ENSDARG00000031222	2017.74246072483	-0.885894627669292	0.242756126462251	-3.6493193419242	0.000262936076927611	0.00757383481672531
ENSDARG00000043102	12.1025966243162	3.83814768938594	1.05178845740836	3.64916315857208	0.000263095971350226	0.00757383481672531
ENSDARG00000025147	228.597886689637	1.10267574228423	0.302275493925343	3.64791643531833	0.000264375590009604	0.00759731958659178
ENSDARG00000035719	133.416787000293	1.28734344683922	0.353117508392558	3.64565170585676	0.000266715014219119	0.00765112422576038
ENSDARG00000024116	11.0584931421056	3.92260981950702	1.07633980927672	3.64439723003736	0.000268019202522542	0.0076750953449637
ENSDARG00000102610	126.654711217839	-1.11755792372529	0.307099541088206	-3.63907389690401	0.000273620280547746	0.00782181534968949
ENSDARG00000005236	531.12812998412	-1.13811022915666	0.312899092429931	-3.63730754320268	0.000275502905445689	0.00784990194879507
ENSDARG00000043133	6.30528591387702	6.01094686063237	1.65260621722947	3.6372529632071	0.000275561271096286	0.00784990194879507
ENSDARG00000012874	17.0191643994015	2.83934690353632	0.781484776711335	3.63327218667642	0.000279849534739115	0.00795822114414357
ENSDARG00000104181	188.250289858362	4.02663094906079	1.10914970251307	3.6303764405629	0.000283008160558192	0.00803409648170397
ENSDARG00000043130	22.4440491924272	2.63279837450508	0.725374292484734	3.62957221090171	0.00028389130814436	0.00804522426886611
ENSDARG00000039576	116.873831132744	1.23327650793021	0.340042004505161	3.62683577790606	0.000286915642001971	0.00810763468532455
ENSDARG00000099194	413.198615841917	-1.24191911436503	0.342463450844467	-3.62642819635973	0.00028736867965974	0.00810763468532455
ENSDARG00000055389	1130.4700459139	-1.06823216035349	0.294583995362835	-3.62623963680635	0.000287578495248691	0.00810763468532455
ENSDARG00000029768	563.477808728166	-0.831449195951919	0.22937813923615	-3.62479702172456	0.000289188489964897	0.00813901626396051
ENSDARG00000075542	10207.4977008474	-1.02729678796326	0.28383659910455	-3.61932460860996	0.000295372929889917	0.00829881405076644
ENSDARG00000076945	5.86764045938654	5.90704516940614	1.63230968785814	3.61882626400212	0.000295942226946673	0.00830057136538785
ENSDARG00000074498	988.422939020776	-0.945586009351643	0.261340024243739	-3.61822117407374	0.000296634848843694	0.00830421517565468
ENSDARG00000100223	17.9830482891167	3.07550139584311	0.850096155082452	3.61782767449973	0.000297086086259685	0.00830421517565468
ENSDARG00000033832	11.9489147040281	3.76302452100887	1.04100866407979	3.61478693775834	0.000300594728541389	0.00838104172648339
ENSDARG00000037091	35.9861549978544	1.93606051383086	0.535628239136321	3.6145601974845	0.000300857908130173	0.00838104172648339
ENSDARG00000038010	12.4874912256582	4.37991348514111	1.21212038167446	3.61343110087017	0.00030217167718534	0.00840334817028162
ENSDARG00000000103	627.318944277326	-1.01292915325991	0.280728712712343	-3.6082135791284	0.000308312637434001	0.0085595949172355
ENSDARG00000045870	233.51427196843	-0.9627064113226	0.267080471712521	-3.60455560509431	0.000312687500230453	0.00866636421958516
ENSDARG00000052746	1396.400182127	0.82120408637542	0.227905372021573	3.60326779088686	0.000314241483303988	0.00869472212249885
ENSDARG00000024561	277.094562466061	-1.16047160697454	0.322106867691637	-3.60275338210268	0.000314864229885374	0.00869726152701928
ENSDARG00000087749	196.858712351275	-1.16989427055972	0.32479073333415	-3.60199399333267	0.000315785662806062	0.00870802888343989
ENSDARG00000015822	17.0866893499533	2.97884285494103	0.827202176203906	3.60110616320084	0.00031686614561776	0.00872313859700656
ENSDARG00000095796	14.0012683960606	3.8817475961385	1.07817383516393	3.60029845794608	0.000317852122487018	0.00873560027908952
ENSDARG00000073699	22.6608820978681	3.14026060603133	0.873088493607808	3.59672659647023	0.000322246873846042	0.00884154739296175
ENSDARG00000079745	23.5536625113085	2.26301798830638	0.629320036857462	3.59597320245335	0.000323181069842591	0.00885235104351444
ENSDARG00000010784	561.678100568017	-0.934627536188396	0.25997246739968	-3.59510199497975	0.000324264512766164	0.00886719986495788
ENSDARG00000061951	276.341203146906	-1.4614233811047	0.40661638338047	-3.59410845415259	0.000325504239442304	0.00888301732698896
ENSDARG00000036424	21.1674587466251	-2.32113774997011	0.645949020313769	-3.59337606680264	0.00032642094104735	0.00888301732698896
ENSDARG00000013963	26.4327261493857	3.33194021174509	0.927255134254034	3.59333703169582	0.000326469867573099	0.00888301732698896
ENSDARG00000055158	590.882930782604	-0.903694026102999	0.251668217594091	-3.59081506096469	0.000329645486501875	0.0089545490363196
ENSDARG00000063295	26.0588737022685	2.94736701654949	0.821141854530645	3.58935182793011	0.000331501189896499	0.00897679005093766
ENSDARG00000036894	25.8945839995911	2.73409661709288	0.761749574746752	3.58923287617435	0.000331652475904228	0.00897679005093766
ENSDARG00000015059	315.631479134986	-0.91205038416797	0.254132687703049	-3.58887474260569	0.000332108349869855	0.00897679005093766
ENSDARG00000021184	11.8759459297468	5.10404729571443	1.42323456850153	3.58623055445337	0.000335492370245684	0.00905331964518006
ENSDARG00000043094	110.39349632649	-1.24599138224616	0.347652303698383	-3.58401589459094	0.000338351481744728	0.00910762258315942
ENSDARG00000004018	33.1771685997756	1.97764539002767	0.551827430378268	3.58381131701269	0.000338616737066184	0.00910762258315942
ENSDARG00000031683	2308.00928579557	1.14221257503063	0.318765347692588	3.58323946846367	0.000339359228363162	0.00911262977145671
ENSDARG00000030367	155.822012039617	1.14114336739106	0.318816169224926	3.57931459425441	0.000344496557037056	0.00923543961418491
ENSDARG00000028581	252.095164942943	0.920464450875546	0.257260027353806	3.57795363836156	0.000346294855795091	0.00925996326546919
ENSDARG00000069956	5.98678297762069	5.93391644363213	1.65855300652736	3.5777671381492	0.000346541970801747	0.00925996326546919
ENSDARG00000016664	725.362758758578	-0.902025653524691	0.252214143481407	-3.57642771762793	0.000348321571259906	0.00929235722677079
ENSDARG00000096616	44.5385318145232	5.38889450337292	1.50765813253241	3.57434778288976	0.000351101996236634	0.00935130194854644
ENSDARG00000038074	302.744607551304	0.872496424342365	0.244323066660643	3.57107675614695	0.00035551668181532	0.00945351176645283
ENSDARG00000080020	10.1111362933578	4.73746128340373	1.3273285820412	3.56916994593632	0.000358114071917822	0.00950714505350717
ENSDARG00000059209	37.9642302848959	-2.3533135315966	0.660141599039122	-3.56486174333203	0.000364048037744157	0.00964615307438668
ENSDARG00000112452	1287.63737484313	-1.00327978842678	0.281463106376003	-3.5645161504276	0.000364528006901426	0.00964615307438668
ENSDARG00000103713	11.5548545885988	4.30948250051265	1.21018626081704	3.56100762340763	0.000369434355944254	0.00976021733930141
ENSDARG00000037402	40.7947651540695	8.70359699277073	2.44529869381935	3.55931854655206	0.000371818325213549	0.00979348064376767
ENSDARG00000110961	391.29157716469	-1.08494211379874	0.304821655439919	-3.5592684917118	0.000371889191723046	0.00979348064376767
ENSDARG00000104839	526.405474626511	-1.11044077577763	0.312329641522214	-3.5553486706085	0.000377478162952924	0.00992470675629037
ENSDARG00000068640	402.755550454753	-3.13411560066961	0.882160058231116	-3.5527743196105	0.000381191340699274	0.0100062726933559
ENSDARG00000010472	18.0325994252749	3.02891149358495	0.853157736775982	3.55023621426792	0.000384885636991164	0.010078020323774
ENSDARG00000060482	66.8861665179803	-1.83195749601474	0.516036810804275	-3.5500519685011	0.00038515511127488	0.010078020323774
ENSDARG00000061140	12.5361384258038	3.51027252811349	0.989059787585558	3.54910044081621	0.000386549606147147	0.0100900837890048
ENSDARG00000034768	301.781657289118	-1.51346175531709	0.42645973973797	-3.54889715087058	0.000386848145268315	0.0100900837890048
ENSDARG00000075161	13.4171415244256	5.04566718133764	1.42799915746226	3.53338246382753	0.000410278472458186	0.0106793489802959
ENSDARG00000076144	5.64721768074344	5.85311754564057	1.65666028392268	3.53308255316015	0.000410744191549843	0.0106793489802959
ENSDARG00000010625	11.6063797862469	3.77306729578744	1.06872633500962	3.53043353774329	0.000414879235119947	0.0107697652476462
ENSDARG00000088885	37.9694457325344	8.59972995761509	2.43635237630454	3.52975622133083	0.000415942732056673	0.0107781354295516
ENSDARG00000093608	8.74588696213477	5.48414600478394	1.55385063370736	3.52939071865564	0.00041651768784531	0.0107781354295516
ENSDARG00000094695	18.7384977309996	3.09479614224221	0.877062730999851	3.52859155093063	0.000417777409238284	0.0107936813301626
ENSDARG00000010565	5.71910955000778	5.86715633865576	1.66448252897496	3.52491314058365	0.000423621669388012	0.0109274377079931
ENSDARG00000062511	115.557772358359	-1.24905811949126	0.354463306491093	-3.52380090299316	0.000425403768845974	0.0109390282429921
ENSDARG00000054191	723.68706961934	0.936074561507929	0.265668314083049	3.52347085401878	0.000425933940127311	0.0109390282429921
ENSDARG00000008816	17.464780310552	2.94535036047604	0.835943751823526	3.52338342627846	0.000426074482236201	0.0109390282429921
ENSDARG00000101785	6.11346197207993	5.96463279524865	1.69361083746161	3.52184378094112	0.000428556604243706	0.0109801127549065
ENSDARG00000005108	17.335192706075	2.87256758421299	0.815708804064856	3.52156010809048	0.000429015394575102	0.0109801127549065
ENSDARG00000104609	431.815010330951	-1.18854598627832	0.337757337373575	-3.5189346159599	0.000433283477702792	0.0110703046884066
ENSDARG00000074337	612.189282387297	-0.894936046051723	0.254356859841853	-3.51842701080738	0.000434113216211851	0.0110703046884066
ENSDARG00000031894	4092.27349968384	-0.699284380953622	0.198764808862791	-3.51814984229097	0.000434566905656011	0.0110703046884066
ENSDARG00000063007	2465.66745514024	-0.905398762642304	0.257541596878765	-3.51554379414875	0.000438854373549311	0.011162165588102
ENSDARG00000091326	138.908544693022	-1.29386885258516	0.36822895867906	-3.51376181065886	0.000441808787574567	0.0112159353558426
ENSDARG00000028618	35.2234976326674	1.94587374925137	0.553836583982792	3.51344386688588	0.000442337865682194	0.0112159353558426
ENSDARG00000098822	353.12834558094	-0.974340831936968	0.277515982870973	-3.51093591748182	0.000446532027129027	0.0112880859518047
ENSDARG00000071196	35.9698376597513	2.91965257178712	0.831592288104643	3.51091828718321	0.000446561642049417	0.0112880859518047
ENSDARG00000014717	278.060764162787	-1.26049202849691	0.359108898268651	-3.51005512415325	0.000448013804989088	0.0113073437992623
ENSDARG00000093535	194.719493990766	-1.00680030575456	0.286933620926481	-3.50882654498173	0.000450088336829092	0.0113295737606558
ENSDARG00000023988	269.122592702188	-2.71658540588335	0.774239507097644	-3.50871452693868	0.000450277931513245	0.0113295737606558
ENSDARG00000009040	27.9676153503598	2.14491375869744	0.612012023686548	3.5046921885247	0.000457135485050808	0.0114844773698347
ENSDARG00000059939	492.84792829046	-0.820088155706786	0.234074955334362	-3.50352798117739	0.000459138415407927	0.0115171320740916
ENSDARG00000098312	812.911453668783	1.29468344380126	0.369660942345788	3.50235390189042	0.000461166620495498	0.0115503199445203
ENSDARG00000041381	151.931474838215	-1.13345517455124	0.323777427396975	-3.50072327050009	0.000463997383347818	0.0116034765484538
ENSDARG00000062592	212.243619603735	5.05425638781918	1.44430508695358	3.4994381959008	0.000466239676120463	0.0116106775313716
ENSDARG00000010169	16.9575351635863	2.60118191668585	0.743314707920206	3.49943555397142	0.000466244296349061	0.0116106775313716
ENSDARG00000067673	117.299504427867	-1.2819964902898	0.366353819415184	-3.49933977032442	0.000466411832456807	0.0116106775313716
ENSDARG00000052091	914.439354180754	-1.06086398687585	0.30323915894108	-3.49843994614819	0.000467988468185243	0.0116322475096727
ENSDARG00000007576	257.401767697061	8.26761079866083	2.36434841112144	3.49678192933477	0.000470906607740381	0.011687045810284
ENSDARG00000008247	929.732132203215	-0.859861975531443	0.246036168545522	-3.49486004685668	0.000474310394708225	0.0117537129581251
ENSDARG00000058232	2184.82929667474	-0.784293547860331	0.224460367437947	-3.49412930582123	0.000475610599145621	0.0117611032421646
ENSDARG00000006395	844.33499144487	-0.972226841257978	0.278265205149319	-3.49388577251789	0.000476044655039997	0.0117611032421646
ENSDARG00000014569	1810.81441118871	-0.825553755109297	0.236427561444433	-3.49178306482396	0.000479807765042173	0.0118352934175025
ENSDARG00000036239	38.421172174066	2.1232591494593	0.60813940735062	3.49140201045243	0.000480492681479802	0.0118352934175025
ENSDARG00000103057	8084.21211080587	-1.00954302381392	0.289557754869146	-3.48649969423247	0.000489385943206738	0.012036248873463
ENSDARG00000006065	90.5452249080943	-1.28835283503872	0.369748092769159	-3.48440697932974	0.000493228875521242	0.0121125771829654
ENSDARG00000037285	24.4025445088647	3.38345498323388	0.971537458427847	3.48257800446421	0.000496610516657315	0.0121773656629443
ENSDARG00000098595	226.635763230555	-1.07292008749191	0.308152679931483	-3.48178080985851	0.000498091225694	0.0121954174542118
ENSDARG00000007407	9.76077883773525	4.81142449065008	1.38292656209866	3.47916123857547	0.000502985854788239	0.0122968780618379
ENSDARG00000099745	260.723021964866	-0.94690248200884	0.272747349347709	-3.47172019920051	0.00051713502429025	0.0126239518597232
ENSDARG00000032317	6025.20976710686	-0.68080285437419	0.196138923769517	-3.47102370753396	0.0005184782219437	0.0126379066598777
ENSDARG00000019949	58.0947397758777	2.13430742650254	0.615069831333898	3.47002456920034	0.000520410758562863	0.0126529075152199
ENSDARG00000006128	1464.63796359596	-0.902839500568482	0.260191266027767	-3.46990702013854	0.000520638563202578	0.0126529075152199
ENSDARG00000097445	186.03640874588	0.981377570827985	0.283027009535955	3.46743433581491	0.00052545210393266	0.0127405067737312
ENSDARG00000042872	43.2617311192449	-2.29145466955374	0.660883977144763	-3.46725711138221	0.000525798692249226	0.0127405067737312
ENSDARG00000055838	73.7497760328534	-1.38939629723066	0.400830689317815	-3.46629221329164	0.000527689432246177	0.0127406947657193
ENSDARG00000100940	224.866024475548	-0.960178836981578	0.277021008482105	-3.46608671393817	0.000528092930489729	0.0127406947657193
ENSDARG00000026359	10.961402862507	3.76407531466161	1.0859801266561	3.46606279642683	0.000528139911228533	0.0127406947657193
ENSDARG00000045248	9433.43552811608	-0.773411956115066	0.223282947313237	-3.46382007861114	0.000532562587884745	0.0128274901753361
ENSDARG00000054172	245.34998302945	0.966870438538952	0.279164306934147	3.46344577198056	0.000533304078718188	0.0128274901753361
ENSDARG00000093768	848.342175479378	-0.837837905899547	0.241962575585587	-3.46267559713252	0.000534832800318873	0.0128453977554591
ENSDARG00000077769	259.454376057246	0.996647462222915	0.288332499957467	3.45659078449336	0.000547054901391369	0.0131197061270727
ENSDARG00000003375	17.3936958665086	2.58210121220293	0.748196143855714	3.4511020050123	0.00055830251632279	0.0133698760487826
ENSDARG00000063252	147.040256911456	-1.1012217825875	0.319532000491556	-3.44635836439988	0.000568196324247338	0.0135869427608342
ENSDARG00000040920	31.5499511513539	2.54311413532978	0.738749641749095	3.44245735173366	0.000576454752175932	0.0137643277560376
ENSDARG00000016212	104.04461534903	-1.25137624732286	0.363735568280584	-3.44034610978038	0.000580970719369273	0.0138519656233897
ENSDARG00000117174	36.6700901260323	-2.47846585440249	0.720692549748593	-3.43900579417268	0.000583854737552155	0.0139004950597446
ENSDARG00000016788	279.741659955749	-1.26818535584198	0.369104664793953	-3.43584212502413	0.000590715092450688	0.0140434154054315
ENSDARG00000020893	2027.99185783015	1.11093220100301	0.323536916783884	3.43371078653473	0.000595379083363241	0.0141337817181013
ENSDARG00000024492	78.5351260495946	4.48096148816039	1.3069023054909	3.42868894586366	0.000606504202308478	0.0143770460691937
ENSDARG00000026611	173.130149225262	1.37240350123141	0.400755760126147	3.42453842909062	0.000615844739866963	0.0145773653743076
ENSDARG00000101364	10.9996944824021	3.83060636074485	1.11872461311142	3.42408338553588	0.000616876895315352	0.0145807266165447
ENSDARG00000074686	1510.29495994859	-1.0912223394356	0.318733127497545	-3.42362385737265	0.000617920856346275	0.01458435681117
ENSDARG00000070107	826.812866833769	-1.30846382004172	0.382475694456722	-3.42103783065299	0.000623826540606749	0.0147025593311346
ENSDARG00000063416	209.187829597625	-1.08863205925037	0.318270307644438	-3.42046377906718	0.000625144599373425	0.0147124547955987
ENSDARG00000058115	121.050641803105	1.23332295801785	0.360837185463955	3.41794861422631	0.000630950179705474	0.014827781841572
ENSDARG00000076697	299.42900527302	-1.03526875551662	0.303293027422133	-3.4134274840275	0.000641512284682377	0.0150544000330907
ENSDARG00000045909	37.8096232140758	-2.24614952893012	0.658208712392057	-3.41251868387944	0.000643655145118262	0.0150830776495524
ENSDARG00000000086	605.961882455297	-0.872813287406146	0.255830589929741	-3.41168461381357	0.000645627656483325	0.0151076871617098
ENSDARG00000077860	744.538245618401	-1.29197917569754	0.378983359952073	-3.40906570637015	0.000651857771675439	0.0152317122682506
ENSDARG00000088087	2714.25942861959	-0.836580605018355	0.245468244567979	-3.40810114355413	0.000654166423053024	0.0152638832045705
ENSDARG00000003142	388.04907576867	-0.916518139536596	0.268991710201935	-3.4072356313455	0.000656244470113781	0.0152905895027934
ENSDARG00000078748	4470.12760908717	-0.858575778850299	0.252148729932651	-3.40503709489088	0.000661550667685365	0.015382880395716
ENSDARG00000099491	17.3540977926395	2.63762619436234	0.774674842350687	3.40481715703931	0.000662083680035396	0.015382880395716
ENSDARG00000039757	122.613998632398	1.09282323513258	0.321111133243716	3.40325551497821	0.000665879768498111	0.0154491651671375
ENSDARG00000069476	15.6329645321636	3.38870978104323	0.996326617495505	3.40120370322087	0.000670898141669625	0.0155391707986552
ENSDARG00000101199	19.3549329369578	2.91621875360301	0.857504746531586	3.40081937201917	0.000671842049889879	0.0155391707986552
ENSDARG00000058032	47.5313934860814	1.61634290515654	0.475323808617082	3.40050903374516	0.000672605134080983	0.0155391707986552
ENSDARG00000036252	32.8708467905717	1.88863819818675	0.555766254094783	3.39825994160605	0.000678159505965984	0.0156096923462547
ENSDARG00000075121	9.9482030373522	3.86311340189199	1.13681401049731	3.39819299042773	0.000678325500696356	0.0156096923462547
ENSDARG00000059333	145.140763493123	-1.13990372638195	0.335451685900573	-3.39811595616726	0.000678516541546604	0.0156096923462547
ENSDARG00000037060	446.794921392203	-1.06463796488739	0.313431761705587	-3.39671371878203	0.000682002768657441	0.0156612517852937
ENSDARG00000054632	13.9638543378389	3.2953292245828	0.970228616783889	3.39644612370448	0.000682669949615365	0.0156612517852937
ENSDARG00000016706	35.7825164801052	1.75740033769148	0.517609089617209	3.3952269636361	0.000685717304050879	0.0157091600564383
ENSDARG00000092809	68.4513278793015	1.74028055483919	0.512877978916889	3.39316684743292	0.000690895423038444	0.0158056802086169
ENSDARG00000097523	24.110675636033	2.04736421828037	0.60353510405289	3.3922868852728	0.000693118272909503	0.0158226316204308
ENSDARG00000090228	16.677552785117	2.55683652518432	0.753760123786625	3.39210903375954	0.000693568345755147	0.0158226316204308
ENSDARG00000104682	272.634071761034	1.05075053077371	0.310065706161796	3.38879956697119	0.00070199302682007	0.0159709194529431
ENSDARG00000061120	9.44533433048252	5.60103957543279	1.65297010161611	3.38846998500255	0.000702837207241348	0.0159709194529431
ENSDARG00000040944	7.32354970644104	5.21320152578138	1.53853961970398	3.38840902048686	0.000702993463099631	0.0159709194529431
ENSDARG00000078459	1653.1201459196	-0.92009315713869	0.271618088087965	-3.387451710656	0.000705451345233	0.0160045609901891
ENSDARG00000063555	325.882513675063	-0.867680356889681	0.256284002461267	-3.38562043887548	0.000710175377760036	0.0160894504670946
ENSDARG00000005834	387.475685164269	-0.899450205014959	0.265948281878086	-3.38204931674377	0.000719472269364498	0.0162724321925063
ENSDARG00000097824	12.7153584975997	3.69170554498452	1.0916531898306	3.38175675148019	0.000720238909619477	0.0162724321925063
ENSDARG00000078381	172.742845323042	-1.11410274765112	0.329519843375699	-3.38098833817692	0.000722256081566598	0.0162923023694371
ENSDARG00000079610	81.062376319188	-1.90250961948949	0.562762025554884	-3.3806645315373	0.000723107681476238	0.0162923023694371
ENSDARG00000008861	1904.38284333033	-0.847240783320288	0.250652224531154	-3.38014468016414	0.000724476823200684	0.0162962561829323
ENSDARG00000070560	111.171459676231	1.21584057347967	0.359740604430151	3.37977019693295	0.000725464598132008	0.0162962561829323
ENSDARG00000006356	112.364786014733	1.13679536435418	0.336383131291421	3.37946602729412	0.000726267827444479	0.0162962561829323
ENSDARG00000112909	247.906791440874	-1.17078317611476	0.346560312188991	-3.37829559512946	0.000729366332654399	0.0163249278161099
ENSDARG00000099375	496.443735736546	-0.831658980877988	0.246181830878955	-3.3782305457258	0.00072953889874191	0.0163249278161099
ENSDARG00000041747	5.87834499786452	5.90706475973994	1.75014548618109	3.37518498112375	0.000737660900048338	0.0164841549014895
ENSDARG00000003808	27.0423217027989	2.44645722539499	0.724958288763736	3.37461791017923	0.000739182425352279	0.0164956513995509
ENSDARG00000020884	154.829884319107	-1.10316712111476	0.326994785916884	-3.37365355236937	0.000741776618340431	0.0165310217801582
ENSDARG00000035253	13.2928053470534	3.46991469394297	1.0287223829694	3.37303314420658	0.000743450028790416	0.0165458036298737
ENSDARG00000077157	5.72588851247711	5.86659224522295	1.74118509200301	3.3693099442255	0.000753566396031794	0.0167481920854828
ENSDARG00000093317	390.886688714468	0.898425811989094	0.266722143916811	3.3683960348988	0.000756069058460048	0.0167810449560645
ENSDARG00000056379	11.5965122365983	3.34252847103546	0.992673200519793	3.36719926485898	0.000759357982042348	0.0168094753281361
ENSDARG00000061201	7.5847066940192	5.27767050987705	1.56738446147719	3.36718312551285	0.000759402426301629	0.0168094753281361
ENSDARG00000041533	168.569428518217	1.09725826846	0.326180177549675	3.36396367401232	0.000768316552531555	0.0169838395822765
ENSDARG00000062506	673.584185693719	-0.905682720226115	0.269597285385935	-3.35939109672268	0.00078114432420927	0.0172441294212235
ENSDARG00000027589	78.4749101446447	1.26986716812298	0.378194642499575	3.35770797737941	0.00078591594705876	0.0173260735230286
ENSDARG00000053773	5.55364725472709	5.83028609089401	1.73658063564765	3.35733680959746	0.000786971837676026	0.0173260735230286
ENSDARG00000060849	547.306013659061	-0.820595904372678	0.244551241774493	-3.35551722583102	0.000792167229032785	0.017417045921553
ENSDARG00000103025	149.647371354121	1.50727156111581	0.449324465955958	3.35452813126707	0.000795004692255058	0.0174421733838435
ENSDARG00000058158	5.50563909200153	5.81083237134536	1.73231356834947	3.3543767580611	0.000795439775197259	0.0174421733838435
ENSDARG00000013224	2145.13448413361	-0.969654375464068	0.289132208218419	-3.35367125454097	0.000797470478328848	0.017463324110998
ENSDARG00000028396	32.3069897411161	-2.23548703593273	0.666851993413698	-3.35229864799383	0.000801435146690125	0.0174926626520564
ENSDARG00000031768	905.823062496154	-0.936701917557528	0.279438376125927	-3.35208760709163	0.000802046341977366	0.0174926626520564
ENSDARG00000043701	9.95186880495825	4.69694281959008	1.40126670695352	3.35192636511122	0.000802513606132539	0.0174926626520564
ENSDARG00000117369	28.6743656644306	-1.8830297951934	0.561808257967631	-3.35173036082693	0.000803081948372795	0.0174926626520564
ENSDARG00000026784	3076.71426895282	-0.788912669261211	0.235459603213248	-3.35052237621721	0.000806592923941187	0.0175458062339398
ENSDARG00000024785	1544.01549625202	-0.676177475671161	0.201963283020542	-3.34802180652999	0.000813906068826849	0.0176814077021005
ENSDARG00000004451	13.6655071286568	3.09587337911603	0.92539484962049	3.34546208073847	0.000821455906272348	0.0178217850923723
ENSDARG00000100003	2004.10772011882	0.769866595815055	0.230316375453731	3.34264810436684	0.000829830592543916	0.0179796628384515
ENSDARG00000014891	1670.23429703802	-0.682812843287123	0.204428528303391	-3.34010545863621	0.000837465817726234	0.0181211229780128
ENSDARG00000018192	1641.30467635164	-0.750809238338407	0.224880849886714	-3.33869797591317	0.000841720268413994	0.0181722793308812
ENSDARG00000021097	319.341857200045	0.846532879895558	0.253560034002404	3.3385895503056	0.000842048840789916	0.0181722793308812
ENSDARG00000031678	19.9386069900029	2.73528729040899	0.819512863989933	3.33769902902047	0.000844751976134709	0.0182066281172191
ENSDARG00000092503	1124.12407915925	-0.847842225034116	0.254135623413784	-3.33618016099088	0.000849381005983523	0.0182823401813536
ENSDARG00000104478	11.3386746742586	3.47618113733875	1.04210775428156	3.33572140026466	0.000850783782798236	0.0182885017877101
ENSDARG00000059858	19.5459278345568	2.3291862673734	0.69906305690446	3.33186862668345	0.000862649684521556	0.0185192684567013
ENSDARG00000059768	1204.99807852125	-0.852261440570338	0.255852292706513	-3.33106821734822	0.000865133985340396	0.0185482914658059
ENSDARG00000102226	221.701066653198	0.864369895171577	0.259627312609479	3.32927181845358	0.000870733798069207	0.0185729894448967
ENSDARG00000105178	281.649169876663	-1.07255396889378	0.322162021070384	-3.32923777088999	0.000870840256401103	0.0185729894448967
ENSDARG00000037607	351.653447235552	-0.83629385131864	0.251251242261019	-3.3285162843089	0.000873099006288335	0.0185729894448967
ENSDARG00000060678	212.008426759646	-1.24988122498903	0.375521376871554	-3.32838901316808	0.000873498015775271	0.0185729894448967
ENSDARG00000014159	1009.74703076208	-0.757702014999287	0.227656684957199	-3.32826604736751	0.000873883688108321	0.0185729894448967
ENSDARG00000089617	30.0686210583852	-2.01509394730129	0.605453120137717	-3.32824108139526	0.000873962011148918	0.0185729894448967
ENSDARG00000045695	488.247962603005	-1.10173293502076	0.331033857257503	-3.32815786321142	0.000874223129549168	0.0185729894448967
ENSDARG00000099221	1271.77156940242	-0.817775930995862	0.245902418607677	-3.32561158050493	0.00088224779679452	0.0186991272806801
ENSDARG00000099448	5.01076392327617	5.67828404569968	1.70747229748623	3.32554973457511	0.00088244355237886	0.0186991272806801
ENSDARG00000087784	21.4105722016485	2.85377584753554	0.85847282559782	3.32424715429779	0.000886575863856731	0.0187624194444099
ENSDARG00000070145	456.7723222375	-0.812803073277281	0.244584571896406	-3.32319846249968	0.000889915765017659	0.0188088002980506
ENSDARG00000097897	541.672600767979	-0.787159904733394	0.23726360211939	-3.31765975776301	0.000907749870714888	0.0191329529411807
ENSDARG00000018907	548.292490684574	-1.03174718638672	0.311010558251128	-3.31740244507592	0.000908586390084855	0.0191329529411807
ENSDARG00000040159	31.1761984708073	2.62421065951296	0.791056304481499	3.31735003519504	0.000908756861308825	0.0191329529411807
ENSDARG00000099517	12.5590005521525	3.32488352782212	1.00240238830694	3.31691500998701	0.000910172992470002	0.0191381689559161
ENSDARG00000063075	630.940267773527	-0.850951027491496	0.256619699237092	-3.31600040846942	0.000913156953426051	0.0191762960219471
ENSDARG00000038473	993.051825753183	0.781982962249557	0.235883528929841	3.31512321270275	0.000916027389896216	0.0192119444897568
ENSDARG00000053026	167.209259951913	-1.42189485322422	0.429167055733058	-3.31315005247895	0.000922514720701922	0.0193232623083088
ENSDARG00000076815	4067.63050253674	-0.873457837642758	0.263664899239668	-3.31275736801354	0.000923810852087721	0.0193256982850535
ENSDARG00000063570	615.97033328715	-0.806940464871653	0.243639469258141	-3.31202685397695	0.000926226545967475	0.0193349097851696
ENSDARG00000091628	140.214251317202	-1.09118914130881	0.329474227618661	-3.31191046169404	0.000926611976883891	0.0193349097851696
ENSDARG00000018257	398.610263936643	-0.827774072091037	0.250006217904844	-3.31101393808574	0.000929585783012101	0.019372283874985
ENSDARG00000099510	156.37225796594	1.07115922717618	0.323592853482112	3.31020668611703	0.000932271034659286	0.0193917585516009
ENSDARG00000090054	739.167335862104	-1.12983798437653	0.341338562569994	-3.31002151022667	0.000932888018233301	0.0193917585516009
ENSDARG00000045561	8.52194280370973	4.61408291961968	1.39418161058726	3.3095278868842	0.000934534560070932	0.0194013638706741
ENSDARG00000019717	330.712750430114	0.981820190727531	0.296787963579122	3.30815366933095	0.000939132625143828	0.0194721422782986
ENSDARG00000092143	7.2224428041996	5.19178389140401	1.56969692543531	3.30750720554811	0.000941302902330813	0.0194924671810098
ENSDARG00000001452	7.03184429730321	5.16682751788178	1.56237601434124	3.30703202715276	0.000942901110145956	0.0195009093234732
ENSDARG00000014081	291.298716291682	-1.0420196096373	0.31554088868346	-3.30232830992188	0.000958857680203928	0.0198059127386385
ENSDARG00000056027	308.552204730912	0.800237812286597	0.24239374857655	3.30139624881404	0.000962049081597703	0.0198468059906428
ENSDARG00000102141	39.0577114759699	-1.73140504127173	0.524681678813602	-3.29991518893274	0.000967140511479288	0.0199267310185788
ENSDARG00000005172	306.719397634619	1.40940696229336	0.427160939668138	3.29947528298897	0.00096865757313373	0.0199267310185788
ENSDARG00000045930	187.186908613195	-1.05427803346698	0.319579501028374	-3.29895387555967	0.000970458555165665	0.0199267310185788
ENSDARG00000060771	122.635619314094	-1.16991958043843	0.354643794758987	-3.29885817185521	0.000970789459879478	0.0199267310185788
ENSDARG00000044144	288.938094023878	-0.819410899942608	0.248634945120656	-3.29563850948212	0.000981982826996774	0.0201111150318724
ENSDARG00000100198	173.312478894426	-1.2625187110464	0.38309588884861	-3.29556841458382	0.000982227840384489	0.0201111150318724
ENSDARG00000061100	751.711760581158	-1.01095918519151	0.306807452783795	-3.29509331021345	0.000983890037848992	0.0201199985267996
ENSDARG00000012341	12.1335228698191	4.45150601453755	1.35262026012428	3.29102420373958	0.000998233240758999	0.0203878559646289
ENSDARG00000058504	1219.4745321952	0.70898420213097	0.215476120184133	3.29031449761168	0.00100075462346997	0.020413898795066
ENSDARG00000074169	534.332333562949	-1.40446989431649	0.426966277677502	-3.28941644280704	0.00100395360557661	0.0204536816658518
ENSDARG00000076221	12.3018311187017	3.43419070854596	1.04455227720839	3.2877154963694	0.00101003854557314	0.0205464473961934
ENSDARG00000016548	495.672336319495	-1.34552202652601	0.409291332875532	-3.28744324262344	0.00101101566552698	0.0205464473961934
ENSDARG00000114910	8.00758903948527	-4.62872205589848	1.4094886339851	-3.28397260133381	0.00102354872555325	0.0207753756190363
ENSDARG00000086327	410.504619842424	-0.886269410609135	0.269971753150686	-3.28282274077192	0.00102773267237395	0.0208344816503531
ENSDARG00000040534	15.6792499417428	2.83397828347426	0.864076008987424	3.27977892453614	0.00103888459803885	0.0210144209833498
ENSDARG00000024478	778.749533289952	0.725292059710705	0.221167967284504	3.2793720926942	0.00104038360204489	0.0210144209833498
ENSDARG00000034211	6.74162209573381	5.11427991745586	1.5595397745769	3.27935202476216	0.00104045759569577	0.0210144209833498
ENSDARG00000100166	182.947702766328	-1.22392738605173	0.373403680675293	-3.27775929749349	0.00104634578867207	0.0211073202197641
ENSDARG00000040338	7.2415304969255	5.20980663630162	1.59022191768523	3.27615069215317	0.0010523239647192	0.0211940714148712
ENSDARG00000109502	241.167152855458	-0.966907374260679	0.295177844439664	-3.27567733308765	0.0010540891517538	0.0211940714148712
ENSDARG00000018569	6.94743829907196	5.13301122801599	1.56706382634518	3.27555977090452	0.00105452797332845	0.0211940714148712
ENSDARG00000099387	139.939052854916	1.00168458064316	0.305990321276822	3.2735825645183	0.00106193361632166	0.0213167556805745
ENSDARG00000069302	20.9475451848352	2.53944081144173	0.776135750230132	3.27190289931724	0.00106826258351154	0.0214175533879057
ENSDARG00000010250	11.0287822861425	3.262263178766	0.99751506842206	3.27038987383567	0.00107399350758348	0.0215061291616349
ENSDARG00000031911	49.8182450491486	1.5166958583414	0.464192795764343	3.26738344968063	0.00108546550380493	0.0217093100760986
ENSDARG00000028793	133.248750847202	-0.998086153131091	0.305734825751749	-3.26454845527319	0.00109638708028951	0.0219010004574904
ENSDARG00000100560	176.241269227142	-0.926758562183109	0.283924574117536	-3.2641012672593	0.00109811908485617	0.0219069074144911
ENSDARG00000098103	134.993146046965	-1.65205475708083	0.50620639892076	-3.26359911807325	0.00110006697530835	0.0219069074144911
ENSDARG00000020241	196.424260089692	0.943581917497133	0.289137436006851	3.2634373830263	0.00110069504286484	0.0219069074144911
ENSDARG00000074747	314.055240561783	-0.994734055743566	0.304879525350312	-3.26271190103894	0.00110351639723656	0.0219364060518628
ENSDARG00000069708	56.464451612217	1.40819973749133	0.43214618384397	3.25861893529938	0.00111955937115952	0.0222072556874865
ENSDARG00000059279	3698.35462901218	-0.687469496726427	0.210974407099438	-3.25854451342244	0.00111985306458265	0.0222072556874865
ENSDARG00000055226	10.7679192847746	3.49329140719209	1.07220184011198	3.25805391905245	0.00112179089597442	0.0222116482066677
ENSDARG00000002710	2157.95468477079	-0.893308521911784	0.274226670731051	-3.25755521711416	0.00112376392915512	0.0222116482066677
ENSDARG00000104138	16.7291493611419	2.90902330577634	0.893053402300806	3.25739009367382	0.00112441791990304	0.0222116482066677
ENSDARG00000057940	967.852682714638	-0.993274953423899	0.304963621909633	-3.25702766514961	0.00112585459450401	0.0222116482066677
ENSDARG00000061723	14.3857818623654	-2.73652964997477	0.840257347609615	-3.2567756268478	0.00112685468008186	0.0222116482066677
ENSDARG00000087529	133.375920365617	-1.11565860531648	0.342887632766881	-3.25371491620692	0.00113906527374351	0.0223836473373195
ENSDARG00000105285	244.50725342723	-1.01689080588721	0.312542366084836	-3.25360948221395	0.00113948806990514	0.0223836473373195
ENSDARG00000004939	507.032504690955	-0.82360475864119	0.253139440777625	-3.25356157899037	0.00113968021241297	0.0223836473373195
ENSDARG00000009014	21.5666309779057	2.4010859577825	0.738690573192074	3.25046243301411	0.00115217489670046	0.0226019458777886
ENSDARG00000017320	28.5109762930843	1.87520541888241	0.57714545056635	3.24910370001579	0.00115769265856498	0.0226830212288209
ENSDARG00000017798	2449.03901048478	-0.902923069453835	0.278366296044366	-3.24365083806672	0.0011800830890434	0.0230859118487219
ENSDARG00000036687	1630.46874598265	-0.789300317121623	0.243354957558207	-3.24341170215459	0.00118107412266355	0.0230859118487219
ENSDARG00000103350	554.211458791138	-0.975176907354636	0.300853162119785	-3.24137163951885	0.00118955992296362	0.0232240661956425
ENSDARG00000105463	118.076883875161	-1.44450151093635	0.446013019682657	-3.23869808097558	0.00120076608915989	0.0234149387386179
ENSDARG00000089586	11.4632303518692	3.81141543633582	1.17743714362855	3.23704365618198	0.00120774933981886	0.0235231084259606
ENSDARG00000116727	14.4965655319602	-2.85724298746265	0.882802781435367	-3.23655866015397	0.00120980358520683	0.0235351338784891
ENSDARG00000052893	63.297343263203	-1.3584859911201	0.419789953587407	-3.23610886709142	0.00121171160935349	0.0235442896337013
ENSDARG00000003290	111.482741695032	-1.0934755547248	0.33804589530518	-3.23469555439399	0.00121772499160735	0.0236330987707682
ENSDARG00000116713	19.7557406557085	2.70414161769007	0.836287820904278	3.23350591757522	0.00122280802783226	0.0236979098379727
ENSDARG00000002593	7.05480044231353	5.17851847795311	1.60165116641987	3.23323741556566	0.00122395798064255	0.0236979098379727
ENSDARG00000078701	714.843024744748	-0.990232122929303	0.306574207757073	-3.22999162315035	0.00123793845107864	0.0239402973183804
ENSDARG00000075774	519.947646133799	-0.816983557668179	0.252972501240885	-3.22953504298173	0.00123991684909763	0.0239406030603925
ENSDARG00000103296	350.07077351115	-0.81396253628643	0.252054348390319	-3.22931360432619	0.00124087741137199	0.0239406030603925
ENSDARG00000074563	111.195947680269	-1.54125029693388	0.477640286766624	-3.22680129720076	0.00125182359048036	0.0241082275963715
ENSDARG00000059409	104.540112300753	-1.43754524681994	0.44552973669447	-3.22659775189318	0.00125271433500135	0.0241082275963715
ENSDARG00000074311	890.015705089293	-0.717827924487817	0.222492027754735	-3.22630851869945	0.00125398106911529	0.0241082275963715
ENSDARG00000040265	319.153839167327	0.916172223919389	0.284024568315597	3.22567948735116	0.0012567400772466	0.0241329454458374
ENSDARG00000074390	7.26111318097256	5.22203634504202	1.61950534110186	3.22446379922966	0.00126208812305482	0.024207263999576
ENSDARG00000009754	343.089126911828	-0.78429498841799	0.243561874126356	-3.22010573794119	0.00128143322168651	0.0245295862347091
ENSDARG00000012840	552.853135997283	0.81667007469434	0.253623930722182	3.22000401290569	0.00128188802301044	0.0245295862347091
ENSDARG00000003169	1253.86997053861	-0.737687910135558	0.229124000925276	-3.21960120788978	0.0012836903829777	0.0245354124541128
ENSDARG00000056036	173.692932304612	-1.16448610731017	0.361733576298303	-3.21918169506575	0.00128556998892493	0.0245426997885668
ENSDARG00000019392	16.2100267668204	2.74201599491893	0.852067786617339	3.21807259702257	0.00129055148949391	0.024609119205949
ENSDARG00000093412	110.176708397445	1.14489123255089	0.355822055656357	3.21759490270775	0.00129270253226549	0.0246214738122194
ENSDARG00000091699	10.511795394095	3.62057257534747	1.12573292818906	3.21619141155603	0.00129904156831203	0.0247134737386191
ENSDARG00000013841	171.756456276752	-1.12375639304523	0.349574149655316	-3.21464385782893	0.00130606452998023	0.0247970777204755
ENSDARG00000007362	25.7309682847942	1.95895777314174	0.609402267779561	3.21455609326737	0.00130646386280649	0.0247970777204755
ENSDARG00000097208	6.50420727647	5.0523796591929	1.5742992957692	3.20928788621753	0.00133064186821111	0.0252267520848356
ENSDARG00000117758	123.935762920291	-1.21860049835141	0.380114346715575	-3.20587872802192	0.00134650723407397	0.0254980213804989
ENSDARG00000068851	9.99880113116921	4.79194254434228	1.49697227763791	3.20108970348038	0.00136908902709698	0.0258840835628455
ENSDARG00000008697	9.82448836820292	3.65065435583314	1.14051353539631	3.20088648011055	0.00137005497246563	0.0258840835628455
ENSDARG00000078527	64.4346294168004	-2.0280432581152	0.634329314660466	-3.19714572737465	0.00138794787542497	0.026145946597191
ENSDARG00000061600	101.510743180069	1.13019094600727	0.353505806475534	3.19709301885397	0.00138820152530969	0.026145946597191
ENSDARG00000100055	1132.66958929384	-0.704376208735868	0.220324904385954	-3.19698860507379	0.00138870412329403	0.026145946597191
ENSDARG00000042670	1006.45669840518	-0.721767169856674	0.225914565397251	-3.19486779698117	0.00139894906725594	0.0263085943991416
ENSDARG00000079366	804.975896208442	-0.709807192803681	0.222400944587721	-3.19156554896606	0.00141503998822497	0.0265806823476204
ENSDARG00000052016	5.92691946884627	-5.13862544704359	1.61029915094028	-3.19109989224241	0.00141732267961648	0.0265930647103297
ENSDARG00000022456	3181.31324850309	0.709269629794597	0.22234208562225	3.18999269890639	0.00142276388084309	0.0266476596599933
ENSDARG00000095906	254.5387509524	-0.897150628694364	0.281252016247711	-3.18984603439858	0.00142348609294836	0.0266476596599933
ENSDARG00000004105	6.68334373113265	5.07422975069192	1.59112724002398	3.18907854950396	0.00142727089207501	0.0266880105161971
ENSDARG00000020405	59.262413240182	1.30327316660198	0.408819423496109	3.18789443871515	0.0014331284542387	0.0267669829879474
ENSDARG00000000212	156.230645652997	3.38753392050221	1.06280439877795	3.18735406477178	0.00143580893444865	0.0267681982598792
ENSDARG00000070686	206.93100498263	0.903589574773003	0.283503757902398	3.18722256614349	0.00143646192127191	0.0267681982598792
ENSDARG00000058548	13.4847118519236	3.38137833101504	1.061700517733	3.18487019129947	0.00144818952859247	0.0269560732708463
ENSDARG00000018264	9.58858691468319	3.77158738917915	1.18444102499686	3.1842762193999	0.00145116465801892	0.0269662320310777
ENSDARG00000012311	4.64538909492791	5.56693777233293	1.74835294731432	3.18410409115872	0.00145202787859649	0.0269662320310777
ENSDARG00000052429	10.0679805720723	3.32705214115884	1.04545265583963	3.18240345229865	0.00146058203008945	0.0270831812603282
ENSDARG00000016875	104.601058380327	1.18526738710761	0.372473298497401	3.18215397422879	0.00146184079471185	0.0270831812603282
ENSDARG00000025428	33.4927015267183	2.16336555533517	0.679904264630737	3.18186790093178	0.00146328543439502	0.0270831812603282
ENSDARG00000070425	478.169837014464	-1.29138302283993	0.406212836321402	-3.17907980095974	0.00147743409935807	0.0273141879768456
ENSDARG00000098925	586.869328753994	-1.06694329807768	0.335658620315621	-3.17865603175758	0.00147959558778979	0.0273180021608768
ENSDARG00000100446	156.4655979466	1.02323018878517	0.321933926053586	3.17838570581359	0.00148097594132226	0.0273180021608768
ENSDARG00000089042	624.344700599462	-0.908649398492884	0.28600767778299	-3.17701051082387	0.00148801642971121	0.027416995634049
ENSDARG00000057027	12.3364229256531	3.20653290699123	1.01018545934107	3.17420219954739	0.00150248982828629	0.0276525656037409
ENSDARG00000053129	105.548017621837	1.12040008578962	0.353791826352364	3.16683428597286	0.001541081095263	0.0283125393163054
ENSDARG00000023272	1165.62190479501	-0.674364699596059	0.212955200936843	-3.16669748674539	0.00154180617033849	0.0283125393163054
ENSDARG00000101131	501.990171590412	-0.760817476748954	0.240317532668627	-3.16588418789253	0.00154612337747735	0.0283600234300996
ENSDARG00000031299	15.6149224649868	2.58598540806083	0.817374591722172	3.16377023980189	0.00155739690511591	0.0285348560467546
ENSDARG00000098832	3453.15541005828	-0.68345381467771	0.21621856603847	-3.16093954002131	0.00157261137072087	0.0287814237457071
ENSDARG00000013777	11.0886283037523	3.04824939215649	0.964956909521984	3.15894871789303	0.00158339349544	0.0289464123385124
ENSDARG00000012987	1431.5401289063	0.664609825017579	0.21041612991701	3.15854979976919	0.00158556217060753	0.0289523241322455
ENSDARG00000069461	40.1763611312408	1.69897702299343	0.537990957285326	3.15800293664113	0.00158853957674674	0.0289523241322455
ENSDARG00000067520	11.5177811063133	3.08471374728388	0.976819790045825	3.15791487715372	0.00158901949907745	0.0289523241322455
ENSDARG00000052748	69.2542558942594	1.35247731731383	0.428441976535672	3.15673391353899	0.00159546863725934	0.0290375291981201
ENSDARG00000044588	23.4723484943812	2.55928358978755	0.811000145126606	3.15571286289723	0.00160106391742933	0.0291070221614788
ENSDARG00000016793	82.772344940778	6.62448676478751	2.09951770337964	3.15524215591224	0.00160364943410296	0.0291189979989057
ENSDARG00000102934	73.9117836001962	-1.24471665835419	0.394528671855744	-3.15494600810486	0.00160527809481147	0.0291189979989057
ENSDARG00000103199	8.23980883724336	5.4137431340346	1.7161745846804	3.15454102534842	0.00160750775651138	0.0291271870040446
ENSDARG00000079977	277.557557895497	-0.92455543000048	0.293395283908071	-3.15122798732569	0.00162585525531473	0.0294062214495588
ENSDARG00000044375	1483.55633260213	-0.812710102023139	0.257912114277636	-3.15111255746706	0.00162649796296094	0.0294062214495588
ENSDARG00000039499	8.24408491212139	4.56972560423909	1.45129769909583	3.1487169083821	0.00163988971312995	0.0295721977980525
ENSDARG00000012366	4.46825934870313	5.51131792589324	1.75043456659822	3.14854267109446	0.00164086765208847	0.0295721977980525
ENSDARG00000103404	346.596421006938	0.882627408212918	0.280334161293487	3.1484832392185	0.00164120134719721	0.0295721977980525
ENSDARG00000014047	34.5220677615226	1.98641529245889	0.630972411066127	3.14818089922907	0.00164289987766958	0.0295721977980525
ENSDARG00000008859	234.953502558996	-1.337685889915	0.424975684574744	-3.14767629883006	0.00164573829987558	0.0295907720658201
ENSDARG00000054030	608.865478909321	0.707701782317706	0.224878680034204	3.14703813723055	0.00164933447786389	0.0295982119606779
ENSDARG00000099236	91.8810610275886	1.11706603692603	0.354966524480226	3.14696164254289	0.00164976602686807	0.0295982119606779
ENSDARG00000027088	49.0584374594945	4.46399951072845	1.4187189252909	3.14650029061475	0.00165237097298797	0.0296125126231324
ENSDARG00000054543	74.6988129537048	-1.51718664562475	0.482478445169939	-3.14456875910875	0.00166331818485793	0.0297761222600797
ENSDARG00000069100	332.297901309764	0.928397685940479	0.295359156625828	3.14328391422314	0.00167063712941741	0.0298744936461323
ENSDARG00000101029	150.523702057501	-1.20122535244785	0.382344080138603	-3.14173911627556	0.00167947608409611	0.0299979032211247
ENSDARG00000033599	341.801170474239	0.83585946698459	0.266075388346875	3.14143849296915	0.00168120116953556	0.0299979032211247
ENSDARG00000013144	169.885056424945	1.05644512751386	0.336489887850725	3.1396043853256	0.00169176130154569	0.0301534821755369
ENSDARG00000040178	11.9484494118831	4.0183392762253	1.28079345591247	3.13738273542516	0.00170463446703849	0.0303499049674896
ENSDARG00000103388	970.368532237288	-0.845188111649538	0.269558149435373	-3.13545746407557	0.00171586309616383	0.0305099964712318
ENSDARG00000075754	372.7918949237	-0.785725189271953	0.250613805301068	-3.13520313985913	0.00171735144972379	0.0305099964712318
ENSDARG00000033285	16.0580605539274	2.51108740770193	0.801041761211547	3.13477714807777	0.00171984709460743	0.0305212301296531
ENSDARG00000042467	251.605808593079	-0.915845912469196	0.292411321531109	-3.13204669256202	0.00173592265266388	0.0307731742972233
ENSDARG00000110991	250.250029533739	-0.88485867594362	0.282653969197167	-3.13053688386871	0.00174487086327688	0.030885430654511
ENSDARG00000017338	3512.4309799963	-0.751903090807955	0.240198348278432	-3.1303424698673	0.00174602617741619	0.030885430654511
ENSDARG00000073961	8.1737889538742	4.47633706601696	1.43031296914989	3.12962069320917	0.00175032152397549	0.0309280113945184
ENSDARG00000009020	9.38677185764356	-3.53682791363244	1.13052720554115	-3.12847660480622	0.0017571499885835	0.0310152120829716
ENSDARG00000009021	19.0183517233399	2.63366395262293	0.841937699712017	3.1280983777348	0.00175941280925316	0.0310217242363474
ENSDARG00000052690	532.053292360277	-1.10096151303753	0.352105972638196	-3.12679022394435	0.00176725977907982	0.0311064172869774
ENSDARG00000009534	268.719602489508	0.836077674437624	0.267407178650539	3.12660893644239	0.00176834976819127	0.0311064172869774
ENSDARG00000004588	6597.32988488593	-0.751531907438128	0.240386435928483	-3.1263490576553	0.00176991336455817	0.0311064172869774
ENSDARG00000002168	847.245729155365	0.874413047223645	0.279813705601534	3.12498290726633	0.00177815391827962	0.0312177504624011
ENSDARG00000104992	6.95762276304738	5.13330223427812	1.64304340948779	3.12426452316217	0.00178250131210505	0.0312605690495511
ENSDARG00000036456	25.395561356244	1.97669866665009	0.633213765356168	3.1216925070134	0.00179814643169657	0.0315012177018073
ENSDARG00000060494	887.004798789946	-0.775996382095967	0.248655597298301	-3.12076780304704	0.0018038020179177	0.0315145402652519
ENSDARG00000074781	164.625910038578	-0.915126212643057	0.29324048279542	-3.12073627733555	0.00180399512033914	0.0315145402652519
ENSDARG00000041060	8.41480959836019	4.34841735911284	1.39345925461235	3.12059168197389	0.00180488104448176	0.0315145402652519
ENSDARG00000103735	17.9942115644214	2.492510862224	0.798802098501176	3.12031085909864	0.00180660276612158	0.0315145402652519
ENSDARG00000009280	46.0349378312596	5.21384786825383	1.67181076035227	3.1186830423051	0.00181661266012481	0.0316554418860047
ENSDARG00000114762	40.6693320120112	-1.84554064202604	0.591842809725926	-3.11829528330451	0.00181900460164304	0.0316634382305133
ENSDARG00000059354	182.796103371219	0.98344346040956	0.31551204108573	3.11697600201046	0.00182716445071422	0.0317592510053685
ENSDARG00000021633	34.4856515929973	2.19868580772173	0.705435292804741	3.11677886001418	0.00182838667265339	0.0317592510053685
ENSDARG00000068629	65.5477983113383	1.24232206798722	0.398637732466876	3.11641865986795	0.00183062174728103	0.0317606047462375
ENSDARG00000062593	89.2215791456178	1.07205937148364	0.344050649182682	3.11599287497464	0.00183326701901278	0.0317606047462375
ENSDARG00000053468	236.763969232809	0.885887222574915	0.28433869275661	3.11560559692529	0.00183567610922568	0.0317606047462375
ENSDARG00000061205	369.377006699105	-0.748816354979159	0.240350504082616	-3.1155181381345	0.00183622055523119	0.0317606047462375
ENSDARG00000059006	825.109854731429	-0.726203987389023	0.233405746614785	-3.11133722250445	0.00186242121442631	0.0321557426121108
ENSDARG00000029204	28.3355493748567	2.26386497166484	0.727639140650318	3.111246832656	0.00186299143705086	0.0321557426121108
ENSDARG00000113399	387.5441746417	-0.939065851990555	0.302260316623043	-3.10681158043545	0.00189116894897884	0.0326077340887089
ENSDARG00000051800	681.459359826684	-1.01585081109881	0.32719004533129	-3.10477297703306	0.00190425121469483	0.0327987748650908
ENSDARG00000097892	89.7059860621579	-1.3750237869319	0.443195302154058	-3.10252338020933	0.00191878390693799	0.0330143701634919
ENSDARG00000055349	944.947832977792	-0.681171539883238	0.219613677599693	-3.10168085762337	0.00192425287855434	0.0330394330091498
ENSDARG00000042708	3454.71767274626	0.627842991444926	0.20242046132688	3.10167750497835	0.00192427466976367	0.0330394330091498
ENSDARG00000002510	26.5510929156108	-1.8772703685496	0.605788346267036	-3.09888821750639	0.00194248294155734	0.0333171419714233
ENSDARG00000026801	1590.50051435127	-0.701946592794713	0.226734345160386	-3.09589882511259	0.00196217300209781	0.033619658759793
ENSDARG00000075629	26.5030778008758	-1.8673397470851	0.603426840262975	-3.09455864818892	0.0019710596129042	0.0337366316189873
ENSDARG00000016343	8.20291129158968	4.40226704809117	1.4230092166182	3.09363214003155	0.00197722480102375	0.0337699840360784
ENSDARG00000090617	246.909845850998	-0.976848683535126	0.315839885783458	-3.09286042550325	0.00198237346509136	0.0337699840360784
ENSDARG00000117464	601.36511081957	-0.975483049378382	0.31541826014077	-3.09266511375412	0.00198367848054405	0.0337699840360784
ENSDARG00000036893	7.96829085269515	4.51310132215774	1.45933539375166	3.09257305858624	0.00198429383938043	0.0337699840360784
ENSDARG00000027582	18.9488790526417	2.43538904069593	0.787496992380801	3.09256932313245	0.00198431881337214	0.0337699840360784
ENSDARG00000005482	1519.88623708913	-0.715267945074078	0.231297833990523	-3.09241090905929	0.00198537818234087	0.0337699840360784
ENSDARG00000104130	199.126039278631	-1.12133730746411	0.362855948084583	-3.09030984164194	0.0019994779246972	0.0339462672858395
ENSDARG00000007788	82.6337159941426	-1.49008286642013	0.48218859376452	-3.09024909690796	0.00199988693106441	0.0339462672858395
ENSDARG00000030913	238.813191982141	-0.807473297376295	0.261577252614998	-3.08694005042087	0.00202228376663371	0.034290898651615
ENSDARG00000087517	109.554009481172	-1.21316137421674	0.393465906053955	-3.08326936476775	0.00204739741984903	0.0346808373703486
ENSDARG00000030665	266.451993637419	-0.862351392031569	0.279934179421626	-3.08055055589596	0.00206618274356491	0.034962885681398
ENSDARG00000032103	511.243438768304	-0.728403530650691	0.236501650218404	-3.07990887157881	0.00207063939512688	0.0350021396204111
ENSDARG00000076564	46.3952628943144	1.58404867765542	0.514392242421517	3.07945677834965	0.00207378458413458	0.0350191664826026
ENSDARG00000055713	69.7580807929774	-1.37699512040854	0.447213638543619	-3.07905439756448	0.00207658761163634	0.0350303862807448
ENSDARG00000010029	66.5830635272031	-1.20990644376122	0.393207248305673	-3.07701968611894	0.00209081492204536	0.0352341033159495
ENSDARG00000040764	127.702613768943	1.38547243876328	0.451007175732594	3.07195209591241	0.00212663851236103	0.0358009648843511
ENSDARG00000070726	12.1207575755936	-2.85478953416705	0.929410047119214	-3.07161466891359	0.00212904370812804	0.0358046570217016
ENSDARG00000074677	14.3081546716806	2.66730788103806	0.868535367063591	3.07104118287767	0.00213313726701875	0.035836706085915
ENSDARG00000105452	868.415854322409	-0.814179231324277	0.265145797057698	-3.07068503577715	0.00213568308606283	0.0358427140878167
ENSDARG00000056656	136.94236408763	1.12998684132409	0.368125421466666	3.06957024815634	0.00214366985592773	0.035903713456487
ENSDARG00000035329	83.9496165573923	1.23387813669511	0.401975613211591	3.06953480793776	0.00214392421192727	0.035903713456487
ENSDARG00000100789	80.4341140699766	-1.45202068768015	0.473099997197877	-3.06916232568234	0.00214659920765696	0.035903713456487
ENSDARG00000061836	389.563464730026	-0.887058188769205	0.289042370047206	-3.06895556047486	0.00214808542047358	0.035903713456487
ENSDARG00000068275	14.7466787091691	2.86987407322895	0.935907573288427	3.06640757606575	0.00216647775025802	0.0361742156465101
ENSDARG00000018820	10.9489446694321	3.29378737047292	1.07436069910399	3.06581148511847	0.00217080134942753	0.0362094970505325
ENSDARG00000100947	10.9928810168977	3.07352151984451	1.00269200692943	3.06526979232302	0.00217473724358872	0.0362382462359951
ENSDARG00000098424	86.3659435230802	-1.18696093659713	0.387286499969774	-3.06481361134398	0.00217805688914739	0.03625667870349
ENSDARG00000096712	10.6273079711581	4.34124486643243	1.41768473278081	3.06220753179518	0.00219711065551512	0.0365085221716549
ENSDARG00000059581	240.740680977811	-0.885490167373495	0.289174117860118	-3.06213493076802	0.00219764364232306	0.0365085221716549
ENSDARG00000005606	287.009800353943	-0.984865523854514	0.321757154927748	-3.06089704229163	0.00220674962358877	0.0366226533276434
ENSDARG00000010032	9.45987105361042	3.59069730348693	1.17369034441949	3.05932252110578	0.00221838185795965	0.0367784360661731
ENSDARG00000077982	9.01882481644066	4.09124434126388	1.33767648097118	3.05847071355666	0.0022246982316622	0.0368458615112507
ENSDARG00000070227	53.363446436699	-1.54869970299621	0.506479744088397	-3.05777224276499	0.00222988986674062	0.0368838983097826
ENSDARG00000074030	2824.00647216335	-0.853935460485371	0.279286927533771	-3.05755614137047	0.00223149836538429	0.0368838983097826
ENSDARG00000000729	361.59549213414	-0.885588899941249	0.289705249370323	-3.05686176507358	0.00223667398751956	0.0369321773342443
ENSDARG00000025703	14.411175776758	2.72283290174202	0.890831054895236	3.05650873617359	0.00223930954902212	0.0369384596303951
ENSDARG00000056743	28.2435347731534	2.51732759554579	0.824054003954653	3.05480900944001	0.00225203885445502	0.0371110628128503
ENSDARG00000077053	520.378263495232	-0.869754291505467	0.284766106684938	-3.05427602192754	0.00225604404738249	0.0371396999961057
ENSDARG00000040864	470.250505720601	-0.7277981000898	0.238375105595646	-3.0531631995346	0.00226442751905905	0.0372402838977784
ENSDARG00000102048	48.3100601577231	2.24086488968464	0.734069201897465	3.05266163447849	0.00226821539317952	0.0372445111408229
ENSDARG00000073944	9153.55950787925	-0.875244740453578	0.286727914668346	-3.0525271369757	0.00226923211956907	0.0372445111408229
ENSDARG00000029621	18.8802322272716	2.1223536304083	0.695413442884672	3.05193069263153	0.00227374594059808	0.0372466773926366
ENSDARG00000070537	3876.67289370551	-0.657329587301202	0.215383104367589	-3.05190878008403	0.00227391192873239	0.0372466773926366
ENSDARG00000044167	22.2624657497731	2.39450876296783	0.785862607394642	3.04698141944469	0.00231151997752227	0.0377757792211982
ENSDARG00000093313	3212.72235442546	-0.986409706870519	0.323755529082798	-3.04677331585665	0.00231312079398886	0.0377757792211982
ENSDARG00000098057	1085.35691115731	-0.913151113003706	0.299711027131538	-3.04677182465809	0.00231313226855078	0.0377757792211982
ENSDARG00000117588	19.000013196811	-2.41513972284874	0.792956339476853	-3.0457411116003	0.00232107594271936	0.037867752930023
ENSDARG00000014053	1154.34077075199	-0.625551141180317	0.205475737585708	-3.04440392101957	0.00233141886097887	0.0379986477043124
ENSDARG00000112895	30.8256236964552	-2.12189030051723	0.697276368967765	-3.04311230804858	0.00234144930202132	0.0380523055608908
ENSDARG00000087421	920.297817904753	-0.710564408920248	0.233500554397046	-3.04309516846799	0.00234158267028326	0.0380523055608908
ENSDARG00000023963	103.954831323775	3.40799946793375	1.11991683991823	3.04308261690448	0.00234168034220866	0.0380523055608908
ENSDARG00000034718	11.0597129087469	3.22111250360464	1.0586883867089	3.04255014416281	0.00234582729869756	0.0380819139273201
ENSDARG00000077581	259.317465815263	-0.955223271739464	0.314056642479017	-3.04156366252717	0.00235352790133245	0.0381690960631935
ENSDARG00000061752	283.193131327049	-0.762814727257909	0.250821660615256	-3.04126336372526	0.00235587666381141	0.0381693963929089
ENSDARG00000113977	8.62842515652547	3.79661934571027	1.24970938675102	3.03800178342316	0.00238152545184639	0.0385468250012292
ENSDARG00000024877	204.932085400658	0.962384332422391	0.316950609646323	3.03638580628159	0.00239432783787985	0.038715784782302
ENSDARG00000056950	42.0369413599431	2.36156290963036	0.777897319333908	3.03582857394662	0.00239875703172012	0.0387491520508635
ENSDARG00000010423	52.0363297743018	1.97374567825023	0.65064214208499	3.03353495044963	0.00241706711499991	0.0390064624075847
ENSDARG00000036168	10.619008295118	3.28454690642836	1.08350530328776	3.03140824180723	0.00243415891859234	0.0392436250851796
ENSDARG00000037813	58.3184697871832	-1.32109489565116	0.435845509799877	-3.03110819303326	0.00243657921624384	0.0392440192350778
ENSDARG00000055592	8.36848982131366	4.32938056446303	1.42848431878535	3.03075120078626	0.002439461708658	0.0392518494968743
ENSDARG00000061030	378.028679344176	-0.721252753198998	0.238067219176152	-3.02961808725679	0.00244863158732972	0.0393607315019242
ENSDARG00000028118	984.94374056248	-0.794243906050362	0.262194958474007	-3.02921120479554	0.00245193202968234	0.0393658263227792
ENSDARG00000019000	1830.67451185382	-0.784819388710312	0.259102952456055	-3.02898666831449	0.0024537551083979	0.0393658263227792
ENSDARG00000021806	65.8900356809747	1.23766031867915	0.408654606483798	3.02862196838645	0.00245671885968805	0.0393748091210277
ENSDARG00000043442	4.6707878289782	5.57468139451973	1.84152413165337	3.02721061250206	0.00246821920354789	0.0395204599746964
ENSDARG00000078468	4.19325484357548	5.41875782275011	1.79361394861829	3.02113943021264	0.00251825369108597	0.0402669836319403
ENSDARG00000042236	4409.84749494915	-0.83186468877273	0.275364492035134	-3.0209584490167	0.00251975935425756	0.0402669836319403
ENSDARG00000056979	2928.6750411798	-0.657094164959982	0.217542640117671	-3.02053043304316	0.00252332348693702	0.040284638124784
ENSDARG00000071424	994.020373342924	-0.71963359371181	0.238296805000098	-3.019904499817	0.00252854400010771	0.0403286764574142
ENSDARG00000015495	8.25379863629222	3.53507244909257	1.17128196565288	3.01812249548477	0.00254346071681377	0.040527126985807
ENSDARG00000005232	251.180700686351	-0.837117526840882	0.277434875653667	-3.01734785458584	0.00254997010598474	0.0405583774023016
ENSDARG00000067796	59.0963818383651	-1.32846607268514	0.44028308333139	-3.01729983044849	0.00255037415899699	0.0405583774023016
ENSDARG00000101849	192.268791735423	0.970045573349759	0.321549094751487	3.01678838218926	0.00255468088329386	0.0405874615599937
ENSDARG00000070092	34.9402606404225	-1.8221751909567	0.604222133151621	-3.0157372445995	0.0025635530284931	0.0406889521382916
ENSDARG00000016089	207.758371490749	-1.2274390970934	0.407311603227245	-3.01351370147093	0.0025824137993443	0.0409486331396512
ENSDARG00000029596	9.86917262526295	3.04619819972466	1.01094594706455	3.01321570017645	0.00258495115662208	0.0409492262528721
ENSDARG00000005318	125.617786584737	0.929517067240954	0.308576759440285	3.01227178912296	0.00259300322057657	0.0410370944473858
ENSDARG00000021805	127.093983960281	-0.940118751175842	0.312224548153003	-3.01103406742747	0.00260359639751229	0.0411269006441242
ENSDARG00000026225	542.337217075085	-0.837599131701488	0.278177680525895	-3.01102205654316	0.00260369938754315	0.0411269006441242
ENSDARG00000012577	1098.0057150103	-0.708082254815647	0.235232105341945	-3.01014291304473	0.00261124792322056	0.0412063978635383
ENSDARG00000030532	84.7715855566749	-1.30654438320531	0.434158079927384	-3.00937479598178	0.00261785953068828	0.0412323277044689
ENSDARG00000035810	58.9829923734599	1.29350083766346	0.429824870333801	3.00936713284863	0.00261792556853771	0.0412323277044689
ENSDARG00000039270	134.765084198208	1.00799473997158	0.335070492359836	3.00830649954422	0.00262708039293857	0.0413367692952294
ENSDARG00000002445	484.982254907789	-1.10353433341398	0.366987095841264	-3.0070112707486	0.00263829980906124	0.041473465328621
ENSDARG00000036942	9.93370930106368	3.42616302117482	1.1403274503367	3.00454314255365	0.00265980034162481	0.0417713610698125
ENSDARG00000014803	4.16125050522338	5.41253713180234	1.80257410063297	3.00267108570002	0.00267621500424831	0.0419888905838959
ENSDARG00000053358	2652.79693929412	-0.595111558778531	0.198221492506688	-3.0022554630823	0.0026798718228233	0.0420060291462638
ENSDARG00000112772	116.500223392191	1.18774310489702	0.395712570875984	3.00152987878987	0.0026862667578186	0.0420660128996833
ENSDARG00000040946	649.195396823957	-0.777945113973448	0.259295407208461	-3.00022712453221	0.00269778358598502	0.0422060125486482
ENSDARG00000088900	282.705718852084	-1.20307629079702	0.401059657898522	-2.99974397101148	0.00270206629832514	0.0422224587858912
ENSDARG00000014550	322.754087165141	-0.791422564424304	0.263849108005549	-2.99952715552731	0.0027039901872039	0.0422224587858912
ENSDARG00000002748	86.3981505051588	-1.24114040506679	0.413955526284733	-2.99824576858794	0.00271538601726929	0.0423600218694009
ENSDARG00000062821	436.965885629263	-1.10803511845844	0.369728048293883	-2.99689223896181	0.00272747108100477	0.0425080649922532
ENSDARG00000089314	114.563997867337	-1.08559897014868	0.362296300502613	-2.99643956795207	0.00273152373129945	0.0425307592382938
ENSDARG00000071560	10.6745180748661	2.87574855706719	0.959914927842285	2.99583689518336	0.00273692784788631	0.0425612345393552
ENSDARG00000089667	12.0148229689488	4.46734951015586	1.49128285042703	2.99564197957258	0.00273867772921126	0.0425612345393552
ENSDARG00000056929	2869.18316473889	-1.05058043496476	0.351331460541306	-2.99028283247423	0.00278719240308898	0.0432741341825568
ENSDARG00000006757	12.6737779977493	3.13078301449609	1.04718398326074	2.98971629106416	0.0027923667350427	0.0432867417917025
ENSDARG00000079779	140.981128727809	-1.04997805529759	0.351208412867054	-2.98961533047058	0.00279328974809704	0.0432867417917025
ENSDARG00000105176	8.70334070021858	3.48044686601138	1.16471700883443	2.98823391399974	0.00280594710677055	0.043441789800474
ENSDARG00000040513	8.83121308903568	3.57253815397632	1.19611105402524	2.98679469766103	0.00281918975440334	0.0436055979009694
ENSDARG00000102831	624.45573652976	-0.727077645831769	0.243587578659188	-2.98487160073564	0.00283697380847575	0.0438168308732023
ENSDARG00000025847	2033.13653608375	-0.736433703831086	0.246732966425042	-2.98473979582626	0.00283819643201878	0.0438168308732023
ENSDARG00000026519	548.462247512637	-0.744406479940777	0.249445987324343	-2.98423914501723	0.00284284485910111	0.0438472681657968
ENSDARG00000005799	13.6610519554599	2.53000904050668	0.84803944179867	2.98336246618507	0.00285100136590929	0.0439317049610482
ENSDARG00000103712	202.152088146439	0.835957752146253	0.280288840931243	2.98248674249333	0.00285917031216206	0.0440161745424948
ENSDARG00000074597	256.477095522951	-1.08514524043732	0.363922390315332	-2.98180400358732	0.00286555387129044	0.0440425680672865
ENSDARG00000009899	211.7239116238	-0.836774079093316	0.280649272630641	-2.98156510882743	0.00286779059102761	0.0440425680672865
ENSDARG00000111110	122.197082791737	-1.33349398131462	0.447290868899011	-2.98126806075198	0.00287057401063457	0.0440425680672865
ENSDARG00000101445	123.670498025798	-1.11445393925523	0.373833019253165	-2.98115437069112	0.00287163996922234	0.0440425680672865
ENSDARG00000099156	370.559816247484	-0.766416229405821	0.257193695986819	-2.97991840921754	0.00288325169035597	0.0441792915697201
ENSDARG00000009001	484.844799227735	0.777799140449301	0.261100185905295	2.9789298607831	0.00289256982552297	0.0442806483570713
ENSDARG00000013763	131.472094484363	-1.52665681787554	0.512860545852145	-2.97674841674342	0.00291322962130958	0.0445002503198521
ENSDARG00000100398	289.012496391353	-0.793255295717489	0.266500619408628	-2.9765607955349	0.0029150127997609	0.0445002503198521
ENSDARG00000044341	51.0391468224207	-1.43803858727688	0.483121747162791	-2.97655527974467	0.00291506523768018	0.0445002503198521
ENSDARG00000101914	55.0624801773726	1.32447764044744	0.445179030732136	2.97515729406486	0.00292838350594225	0.0446619383867171
ENSDARG00000023532	205.703811365549	-1.14679678750882	0.385559096140259	-2.97437357590349	0.00293587406637847	0.0447345276346785
ENSDARG00000090421	26.9213225254637	-1.93131158197852	0.649637566300322	-2.97290625136923	0.00294994537900963	0.0448986720810379
ENSDARG00000070734	50.8323195105825	-1.56487710685302	0.526419782452983	-2.97267914127597	0.00295212880532831	0.0448986720810379
ENSDARG00000018049	1662.50329688311	-0.762453532271904	0.256567427086313	-2.97174719694797	0.00296110392661866	0.0449933973265433
ENSDARG00000003751	272.772224217459	-0.905181568125284	0.304685795796329	-2.97086894306804	0.00296958476053748	0.0450474792566892
ENSDARG00000104508	45.2016829738459	1.38534792402353	0.466320076031923	2.97080909707325	0.00297016346747402	0.0450474792566892
ENSDARG00000011876	15.1833878118345	2.97844775080159	1.00278560977857	2.97017400504907	0.00297631110988017	0.0450989602033646
ENSDARG00000097501	72.490182485987	1.104885926439	0.372066169879891	2.96959523838373	0.00298192363553311	0.0451163938571518
ENSDARG00000087869	362.565901018243	-0.859064909691444	0.289297374023194	-2.96948740925167	0.00298297036308275	0.0451163938571518
ENSDARG00000070625	52.9139016615054	-1.26820849009951	0.427164480064481	-2.96889968451513	0.00298868146681765	0.0451304967997582
ENSDARG00000011418	71.9340422965488	1.2008972473672	0.404502612735325	2.96882445145781	0.00298941324955663	0.0451304967997582
ENSDARG00000103739	766.8883332806	-0.80469036702393	0.271115977120006	-2.96806693420264	0.00299679064189662	0.0451659312109442
ENSDARG00000093126	56.1687906394525	1.3986395945539	0.47123701796578	2.96801724234547	0.00299727516644056	0.0451659312109442
ENSDARG00000101458	853.239856377687	-0.866713053921904	0.292173218158247	-2.96643566232849	0.00301273387782564	0.0453571515797647
ENSDARG00000016939	4.2440843522189	5.43873380832084	1.83416958433122	2.96522952663831	0.00302457175729113	0.0454935586633873
ENSDARG00000097017	424.319940194209	-0.794663390522377	0.268107395014892	-2.96397415848317	0.00303693788719006	0.0456109703772773
ENSDARG00000009733	263.781994115136	-0.85017950840975	0.286850295933259	-2.96384392996255	0.0030382233528061	0.0456109703772773
ENSDARG00000103953	976.804953814334	-0.664504115794488	0.224222688527617	-2.96358999242238	0.00304073135848515	0.0456109703772773
ENSDARG00000057911	34.3187966230023	4.92816454611911	1.6632044618221	2.96305394751053	0.00304603178949575	0.0456486740273928
ENSDARG00000020447	471.186144359704	0.87440516848423	0.295156442540196	2.96251425501292	0.003051376799707	0.0456869762149915
ENSDARG00000100553	1378.24155816498	-0.634253942746171	0.214167620200216	-2.9614838235268	0.00306160575802935	0.0457982669557267
ENSDARG00000104530	1831.98424351865	-0.707521787154499	0.238983545297308	-2.96054603372088	0.0030709422450977	0.0458732254468114
ENSDARG00000100024	34.032172095235	-1.84975017551229	0.624861894309515	-2.96025440558558	0.00307385093689536	0.0458732254468114
ENSDARG00000005576	594.115067479803	-1.02234236971531	0.345369901157119	-2.96013742451232	0.00307501840907197	0.0458732254468114
ENSDARG00000000631	134.066540635903	-0.961975378996533	0.325034239902876	-2.95961243739731	0.00308026276613022	0.0459096488709854
ENSDARG00000013292	151.165495497275	1.10329150294346	0.372850278963651	2.9590738298764	0.00308565165918638	0.0459481583431571
ENSDARG00000029928	14.3423612924198	2.46724532648388	0.834012767682536	2.95828244133432	0.00309358528172231	0.0460244567798469
ENSDARG00000041051	11.6978735160806	3.10255171354801	1.04896987215545	2.9577128913844	0.00309930649069782	0.04606773168569
ENSDARG00000051975	8.59563162004222	3.41194308333621	1.15370321509739	2.95738370032037	0.00310261765885644	0.0460751380345135
ENSDARG00000009031	454.05749932405	-0.766164741500944	0.25915329540963	-2.95641519931247	0.00311237803847823	0.0461186480732793
ENSDARG00000033170	10.2519785806012	3.1799468171486	1.07570261900792	2.9561579203752	0.00311497555138292	0.0461186480732793
ENSDARG00000035285	716.234279819023	-0.973215948030308	0.329290748411728	-2.95549131800523	0.0031217148302223	0.0461186480732793
ENSDARG00000077226	10424.4833373026	-0.695156672941835	0.235212310356423	-2.95544341147981	0.00312219967169657	0.0461186480732793
ENSDARG00000077407	20.5057396296604	2.15621385644371	0.72958949106829	2.95537954266105	0.00312284616749625	0.0461186480732793
ENSDARG00000086879	23.4645883727435	1.84750727534769	0.625178217815491	2.95516897854069	0.00312497841353084	0.0461186480732793
ENSDARG00000021309	39.4353248302157	1.49468937302701	0.5057928201345	2.95514153923646	0.00312525637126618	0.0461186480732793
ENSDARG00000040380	35.5320747007215	-1.5616075354893	0.528502948608953	-2.95477544562341	0.00312896702443945	0.0461318450587923
ENSDARG00000098011	20.4140981740255	2.82637936747504	0.956710629929178	2.9542677577276	0.00313411949676866	0.0461662566160708
ENSDARG00000040503	576.852007143435	0.841231621461678	0.284877653816776	2.95295755981875	0.00314745231871951	0.0463209963887022
ENSDARG00000013598	8.74547180205468	3.81161709356663	1.290901806177	2.95267779108213	0.00315030598870909	0.0463213753097441
ENSDARG00000053362	22.8501790152103	2.13937390049795	0.725358049383859	2.9494039561775	0.00318387516593377	0.0467729822582916
ENSDARG00000071173	7.32203798932434	5.22079714311065	1.77607502292214	2.93951385821585	0.00328727569799059	0.048248723954378
ENSDARG00000004539	47.0662697205652	4.76785750826361	1.62227241938985	2.93899930201417	0.00329273815611613	0.0482856320476116
ENSDARG00000098481	4.35662126615123	5.4774526758707	1.86520607523236	2.9366474560664	0.00331781044258135	0.048609780902936
ENSDARG00000027611	18.3238206063825	2.36806401634331	0.806775665790968	2.93521993381102	0.00333311348249256	0.0487903474917141
ENSDARG00000100582	103.285909884682	5.94635379056743	2.02621668008973	2.93470774818816	0.00333861976360229	0.0488273140426835
ENSDARG00000003165	246.866568805655	1.06514054043349	0.363115260588574	2.93334006041774	0.00335336378894161	0.0489819128158865
ENSDARG00000070055	24.45826483203	1.91207795161345	0.651911008992523	2.93303522296459	0.0033566580849815	0.0489819128158865
ENSDARG00000006350	40.6675795236608	1.70492574670784	0.5813113189945	2.93289617972151	0.00335816166619295	0.0489819128158865
ENSDARG00000070340	192.838049489689	0.809709793639266	0.276237864237662	2.93120494496232	0.0033764994472555	0.0491946885429874
ENSDARG00000037393	23.4965403371382	1.87560362673687	0.640027610722788	2.93050423968231	0.00338412375745416	0.0491946885429874
ENSDARG00000115646	70.7882484251225	-1.14653759892658	0.391243427512871	-2.93049676569675	0.00338420516563146	0.0491946885429874
ENSDARG00000007923	349.680202592267	0.713063044690401	0.243329222697784	2.93044557815413	0.00338476275872691	0.0491946885429874
ENSDARG00000055678	364.75309765923	-0.932388926355241	0.318505312131137	-2.92738893463526	0.00341821123234894	0.0495844566889545
ENSDARG00000055022	632.688834266433	-0.784134800159499	0.267863220334545	-2.92737016743158	0.00341841752571647	0.0495844566889545
ENSDARG00000000767	5.430865578268	4.78781398364374	1.6356482137529	2.92716608827419	0.0034206615420341	0.0495844566889545
ENSDARG00000012468	138.403737720542	0.997672607892582	0.340902374281968	2.92656397595924	0.0034272900736314	0.0496366148594892
ENSDARG00000040110	296.890798439402	-0.790316596442828	0.270170112375565	-2.92525546032348	0.00344173558910717	0.0497954999722489
ENSDARG00000012519	3104.70591515776	-0.689944201451906	0.235876745847445	-2.92502000980687	0.00344434074899621	0.0497954999722489
ENSDARG00000027200	675.996784077521	0.829319055923801	0.283585209287476	2.92440870949339	0.00345111290886987	0.0498494086836759
ENSDARG00000044098	165.017556638427	1.03529824286265	0.354149089780453	2.92334012069455	0.00346298015745774	0.0499767532856015
ENSDARG00000075349	140.712080740141	-1.14200315875115	0.390731478952154	-2.92273139040068	0.00346975702548356	0.0500304754202647
ENSDARG00000104500	32.031182933628	-1.7078103275933	0.584708264535589	-2.92079047138105	0.00349144554840627	0.0502989253147711
ENSDARG00000034541	13.7065842680347	2.61168120021583	0.894513727659382	2.91966586924233	0.00350406863438876	0.0504364184809208
ENSDARG00000019579	499.449432327919	-0.699903606751796	0.239745812352019	-2.91935696346649	0.00350754320713248	0.0504421051210097
ENSDARG00000067544	14.2748312359337	2.38274598726032	0.81669954075811	2.91753070541525	0.00352814909505206	0.0506939317341691
ENSDARG00000037030	403.004248207566	-0.790482966116356	0.271028560240725	-2.91660393802873	0.00353864799661838	0.0507695378085108
ENSDARG00000077897	356.309315187982	-0.766320138732094	0.262751623187539	-2.91651914243412	0.00353961002303537	0.0507695378085108
ENSDARG00000052408	303.663503978879	0.72966598913255	0.250310884485061	2.9150389949427	0.00355644102534907	0.050923889106629
ENSDARG00000058771	273.228526868967	-0.805195108124169	0.27622227290262	-2.91502600301908	0.00355658908046298	0.050923889106629
ENSDARG00000040251	7.36890706275662	3.77417925661893	1.29511573573033	2.91416369401969	0.00356642844361312	0.0509487612846952
ENSDARG00000105400	17.402154656099	-2.2100129033605	0.758487104955557	-2.91371189954507	0.00357159351716834	0.0509487612846952
ENSDARG00000042027	6.95741749990473	4.24563910558619	1.45723863854352	2.91348238599384	0.00357422000251704	0.0509487612846952
ENSDARG00000070012	54.5254968491885	-1.991227300311	0.683462560023841	-2.91344020401285	0.00357470291174746	0.0509487612846952
ENSDARG00000098798	79.2961073605904	1.09576916933996	0.376130142875106	2.91327135061283	0.00357663657951396	0.0509487612846952
ENSDARG00000086288	553.504681510125	-0.681313099183991	0.233867775024847	-2.91324060833778	0.00357698873488397	0.0509487612846952
ENSDARG00000017676	34.0030801411543	1.7670293055143	0.606811774215158	2.91198915479145	0.00359135104472786	0.0511088880214096
ENSDARG00000030954	16.432507827134	2.29987595609654	0.790014959592923	2.91118026079102	0.00360066220750439	0.051196915762953
ENSDARG00000061602	59.6057979698613	1.26938817798537	0.436113882116463	2.91068051267945	0.00360642576590326	0.0512343920602736
ENSDARG00000069467	26.9539105495187	-1.72217401475675	0.591794342935066	-2.91008867407459	0.00361326224937076	0.0512870326210512
ENSDARG00000056059	164.314875323073	-0.980268153010736	0.337012344201638	-2.90870103091604	0.0036293375192705	0.0514706048187453
ENSDARG00000079717	385.565153528667	1.05655735179944	0.363299432221997	2.90822736864015	0.00363483957221936	0.0515040416894058
ENSDARG00000024365	11.971312858274	2.86331384876006	0.984724744180504	2.90773017097579	0.00364062317104648	0.0515414066912198
ENSDARG00000105728	13.9828079452365	2.38918816708771	0.821840943819914	2.90711747212639	0.00364776183520844	0.0515619353746163
ENSDARG00000091943	16.9704990068987	-2.18105420507065	0.750259761177924	-2.90706541644503	0.00364836893157389	0.0515619353746163
ENSDARG00000099923	3.81036447373706	5.28270754514736	1.8179665608605	2.90583317585716	0.00366276672226213	NA
ENSDARG00000104549	86.3451427605868	-1.15240939861393	0.396709945808099	-2.90491683102745	0.00367350698656376	0.0518491438090598
ENSDARG00000112435	66.9355679638017	-1.33279124578054	0.458825684225844	-2.90478779109608	0.00367502173152127	0.0518491438090598
ENSDARG00000051756	149.233082830062	-0.848221518404394	0.292457864298724	-2.9003204288533	0.00372781364641458	0.0525207094449836
ENSDARG00000100739	28.001178306788	-1.64346476803874	0.56666943018478	-2.90021779982526	0.0037290344984442	0.0525207094449836
ENSDARG00000011076	5.35352967911661	4.77426585145995	1.64684548690721	2.89903690990832	0.00374310827545474	0.0526736370721208
ENSDARG00000086996	5.37901603343425	4.75217126555781	1.64006347357736	2.89755326066266	0.00376085874846086	0.0528779968238532
ENSDARG00000002663	11.2850465581542	2.67917106566983	0.92476772305699	2.89712865065547	0.00376595287141721	0.0529042092914355
ENSDARG00000019763	12.3045115341024	3.03610876463884	1.04833520869577	2.89612400638156	0.00377803075184881	0.05298759134588
ENSDARG00000025667	18.8373915395009	-2.00402405574539	0.691974124213378	-2.89609681290254	0.00377835816190402	0.05298759134588
ENSDARG00000104985	41.1918629911232	1.35184197038771	0.466895916333564	2.89538186798344	0.00378697536998982	0.0530630081783004
ENSDARG00000016160	6.91592577721392	4.14083923125045	1.43141528896408	2.89282870119908	0.00381789458066568	0.0534057165081017
ENSDARG00000037503	1408.12533466784	-0.646554814590567	0.223520396043069	-2.89259873388013	0.00382069074764966	0.0534057165081017
ENSDARG00000025495	4847.22500089835	0.628553313315521	0.217300335975566	2.89255564421307	0.00382121488079946	0.0534057165081017
ENSDARG00000013613	74.2095277702912	1.13327902824145	0.39194535839609	2.89142096969596	0.0038350403429895	0.0535532487793419
ENSDARG00000078888	12.4930443086695	3.05810655270697	1.0579895841537	2.89048833609566	0.00384643804690074	0.0536613522512822
ENSDARG00000102640	1775.81086804982	0.608979628403053	0.210701238027898	2.89025178068684	0.00384933387638929	0.0536613522512822
ENSDARG00000078657	344.975607178221	0.887434016159976	0.307312581547027	2.88772432190244	0.00388039802157976	0.0540484010148609
ENSDARG00000037177	776.427762171122	-2.09131710283642	0.724372009099005	-2.88707608323748	0.00388840191218873	0.0541138685825416
ENSDARG00000037079	171.562087919463	-0.939027206211937	0.32536257335414	-2.88609472359273	0.00390054743123158	0.0542368140268024
ENSDARG00000054010	1426.54474288579	-0.733787932292845	0.254295725733573	-2.88556927245265	0.00390706468300078	0.0542813566645909
ENSDARG00000016088	21.2196009086507	2.12250568460552	0.735929768083097	2.88411445854961	0.00392516059883603	0.0544865513635036
ENSDARG00000062790	1797.40390982983	-0.651929852412144	0.22610390365278	-2.8833197564483	0.00393507773306074	0.0545779621232303
ENSDARG00000100508	246.813964328932	-0.745738483491899	0.258730484580886	-2.88229848407663	0.00394785566103189	0.0547088627137922
ENSDARG00000045129	21.7118086878437	2.19123534260939	0.760399544943184	2.88168944495241	0.00395549374409363	0.0547683749182196
ENSDARG00000040008	335.658189550224	-0.700701843854645	0.243217535077772	-2.88096762279326	0.00396456363773291	0.0548475949206631
ENSDARG00000031709	32.2027176171482	-1.5247228959393	0.529645042935019	-2.87876364798975	0.00399237417042191	0.0551857290392497
ENSDARG00000038789	439.342018958727	0.663291190358496	0.230508856345656	2.87750848654539	0.00400829128627252	0.0553379037916094
ENSDARG00000025254	113.780193834618	4.12981815094941	1.43527881072306	2.87736300438303	0.00401013991456901	0.0553379037916094
ENSDARG00000117321	56.1198965167918	-1.46870431810528	0.51054792304127	-2.87672175680667	0.00401829741627893	0.0554037977093004
ENSDARG00000097868	38.1694356868899	-1.46858000108346	0.510768553729076	-2.87523574104453	0.00403725940281715	0.0555694107667091
ENSDARG00000095580	70.316468927049	-1.14278063956876	0.397456695390175	-2.87523308280645	0.0040372933953539	0.0555694107667091
ENSDARG00000012192	131.909276053835	0.86687721071852	0.301554740308214	2.87469270034522	0.00404420899772556	0.0555694107667091
ENSDARG00000005586	605.28521520746	-0.768315419919563	0.267285728648664	-2.87450970092564	0.00404655338858627	0.0555694107667091
ENSDARG00000014259	199.28900220862	0.821331676344125	0.285737818926509	2.87442411169019	0.00404765028875468	0.0555694107667091
ENSDARG00000018069	192.012146982882	0.827876447245592	0.288038270488226	2.8741890646765	0.00405066400826927	0.0555694107667091
ENSDARG00000008107	99.867764492001	-0.950642449118261	0.330815310481352	-2.87363498302129	0.00405777637916666	0.0556203992391212
ENSDARG00000067997	126.346519237477	4.74145557693934	1.65026025695462	2.87315625335922	0.00406393063338571	0.0556581804137608
ENSDARG00000070477	90.426140491513	-1.2036675686705	0.419042984169418	-2.87242028656387	0.00407340829472551	0.0557413766646649
ENSDARG00000086842	194.065388744368	0.871340615751195	0.303416756819284	2.87176168147552	0.00408190670877818	0.0558110449831274
ENSDARG00000018881	13.3212578090805	3.46344845293345	1.20630220118065	2.87112835369417	0.00409009412717479	0.0558302396292176
ENSDARG00000076411	3.88621395955289	5.3091440226629	1.84915062305632	2.87112577875772	0.00409012744536392	0.0558302396292176
ENSDARG00000091660	33.368648559307	1.67351206905648	0.583273436058158	2.86917244228763	0.00411547357495297	0.0560099277910753
ENSDARG00000018476	1994.59182356285	-0.659676229254867	0.22992060955179	-2.86914787909116	0.00411579320785517	0.0560099277910753
ENSDARG00000007739	129.676025001701	6.73918149947739	2.34893147327501	2.86904133907374	0.00411717983929026	0.0560099277910753
ENSDARG00000073721	637.317628446235	-0.791316885923295	0.275825049884308	-2.86890870229228	0.0041189067157186	0.0560099277910753
ENSDARG00000075211	4395.94333383792	-0.801703990372475	0.279456708800823	-2.86879493361483	0.00412038846082087	0.0560099277910753
ENSDARG00000082753	54682.4888550666	-0.986685602411044	0.344033030497428	-2.8679967181768	0.00413079818166048	0.0561048708255378
ENSDARG00000103732	119.952092064894	1.03932619943881	0.362469861826658	2.86734514754179	0.00413931315595523	0.0561356298926837
ENSDARG00000015016	556.168851531348	-0.792622347713402	0.276435192778654	-2.86729898514791	0.00413991702749462	0.0561356298926837
ENSDARG00000102471	203.31709043849	-0.842625857113503	0.293922331313396	-2.86683170124644	0.00414603428496902	0.0561720774092577
ENSDARG00000104169	712.357571051129	-0.760259429181037	0.265267262753945	-2.86601302131365	0.00415677147562566	0.0562700579456421
ENSDARG00000055797	13.0847967898565	2.81674585612576	0.9829242501729	2.86567948204583	0.00416115315432072	0.0562700579456421
ENSDARG00000075021	127.525135443364	-1.01582333828565	0.354501810346276	-2.86549548870682	0.00416357205312077	0.0562700579456421
ENSDARG00000012405	697.20135429692	2.86603795638077	1.0008840428737	2.86350649387105	0.00418980225664265	0.056577873836609
ENSDARG00000022995	855.731297825985	0.636654339475949	0.222417860258105	2.86242453163222	0.00420413368329833	0.0567246373413729
ENSDARG00000075041	1204.45720968362	-0.595143959943293	0.208005932923177	-2.86118742662546	0.00422057457506374	0.0568995979749334
ENSDARG00000041887	1050.98167797036	-0.676417469598689	0.236497517198994	-2.86014617662788	0.0042344577669004	0.057014452802605
ENSDARG00000015002	201.208529374955	-0.975361093816585	0.341032182291362	-2.86002654430801	0.00423605549821553	0.057014452802605
ENSDARG00000005891	17.3539113511538	2.14473812293308	0.75003931792546	2.85950092438517	0.00424308181607473	0.0570621347679015
ENSDARG00000088116	5.38020942779211	4.77161687066018	1.66954798187285	2.85802919261268	0.00426281172152301	0.057280439703484
ENSDARG00000103907	164.839835058174	-0.888792341170854	0.311053077278436	-2.85736553049838	0.00427173590494101	0.0573533066581424
ENSDARG00000069463	21.1121586107362	2.1922770937353	0.767313605611968	2.85708096103268	0.00427556766301446	0.057357738181963
ENSDARG00000077544	86.4623633606018	1.06981400534258	0.374499531622158	2.85664978193337	0.00428137947487833	0.057388703599433
ENSDARG00000011926	139.012545618933	0.882911373239881	0.309106310718439	2.85633564448354	0.00428561820614509	0.0573985496456718
ENSDARG00000078348	1601.47513512455	-0.810767508535391	0.283898164299436	-2.85583920747106	0.00429232450787316	0.0574414015024202
ENSDARG00000003705	913.279998454474	0.671114004511795	0.235050542206765	2.85519019956756	0.00430110622144733	0.05751193461821
ENSDARG00000036588	54.3007945509898	1.19342331421088	0.41821894186008	2.85358503587376	0.00432289567561258	0.0577561428764552
ENSDARG00000039669	33.1501312920372	1.98432271245629	0.696222819590187	2.85012593184508	0.00437019222004661	0.0583404633776393
ENSDARG00000039677	8.82234037462833	3.41841506267946	1.19995791844766	2.84877911977258	0.00438873378540712	0.058540276388411
ENSDARG00000005462	277.532859091934	-0.89054846790371	0.312718278401205	-2.84776595873034	0.00440272894028842	0.0586472777979432
ENSDARG00000096037	7.56500672326428	3.75559400488118	1.3188257955737	2.84768012385401	0.00440391646468071	0.0586472777979432
ENSDARG00000074680	260.405315573269	-0.812344725297835	0.285423339310822	-2.84610476234812	0.00442576319226933	0.0588731265307043
ENSDARG00000099123	37.4894609145068	-1.43674370908003	0.504839908595023	-2.84593924651978	0.004428064217694	0.0588731265307043
ENSDARG00000058348	11.1210068157232	2.60965058200587	0.917507000152345	2.84428411071802	0.00445113385994961	0.0591318512781627
ENSDARG00000075183	310.434370399745	-0.746195825163727	0.262580373132525	-2.84178065657299	0.0044862345449152	0.0595498556286151
ENSDARG00000063177	296.813441279316	0.852345995369602	0.300004124890094	2.84111425361854	0.00449562028459935	0.059626121669423
ENSDARG00000007179	220.165556817253	-0.840451941516045	0.295967426314488	-2.83967716306389	0.00451592110433135	0.0598469156059446
ENSDARG00000057729	105.30113164768	-1.31664304308202	0.463717156985925	-2.83932354722425	0.00452092911455788	0.0598648495525125
ENSDARG00000109755	100.887214243291	-1.06274634390471	0.374893435525527	-2.83479581981729	0.00458549823345698	0.060591352263581
ENSDARG00000019532	29.6484151374795	2.47764009402391	0.874016977521059	2.83477341716078	0.0045858197797602	0.060591352263581
ENSDARG00000045524	17.7136917304668	2.74031483561585	0.966748443969151	2.83456865403891	0.00458875970022314	0.060591352263581
ENSDARG00000038737	837.017135734546	-0.64200227268022	0.226500471605017	-2.8344412182937	0.00459059024170354	0.060591352263581
ENSDARG00000036107	918.996101784595	-0.8722590250776	0.307956776879033	-2.83240730701707	0.00461989586116729	0.0608764542914763
ENSDARG00000068382	5.65047371943113	4.82971398220864	1.70545786868073	2.83191632634391	0.00462699549496384	0.0608764542914763
ENSDARG00000063049	58.4577525197801	1.27340998049164	0.449693034072996	2.83173161246909	0.00462966903423866	0.0608764542914763
ENSDARG00000041864	47.8934279827894	3.82288537904936	1.35003325199921	2.83169719959727	0.00463016727895936	0.0608764542914763
ENSDARG00000077229	92.6518565582361	-1.19060613314082	0.420462937376334	-2.83165536674918	0.00463077301875332	0.0608764542914763
ENSDARG00000006837	792.540581982406	-1.12354450767005	0.396867864817476	-2.83102918445358	0.00463984872097467	0.0609468500798437
ENSDARG00000008966	301.898353765296	-0.834361716266987	0.295175149186717	-2.82666653532951	0.00470352797597323	0.0617338046846487
ENSDARG00000071709	266.960797095761	-0.908463837014433	0.321493336043323	-2.82576257472414	0.00471682114519648	0.0618587112556593
ENSDARG00000077791	559.612527500793	-0.833686241835775	0.295212268006639	-2.82402302406018	0.00474249779428635	0.0620591621538407
ENSDARG00000042249	433.057607783376	-0.942915764234321	0.333920230148741	-2.82377549816107	0.00474616166575288	0.0620591621538407
ENSDARG00000015349	49.3179848635249	1.30578045407542	0.462443592835326	2.82365346672757	0.00474796891434837	0.0620591621538407
ENSDARG00000039878	348.279561289426	-0.873786529351931	0.309496679546901	-2.82325009312263	0.00475394718842128	0.0620591621538407
ENSDARG00000104295	758.878142366373	-0.6704017863394	0.237458802236439	-2.82323409376873	0.00475418445025325	0.0620591621538407
ENSDARG00000043009	228.344793838322	-1.25299685627358	0.443823068335052	-2.82319001798181	0.00475483812595055	0.0620591621538407
ENSDARG00000070346	81.9998790413279	1.16339480360998	0.412458200690287	2.82063685886941	0.00479284243504946	0.0625053814379858
ENSDARG00000097637	119.54919428657	-0.911759050594746	0.323329611338341	-2.81990581320638	0.00480377471112996	0.0625981143741518
ENSDARG00000068732	848.872651780056	1.1390149457016	0.404123423858018	2.81848286552618	0.00482511862644533	0.0628262663761324
ENSDARG00000002632	102.042945820967	0.926622275240243	0.328812051154999	2.81809097928543	0.00483101188864806	0.06285303791585
ENSDARG00000015164	2691.64599334704	-1.06981247551757	0.379963002502299	-2.8155701172803	0.00486907705146772	0.0632714294997426
ENSDARG00000099768	72.4185095209022	-1.28145505905254	0.455151043134202	-2.81545012009277	0.00487089576307542	0.0632714294997426
ENSDARG00000100084	108.036876936815	-0.989098489357508	0.351359781882874	-2.81505892352592	0.00487682911820648	0.0632983050366261
ENSDARG00000088332	7.27201861993384	4.09952127819064	1.45684787124329	2.81396661869166	0.00489343095254679	0.0634634988145023
ENSDARG00000055679	187.614447206169	0.972936148097936	0.345821664638599	2.81340427041985	0.00490199794906645	0.0635243088652757
ENSDARG00000058467	1121.72034068633	-0.719771663116789	0.255882762587106	-2.81289624920228	0.00490974897135708	0.0635530792917298
ENSDARG00000040087	391.718543173513	-0.701603852586628	0.249436949474091	-2.81275029247222	0.00491197792328022	0.0635530792917298
ENSDARG00000076401	527.450758507948	-0.88184142567948	0.313597258241487	-2.81201892715661	0.00492316062714949	0.063643495849895
ENSDARG00000055100	13.467246560266	2.5882675992775	0.92055966863432	2.81162393646604	0.00492920967576782	0.063643495849895
ENSDARG00000042518	457.25045542182	-0.663596918801934	0.236026827608419	-2.81153174631012	0.00493062248067868	0.063643495849895
ENSDARG00000099439	481.580165038797	0.780107734032721	0.27758568000587	2.81033133271221	0.00494905216131618	0.0638310822065819
ENSDARG00000116806	5.43641910583665	4.76370661870189	1.69535518430308	2.80985758194389	0.00495634267975905	0.0638748175408759
ENSDARG00000003420	181.736878576193	0.890543880462635	0.316986048863972	2.80941033100417	0.00496323430570552	0.0639133474272457
ENSDARG00000056023	416.685394271336	0.942137970171115	0.335445043668434	2.808620928984	0.00497541923816141	0.0639887650252986
ENSDARG00000018303	26.7678409260378	1.95542378590411	0.696352380695724	2.80809521172377	0.00498354902530114	0.0639887650252986
ENSDARG00000012667	3042.90991282225	-0.711882256931444	0.253517355662423	-2.80802178245882	0.00498468550437173	0.0639887650252986
ENSDARG00000016457	18.6800609721038	2.06018811036978	0.733680064472994	2.80801974883919	0.00498471698243474	0.0639887650252986
ENSDARG00000036558	78.5810365077253	1.12596742738544	0.401051752581239	2.8075364841034	0.00499220245648629	0.0640346720730191
ENSDARG00000099458	764.196867474968	-0.71495954959985	0.254735159620593	-2.80667792645791	0.00500552606119829	0.0641553340238091
ENSDARG00000088741	98.0639581335949	-1.01340637904775	0.361133710006882	-2.80618051144667	0.00501325994329345	0.0642042203840084
ENSDARG00000102762	5.51660496508183	4.79049597709362	1.70732716742824	2.80584534029853	0.00501847732507056	0.0642208270192623
ENSDARG00000079631	340.834278265715	-0.823333055458946	0.293696399209099	-2.80334746246844	0.00505751498140593	0.064634278264064
ENSDARG00000086764	86.473486139261	-1.45405696889539	0.518699678834953	-2.8032733163848	0.005058677944721	0.064634278264064
ENSDARG00000027529	10.6596787791348	3.1020709841034	1.10684387692992	2.80262740641227	0.00506881911633195	0.0647133726621335
ENSDARG00000102995	32.2033509298734	1.99655735874202	0.712631238222218	2.80166971591475	0.00508388925605327	0.0648552227524553
ENSDARG00000104768	249.381426080472	-0.849501418265039	0.303241683059411	-2.80140055184499	0.00508813208492404	0.0648588354482924
ENSDARG00000029150	35092.6800288129	-0.663692619064063	0.23697345343167	-2.80070450699422	0.00509911867283766	0.0649483389277456
ENSDARG00000059475	222.511712558087	-0.848961296694038	0.303307287317926	-2.79901384566523	0.00512589394573552	0.0652000307404204
ENSDARG00000074571	302.990655490247	0.783159334405103	0.279804263793018	2.79895425390814	0.00512684002403306	0.0652000307404204
ENSDARG00000004386	922.378195648795	0.629937037265399	0.225084647398537	2.79866727716007	0.00513139827511573	0.0652073729607414
ENSDARG00000096257	349.114217135525	6.16792075074298	2.20417941199021	2.79828434890144	0.00513748629513215	0.0652341283056315
ENSDARG00000038121	667.8581937498	-0.624327567671302	0.223140102614113	-2.7979173638321	0.00514332696590558	0.0652577038741544
ENSDARG00000078986	352.809343796375	0.72823479717907	0.260303186055796	2.79764073661001	0.00514773353187058	0.0652630613405883
ENSDARG00000103226	166.041660289805	1.00970520064449	0.360979335567976	2.79712742851551	0.00515591937413204	0.0653162871989812
ENSDARG00000098644	165.364173026747	-0.912642348691052	0.326630060966186	-2.79411621205781	0.00520417729397572	0.0658766801200327
ENSDARG00000042021	3.72357301019005	5.24769729726103	1.87837831934611	2.79373821727661	0.00521026380147884	NA
ENSDARG00000045190	3.72357301019005	5.24769729726103	1.87837831934611	2.79373821727661	0.00521026380147884	NA
ENSDARG00000043802	6.7151428063421	4.18991583371185	1.50029470850611	2.79272852857281	0.00522655345164086	0.0661088382531871
ENSDARG00000061414	78.4720597409211	-1.13854404300695	0.407733360381547	-2.79237402095704	0.0052322837477176	0.0661302529225419
ENSDARG00000032849	105.801099159591	1.50086508936194	0.537589625410553	2.79184161750842	0.00524090023293839	0.0661655613745175
ENSDARG00000041359	225.685681761687	0.762316999236204	0.273065285116892	2.79170235392564	0.00524315620660096	0.0661655613745175
ENSDARG00000070127	76.0565453313671	-1.29573714024111	0.464412902695815	-2.79005413656606	0.00526992289972282	0.0664521455715626
ENSDARG00000098711	62.1333351849943	-1.95469657088491	0.701170518650812	-2.78776206199616	0.00530735087961261	0.0667852367050739
ENSDARG00000010408	808.271851084078	-0.742018661184357	0.266175211882496	-2.78770760033028	0.00530824311345972	0.0667852367050739
ENSDARG00000026630	222.848359943673	-0.897135419937855	0.321820639429723	-2.7876876434265	0.00530857009706998	0.0667852367050739
ENSDARG00000071772	3.37014103150375	-5.30984166765501	1.9052674113228	-2.78692725026376	0.00532104230779832	NA
ENSDARG00000079312	248.045621246918	-0.953126798732129	0.342113325101195	-2.78599729621815	0.00533633168157357	0.0670829723286071
ENSDARG00000057789	8.16843787078857	3.99869661581639	1.43642989816482	2.78377428715812	0.00537304107197389	0.0674926478212671
ENSDARG00000098800	193.601601014607	0.774888130088177	0.278475257564376	2.78261033624879	0.0053923526489518	0.0676833229040847
ENSDARG00000002084	12.7079025958906	2.60454005170213	0.936254133848435	2.78187295258849	0.00540461928233436	0.0677385177873661
ENSDARG00000062936	117.072477850327	0.929019853850504	0.334013035115232	2.78138801837479	0.00541270005806651	0.0677385177873661
ENSDARG00000062727	133.421077344351	-1.20532787965351	0.433365337929309	-2.78132045680619	0.00541382674595969	0.0677385177873661
ENSDARG00000016531	141.895818279515	-0.87202583063712	0.313552492155626	-2.78111592940013	0.00541723883021011	0.0677385177873661
ENSDARG00000004378	7.11967991298944	4.25125643349936	1.52864525728853	2.78106147468127	0.00541814761312911	0.0677385177873661
ENSDARG00000036074	10.5193564958041	2.91488776463458	1.04831088075469	2.78055662508827	0.00542657949331422	0.0677385177873661
ENSDARG00000093448	714.174145211299	0.660071193221497	0.237404110306281	2.78036969271477	0.0054297045983079	0.0677385177873661
ENSDARG00000074667	1652.62994713521	0.606136475669285	0.218010405950545	2.78030983441582	0.00543070564298603	0.0677385177873661
ENSDARG00000012340	54.9154446487513	-1.20631532116599	0.433908461303195	-2.78011476785441	0.00543396900931618	0.0677385177873661
ENSDARG00000038687	122.532558971817	1.11346759807184	0.400638525983536	2.77923246482191	0.00544875162286688	0.067871141887878
ENSDARG00000099313	66.9932023820105	1.34639553335734	0.48458561179822	2.77844719400786	0.00546193902599717	0.067983709153369
ENSDARG00000116556	316.363920078757	-1.22010032058925	0.439362328039111	-2.77697982445285	0.00548665846006582	0.0682395334668779
ENSDARG00000098694	77.3582947606723	-1.12492423155019	0.405337485058344	-2.77527806585238	0.00551545286118929	0.0685147480833727
ENSDARG00000074161	458.204424065457	-0.99270605515697	0.357708981492963	-2.7751778862631	0.00551715218082836	0.0685147480833727
ENSDARG00000024276	927.013096440586	-0.836931328576129	0.301672130116712	-2.77430775011379	0.0055319319559155	0.0686462465438605
ENSDARG00000069505	4.38222539891188	5.48786652275953	1.97937097465384	2.77253056300841	0.00556222959327257	0.0689699627084063
ENSDARG00000076585	94.2236381842611	-1.02854949083662	0.371953167862495	-2.76526611333192	0.00568763755616469	0.0704716362859135
ENSDARG00000070913	394.16523105509	-0.691223362470804	0.250005579379837	-2.76483174569724	0.00569521633564557	0.0705122022508499
ENSDARG00000060004	575.864812028396	0.727913664964026	0.26331829273139	2.76438699876643	0.00570298564781979	0.0705550641323928
ENSDARG00000043249	18.2481437089494	1.99416836110835	0.721715872685561	2.76309339531067	0.00572563805563372	0.070781850076438
ENSDARG00000057032	43.5067994437927	1.34386077138609	0.486581463661702	2.76184127786752	0.00574764124775756	0.0710002742370052
ENSDARG00000088571	11.8706449785375	-2.56898041113793	0.930294948699774	-2.76146873067349	0.00575420264273629	0.071027761332344
ENSDARG00000055455	9174.60954274743	-0.589096040891348	0.2134196794265	-2.76027047962195	0.00577535236705502	0.0712351444068986
ENSDARG00000099849	936.126970076224	-0.634606427777311	0.229928920203523	-2.76001134270358	0.00577993547017357	0.0712380308513492
ENSDARG00000095170	71.6937812970394	-1.39322502909352	0.505014621560258	-2.75878156713386	0.00580173005713676	0.0714528859668422
ENSDARG00000074329	10.5221356204288	-2.60113099929498	0.94293970431671	-2.75853375076602	0.00580613092007597	0.0714533617361716
ENSDARG00000022712	94.9126917054127	1.0855550521868	0.393582546439086	2.75813818983664	0.00581316175074786	0.0714861782862237
ENSDARG00000045064	58.1821106434871	-1.37087056849963	0.498070470794273	-2.75236266529414	0.00591669571442033	0.0727047830474156
ENSDARG00000042401	112.893282487992	0.977417273880069	0.355277057824032	2.75114098238278	0.00593880780687519	0.0729217930109562
ENSDARG00000091511	10.0440921467067	2.93773322200877	1.06813005646931	2.75035161141276	0.00595313476019487	0.0730429568329527
ENSDARG00000019383	585.335244017878	-0.76194760491675	0.277068037185238	-2.75003790641985	0.00595883709724464	0.0730581973449605
ENSDARG00000017219	7109.89934531804	-0.627421652019073	0.228246565003519	-2.7488766457861	0.00597998863915962	0.073231018359163
ENSDARG00000002607	133.51938406553	-0.864556957820658	0.314524649853357	-2.74877329399697	0.00598187439344079	0.073231018359163
ENSDARG00000056122	4799.81078846867	0.616918372893736	0.224618833074166	2.74651223341561	0.00602326396399095	0.0736635503989517
ENSDARG00000101891	2017.52828417444	-0.722254630982369	0.26298687642975	-2.74635236855745	0.00602620009368713	0.0736635503989517
ENSDARG00000067995	123.755464473627	5.46369253153212	1.99017673691661	2.74533031674215	0.00604500192098612	0.0738382784979513
ENSDARG00000018060	71.5139013622453	1.05370441705219	0.383931496715332	2.74451152371451	0.00606010267593446	0.0739675721548484
ENSDARG00000089637	145.452845754374	0.853358613214163	0.311055675288558	2.743427241514	0.00608015206056498	0.0741570295994448
ENSDARG00000015575	9.30685466415135	2.91177884129843	1.06203434463149	2.74169932075856	0.00611222641784775	0.0744495845984772
ENSDARG00000034753	986.755615372431	0.651326978352006	0.237597027690319	2.74130945443029	0.00611948431012954	0.0744495845984772
ENSDARG00000016782	1768.90996245037	-0.680281707926701	0.248182555814026	-2.74105368000346	0.00612425011475157	0.0744495845984772
ENSDARG00000045857	160.823367463952	-0.84728923941592	0.309116969397781	-2.74099879106153	0.00612527328730075	0.0744495845984772
ENSDARG00000088247	24.9207655733943	1.88889221837727	0.689146977767233	2.74091344708075	0.00612686447123	0.0744495845984772
ENSDARG00000070391	8.55498350517479	3.14377566584152	1.14752801561964	2.73960689678148	0.00615127078326649	0.0746907453149779
ENSDARG00000062244	415.628364586185	-0.822153728460922	0.300185659204276	-2.73881747262766	0.00616605959425061	0.074764170439848
ENSDARG00000100872	10.3393449695425	2.82655802578451	1.03204370030487	2.7387968406275	0.00616644653627806	0.074764170439848
ENSDARG00000010591	1644.10135108737	-0.680322780538912	0.248426598604244	-2.73852632673484	0.00617152190150566	0.0747703614990109
ENSDARG00000002401	62.3467833079216	1.36192465554334	0.49745602742939	2.73777898034748	0.0061855631259201	0.0748850879545981
ENSDARG00000101687	150.718074978683	-0.85434073948485	0.312367895317353	-2.73504656621922	0.00623714519049282	0.0753378216992432
ENSDARG00000115978	4071.95664684413	-0.927005789963717	0.338982483170801	-2.7346716600003	0.00624425273916721	0.0753378216992432
ENSDARG00000080612	9.4580176691428	-2.96044480448219	1.08258561247394	-2.7346057165095	0.00624550366312695	0.0753378216992432
ENSDARG00000031560	304.551490099644	-0.882857544920769	0.322850445256334	-2.73457124774849	0.0062461576127237	0.0753378216992432
ENSDARG00000070568	223.947105272207	-0.901765303625953	0.329786133193547	-2.73439424178796	0.00624951678340478	0.0753378216992432
ENSDARG00000039082	11.1052146350866	2.89393330228934	1.05836648198371	2.73433952373965	0.00625055553658556	0.0753378216992432
ENSDARG00000024219	61.9221288685424	-1.11115736406914	0.406433091597682	-2.73392444424542	0.00625844036055264	0.0753773919895973
ENSDARG00000058820	8.4027003779549	3.11262644660804	1.13906818057439	2.732607669752	0.00628351301794085	0.0756237643158495
ENSDARG00000063180	173.687384252086	-0.764761533097717	0.279915042941565	-2.73212016425058	0.00629281850282918	0.0756801520384303
ENSDARG00000077948	624.909261835215	-0.795825485642361	0.291314945548411	-2.73183884933947	0.00629819387266252	0.0756892264374264
ENSDARG00000098105	86.3978759845091	1.01009950695091	0.36987092102175	2.73095139288204	0.00631517850005018	0.0758377007557346
ENSDARG00000040045	6.74173361135028	3.98745379713848	1.46041261503913	2.73036110211335	0.00632649862616813	0.0759179835140175
ENSDARG00000053449	99.5557745848327	1.60092255144501	0.586480404680402	2.72971191990195	0.00633896920927561	0.0760119441053693
ENSDARG00000016238	160.745027043519	0.911851015545956	0.334334241615115	2.7273635244208	0.00638426611290791	0.076499046276415
ENSDARG00000055416	9.29323914155328	3.46476623793219	1.27048426483964	2.7271225105409	0.00638893133737093	0.076499046276415
ENSDARG00000094324	10.7747576095028	3.10060610999822	1.13758697836771	2.72559915765491	0.00641848940140294	0.0767968271694523
ENSDARG00000013072	112.241097848264	0.93650234955699	0.343766371791629	2.72424072394331	0.00644495120797351	0.0770571538588366
ENSDARG00000055172	4.25124207156611	5.44093216590393	1.99766576988935	2.72364488990834	0.00645658877844443	0.0771399884689423
ENSDARG00000031817	7.29774576528974	-3.14444515289681	1.15470894026951	-2.72314956889734	0.00646627755866587	0.0771902229123179
ENSDARG00000103789	6.71854852844794	4.16366703450356	1.52910249560077	2.72294829580257	0.00647021831859661	0.0771902229123179
ENSDARG00000115868	162.462905263866	-0.931972666888226	0.34236022919006	-2.72219898056805	0.00648490828875155	0.0773091686824967
ENSDARG00000087950	828.742635729248	-0.745744135491031	0.274067436602617	-2.72102422942102	0.00650799912329885	0.0775156432399009
ENSDARG00000056877	1447.06285731733	-0.586592481110041	0.215592684260333	-2.72083666995731	0.00651169261893185	0.0775156432399009
ENSDARG00000031751	34.5131348266818	1.68326180090487	0.618857691233284	2.71994971501509	0.0065291844413158	0.0776674227659788
ENSDARG00000070651	28.7601052293404	1.54149655683596	0.567002512403879	2.7186767661762	0.00655436238189225	0.0779046687293388
ENSDARG00000001129	703.105763427468	-0.705284790428597	0.259463409554516	-2.71824374635148	0.00656294706109404	0.0779046687293388
ENSDARG00000029695	33.7532163318689	1.59629978198847	0.587258999092616	2.71822106507511	0.00656339699917506	0.0779046687293388
ENSDARG00000055026	119.582463826147	1.05453942468613	0.388215937330702	2.71637334607369	0.00660014429679756	0.0782743180730297
ENSDARG00000031494	1120.89923104015	-0.755506864587388	0.27815101094931	-2.7161751525148	0.00660409692166831	0.0782743180730297
ENSDARG00000012915	91.2258157031077	1.01517943442151	0.373892927631226	2.71516083722983	0.00662435901180525	0.0784577010942661
ENSDARG00000099616	47.3588650172263	-1.4631600044557	0.539084072853603	-2.71415921585397	0.00664442236096248	0.0786384669599461
ENSDARG00000037865	30.0101898894633	1.49485445100119	0.551106887446695	2.71245829992603	0.00667861838470759	0.0789861149036176
ENSDARG00000057610	87.7043409271622	0.92687366163937	0.341767066669954	2.71200402856387	0.00668777800285967	0.0790373763974324
ENSDARG00000069998	6.69256541820966	4.17962714912222	1.54173995296232	2.71098063009358	0.00670845450307731	0.0792245744487428
ENSDARG00000051953	494.925155197773	-0.617518315987622	0.227839027631677	-2.71032720955032	0.00672168609586483	0.0793236442725259
ENSDARG00000079932	483.71247542821	0.788658206319337	0.291051296146365	2.70968800607138	0.00673465249040655	0.0794194440553342
ENSDARG00000032617	22.620027032516	1.87453431240347	0.691915688655686	2.70919469400308	0.00674467480903946	0.0794259378610829
ENSDARG00000032705	2708.99522259302	-0.862563696973164	0.318408832437371	-2.70898168989337	0.00674900642512981	0.0794259378610829
ENSDARG00000023713	77.6500279409561	3.23814807360378	1.19535387800668	2.70894513598229	0.00674975003068543	0.0794259378610829
ENSDARG00000068461	15.7622787825625	2.25505847745114	0.832556954908017	2.70859364534441	0.00675690406151484	0.0794530427333906
ENSDARG00000025641	69.3719853145009	1.13336884362266	0.418510558835561	2.70810095395461	0.00676694347964594	0.0795140130535154
ENSDARG00000068480	389.995811570149	-0.997257148076187	0.36828688237851	-2.70782695716881	0.00677253242526663	0.079522638799905
ENSDARG00000062674	1611.15823217235	-0.550460201688597	0.203323817134208	-2.70730802444681	0.00678312890774564	0.0795900082441788
ENSDARG00000008880	8.71780066230483	3.44723142139745	1.27422842302763	2.70534808288663	0.0068232849864224	0.0800038712080164
ENSDARG00000015537	1082.5593422496	-0.563454021380187	0.20832494580895	-2.70468819368813	0.0068368530550571	0.0801056173403685
ENSDARG00000101722	275.949761161104	-0.72342500663661	0.267495146487273	-2.70444161748942	0.006841929159205	0.0801077910134224
ENSDARG00000061259	3.677079874976	5.23493919412876	1.93575155668172	2.70434456119076	0.00684392812284784	NA
ENSDARG00000103699	73.2993932020622	-1.12660684562246	0.416621866118783	-2.70414718295477	0.00684799492775843	0.0801215406547736
ENSDARG00000102674	1049.38110647242	-0.647319471918258	0.239469169961377	-2.7031432564896	0.00686871357713976	0.0802447283961815
ENSDARG00000057323	334.6582254427	-0.918676327080338	0.339855595104005	-2.70313727452155	0.00686883719930983	0.0802447283961815
ENSDARG00000062868	73.1119033008862	-1.04497184625825	0.386607752213438	-2.7029252266037	0.00687322063124802	0.0802447283961815
ENSDARG00000061981	117.200794741208	1.07556692147693	0.398004145666104	2.70240130206899	0.00688406192149596	0.0803140557507862
ENSDARG00000033382	8.75373600782731	3.32798341916044	1.23163299298557	2.70209018280126	0.00689050701395862	0.0803320319492115
ENSDARG00000011582	510.560327194668	-0.647899997707311	0.239886549169725	-2.70086005217786	0.00691604330912033	0.0805723964462241
ENSDARG00000007396	7.94428676965347	3.40377097574174	1.26040252184488	2.70054281608352	0.00692264259094955	0.0805919585215022
ENSDARG00000063031	854.818298690738	-0.680613014377104	0.252165773760834	-2.69906975965195	0.00695335991959413	0.0808920706555055
ENSDARG00000015064	29.9482954705879	-1.56828465547259	0.581139623349871	-2.69863659688615	0.00696241583352648	0.080939937085283
ENSDARG00000038882	654.023931898089	-0.815838719675874	0.302369470692712	-2.69815176051614	0.00697256462457256	0.0809529567188332
ENSDARG00000009567	145.225089587071	-1.05415417220193	0.390700828783606	-2.69811091899624	0.00697342014226335	0.0809529567188332
ENSDARG00000029761	473.633792607581	-0.863883925039307	0.320236920760089	-2.69763999412954	0.00698329153822662	0.0810101383825439
ENSDARG00000056910	8.04532994697668	3.10686467275715	1.15228582617925	2.69626216184478	0.0070122453921926	0.0812884497693664
ENSDARG00000116769	159.921137417411	-0.807144686348368	0.299428109152384	-2.69562095767568	0.00702575642005463	0.0813610031401512
ENSDARG00000056913	18.2794263962728	2.33152450730062	0.864971196046289	2.69549381292443	0.00702843830545262	0.0813610031401512
ENSDARG00000034344	1068.16985205834	-0.57504926070011	0.21340005344794	-2.69470064045882	0.00704518959032088	0.0814502767337691
ENSDARG00000077237	221.835587257897	-0.988785973036433	0.366943057839427	-2.69465780020049	0.00704609536823875	0.0814502767337691
ENSDARG00000010572	162.776308865516	1.14511118920344	0.425055474913651	2.69402761942089	0.00705943146181104	0.0815468881131628
ENSDARG00000009123	3.38738117427605	5.1118708599639	1.89807998283773	2.69317990083926	0.0070774069119502	NA
ENSDARG00000033901	200.433337745409	-0.779160553049716	0.289391744001748	-2.69240767644363	0.00709381730381265	0.0818400927173035
ENSDARG00000070923	8.05257470982403	3.32496642919897	1.23496299800031	2.69236117566508	0.00709480657256233	0.0818400927173035
ENSDARG00000036139	9.0577243517054	4.00407871560154	1.4874958191453	2.69182518973549	0.00710621821133905	0.081914042436125
ENSDARG00000078317	275.915030824454	-0.69884132669009	0.259639838531249	-2.69157973076609	0.0071114497602771	0.0819166997702806
ENSDARG00000025301	103.597712607405	1.32231483092613	0.491438245966305	2.69070395269315	0.0071301436993606	0.0820743174950995
ENSDARG00000063535	4451.20012981046	-0.952751305318601	0.35424932145892	-2.68949366337484	0.00715605056317028	0.0823146827420852
ENSDARG00000074715	134.412813035093	-1.20273640806784	0.447290586383488	-2.68893744845473	0.00716798494353703	0.0823762293390333
ENSDARG00000057141	671.013951482442	-0.881594461125653	0.3278795133063	-2.68877567932121	0.00717145928189631	0.0823762293390333
ENSDARG00000019702	2511.41502307945	0.662449097454489	0.246449440215573	2.68797160535254	0.00718875093076286	0.0824966717041673
ENSDARG00000023217	19.9424822787665	1.85436898953731	0.689915640867982	2.68781990100172	0.00719201753318382	0.0824966717041673
ENSDARG00000077811	7844.425272131	-0.515508877438826	0.192151746719058	-2.68282170857673	0.00730038986459425	0.0836293180317088
ENSDARG00000062577	656.070522106195	-0.635286394013087	0.23680019781822	-2.68279503085874	0.00730097220911744	0.0836293180317088
ENSDARG00000061272	64.2137147010479	1.07418865492158	0.400536359815262	2.68187551166897	0.00732106977134473	0.0837989517032948
ENSDARG00000102914	292.639061364437	-0.675579496365352	0.251931384013702	-2.68160117886944	0.00732707535927015	0.0837989517032948
ENSDARG00000097959	10.8863027452532	3.31489828099852	1.23624911011346	2.68141611094409	0.00733112929125894	0.0837989517032948
ENSDARG00000019231	1699.67861778575	-0.689364475974755	0.257114642101112	-2.68115604129483	0.00733682954466304	0.0838056261796238
ENSDARG00000075054	47.1380761825973	-1.82995375948717	0.68290099089591	-2.67967653273782	0.00736933340074988	0.0840967624693077
ENSDARG00000054177	138.758359783403	-0.930712471503194	0.347354719577262	-2.6794294680547	0.00737477382311989	0.0840967624693077
ENSDARG00000014626	27.0912581053332	1.74345191021928	0.650712749642434	2.67929575865435	0.00737771963787516	0.0840967624693077
ENSDARG00000032816	121.377635362652	1.15674837630665	0.431801048953514	2.67889200155968	0.00738662140781341	0.0841396791794045
ENSDARG00000020611	56.6195982682756	-1.1510941153869	0.429786930946586	-2.67829017706906	0.00739990792117307	0.0842324473584538
ENSDARG00000001999	62.4819460251572	-1.27647960497246	0.476891023727433	-2.67666938873235	0.00743579682873248	0.0844515474760557
ENSDARG00000016233	11.8832011272999	2.34765024863049	0.877080273988019	2.67666520187017	0.00743588973969027	0.0844515474760557
ENSDARG00000015374	174.816605806896	0.79749293569421	0.297945579834463	2.67663959350326	0.00743645803945146	0.0844515474760557
ENSDARG00000033444	28.2583952984993	-1.68743406779855	0.630465305160314	-2.67648997333718	0.00743977918241443	0.0844515474760557
ENSDARG00000067741	11.8928072395141	2.61841237351344	0.978540706097266	2.67583387916126	0.00745435832284733	0.0845584413630466
ENSDARG00000005423	505.239596962841	0.701177588562916	0.262116441123538	2.67506145573083	0.00747155526479873	0.084656368905919
ENSDARG00000059600	293.99333417142	-0.697929347010823	0.260909929548416	-2.67498193042635	0.00747332780451519	0.084656368905919
ENSDARG00000011989	1138.27881418948	-0.917176725699999	0.342982530755646	-2.67412081798834	0.00749254530594707	0.0848154057438929
ENSDARG00000053862	55.4075967964006	6.38040167773667	2.38790865525564	2.67196220579619	0.00754091411518925	0.0853039870212707
ENSDARG00000016464	191.743017050703	-0.803035053266199	0.300584921098331	-2.67157464297253	0.00754962796236914	0.0853414186559256
ENSDARG00000061854	596.022089850877	0.653118757556089	0.244499101955768	2.67125217365519	0.00755688514630919	0.0853414186559256
ENSDARG00000079688	2207.29541873798	-0.619405190356453	0.231889659226041	-2.67112036139857	0.0075598533864315	0.0853414186559256
ENSDARG00000100007	166.816356754958	-0.748720303286627	0.280368395115601	-2.6704875311567	0.00757411845934269	0.0854002775423915
ENSDARG00000052482	329.617095778574	-0.671585178029995	0.251489853543641	-2.67042653437887	0.00757549470507295	0.0854002775423915
ENSDARG00000052558	84.5755833231525	0.988918375609025	0.370388115167885	2.66995169421346	0.00758621600066093	0.0854623233086837
ENSDARG00000069600	1118.43997060391	-0.595396490219774	0.223045460020654	-2.66939524420107	0.00759879725370052	0.085545222691144
ENSDARG00000089187	7.45636049519807	3.36016448134032	1.25905031257142	2.66880874242244	0.00761207821741764	0.0856191733080477
ENSDARG00000079326	193.309448397458	-0.85214700683687	0.319318394125421	-2.66864365634435	0.00761582023869509	0.0856191733080477
ENSDARG00000036876	24.9439710206512	1.78862283786521	0.670324778752712	2.66829288511956	0.00762377667701527	0.0856498367417765
ENSDARG00000000853	523.728912619555	-0.731950038120841	0.274362611372243	-2.66781991343479	0.00763451674858779	0.0857117096243098
ENSDARG00000063719	347.881907096847	-0.849670744255848	0.318629990963376	-2.66663769373019	0.00766142151104813	0.0858668343683112
ENSDARG00000095863	20.9339839338811	7.74028529983165	2.90268632312322	2.66659378182597	0.00766242248587438	0.0858668343683112
ENSDARG00000087238	331.476095183256	-0.742072702331185	0.278292367794813	-2.66652193235253	0.00766406055228761	0.0858668343683112
ENSDARG00000043021	153.286976918765	0.909559465257215	0.341154902216149	2.66611870252692	0.00767325944718902	0.0859111344804895
ENSDARG00000077428	175.485509639593	-0.779374385001915	0.292373879214311	-2.66567720446268	0.00768334270477095	0.0859361255906534
ENSDARG00000026723	773.054527767031	-0.730662252018785	0.274111933996467	-2.66556162428229	0.00768598437059263	0.0859361255906534
ENSDARG00000063726	384.951848742219	-0.671629974625775	0.252182436364755	-2.66327022732992	0.0077385241613783	0.0864645469054411
ENSDARG00000044601	977.583919585547	0.604182332711833	0.226914498944182	2.6625990649476	0.00775397416758455	0.0865781164724164
ENSDARG00000078911	212.613972667566	-0.86650189491685	0.325577806509057	-2.66142801380641	0.0077809976981516	0.086820669138776
ENSDARG00000075261	7.58839589927701	3.47592705364481	1.30645681630645	2.66057554314867	0.00780072260981763	0.086981508746639
ENSDARG00000088505	65.869376791023	-1.07896243434237	0.405573194566713	-2.66033961020292	0.00780618965912667	0.0869832562016971
ENSDARG00000028213	121.451429437244	3.13259353577703	1.17802564934731	2.65918958344639	0.00783288731094005	0.0871884258904754
ENSDARG00000076126	5.49577308635265	4.80167130540061	1.8057586637887	2.6590880618156	0.00783524804095114	0.0871884258904754
ENSDARG00000079131	127.670218635624	-0.853344668442891	0.320979905308107	-2.65856103242279	0.00784751354842009	0.0872656292757102
ENSDARG00000090352	8.55725287161495	2.910513404189	1.0950657340779	2.65784355551933	0.00786423897006996	0.0873922892332062
ENSDARG00000033227	3.69762216109437	5.23453705210602	1.96962163313688	2.6576358443877	0.00786908697286872	NA
ENSDARG00000015674	20.4850329644703	1.71587005189176	0.645765055164298	2.65711196071952	0.00788132637389431	0.0875227972911111
ENSDARG00000074262	10.3154574936094	2.74190787281102	1.03207943662664	2.65668297953205	0.00789136128051015	0.0875748629910272
ENSDARG00000069453	25.6359884461858	1.7346289744096	0.653051696299622	2.65618937097707	0.00790292213682847	0.0876437810435006
ENSDARG00000017673	12942.5537592202	-0.617420469498475	0.232519994299189	-2.65534356027906	0.00792276722722122	0.0878044162259023
ENSDARG00000096990	5.97487879975831	4.15731375571986	1.56615401305848	2.65447313677741	0.00794323639095281	0.0879164595399091
ENSDARG00000069113	664.974918982013	-0.792952598930719	0.298724952311536	-2.6544571948036	0.00794361172888068	0.0879164595399091
ENSDARG00000012495	164.634721747883	-0.905288209002945	0.341250414132866	-2.65285600107864	0.00798139125546118	0.0882651887268676
ENSDARG00000001014	16.6494508050225	-1.95146066589101	0.735660303101088	-2.65266544581087	0.00798589802766897	0.0882651887268676
ENSDARG00000010420	1005.64172754654	-0.901169473483981	0.339869126018774	-2.65151908336094	0.00801305846512	0.0885056626154185
ENSDARG00000104801	8.14643494905094	3.24020118975982	1.22259386116091	2.65026783848161	0.0080427982351445	0.0887742824067837
ENSDARG00000069013	798.065176246161	0.635330988179094	0.239809116178902	2.64931958510336	0.00806540224366238	0.088963830808882
ENSDARG00000115013	15.4193811166741	-1.96641391889431	0.742587516094567	-2.64805679637077	0.00809559229110717	0.0891887458845086
ENSDARG00000076290	3148.79580786052	0.574575473188953	0.21698377269652	2.64801125931464	0.00809668285288549	0.0891887458845086
ENSDARG00000034700	114.431063603384	0.890259613053455	0.336249991394181	2.64761229989094	0.00810624311164766	0.089234047156444
ENSDARG00000059177	69.9074215079092	1.23302981787422	0.465846972937279	2.64685591944424	0.00812439598865307	0.0893738121518719
ENSDARG00000005186	785.162047306686	-0.753770332827687	0.284804092982993	-2.6466274586605	0.00812988612146575	0.0893741843420194
ENSDARG00000017842	399.07178224387	0.733821300995284	0.277307023567472	2.64624130883845	0.00813917322429468	0.0894162692246458
ENSDARG00000008238	17.7468135687729	2.1212873434653	0.801858227645195	2.64546433562807	0.00815788861263451	0.0895618066186013
ENSDARG00000098272	649.22805236201	-0.652352683589068	0.246818860875658	-2.64304227511085	0.008216477570752	0.0901446099189
ENSDARG00000007347	872.327845238997	0.648559371367238	0.245452776914559	2.64229795857228	0.0082345578628677	0.0902825018699952
ENSDARG00000089260	95.5646864593811	-0.916645649525965	0.347097685881539	-2.64088666335507	0.00826893759918551	0.0905429139840006
ENSDARG00000089307	10.9435887515475	2.8197210729882	1.0677246439911	2.6408691499788	0.008269365037855	0.0905429139840006
ENSDARG00000013711	10.0332066994347	2.56772155173858	0.972520965707027	2.64027372394161	0.0082839090177773	0.0906415696133549
ENSDARG00000010658	1164.57003963192	2.24669909011756	0.851340111765993	2.63901472404147	0.00831473695037744	0.0907989308959467
ENSDARG00000059308	351.63313932907	0.7342856719946	0.278261610665655	2.63883210565068	0.00831921706638342	0.0907989308959467
ENSDARG00000011983	6.13219858581143	4.0474886061198	1.53394088870586	2.63862097680605	0.00832439931140332	0.0907989308959467
ENSDARG00000101282	334.100210377651	-0.852738168806609	0.323186338848956	-2.63853407864849	0.00832653310151687	0.0907989308959467
ENSDARG00000017007	251.549640952073	-0.707420597662691	0.26811545257502	-2.6384924511755	0.00832755544025278	0.0907989308959467
ENSDARG00000009342	154.072074015646	0.860911203418699	0.326309164267884	2.63832983468381	0.00833155025254017	0.0907989308959467
ENSDARG00000020187	55.7477910179224	1.22240017646679	0.463377908778299	2.63801996881909	0.00833916711682976	0.0908215142112178
ENSDARG00000003293	82.0905346681799	-0.956393377422464	0.362652643751097	-2.63721606309004	0.00835895711008109	0.0909765564539058
ENSDARG00000073899	106.467324904991	0.857244151762903	0.32509149456806	2.63693195942238	0.00836596101749639	0.0909923250110165
ENSDARG00000046098	48.3296628880584	1.65991071332591	0.630072885870463	2.63447412283532	0.00842677268617228	0.0915322295472819
ENSDARG00000017354	91.0065754129749	1.22401671179559	0.464615224761616	2.63447396159608	0.00842677668847992	0.0915322295472819
ENSDARG00000110940	336.902257603511	-0.763143724508688	0.289767885738429	-2.63363803260646	0.0084475491260504	0.0916970541316803
ENSDARG00000077588	8.15027326095969	3.06674388942376	1.16492011372862	2.63257870928837	0.00847393858589937	0.0918983573204492
ENSDARG00000038056	11.4888019995297	2.76191696276837	1.04918380099562	2.63244339089819	0.00847731489079357	0.0918983573204492
ENSDARG00000101521	553.029204029871	-0.608840063466172	0.231405481099793	-2.63105290580223	0.00851207838856731	0.0922141825428125
ENSDARG00000052437	5.79838843267882	4.86352959780071	1.849009105563	2.63034377882083	0.0085298562953974	0.092288762568384
ENSDARG00000103949	125.018828283291	1.03698958820727	0.394243325167854	2.63032884010341	0.00853023116779813	0.092288762568384
ENSDARG00000023104	260.573555927625	-0.795747157134628	0.302554900822893	-2.63009177828666	0.00853618197255229	0.092292185287397
ENSDARG00000092166	3.30757407190873	5.07503137464336	1.92972647391487	2.62992265652424	0.00854042959165905	NA
ENSDARG00000086670	37.2712005508444	-1.36505486159558	0.519253894061157	-2.62887746670381	0.00856672226627764	0.0925612867556911
ENSDARG00000109737	31.920882985276	-1.37429538612214	0.522847777193016	-2.62848088118542	0.00857671764928728	0.0926081971623768
ENSDARG00000114133	142.336754315227	-1.09910797822212	0.41829576158162	-2.62758573997087	0.00859931676530497	0.0927910465189034
ENSDARG00000111942	105.529833851986	-1.03730608240329	0.394869004839058	-2.62696253616076	0.00861508184980432	0.0928999609610236
ENSDARG00000061923	1014.61170779014	-0.863907468194051	0.328900200995645	-2.6266553367217	0.00862286252601995	0.0929226895896098
ENSDARG00000012397	17.4695882180383	1.85979168129618	0.708514065815178	2.62491850342647	0.00866697090227974	0.0933366097168588
ENSDARG00000017929	648.72867168678	-0.68161054910933	0.259786497502413	-2.62373354913489	0.00869717945013784	0.0936003938194861
ENSDARG00000026766	840.459735625039	-0.639677867556956	0.243867122743622	-2.62305906741456	0.00871441629503603	0.0937243197062969
ENSDARG00000061445	101.441767910301	-0.936061086057337	0.357057650300236	-2.62159649924946	0.00875189814654791	0.0940656769294322
ENSDARG00000101868	51.1683280948687	-1.11053292856698	0.423667309831206	-2.62123818099025	0.00876110286131006	0.0940876354029851
ENSDARG00000079483	21.4866109395777	-1.90060538189998	0.725125795630676	-2.62106987967092	0.0087654292811328	0.0940876354029851
ENSDARG00000056515	190.369971204263	0.728847436249864	0.278136258568126	2.62046897445894	0.00878089196680663	0.0941918863237018
ENSDARG00000011020	1835.12368598233	-0.618343854574911	0.236091820686926	-2.61908207059353	0.00881667329969806	0.094468243453928
ENSDARG00000077285	5.62725659598595	4.844508521753	1.84973853183352	2.61902341243384	0.00881818951410598	0.094468243453928
ENSDARG00000015557	129.986158298477	1.16820111664847	0.446118541498841	2.61858902506858	0.00882942494626626	0.0945267847188505
ENSDARG00000041736	26.2474106812002	1.53561892039907	0.586513421884895	2.61821616198315	0.00883907925097274	0.0945683332011322
ENSDARG00000017860	12.9111618759126	2.58004170522232	0.985748262703005	2.61734339571406	0.00886171410959369	0.0947398185163477
ENSDARG00000090963	308.74653520087	0.692640595258887	0.264654287826033	2.61715236487756	0.00886667532268382	0.0947398185163477
ENSDARG00000062222	3.18502605216849	5.02467478447033	1.92012599463228	2.61684639368293	0.0088746267922043	NA
ENSDARG00000032885	3.22456686674569	5.04100243846369	1.92702026711594	2.61595714611153	0.0088977724086672	NA
ENSDARG00000099931	331.786975537988	-0.784360885896441	0.299854460188754	-2.61580529901972	0.00890173011800267	0.0950523724464692
ENSDARG00000099729	881.173573353907	-0.760722791477646	0.29095196706309	-2.61459923834332	0.00893322050222135	0.0953264832745183
ENSDARG00000092199	8.39589280130962	3.06128515762828	1.1709924181817	2.61426556662237	0.00894195026257943	0.0953575164720385
ENSDARG00000061159	654.715204044137	-0.652111326609983	0.249486431178906	-2.61381480158476	0.00895375560147022	0.0954112664545067
ENSDARG00000006040	252.258042185192	0.693433769758376	0.265351276092486	2.61326713769669	0.00896811740681452	0.0954112664545067
ENSDARG00000030326	194.664320342242	-1.08633714969242	0.415718249459756	-2.61315723113952	0.00897100204711918	0.0954112664545067
ENSDARG00000098036	46.9526955571557	1.30732110581544	0.500353750934141	2.61279365523836	0.00898055047410843	0.0954112664545067
ENSDARG00000056995	8.28620584747109	3.08566451570619	1.18100643460518	2.61274149343458	0.00898192111981558	0.0954112664545067
ENSDARG00000099555	26.7057782456028	1.62530917831887	0.622086928501326	2.61267212644126	0.00898374415239154	0.0954112664545067
ENSDARG00000026482	536.670533649658	-0.673298822811204	0.257740059081207	-2.61231732937201	0.00899307373536388	0.0954112664545067
ENSDARG00000007449	412.084712660324	0.613151043813507	0.234717137200444	2.61229772621965	0.00899358946311101	0.0954112664545067
ENSDARG00000098646	321.518293938388	-0.988386181810209	0.378428747162668	-2.61181580210488	0.00900627642822641	0.0954840180545945
ENSDARG00000010270	283.326602998121	-0.763620219361321	0.292453541952178	-2.61108213723118	0.00902562131753756	0.0956272168054756
ENSDARG00000030239	103.177428149684	-0.896696815310583	0.343565095683028	-2.60997646902371	0.0090548450889087	0.095874830353151
ENSDARG00000098654	66.0449251430202	-1.05236458718242	0.403257697929789	-2.60965777611925	0.00906328408978896	0.0959021921128831
ENSDARG00000104028	21.2263510232043	2.26090684187776	0.866846765567014	2.6081966636847	0.00910206437136027	0.0962503643659659
ENSDARG00000054683	685.34617133835	-0.64363769190475	0.246892531633715	-2.60695488699366	0.00913513950519391	0.0965377968355331
ENSDARG00000058566	53.2758893936189	1.12372966957582	0.431366017329661	2.60504913329099	0.00918610858339511	0.0970138353294726
ENSDARG00000059255	195.370305545659	-0.991725647612289	0.380879333709349	-2.60377909705408	0.00922021628820971	0.0973113033510793
ENSDARG00000104996	318.856621499677	0.778614432712644	0.299111562252308	2.6030903882474	0.00923875926452016	0.0974442219915262
ENSDARG00000075501	8.07576437598549	4.21290186507951	1.61954486503659	2.60128753208966	0.00928745751852419	0.0978948224925523
ENSDARG00000027153	7.78036167532632	-3.53298869403428	1.35908695116295	-2.59953102412702	0.00933512398711805	0.0982714406766344
ENSDARG00000005867	235.799464674572	-0.971358366042635	0.373667104398102	-2.59952871047422	0.00933518691653499	0.0982714406766344
ENSDARG00000079374	566.00437158545	-0.686037000755921	0.263935402992135	-2.59926100469501	0.00934247084535994	0.0982849534020525
ENSDARG00000016188	12.5374104945105	2.57918953698998	0.992624332355456	2.59835413350151	0.00936718333774045	0.0984378646860648
ENSDARG00000038123	3.25337110230207	5.05289240930263	1.9446832504462	2.59831127158794	0.00936835277875272	NA
ENSDARG00000078179	61.5012466067576	1.319534022046	0.507847750763125	2.59828663228926	0.00936902509435745	0.0984378646860648
ENSDARG00000055757	55.8583998449758	1.08057561077843	0.415926745162173	2.59799501558167	0.00937698550902161	0.0984548530867642
ENSDARG00000017988	10.9390750312587	2.35641159429558	0.907084166754888	2.59778715212911	0.00938266334972155	0.0984548530867642
ENSDARG00000009783	101.403410570811	0.944298080149041	0.363667120837316	2.59660009399493	0.00941514693833231	0.0986897335732342
ENSDARG00000060537	375.258052197702	-0.734280565776748	0.282812126847505	-2.59635459752644	0.00942187740121592	0.0986897335732342
ENSDARG00000105444	167.555275901294	-0.913165376759636	0.351716727157792	-2.59630920638574	0.00942312230210857	0.0986897335732342
ENSDARG00000055429	245.76129012118	-0.912693356751861	0.351690176630091	-2.5951630651084	0.00945460512482605	0.0988999597173833
ENSDARG00000038428	50.2203554037391	1.42727786348388	0.549981306466635	2.59513886508881	0.0094552708740795	0.0988999597173833
ENSDARG00000027930	19.0004552467552	2.11882271342872	0.816884980127792	2.59378341501304	0.00949262650345849	0.0991721764802682
ENSDARG00000105159	3.14173301975017	5.00648767929214	1.9302245763591	2.59373325809356	0.00949401132873062	NA
ENSDARG00000055715	7.92746786660052	3.37935787730092	1.30291785608013	2.59368452242094	0.00949535708616572	0.0991721764802682
ENSDARG00000117448	17.0158827517426	2.00565890887097	0.773329890278819	2.59353599813379	0.00949945939545427	0.0991721764802682
ENSDARG00000054060	8.56685353616959	2.68267020472539	1.03465693972665	2.59281129978613	0.0095194985779522	0.0993180807050045
ENSDARG00000035598	612.0774950367	-0.637523898287531	0.246007662063502	-2.59147984635928	0.00955641388021278	0.0996091300628453
ENSDARG00000102406	206.759178802664	-0.707261700805911	0.272944578440083	-2.59122824438577	0.00956340401009221	0.0996091300628453
ENSDARG00000032242	7.02177289294398	4.25213615692045	1.6410241376097	2.59114784448818	0.00956563868063832	0.0996091300628453
ENSDARG00000027813	244.955394997114	-0.706120950155214	0.27256075751658	-2.59069191247116	0.00957831986693831	0.0996264657802347
ENSDARG00000033361	50.6645414433407	1.10393412340619	0.426122340025753	2.59065066464121	0.0095794678634841	0.0996264657802347
ENSDARG00000074121	346.509329113328	-0.698705970023194	0.269757230630903	-2.59012879242968	0.00959400304455822	0.0996669406381439
ENSDARG00000002060	19.4318885027321	-1.80856987641482	0.698269565015032	-2.59007404450728	0.00959552902236587	0.0996669406381439
ENSDARG00000053713	326.852716723108	-0.864043405556442	0.333654154679989	-2.58963778342624	0.00960769657439675	0.0997300823121792
ENSDARG00000035552	5.82958003371811	4.12042471202789	1.59180284530231	2.58852704289855	0.00963873783427614	0.0999889333283364
ENSDARG00000058732	7.25950462653462	3.50420661411376	1.35388153869514	2.58826678255106	0.00964602410490125	0.100001186606508
ENSDARG00000059596	556.553201591833	-0.655678178965598	0.253510311426952	-2.58639648728659	0.00969852963900771	0.100481919979093
ENSDARG00000063665	3.13815416007656	5.0049764848753	1.93628317799427	2.5848370433398	0.00974250312174815	NA
ENSDARG00000021405	67.208692102237	-1.33201716507537	0.515709224000834	-2.58288411974034	0.00979782257412218	0.101446481519672
ENSDARG00000071224	1962.60731111974	0.662813564164203	0.25667060543187	2.5823508813912	0.00981297590921321	0.101539194815485
ENSDARG00000079198	96.7551351684921	0.955598402430836	0.370231929106081	2.58108047228156	0.00984916202022413	0.101849289072772
ENSDARG00000013928	140.018367880029	0.880572914669164	0.341205829698445	2.58076749581743	0.00985809502087836	0.101877347912926
ENSDARG00000030494	9.90163745190119	2.44322387636926	0.946816702478722	2.58046131840832	0.00986684094705957	0.101903439289304
ENSDARG00000025091	249.090618720655	-0.76536303668703	0.296748812942353	-2.5791612411124	0.00990405457088615	0.102223323170205
ENSDARG00000013804	297.501819697533	0.773424177611434	0.299979802287219	2.57825417482911	0.00993009258747586	0.102370890427618
ENSDARG00000087198	8.75909076881964	3.18341741037834	1.23473086499935	2.57822777466571	0.00993085133635436	0.102370890427618
ENSDARG00000045142	19.4352532399361	2.37647251812783	0.921898205057114	2.57780360683163	0.00994304913444176	0.102432166554815
ENSDARG00000018971	11.1508533032516	2.44510809873978	0.948642452582589	2.57748121231893	0.00995232916153482	0.102463325999962
ENSDARG00000012833	104.371909997625	-0.992461105739454	0.385086007962653	-2.5772453042119	0.00995912459155306	0.102468882418115
ENSDARG00000011934	40.9811715715961	1.5715470094133	0.610478225204605	2.57428839314717	0.0100446508729867	0.103283980727886
ENSDARG00000062531	442.239362615129	-0.67117876353213	0.260801132093489	-2.57352703243456	0.0100667782488764	0.10344656694893
ENSDARG00000043835	97.1006731729754	-0.94984816716331	0.369225624804712	-2.57254129549025	0.0100954911345074	0.103676579801399
ENSDARG00000008433	27.5137921387985	1.64888781069575	0.641498060597553	2.57037068695082	0.0101589746092585	0.104213616251176
ENSDARG00000061242	6.11052038522688	3.48513115619514	1.35598426837662	2.5701855378953	0.0101644060535047	0.104213616251176
ENSDARG00000115657	27.0064891310764	1.87791915947035	0.730678981924834	2.57010151643248	0.0101668717197423	0.104213616251176
ENSDARG00000099080	284.845471679896	-0.687412034385902	0.267737330214364	-2.5674866998768	0.0102438719090621	0.104937224434294
ENSDARG00000090195	54.3400971387291	1.08607982967151	0.423186533287802	2.56643287118233	0.0102750511594732	0.105190836245107
ENSDARG00000070607	281.835960098741	0.746978480960735	0.291271280661282	2.56454559908841	0.0103311003494055	0.105698578215654
ENSDARG00000035918	17.7692692294203	2.30985796618769	0.900860860908365	2.56405630039092	0.0103456761426951	0.10574609453294
ENSDARG00000095339	13.0514236104543	2.38073138177084	0.928538192607598	2.5639563355871	0.0103486562598475	0.10574609453294
ENSDARG00000062478	4.40994929972659	4.44774945564848	1.73493231793398	2.56364436218759	0.0103579616189491	0.105775194088769
ENSDARG00000023309	95.5024257410287	0.979660737369889	0.382302347726389	2.56252869802156	0.0103912999503116	0.106049528464863
ENSDARG00000032199	36.495651494909	-1.33502758404083	0.521057350794272	-2.56215094558361	0.0104026095857297	0.10608297870648
ENSDARG00000092624	65.1958209143706	-1.08746271669548	0.424460718608516	-2.56198670223348	0.0104075303285295	0.10608297870648
ENSDARG00000104831	44.9434578347582	-1.37188765348974	0.535687672498451	-2.56098417776023	0.0104376109639041	0.106323425117381
ENSDARG00000100260	3.80338011255736	5.28034698857952	2.06235034118609	2.56035402090932	0.010456558319573	NA
ENSDARG00000056324	3.82502662876653	5.28810088245977	2.06567074951129	2.55999213994334	0.0104674530683686	NA
ENSDARG00000087979	324.353560817299	0.785217566068264	0.306800672153528	2.55937368245181	0.0104860956610894	0.106718009603913
ENSDARG00000102106	9.10897709753014	3.07562658069124	1.20176170453145	2.55926492672719	0.0104893770123504	0.106718009603913
ENSDARG00000021539	887.0429480372	-0.558301909527944	0.218189069208517	-2.55879871321322	0.0105034538465755	0.106794893859035
ENSDARG00000114063	3.36518254302149	5.09868624983462	1.99471788892266	2.55609391089804	0.0105854546154799	NA
ENSDARG00000099002	9.2932366612611	2.63613056965511	1.03260033782238	2.55290500409322	0.0106828628443139	0.108444453372755
ENSDARG00000045302	3.86831966118485	5.3035184017533	2.07768882759404	2.55260476512008	0.0106920748597013	0.108444453372755
ENSDARG00000098897	1460.65828255419	-0.646905284539915	0.253441493777261	-2.55248371092877	0.0106957910755835	0.108444453372755
ENSDARG00000062173	423.182519365068	-0.775561617142485	0.303856573637339	-2.55239374241131	0.0106985537431586	0.108444453372755
ENSDARG00000069737	2219.32518370388	-0.555659161357291	0.217701858189339	-2.55238593725748	0.0106987934462987	0.108444453372755
ENSDARG00000004358	181.061073653857	-0.965447836301068	0.378388821864454	-2.55147028800684	0.0107269470023332	0.108662580023635
ENSDARG00000053517	53.9441843820012	-1.27716206099676	0.50065187329898	-2.55099826668194	0.0107414860023338	0.108742608602118
ENSDARG00000000796	103.821374943606	1.00010250573765	0.39231236275344	2.54925054800322	0.0107954711359684	0.109175000623768
ENSDARG00000067990	411.364490612453	5.07381190310173	1.99036697579121	2.54918412775854	0.0107975275342188	0.109175000623768
ENSDARG00000076371	19.9800054203533	-1.97002214737172	0.772924461490412	-2.54879001186348	0.0108097366901673	0.109231022199223
ENSDARG00000021789	30.9958685472218	1.51627542996962	0.595115900918656	2.54786576468383	0.0108384167148437	0.109453308131405
ENSDARG00000000551	1162.49037888791	-0.980597110893692	0.385125432064404	-2.54617594490542	0.0108910279053869	0.109916843555291
ENSDARG00000058260	121.717278126659	0.802715066130432	0.315379101698642	2.54523860904855	0.0109203088729717	0.110144494667042
ENSDARG00000027353	635.555415087199	-0.63460448980213	0.249726048363757	-2.54120262567784	0.0110471876432049	0.111336117871491
ENSDARG00000026513	253.502192016026	0.839582800485282	0.330464350333235	2.54061534818706	0.0110657585632902	0.111336117871491
ENSDARG00000017522	111.456504670788	-0.825244109276225	0.324822430777069	-2.54060074392646	0.0110662207332086	0.111336117871491
ENSDARG00000068989	234.513719238953	-0.739300525915677	0.291014566776046	-2.54042446777111	0.0110718005633427	0.111336117871491
ENSDARG00000006206	12.6461024855677	-2.24907608689776	0.885424416275202	-2.54011075994398	0.0110817368260085	0.111336117871491
ENSDARG00000029290	3.69514753151155	5.24101542116844	2.06358212859752	2.53976585110786	0.0110926704795696	NA
ENSDARG00000027734	2406.3030140346	-0.578156151043468	0.227645835102795	-2.53971767496822	0.0110941984317683	0.111336117871491
ENSDARG00000038583	5.50383341961465	3.88529426788314	1.52983812974393	2.53967670980555	0.0110954978280368	0.111336117871491
ENSDARG00000071090	23.5729498550654	2.7340283198051	1.07656912091666	2.53957527360358	0.0110987159199477	0.111336117871491
ENSDARG00000091548	19.3911854027073	-1.78367120597084	0.702359752977074	-2.53954073878869	0.0110998117358002	0.111336117871491
ENSDARG00000089382	1715.93257768995	-0.979301293014567	0.38565304815969	-2.53933243283756	0.0111064234799766	0.111336117871491
ENSDARG00000054438	64.1923169024687	1.09942638829236	0.433031819185494	2.53890439358547	0.0111200206601717	0.11140424367805
ENSDARG00000061352	785.32304166993	-0.728738174090279	0.287213382613218	-2.5372709567355	0.0111720447199641	0.111857024763454
ENSDARG00000021720	8.04189842935454	3.74791892150366	1.47796622985972	2.53586235313332	0.0112170814346369	0.112239336529843
ENSDARG00000101626	380.303345242532	0.610806567049285	0.240892953525051	2.53559333351677	0.0112257010039258	0.112251739198262
ENSDARG00000039453	4.4496634724713	4.46046679457887	1.75927814219322	2.53539601703809	0.0112320268953572	0.112251739198262
ENSDARG00000089920	3.4380052842091	5.13225762091868	2.02481346973787	2.53468168679413	0.0112549545350062	NA
ENSDARG00000059738	521.446268650332	-0.761581859199962	0.300499565658193	-2.53438589014878	0.0112644607910611	0.112507236437549
ENSDARG00000105367	3.30833158566449	5.08460291109653	2.00692832678727	2.5335249112937	0.0112921713567682	NA
ENSDARG00000091996	93.3450782174722	9.89725786964918	3.90720139592909	2.53308106409901	0.0113064801895723	0.112858102075073
ENSDARG00000087186	116.340941078319	-0.895971420959152	0.353758082314002	-2.53272353552582	0.0113180179702845	0.1128782958844
ENSDARG00000009499	587.639738406082	-0.818399417688882	0.323163590700822	-2.53246170434632	0.0113264741365985	0.1128782958844
ENSDARG00000100440	51.5337813709396	1.10186514208681	0.435110840128592	2.53237805282252	0.0113291769495699	0.1128782958844
ENSDARG00000114516	95.2019141842035	3.4683418024054	1.3703972749766	2.53090243664169	0.0113769489118869	0.113285363633256
ENSDARG00000074745	17.896978695896	2.80587149777517	1.10893856779141	2.53023168214215	0.0113987231411173	0.113292173300384
ENSDARG00000011703	54.263311112453	-1.19562792372552	0.472555905898442	-2.53013010482292	0.0114020237971519	0.113292173300384
ENSDARG00000103369	433.130400103069	0.680105009488001	0.268822516206895	2.52994064293547	0.0114081824437271	0.113292173300384
ENSDARG00000012002	147.191368716861	0.88690427704565	0.350599828097969	2.52967687365157	0.0114167614430927	0.113292173300384
ENSDARG00000009480	1919.27101392159	-0.533849393858817	0.211036211059376	-2.5296577832731	0.0114173825728402	0.113292173300384
ENSDARG00000098224	470.68905685425	0.626239545752201	0.247582022429655	2.52942253079031	0.011425039274429	0.113292173300384
ENSDARG00000110151	101.312584991355	-1.06654066263318	0.421662278552204	-2.52937176712889	0.0114266920639045	0.113292173300384
ENSDARG00000104487	32.337047338653	1.34350448571527	0.531201783884288	2.52917916783187	0.0114329647414856	0.113292173300384
ENSDARG00000102546	402.373376917174	-0.746937013581059	0.29555406018036	-2.5272432837676	0.0114961836138577	0.113849750662025
ENSDARG00000074560	38.5028505518705	1.28905039420937	0.510174584016449	2.52668485376333	0.0115144774521441	0.113962018529378
ENSDARG00000045094	132.293417690718	-0.901893647249617	0.356995393202435	-2.52634533784641	0.0115256124180394	0.114003340221911
ENSDARG00000069241	112.431078920805	0.973264971005563	0.385354702177805	2.52563408596087	0.011548970040742	0.114165437095567
ENSDARG00000105117	138.353961454887	-0.901161529273757	0.356899446146543	-2.52497317943088	0.0115707119554191	0.114311376254382
ENSDARG00000061798	10.3672994700166	2.36681573875057	0.937793009856427	2.52381465192722	0.0116089118100984	0.114572726307324
ENSDARG00000089368	29.233612995452	1.68593654993582	0.668068301781301	2.52359907728076	0.0116160322373107	0.114572726307324
ENSDARG00000000001	35.5877769876084	1.27317832014442	0.504541020553077	2.52343866659002	0.0116213331141505	0.114572726307324
ENSDARG00000044431	380.838087339582	-0.922597098279209	0.365627771765914	-2.52332336196246	0.01162514475719	0.114572726307324
ENSDARG00000005251	269.403201272007	0.681872964359895	0.270356695893962	2.52212345658839	0.0116648760952077	0.114895171641312
ENSDARG00000057590	7.30579461937294	3.02627500312812	1.20005741116692	2.52177518755991	0.0116764305346952	0.114939863075906
ENSDARG00000103144	80.4260887861041	-1.04513851963644	0.414492821505534	-2.52148762393582	0.0116859786170094	0.114964762610579
ENSDARG00000009208	11.4631135241609	3.31692993409869	1.31581481199982	2.52081820621666	0.0117082323772831	0.115114553625388
ENSDARG00000013020	58.3328907248419	-1.10321348024828	0.437732204732106	-2.5202931571449	0.0117257131218531	0.115217265108551
ENSDARG00000056750	3.13061768385147	4.99653193297456	1.98289456944206	2.51981724594691	0.0117415778908825	NA
ENSDARG00000037186	13.2005941195781	2.43923433068508	0.968022496073367	2.5198116165476	0.0117417656639758	0.115240546026965
ENSDARG00000017429	85.9202769290142	-0.943831844422197	0.374566174406869	-2.51979999506567	0.0117421533161785	0.115240546026965
ENSDARG00000012574	741.471349073752	-0.737884819335607	0.292916714916527	-2.5190942741041	0.0117657149981484	0.115402641718365
ENSDARG00000060330	111.801373328669	-1.01333343754838	0.402579850186314	-2.51709924647099	0.0118325493412285	0.115988724242563
ENSDARG00000056938	12.0754292653237	2.28642854961214	0.908515490279182	2.51666435418677	0.0118471630503476	0.116062518399937
ENSDARG00000098860	41.1489702300828	-1.25082409836157	0.497082012834221	-2.51633345417133	0.0118582930214168	0.116102115774542
ENSDARG00000014292	239.877426774176	-0.771504613965076	0.306678302375885	-2.51568046382189	0.0118802838521923	0.116247938768763
ENSDARG00000059227	3.65112902588032	5.22123413773788	2.07587264824426	2.51519964009059	0.0118964997176322	NA
ENSDARG00000070792	4.73450572523934	4.55241854476532	1.81003935176211	2.51509368585465	0.0119000756807599	0.11637208337364
ENSDARG00000007429	66.5144188025626	-1.12382920377902	0.446911933488199	-2.5146547218093	0.0119149009049621	0.116447539870691
ENSDARG00000106745	2.95962081045224	-5.14475663899087	2.04702448864057	-2.51328534052248	0.0119612545859274	NA
ENSDARG00000020164	875.377108521598	-0.768473252524996	0.305850898594448	-2.51257477436408	0.0119853702618155	0.117066407208431
ENSDARG00000090656	133.14397340193	-0.964285794654769	0.383954430672533	-2.5114589587252	0.0120233265613266	0.117318967629337
ENSDARG00000026842	548.908295101306	-0.713339219491762	0.284041184317372	-2.51139362485799	0.0120255522985139	0.117318967629337
ENSDARG00000017661	111.896560575521	-0.833029627270019	0.331769074279262	-2.51087184385615	0.0120433409885817	0.117422574638672
ENSDARG00000091652	190.414376286724	-0.85502181659474	0.340594764527215	-2.51037862482005	0.0120601773772321	0.117516778964344
ENSDARG00000100075	9.73242244704423	2.73930359609536	1.0913865587093	2.50992975333591	0.0120755180597141	0.11759630548045
ENSDARG00000054103	151.7049365645	-1.12037457365687	0.446643684691474	-2.50843034852444	0.0121268873431583	0.118026390184749
ENSDARG00000096273	3.80083017666545	-4.47883126388655	1.78551796219482	-2.50842128654983	0.0121271983923055	NA
ENSDARG00000036383	211.843000983426	-0.727697903617483	0.290160179067198	-2.50791788851549	0.012144488465642	0.118118899032876
ENSDARG00000013647	14.6299606755658	-1.90950349118674	0.761445830402174	-2.50773385964723	0.0121508147051524	0.118118899032876
ENSDARG00000062199	242.632473405984	-0.750341477726897	0.299286465181128	-2.50710127259778	0.0121725830131132	0.118260326070459
ENSDARG00000101438	36.6201318451318	1.38511138504263	0.552531353188244	2.50684667403975	0.0121813538956497	0.118275386372698
ENSDARG00000117245	2.80465770903119	-5.0531146491621	2.01578821622912	-2.50676862206031	0.0121840438961088	NA
ENSDARG00000094300	154.51396702371	0.89883856416228	0.358590684109041	2.5065864898179	0.0121903229888358	0.118292352225789
ENSDARG00000017006	218.417627037867	-0.652321472910026	0.260324933343088	-2.50579713795727	0.0122175694121946	0.118486552381142
ENSDARG00000035751	1874.74028626314	-0.54663327323764	0.21823337193424	-2.50481064556138	0.0122516964744317	0.118747211982954
ENSDARG00000020872	416.394840862775	-0.637260626597224	0.254469858697285	-2.50426761683907	0.0122705182184165	0.118841147468076
ENSDARG00000087093	7.2702713637311	3.83650171585741	1.53223299951825	2.50386313117107	0.0122845546090633	0.118841147468076
ENSDARG00000034940	6.06532119189867	-3.57246517508785	1.42678678978046	-2.50385355448766	0.0122848871097608	0.118841147468076
ENSDARG00000035853	59.5708205168379	1.10196022349694	0.440133653041575	2.50369453887874	0.012290409268066	0.118841147468076
ENSDARG00000056892	141.901040223024	-0.832978617349781	0.332786271581009	-2.50304381064893	0.0123130301219041	0.118989636222295
ENSDARG00000075249	186.975517211673	-0.840720892515689	0.335929481094094	-2.5026707682146	0.0123260145857033	0.119044881435035
ENSDARG00000018010	31.2518427389375	1.58376892198672	0.632966280995354	2.50213790140007	0.0123445830838376	0.119153960467448
ENSDARG00000086980	591.757572004287	-0.669389064273923	0.267590309772957	-2.50154448732423	0.0123652905945719	0.119283545311594
ENSDARG00000079352	354.713961355711	-0.656207177783862	0.262433605167331	-2.50046931819367	0.0124028875996703	0.119575164439911
ENSDARG00000012499	1480.27812312825	-0.711461214281563	0.28458503662536	-2.49999516038561	0.0124195003130092	0.119575164439911
ENSDARG00000071014	10.8921999333997	2.36192695550926	0.944775188584183	2.49998834013496	0.0124197394127462	0.119575164439911
ENSDARG00000032221	174.254322075061	-0.727406384999275	0.290985576007025	-2.49980220662798	0.0124262663294754	0.119575164439911
ENSDARG00000078659	11.620825323815	2.42971684614255	0.972073817324393	2.4995188666127	0.0124362077001862	0.119575164439911
ENSDARG00000045885	249.162616589623	-0.97257535665986	0.389118835062538	-2.49943017151445	0.0124393211358735	0.119575164439911
ENSDARG00000059400	103.447719663239	0.93575372639236	0.374659345741121	2.49761212960357	0.0125032915519209	0.120119598604378
ENSDARG00000020594	8.36767214457427	3.37875637383306	1.35338032718279	2.49653131937149	0.0125414593263137	0.120415652851711
ENSDARG00000075461	419.48168788251	-0.60700959479607	0.243162702462931	-2.49631044830408	0.0125492718587684	0.120420077941785
ENSDARG00000057633	16.5178879710245	2.67559214811531	1.07206404566617	2.49573909220388	0.0125695015532733	0.120491723828806
ENSDARG00000017813	262.356319924655	0.679490951481027	0.272266410900661	2.49568409571075	0.0125714503066807	0.120491723828806
ENSDARG00000115281	4.03591305680317	-4.53710690674666	1.81846409758769	-2.49502143746771	0.0125949520690995	0.12064638297769
ENSDARG00000044767	3.57937847424065	5.19437364257973	2.08237462502176	2.49444724314456	0.0126153478260351	NA
ENSDARG00000041779	14.8403731773902	2.20339909655231	0.883458992007455	2.4940592789096	0.0126291451157096	0.120903212738354
ENSDARG00000093219	21.0866073890503	1.74970744338949	0.701626940136485	2.4937860040681	0.0126388716887331	0.120925653190098
ENSDARG00000099144	57.5374001025132	1.18586489785302	0.475678863428283	2.49299472611906	0.012667072770072	0.120971060900715
ENSDARG00000034883	63.1429890561472	-1.03225069768763	0.414069283457515	-2.4929419759617	0.0126689547602151	0.120971060900715
ENSDARG00000063264	324.821334217081	-0.798241123910648	0.320211915158932	-2.49285265826056	0.0126721419507594	0.120971060900715
ENSDARG00000113899	118.011199029991	0.854651140776648	0.342872287692982	2.4926223887243	0.0126803621052051	0.120971060900715
ENSDARG00000042072	112.57317112812	-0.965716482729496	0.387430707991466	-2.49261729338906	0.0126805440516805	0.120971060900715
ENSDARG00000077852	806.331762462812	-0.696513800750792	0.279485658185433	-2.49212716413759	0.0126980566087597	0.121067617724962
ENSDARG00000055493	3.54929665042597	5.17570263171471	2.07722256190716	2.49164568430392	0.0127152809585838	NA
ENSDARG00000061948	6.97996663002867	3.63491125348403	1.45919127029409	2.49104509291057	0.0127367953618095	0.121366322295776
ENSDARG00000091509	120.8604261412	-0.862167036577014	0.346229653847583	-2.49015942740872	0.0127685804848104	0.121522646737501
ENSDARG00000027418	419.129784912449	0.649222368170477	0.260716813449359	2.49014384450729	0.0127691403581575	0.121522646737501
ENSDARG00000019185	383.717526628543	0.723706686417204	0.290661625313462	2.48985976609994	0.0127793507340937	0.121522646737501
ENSDARG00000016256	134.60434167861	-0.872152617102046	0.35029561787593	-2.48976171152376	0.0127828766989447	0.121522646737501
ENSDARG00000021794	148.371259760581	-0.74435055983579	0.299064717910184	-2.48892803215702	0.0128128899422706	0.121737318593035
ENSDARG00000034643	9.65483043699254	2.6816051723276	1.07751455935855	2.48869507055567	0.0128212879191483	0.121746490501826
ENSDARG00000076060	246.222062821721	-0.690814061599343	0.277719776847213	-2.48745000965269	0.0128662534504848	0.122102683382932
ENSDARG00000062479	318.33139626251	0.686010883989607	0.275849841162796	2.48689968824289	0.0128861728047888	0.122198584609754
ENSDARG00000078557	392.284932063137	2.07938037839878	0.836180990286995	2.48675873112721	0.0128912792555345	0.122198584609754
ENSDARG00000042534	396.864651967401	-0.695070196808912	0.279738976495336	-2.48470987317172	0.0129657055920602	0.122833000345833
ENSDARG00000031795	637.754680283429	-0.902019754848702	0.363058732842485	-2.48450091748667	0.0129733173859171	0.122834068659724
ENSDARG00000096995	12.4383398821154	2.83517340573088	1.14160254975937	2.4835030425681	0.0130097223040785	0.123046511334668
ENSDARG00000023694	66.5064048537506	1.30285572657551	0.52461014859315	2.48347411896127	0.0130107788541908	0.123046511334668
ENSDARG00000031228	44.798480880153	1.3038833322455	0.525188965624359	2.48269369234635	0.0130393157160337	0.123245234523158
ENSDARG00000099675	2978.88829904334	-0.614792769717362	0.247654470611443	-2.4824618275595	0.013047804679281	0.123254348700474
ENSDARG00000061311	151.097046038618	-0.874436686546569	0.352397537636287	-2.48139272598744	0.0130870095625397	0.123536711795858
ENSDARG00000058461	73.0075898401733	-0.988849452731692	0.398531057088476	-2.48123561550226	0.0130927797116977	0.123536711795858
ENSDARG00000116871	1550.31334589405	-0.711120129860501	0.286898091919648	-2.47865060761598	0.0131880420937377	0.124322604415136
ENSDARG00000071475	4.10256169936896	4.33695854961014	1.74978691333743	2.47856382771666	0.0131912507004582	0.124322604415136
ENSDARG00000062198	256.585518489256	-0.789424313839326	0.318583499019914	-2.47791965455807	0.013215089994806	0.12447566079064
ENSDARG00000009549	1442.14732354941	-0.679188733128656	0.274153201805211	-2.47740580323854	0.0132341336953506	0.124544403321302
ENSDARG00000061778	695.422458974501	-0.646707441865639	0.261052026200412	-2.4773124778168	0.0132375950050298	0.124544403321302
ENSDARG00000101023	4.13561468808734	4.39522519166343	1.77440713870952	2.47701054384844	0.013248798798651	0.12457825736045
ENSDARG00000099306	39.4977843002986	1.45862929910662	0.588935604948433	2.4767212015214	0.0132595432224045	0.124607755584043
ENSDARG00000090971	142.241996617331	-1.08054260581273	0.436366479927257	-2.47622733531884	0.0132779002216844	0.124708718825224
ENSDARG00000019815	28.2479860380136	1.69150930914581	0.683335968332358	2.47536993153433	0.0133098232722125	0.124936908423404
ENSDARG00000035835	515.620448472087	0.593089215620758	0.239732519042593	2.47396230594559	0.0133623794397221	0.125358405053063
ENSDARG00000104260	2.9966076118775	4.93240016170777	1.99389762224367	2.47374795309576	0.0133703987510142	NA
ENSDARG00000074201	56.8118216395206	1.20286551280129	0.486521978869525	2.47237651132689	0.0134218075064713	0.125843850575844
ENSDARG00000018980	27.483432510977	1.59615442236891	0.64580185127679	2.47158539297033	0.0134515421094874	0.126050491849773
ENSDARG00000017195	7.36561294129931	3.41298632240908	1.38111792930585	2.47117660989633	0.0134669292370866	0.126061543125292
ENSDARG00000012204	87.8790255822665	-1.15682349026095	0.468132551483878	-2.47114516303999	0.013468113581762	0.126061543125292
ENSDARG00000095774	32.4075082209386	1.31558417881851	0.532553766212881	2.47033118960729	0.0134988013132159	0.126222063639092
ENSDARG00000034503	116.112066457771	-1.09350496120572	0.442697774735512	-2.47009364765618	0.0135077685556411	0.126222063639092
ENSDARG00000045951	730.790208110216	0.612059337861966	0.247794652999726	2.4700264128082	0.0135103076362643	0.126222063639092
ENSDARG00000070074	622.433409817921	-0.649062466917108	0.262795532109867	-2.46983828722687	0.0135174143183032	0.126222063639092
ENSDARG00000100402	79.6017082239148	-0.934623590065566	0.378453754706227	-2.46958466772529	0.0135270003440691	0.126222063639092
ENSDARG00000092998	5.52832989591761	3.97193323382695	1.60841805061853	2.46946571651538	0.0135314983974509	0.126222063639092
ENSDARG00000100954	82.0531436720766	-0.884979950835783	0.358525109411409	-2.46839043515991	0.0135722193841535	0.126502782668929
ENSDARG00000077768	4.26281718341604	4.42034999871305	1.79100978248373	2.46807697084882	0.0135841106643541	0.126502782668929
ENSDARG00000044281	544.581871831046	-0.557792218540052	0.226004335155649	-2.46805981909993	0.0135847615820907	0.126502782668929
ENSDARG00000095715	847.899541420468	-0.618169685677223	0.250547928252081	-2.46727119234158	0.0136147201515008	0.126709725046354
ENSDARG00000009735	193.671283690035	-0.74276999580646	0.30110508056113	-2.46681322820012	0.0136321441929571	0.126796863231853
ENSDARG00000077162	165.715732474962	-0.890137805066266	0.360917648427048	-2.46631831096558	0.01365099632281	0.126796863231853
ENSDARG00000015053	613.226532056605	-0.620176219436905	0.251466874429567	-2.46623425389021	0.013654200467973	0.126796863231853
ENSDARG00000074894	36.790529416061	1.24636001324257	0.505374228149802	2.46621205399719	0.0136550468095841	0.126796863231853
ENSDARG00000091385	143.538944920688	-0.860096968770213	0.348827000384536	-2.46568347009282	0.0136752120646281	0.126912166356152
ENSDARG00000098080	119.225870562231	-0.98770241484711	0.400668625166414	-2.46513540818645	0.0136961481681107	0.127034488671378
ENSDARG00000031761	7.54114053148038	2.96027435214409	1.2010991089065	2.46463787225617	0.0137151786765893	0.127099771039073
ENSDARG00000105409	102.321110863334	-1.30230263117691	0.528448855127791	-2.46438726953431	0.0137247729505523	0.127099771039073
ENSDARG00000026871	141.82087911967	0.990332148176092	0.401864558310007	2.46434309196316	0.0137264648942687	0.127099771039073
ENSDARG00000053279	146.917501423012	0.759933908107023	0.308657886623464	2.46205893657943	0.0138141964571328	0.127839851959229
ENSDARG00000053269	4.18947094135897	4.41269403266656	1.79288773204859	2.46122161125199	0.0138464808865879	0.128066265907571
ENSDARG00000102594	44.6434393454523	1.20950726383975	0.491690027226864	2.45989789677327	0.0138976547503118	0.128467034317216
ENSDARG00000062929	31.4373058238629	1.51803758726616	0.61734304493934	2.4589854858012	0.0139330250551559	0.128721348225298
ENSDARG00000021149	18.7647431584502	1.94748019336303	0.79211431930924	2.45858475966111	0.0139485846081866	0.128792455401407
ENSDARG00000043643	207.674285766657	-0.777992590666662	0.316589095667567	-2.45742067971788	0.0139938709984974	0.129007702353256
ENSDARG00000086302	1151.34542218119	-0.565361695435834	0.230076321390506	-2.4572789238761	0.0139993946037964	0.129007702353256
ENSDARG00000028625	27.7508663607698	1.5699808216216	0.638955728913047	2.45710422581601	0.0140062044705172	0.129007702353256
ENSDARG00000062263	7.16811937305798	3.21930887608046	1.31023825021106	2.45704082869041	0.0140086764629265	0.129007702353256
ENSDARG00000068036	14.4361266450283	1.95370025660195	0.795195720164108	2.45687974301315	0.0140149592778107	0.129007702353256
ENSDARG00000054253	84.0368342858844	-0.884081257875701	0.359878085626625	-2.45661320648721	0.0140253604481644	0.129007702353256
ENSDARG00000074372	39.3955084258797	-1.1993556032548	0.488253558595116	-2.4564195839264	0.0140329205371178	0.129007702353256
ENSDARG00000099650	37.9068518676188	-1.3154102186203	0.535510065421788	-2.45636880342153	0.0140349038823872	0.129007702353256
ENSDARG00000038559	7733.32483693029	-0.801911331579613	0.326575381304902	-2.45551678872855	0.0140682181267016	0.129241398157808
ENSDARG00000037539	57.7102768267172	3.75940398531718	1.53140708342478	2.45486913702253	0.0140935883342362	0.129401892889455
ENSDARG00000111934	24.2398764250087	-1.51209688534867	0.616021178895133	-2.45461834292889	0.0141034234331039	0.129419650327307
ENSDARG00000069423	78.7811151034131	0.94266814523745	0.384195093583345	2.45361838550641	0.0141426978400654	0.129707385565661
ENSDARG00000063292	322.797752206023	0.614039814969081	0.250394510239596	2.45228944668764	0.0141950426913866	0.130014012424163
ENSDARG00000103665	263.054422617273	-0.85629116951154	0.349193069502659	-2.45219978372171	0.014198580525263	0.130014012424163
ENSDARG00000071288	71.0028776357557	-1.05125537323985	0.428776214985825	-2.45175766868179	0.0142160364474399	0.130014012424163
ENSDARG00000005713	20.7555278735688	1.69458663850961	0.69121999448807	2.45158799227828	0.0142227407663607	0.130014012424163
ENSDARG00000026682	4.827725787954	4.6144814930839	1.88226989153681	2.45155145594787	0.0142241847687728	0.130014012424163
ENSDARG00000102153	1654.6775963906	-0.49726526024595	0.202858720011706	-2.45128856288384	0.0142345787403219	0.130014012424163
ENSDARG00000035540	326.364947829564	-0.732780189389811	0.298953955057619	-2.45114733219896	0.0142401653273704	0.130014012424163
ENSDARG00000114704	32.491677172712	-1.51254303574291	0.617119674557467	-2.45097198825746	0.014247104005949	0.130014012424163
ENSDARG00000070187	402.300912876159	-0.566894192251811	0.231308607693583	-2.45081321401918	0.0142533895643814	0.130014012424163
ENSDARG00000089262	41.2222943104502	-1.17337613852508	0.478780555480972	-2.45075980027287	0.0142555046589619	0.130014012424163
ENSDARG00000100011	308.667731399371	-0.678092507924042	0.276768621341163	-2.45003391149671	0.0142842760976764	0.130203919020556
ENSDARG00000103787	558.701668780639	-0.676923780692482	0.276470636624017	-2.44844728886365	0.0143473421305796	0.13070604232419
ENSDARG00000020235	99.094390988988	0.812053506855428	0.33171409549909	2.44805245804713	0.0143630742165444	0.130776629053361
ENSDARG00000063583	92.5880057663163	-0.985056206284959	0.402703484132698	-2.44610798043248	0.0144407743733062	0.131131877360078
ENSDARG00000070228	168.634195894025	-0.899549583537727	0.367760210543983	-2.44602204846232	0.0144442166998376	0.131131877360078
ENSDARG00000009689	614.560199240281	-0.692250919851532	0.283053492325366	-2.44565404992707	0.014458966444209	0.131131877360078
ENSDARG00000092394	313.346196501202	0.925554472668457	0.37845597812079	2.44560669186484	0.0144608655663842	0.131131877360078
ENSDARG00000076966	350.84794764157	-0.58129447047513	0.237705534213285	-2.4454393642916	0.0144675773895327	0.131131877360078
ENSDARG00000009839	78.2558015780541	-0.926502438207983	0.378876342731985	-2.44539532747598	0.0144693442454563	0.131131877360078
ENSDARG00000018107	14.2690702033299	2.0324098762654	0.83112742929674	2.44536493998896	0.0144705635706197	0.131131877360078
ENSDARG00000028539	283.935976044545	-0.631603352927873	0.258289751196299	-2.44532874418179	0.014472016078081	0.131131877360078
ENSDARG00000055276	13.5037010749386	2.11298685901556	0.864109834562631	2.44527579076223	0.0144741412861429	0.131131877360078
ENSDARG00000056395	94.7479787208773	0.90889231030268	0.37180582463273	2.44453488914673	0.0145039051651488	0.131328892540153
ENSDARG00000105083	43.3341127492097	-1.33898243224981	0.5478678682717	-2.44398788429362	0.0145259143425436	0.131414227275218
ENSDARG00000111804	14.0905442930369	2.07764647658119	0.850134960570161	2.44390193668517	0.0145293751889756	0.131414227275218
ENSDARG00000069615	45.6991090974509	-1.57562627557919	0.644884878701138	-2.44326751582803	0.0145549438678325	0.131572836950936
ENSDARG00000088899	450.156709648473	-0.585535048203321	0.239722427564083	-2.44255430813538	0.0145837352053928	0.131760387569958
ENSDARG00000113572	2.88139066965199	4.88016910598064	1.99814030961722	2.44235556556863	0.0145917671442383	NA
ENSDARG00000094197	17.4197645961803	-1.73314276578027	0.709967070752502	-2.44115936805815	0.0146401924364338	0.132197548020279
ENSDARG00000077912	318.118357802872	-0.695996082036124	0.285183202558876	-2.44052270888022	0.0146660238340379	0.132349504904847
ENSDARG00000056019	260.183500025222	-0.711671011541738	0.291627035246482	-2.44034648893315	0.0146731807635654	0.132349504904847
ENSDARG00000017744	468.659074145848	-0.768664917071906	0.315042530680355	-2.43987665859566	0.0146922773212369	0.1324488181188
ENSDARG00000015156	8.60866181701978	2.56831504383157	1.05275024189254	2.43962427328868	0.0147025447272009	0.132468472294582
ENSDARG00000092243	53.014209196361	1.1800121379094	0.483871340156832	2.43868987472359	0.0147406125084549	0.132712846888449
ENSDARG00000061682	4.05525547067464	4.3591158796788	1.78757717103514	2.43856094736013	0.0147458718764943	0.132712846888449
ENSDARG00000033706	43.9338007019949	1.56633096103987	0.642464275889611	2.43800475734001	0.0147685796446566	0.132822342326245
ENSDARG00000021462	6.01701025776186	4.10861043662411	1.6854202749692	2.43773644926587	0.0147795449691351	0.132822342326245
ENSDARG00000037935	50.6993824241355	1.34182882316342	0.550456052709176	2.43766748782096	0.014782364472573	0.132822342326245
ENSDARG00000031100	277.124936684766	-0.721957606876084	0.296203510122357	-2.43737019381659	0.014794524828893	0.132858726259467
ENSDARG00000068582	1059.9022594388	-0.540868343926257	0.222080752957482	-2.43545798869751	0.0148729515700252	0.133487668185634
ENSDARG00000051989	5.25998657481629	3.70033511573849	1.5195719248332	2.43511679524131	0.0148869836476444	0.133487668185634
ENSDARG00000054941	276.658837133778	-0.625810505868289	0.257042221952753	-2.43466034923757	0.0149057738939263	0.133487668185634
ENSDARG00000104613	237.514407225483	-0.986933937201504	0.405373598994606	-2.43462805582126	0.014907104089303	0.133487668185634
ENSDARG00000078688	152.80540204266	-0.765884476674256	0.314585792415583	-2.43458062995574	0.0149090577936987	0.133487668185634
ENSDARG00000035178	3.42031638455143	5.12905041737841	2.10680356749297	2.43451762495439	0.0149116536281625	NA
ENSDARG00000013025	150.41832725091	-0.733839260509341	0.301446185236759	-2.43439557854407	0.0149166831280959	0.133487668185634
ENSDARG00000041481	212.489805185121	-0.663030592810507	0.272372794371797	-2.43427613370757	0.0149216068649509	0.133487668185634
ENSDARG00000079716	524.404476946973	-0.583077180449345	0.239675003075113	-2.43278261382399	0.0149832935094819	0.1339663469898
ENSDARG00000071059	69.6460730916345	-0.948335898479812	0.389998754814301	-2.43163827261798	0.0150307099720505	0.134316982728962
ENSDARG00000075281	189.462367802041	-0.726564895399833	0.299114351372201	-2.42905394564548	0.0151382797035	0.135197762575643
ENSDARG00000024433	89.2606159518077	5.0955948280555	2.09792444295317	2.42887433109013	0.015145781094402	0.135197762575643
ENSDARG00000059466	14.483548245489	-2.27948556566681	0.938674875172702	-2.4284079887058	0.0151652726211349	0.135298020443459
ENSDARG00000061802	326.629432833416	-0.66631457216702	0.274409225271156	-2.42817846779241	0.0151748739240362	0.135309980879539
ENSDARG00000092870	137.910537267884	0.763907116471182	0.314711639225205	2.42732400476786	0.0152106648355837	0.135470338759351
ENSDARG00000012388	66.2920812099193	1.46835080041607	0.604968611561926	2.42715204120267	0.0152178768555033	0.135470338759351
ENSDARG00000014165	817.863035775478	0.601995003934894	0.248031010823714	2.42709571652215	0.0152202397238935	0.135470338759351
ENSDARG00000029296	261.419480939576	-0.647390026215141	0.266749373685065	-2.42695987350087	0.0152259397836364	0.135470338759351
ENSDARG00000040874	350.577258296965	-0.825247819527333	0.340080750470206	-2.42662314284569	0.0152400773215946	0.135522511687144
ENSDARG00000074466	14.9432264856775	2.00546173057575	0.826513215461957	2.42641217715419	0.0152489405422176	0.135527751536367
ENSDARG00000006010	516.126118084926	0.565044284545351	0.232892339665816	2.426203821715	0.0152576985535791	0.135532051142964
ENSDARG00000056028	16.3437065993918	1.91534988729696	0.790171466714943	2.42396741464208	0.0153519829217215	0.136295653256259
ENSDARG00000102824	918.290840283263	-0.695152028883957	0.286815165183092	-2.42369342095352	0.0153635693772279	0.136324629685262
ENSDARG00000099281	161.478265103516	0.690819813445062	0.285053619022488	2.42347322519193	0.0153728864413559	0.136333448786903
ENSDARG00000101777	478.279315323548	0.580157350831209	0.239429073520463	2.42308647943553	0.0153892627152466	0.136341902362682
ENSDARG00000030154	257.274494801245	-0.684631100452866	0.282548423935687	-2.42305758041921	0.015390487024945	0.136341902362682
ENSDARG00000104901	403.946131950196	0.666866749668878	0.275355929398608	2.42183544449306	0.0154423414753626	0.136727326144021
ENSDARG00000055288	35.7549225586517	-1.30608797901698	0.539506696475806	-2.42089298900028	0.0154824342120516	0.137008250887847
ENSDARG00000102787	377.246504390458	-0.647538833620019	0.267560316335226	-2.42016021841116	0.0155136700758088	0.137210537711527
ENSDARG00000058558	85.1833132044101	-0.966257602787778	0.399310879050168	-2.41981286632158	0.0155284960428328	0.137267547318727
ENSDARG00000041417	519.04214158138	-0.639489365499078	0.264383076454516	-2.41879841204243	0.0155718672182014	0.137576690956925
ENSDARG00000034677	3.3770233521331	5.1117342438832	2.11340339769894	2.41872150364138	0.0155751596416321	NA
ENSDARG00000059809	140.493353837764	-0.861339310962135	0.356183780445227	-2.41824405896716	0.0155956125992614	0.137712201819893
ENSDARG00000037140	7.52158834397645	2.77009949141808	1.14633897157539	2.41647502187872	0.015671601429946	0.13830863761989
ENSDARG00000103950	215.392008304887	-1.0237304144458	0.423851288564065	-2.41530565570302	0.0157220100911311	0.138678796603515
ENSDARG00000079552	510.156012134156	-0.647901308362731	0.268271947793912	-2.41509152816996	0.0157312560661499	0.138685669732796
ENSDARG00000003684	3.11988110483065	4.99225913463104	2.06718262241689	2.41500633785042	0.0157349358933015	NA
ENSDARG00000104929	67.5939525709629	1.50657027110981	0.623943775597705	2.41459299704785	0.0157528010525476	0.138768236046057
ENSDARG00000027600	16.4226604047424	1.76856201987995	0.73248067522058	2.41448283853682	0.0157575652653031	0.138768236046057
ENSDARG00000104519	4.78291808419162	3.74198459942252	1.55057099776667	2.41329458942042	0.0158090361211431	0.139146701592866
ENSDARG00000040555	311.731187732166	0.618106818797237	0.256153819489977	2.41302987411212	0.0158205227956297	0.139149167776081
ENSDARG00000041226	531.731939534173	-0.597850867734158	0.24777309354722	-2.41289665142846	0.015826306444862	0.139149167776081
ENSDARG00000039943	236.290910445465	-0.874076156637494	0.362385870632688	-2.41200396447977	0.015865109016403	0.139415496614099
ENSDARG00000093052	4.75742982970681	4.56605828301407	1.89418042317944	2.4105719957499	0.0159275273916885	0.139888953713597
ENSDARG00000055831	2.6181057623536	-4.96690932358939	2.06108746670387	-2.40984888018002	0.0159591293986992	NA
ENSDARG00000103763	9.36079877609007	2.93965228978205	1.21999356906221	2.40956375863664	0.0159716050886666	0.140200906405337
ENSDARG00000078214	101.02124780028	-0.877024849365881	0.36401493285497	-2.40931008650489	0.0159827118953112	0.140223257014032
ENSDARG00000095300	32.7450063443189	1.35964719312061	0.564489437272589	2.4086317711983	0.0160124446861439	0.140389127074062
ENSDARG00000020107	70.8066209620882	0.918111576919893	0.381247115216823	2.40817973507221	0.0160322859073757	0.140389127074062
ENSDARG00000040298	5.97991545859154	4.00567330064524	1.66336444244349	2.40817538143408	0.0160324771066486	0.140389127074062
ENSDARG00000032618	13.3185955633197	2.18043143823837	0.905458148057403	2.40809742881692	0.0160359009008284	0.140389127074062
ENSDARG00000022531	110.255459002589	1.14470608141339	0.475525781045174	2.40724294463572	0.0160734732700567	0.140642891112996
ENSDARG00000102211	3.36236119710364	5.10568722625835	2.12110831419821	2.40708463216238	0.0160804428897483	NA
ENSDARG00000013749	18.3963311111181	2.40258208090881	0.998347644806235	2.40655857046181	0.0161036215514143	0.140831458095123
ENSDARG00000005749	9.97219237064836	2.74383105016982	1.14057378584876	2.4056585239928	0.0161433463655134	0.141054187386079
ENSDARG00000036281	58.6167676740157	-1.04130592559371	0.43286899341162	-2.40559139472372	0.0161463126586628	0.141054187386079
ENSDARG00000102277	55.8906709101166	-1.12109730568844	0.466285748019174	-2.40431390075927	0.0162028536537199	0.141452857555913
ENSDARG00000003403	155.48740236313	-0.828697084102085	0.344706912262617	-2.40406285636285	0.0162139851387445	0.141452857555913
ENSDARG00000054058	1029.93730622504	-0.918191651749206	0.381969789852019	-2.40383317252636	0.0162241753682447	0.141452857555913
ENSDARG00000088136	45.6432581211969	1.27621370797235	0.530919292286684	2.40378100120578	0.0162264908026594	0.141452857555913
ENSDARG00000115383	210.347199514283	-0.676193960226256	0.281362029194098	-2.40328789980322	0.0162483896632136	0.141568416320978
ENSDARG00000093131	2.70917425021116	-5.0042516595956	2.08274455416709	-2.40271983886994	0.0162736497007619	NA
ENSDARG00000102435	9.71019533718143	2.53836563039097	1.0564788032345	2.40266593387349	0.0162760484927371	0.141734010797998
ENSDARG00000069989	932.681109844735	-0.599585985917153	0.249604290876861	-2.40214614825252	0.0162991950896286	0.141858596123252
ENSDARG00000069056	507.127017518672	-0.541680623912106	0.225516477541043	-2.40195585625676	0.0163076762210064	0.141858596123252
ENSDARG00000074502	1403.95817659746	-0.653616952033051	0.272199596744072	-2.40124144139565	0.0163395516207794	0.142034092609321
ENSDARG00000112342	20.5487545762868	-1.72554238625409	0.718642087464912	-2.4011151258078	0.0163451931971044	0.142034092609321
ENSDARG00000094041	4.75358999159833	4.59830423303585	1.91535136533164	2.40076276147884	0.0163609397335399	0.142095542330532
ENSDARG00000055504	5.66958530750615	3.81377508038022	1.58890744225952	2.40024999502602	0.0163838781653154	0.142219355775234
ENSDARG00000008886	35.0569652855283	1.19086832150319	0.496560464779029	2.39823426545472	0.0164743252094552	0.142928732484575
ENSDARG00000033450	395.240405207355	-0.600456832652747	0.250448643763707	-2.39752479242517	0.0165062638989548	0.143130017292155
ENSDARG00000011245	9.42503294651943	2.72545080132954	1.13693282112498	2.39719599143312	0.0165210841257746	0.143182729090046
ENSDARG00000062003	89.4823433976348	-1.01817126110527	0.424801433563363	-2.39681691411571	0.0165381849881992	0.14325514019392
ENSDARG00000055570	250.191369884854	0.752552193413915	0.314030025571375	2.39643388253926	0.0165554800230458	0.143329155802056
ENSDARG00000100244	10884.7054959081	-0.469906059967363	0.196109368394113	-2.39614284526689	0.0165686318547935	0.14336724235685
ENSDARG00000074772	7.06119650584538	3.5015033831923	1.46203948456669	2.39494447321993	0.0166228824251812	0.143754745262468
ENSDARG00000074245	1547.35089245621	-0.639072125723882	0.266875011028605	-2.39464955246553	0.0166362574478714	0.143754745262468
ENSDARG00000061419	25.7944551733738	1.41071407773784	0.589129770603898	2.3945727208655	0.0166397434076703	0.143754745262468
ENSDARG00000039949	7.80229940142573	2.85080356936092	1.19199393077947	2.39162590995469	0.0167739294225856	0.144837619368451
ENSDARG00000043465	774.503194085214	0.580432234254471	0.242771245086089	2.39086072178212	0.0168089280290506	0.145063351483588
ENSDARG00000104014	161.25969037501	-0.737231319086557	0.308405968478083	-2.39045736606407	0.0168274027284281	0.145088406737904
ENSDARG00000074849	573.907913090193	0.593334085480707	0.248214298076301	2.3904105850434	0.0168295465691098	0.145088406737904
ENSDARG00000103322	3.36948687590801	5.10506936033664	2.13572100318042	2.39032596145957	0.0168334252355915	NA
ENSDARG00000016496	531.402914625338	-0.735873183775093	0.307900797527792	-2.38996842386766	0.0168498213991803	0.145186783018713
ENSDARG00000100095	20.5418436013835	2.18241031437935	0.913505127012107	2.3890509750258	0.0168919584462164	0.145296702765455
ENSDARG00000045676	543.419468434531	0.578161193275439	0.242007769554627	2.38901913909394	0.0168934222816207	0.145296702765455
ENSDARG00000051746	101.533347708227	0.906271133294911	0.37936920599423	2.38888955396315	0.0168993818333289	0.145296702765455
ENSDARG00000113111	16.6810526795052	-1.70024399885907	0.711771791219262	-2.38874878132858	0.0169058579834162	0.145296702765455
ENSDARG00000008818	329.265801983243	-0.594459730784115	0.248860631162782	-2.38872548062965	0.016906930126432	0.145296702765455
ENSDARG00000041071	847.99037481655	0.665578587977645	0.278657016651442	2.38852262173676	0.0169162668636312	0.145300708561237
ENSDARG00000099014	17.7035460153533	2.51388654053655	1.05259494450312	2.38827533199224	0.0169276546854951	0.145322318526421
ENSDARG00000097118	3.01484862658057	4.94113985113361	2.06919026989752	2.38795818974073	0.0169422690987571	NA
ENSDARG00000010681	31.4113323375659	-1.24535331094704	0.521999010148913	-2.3857388361556	0.017044850634605	0.146234322138808
ENSDARG00000040526	8.15423584787779	3.2176438806106	1.34878319418045	2.38559013375439	0.0170517433019001	0.146234322138808
ENSDARG00000037895	19.6496609146095	1.74490143458395	0.731664449711573	2.38483834395917	0.0170866277819431	0.146456809559513
ENSDARG00000078973	9.91909079467286	2.28672051518472	0.95893949259666	2.38463483133084	0.01709608191889	0.146461203886725
ENSDARG00000098742	2.63928625758498	-4.98570487882053	2.09089406390161	-2.38448468762555	0.0171030597553031	NA
ENSDARG00000023683	15.5321237027065	-1.78151394008592	0.747254291677337	-2.38407990416089	0.0171218842685206	0.146600157848751
ENSDARG00000100529	370.933895142896	-0.596710968084246	0.250308600382876	-2.38390118106812	0.0171302015947808	0.146600157848751
ENSDARG00000019137	253.829913580124	0.866808041766597	0.363648520578744	2.38364242589816	0.0171422496948844	0.146626657964599
ENSDARG00000053929	3.92520533663941	-5.51866677186934	2.31595681360963	-2.38288846296231	0.0171773979465932	0.14685061501315
ENSDARG00000040695	8.51197841673991	2.84474788766888	1.19473225845787	2.38107564898331	0.017262166583905	0.147424701943279
ENSDARG00000096770	177.953684814332	-0.697563268947108	0.292962413753648	-2.38106745506844	0.0172625505694267	0.147424701943279
ENSDARG00000019902	97.6846941445461	-1.177202928663	0.494481524017306	-2.38068132272986	0.0172806541077253	0.147502404525556
ENSDARG00000078355	747.348114800922	-0.574583821039485	0.241387019873458	-2.3803426602669	0.0172965457594997	0.147561156010732
ENSDARG00000019299	560.440693179811	-0.745093301419099	0.313165266262223	-2.37923352839267	0.0173486812591747	0.147928890695097
ENSDARG00000093877	3.28290081107136	5.069621825854	2.13117095406748	2.37879641526565	0.0173692658875085	NA
ENSDARG00000029472	418.657559857836	-0.679316181110133	0.285600565906131	-2.37855334409038	0.0173807219133966	0.14799945947685
ENSDARG00000109844	20.0070875020795	1.65628055537563	0.696362991641097	2.37847297351676	0.017384511262769	0.14799945947685
ENSDARG00000062208	80.4365753283515	-1.03748775915449	0.43622932829155	-2.37830813260013	0.0173922855261247	0.14799945947685
ENSDARG00000075564	390.807147313746	-0.995947408916852	0.418776662153937	-2.37823044816847	0.0173959503530566	0.14799945947685
ENSDARG00000005789	5.64625076178541	3.2629250723617	1.37207261980413	2.37809939886965	0.0174021342461791	0.14799945947685
ENSDARG00000030236	371.798843401239	-0.594866717084682	0.250203889583386	-2.37752785568279	0.0174291265001698	0.148152097598745
ENSDARG00000089043	6.9842649384884	2.9597141976061	1.24508211382033	2.37712369710677	0.0174482358373139	0.148237605298341
ENSDARG00000062302	51.7596506861926	-1.09108098135936	0.459040223692735	-2.37687445466586	0.0174600296192385	0.148260904698355
ENSDARG00000102855	1449.2551623929	-0.59629818222423	0.250914528981106	-2.37649921925857	0.0174777983834448	0.148269259331239
ENSDARG00000075569	346.948912703333	-0.591510754716382	0.248902957195893	-2.37647138218148	0.0174791172019916	0.148269259331239
ENSDARG00000037528	19.3081526520126	1.87204061253535	0.787849035924489	2.37614127475403	0.0174947631336351	0.14832516569821
ENSDARG00000011235	1918.62710251844	-0.682827573649604	0.287449151775516	-2.37547256421497	0.0175264952963753	0.148517326929451
ENSDARG00000097513	4.1677066467068	4.36374738871948	1.83733453024376	2.37504238715882	0.0175469350462389	0.148613648426781
ENSDARG00000060697	1544.43741668853	-0.597149747141801	0.251451102036066	-2.37481459538861	0.0175577669725272	0.148628539023254
ENSDARG00000010630	97.8633634559036	0.8372142600733	0.352689576114707	2.37379927497775	0.0176061186856371	0.148868531693407
ENSDARG00000000690	10.1557484563484	2.20861167793639	0.930451093638741	2.37369991075954	0.0176108568848731	0.148868531693407
ENSDARG00000097537	210.208717286266	-0.695122298147464	0.292849911737576	-2.37364694434454	0.0176133830538354	0.148868531693407
ENSDARG00000067958	2.79122574514173	4.8377875843379	2.03839062632426	2.37333684812987	0.0176281790911276	NA
ENSDARG00000021366	3.86066576268421	4.24665077121339	1.78991466028522	2.37254371140616	0.0176660726672809	0.149128509788746
ENSDARG00000060192	10.7230073684602	-2.19264565957077	0.924205068988769	-2.37246660199546	0.0176697605172378	0.149128509788746
ENSDARG00000055283	2227.5660624933	-0.558766775353662	0.23552496789835	-2.37243117084223	0.0176714552808276	0.149128509788746
ENSDARG00000032601	64.2106035652355	-0.911943338981623	0.384472729614841	-2.37193243821271	0.0176953260718371	0.149253059246494
ENSDARG00000098129	4.65303863076919	4.55138663877134	1.9191994141653	2.37150272409334	0.0177159160958952	0.149349822774454
ENSDARG00000055763	428.084668352641	0.588362936676969	0.24828047310706	2.36975115003613	0.0178000612493173	0.149981997563692
ENSDARG00000069099	513.662434985175	0.774029578483918	0.326677825132535	2.36939736625799	0.0178170993749841	0.150048374170817
ENSDARG00000104451	624.676578287597	0.643274306746767	0.271525629361643	2.36911082117407	0.0178309097768637	0.150054684314263
ENSDARG00000058365	8.0139939890533	2.78386326810748	1.17512082863147	2.36900172329474	0.0178361703516404	0.150054684314263
ENSDARG00000097826	3.63678154664305	5.21315992505054	2.20069468277203	2.36887014171541	0.0178425168737204	NA
ENSDARG00000074166	774.295984550588	-0.531130972062994	0.224276568984611	-2.3681964391895	0.0178750423093442	0.15030451387426
ENSDARG00000056961	18.9529995436576	-1.54958243359212	0.654467401791329	-2.36769994861591	0.0178990454304447	0.150429124756636
ENSDARG00000089326	49.1680377620174	-1.1795879707252	0.498252706742531	-2.36744919749076	0.0179111788657948	0.150453902472676
ENSDARG00000054929	283.730157101362	-0.754703472347819	0.318953693540575	-2.366185084644	0.0179724570021099	0.150850383931142
ENSDARG00000059911	173.197301982682	0.721276026213906	0.304838064039907	2.36609567930953	0.0179767978897185	0.150850383931142
ENSDARG00000045513	621.015446871718	-0.77352125471707	0.326951175890658	-2.36586166913117	0.0179881641088939	0.150868473171368
ENSDARG00000058454	3794.29065180082	0.712602633254261	0.301273154401364	2.36530411967909	0.0180152704772348	0.151018490489819
ENSDARG00000054154	179.940148393267	-0.80686226835816	0.341158002050568	-2.36506915713079	0.0180267043571824	0.151037042133323
ENSDARG00000038446	912.463583700942	-0.624479639716416	0.264084702939065	-2.36469448160543	0.0180449501778655	0.151101988534811
ENSDARG00000111536	78.2869905356513	-0.898030383860399	0.379807798351984	-2.36443376822968	0.0180576558502298	0.151101988534811
ENSDARG00000090230	279.587665481371	-0.696423445890315	0.29455275404266	-2.36434199419997	0.0180621302534286	0.151101988534811
ENSDARG00000079571	35.569247944842	1.46765060405173	0.621085381933116	2.36304161512173	0.018125634107394	0.151555838018945
[truncated: 30,058 more rows]
