# Supplementary material for: Neuro-Transcriptomic Responses to Polypharmacological Agents in Danio rerio: Implications for Translational Drug Repurposing in Neurodevelopmental Disorders
Source: Brain Sci. 2026 Mar 18;16(3):323. doi: 10.3390/brainsci16030323 (PMC13025160; doi:10.3390/brainsci16030323)
Supplement: Supplementary file 1 [file brainsci-16-00323-s001.zip › Supplementary_Table_S8.csv]

	baseMean	log2FoldChange	lfcSE	stat	pvalue	padj	symbol	entrez	name	names
2	362.443351666232	4.10623475296078	0.415838168928788	9.87459800416726	5.36476323656956e-23	4.39374109075047e-19	COL1A1	1277	collagen type I alpha 1 chain	ENSG00000108821
4	87.0426051211389	5.97846403380085	0.64561266800555	9.26014053018776	2.04163323303425e-20	8.36048808927527e-17	ACTN3	89	actinin alpha 3	ENSG00000248746
5	207.559041108479	3.81693592883825	0.415851100225043	9.17861207238041	4.36683301913996e-20	1.43057449707025e-16	ENO3	2027	enolase 3	ENSG00000108515
6	186.504358581323	3.27289261487864	0.358555237623604	9.12800113190477	6.97756511174188e-20	1.90487527550553e-16	NME1	4830	NME/NM23 nucleoside diphosphate kinase 1	ENSG00000239672
7	360.272998682648	3.73783514532711	0.41786199699988	8.94514258813581	3.71469866465709e-19	8.6923948752976e-16	AK1	203	adenylate kinase 1	ENSG00000106992
8	312.219096533383	-3.7053623388284	0.423725514237799	-8.74472320953729	2.2356301022919e-18	4.57745263444266e-15	DDIT4	54541	DNA damage inducible transcript 4	ENSG00000168209
12	110.794180682901	3.50591323212151	0.415562981852376	8.43653882858832	3.26873118679065e-17	4.46181806996923e-14	CEBPB	1051	CCAAT enhancer binding protein beta	ENSG00000172216
14	81.7719322514323	6.25500248751638	0.759305266911824	8.23779678620715	1.75410788434368e-16	2.05230622468211e-13	SLC25A4	291	solute carrier family 25 member 4	ENSG00000151729
15	67.4132312091771	6.31776579406882	0.774617860365771	8.15597744039313	3.46367102546837e-16	3.6545262901944e-13	CAV1	857	caveolin 1	ENSG00000105974
16	105.950625968763	10.0800457877403	1.23646173250943	8.15233138455696	3.56974485000673e-16	3.6545262901944e-13	PKM	5315	pyruvate kinase M1/2	ENSG00000067225
17	86.2819286054408	5.67920151216635	0.705658112404772	8.04809214594376	8.40946254839448e-16	8.10276450251186e-13	MYOZ1	58529	myozenin 1	ENSG00000177791
18	107.250161212781	3.05732217728293	0.383879616974519	7.96427328280332	1.66197591610081e-15	1.51239808365174e-12	COL2A1	1280	collagen type II alpha 1 chain	ENSG00000139219
19	158.498800435242	3.22788112701479	0.412779336032978	7.81987092192258	5.28775291505623e-15	4.55859961834848e-12	BHMT2	23743	betaine--homocysteine S-methyltransferase 2	ENSG00000132840
20	68.7985924301112	5.50154247875264	0.717903632566373	7.66334397708178	1.81153307238413e-14	1.48364558628261e-11	TMOD4	29765	tropomodulin 4	ENSG00000163157
21	103.953586534402	-3.06416686761997	0.402962698612193	-7.60409556063871	2.86903205690799e-14	2.23784500438823e-11	PRKAR1A	5573	protein kinase cAMP-dependent type I regulatory subunit alpha	ENSG00000108946
24	3652.21497306569	7.26375455523787	0.970819122091302	7.48208846524424	7.31506744302813e-14	4.9925335298667e-11	CKM	1158	creatine kinase, M-type	ENSG00000104879
25	59.9059070812927	4.18253903423121	0.563213624017578	7.42620358576529	1.11758940879342e-13	7.32244580641448e-11	SPACA4	171169	sperm acrosome associated 4	ENSG00000177202
26	170.795480770512	2.52887108900369	0.343102392635442	7.37060173080957	1.69859588447111e-13	1.0701154072168e-10	POSTN	10631	periostin	ENSG00000133110
27	273.333074037186	5.89294760203454	0.829656061724944	7.10288018601645	1.22183327246338e-12	7.23397631014643e-10	MYBPH	4608	myosin binding protein H	ENSG00000133055
28	156.497114550241	-2.45240080365414	0.345349079482538	-7.1012229345703	1.23657714703358e-12	7.23397631014643e-10	DST	667	dystonin	ENSG00000151914
29	55.5376278361489	4.65949096305638	0.667823424150028	6.9771301732741	3.01270546227064e-12	1.70165915420666e-09	TUBA4A	7277	tubulin alpha 4a	ENSG00000127824
30	56.6099931136218	5.48118472644778	0.786443432859936	6.96958547484492	3.17876197573933e-12	1.73560403875368e-09	PGAM2	5224	phosphoglycerate mutase 2	ENSG00000164708
32	59.4750086039412	6.76716741174363	0.980031639828877	6.90504993586252	5.01857710975052e-12	2.56888415805355e-09	MYOM1	8736	myomesin 1	ENSG00000101605
33	45.6652725310974	3.85387249770133	0.56254973467608	6.85072316302916	7.34775886115561e-12	3.64716030744633e-09	ARPC1B	10095	actin related protein 2/3 complex subunit 1B	ENSG00000130429
34	103.482039856019	2.86507064533011	0.41909743994427	6.83628763208647	8.12716885625383e-12	3.91538311368934e-09	JDP2	122953	Jun dimerization protein 2	ENSG00000140044
36	53.7069357630912	4.05028689033972	0.605582933564391	6.68824477351136	2.25863134205163e-11	1.02767726063349e-08	PABPC4	8761	poly(A) binding protein cytoplasmic 4	ENSG00000090621
37	70.990298842139	7.64371185825205	1.14650793275484	6.66695069425788	2.61172784360519e-11	1.15621897508792e-08	CASQ1	844	calsequestrin 1	ENSG00000143318
38	61.2188597903641	8.32214153880631	1.25778617231379	6.61649946707326	3.67804199861617e-11	1.58542968256139e-08	PYGM	5837	glycogen phosphorylase, muscle associated	ENSG00000068976
39	162.565042867456	2.82569655345729	0.42908561349911	6.58539103750013	4.53689719387546e-11	1.90549682142769e-08	TGFBI	7045	transforming growth factor beta induced	ENSG00000120708
40	42.6024064639778	5.60760991125377	0.853084431965488	6.5733351836394	4.92005296516076e-11	2.01476168923333e-08	ATP1A4	480	ATPase Na+/K+ transporting subunit alpha 4	ENSG00000132681
42	45.7001129684707	5.21185320853338	0.796113808243897	6.54661827814533	5.88545401964111e-11	2.29532706766003e-08	SRL	6345	sarcalumenin	ENSG00000185739
43	68.1371945655861	3.42947932257078	0.525011618692474	6.5321970037764	6.48118244596152e-11	2.46887833639186e-08	ANXA1	301	annexin A1	ENSG00000135046
44	1633.12569499726	6.98630247489353	1.07960033504797	6.47119331857476	9.72319394278308e-11	3.61967992688152e-08	GAPDH	2597	glyceraldehyde-3-phosphate dehydrogenase	ENSG00000111640
46	57.0608092719644	8.2228732568088	1.28115381421399	6.41833413410528	1.37773604577741e-10	4.90593835431174e-08	PMP22	5376	peripheral myelin protein 22	ENSG00000109099
51	44.3335444042851	5.23907534871501	0.83421075075261	6.28027790817657	3.37968353315866e-10	1.08547482888508e-07	GLIPR1L1	256710	GLIPR1 like 1	ENSG00000173401
52	84.7192614746527	3.67658217058227	0.586592202765041	6.26769696776028	3.66426978668856e-10	1.1542449828069e-07	COL11A1	1301	collagen type XI alpha 1 chain	ENSG00000060718
55	27.8466532002678	8.15186607407093	1.31192729634301	6.21365688235486	5.17654987627418e-10	1.54167067224311e-07	LCP1	3936	lymphocyte cytosolic protein 1	ENSG00000136167
56	40.7496126853766	6.27362354583906	1.01652233878453	6.17165339754414	6.75795203850899e-10	1.97670097126388e-07	MYBPC2	4606	myosin binding protein C2	ENSG00000086967
57	343.505078352599	1.89461189343142	0.308092119265041	6.14949807204105	7.77285311124301e-10	2.23367252565194e-07	SPARC	6678	secreted protein acidic and cysteine rich	ENSG00000113140
58	96.6783586303154	-2.51391459049433	0.40950403913067	-6.13892501727477	8.30817689287371e-10	2.34634375009089e-07	ATE1	11101	arginyltransferase 1	ENSG00000107669
60	57.9249294752143	2.86986809344271	0.471271075491413	6.08963342477614	1.13169514631888e-09	3.06655285043233e-07	PERP	64065	p53 apoptosis effector related to PMP22	ENSG00000112378
61	132.993150048582	-2.87249500343461	0.471944286501429	-6.08651293297501	1.15396340348576e-09	3.06655285043233e-07	PRR35	146325	proline rich 35	ENSG00000161992
62	190.750639592856	2.4080777769135	0.395827120147675	6.08366040208437	1.17469281329341e-09	3.06655285043233e-07	TMEM38A	79041	transmembrane protein 38A	ENSG00000072954
63	341.189757936931	-1.91727402398673	0.315184898594153	-6.08301359785484	1.17944340401243e-09	3.06655285043233e-07	PCLO	27445	piccolo presynaptic cytomatrix protein	ENSG00000186472
64	498.325594096271	-1.94058309556085	0.319292355758374	-6.07776246616251	1.21871101833919e-09	3.11913851256187e-07	UBE2D4	51619	ubiquitin conjugating enzyme E2 D4 (putative)	ENSG00000078967
65	37.1257879700964	6.73196002575073	1.12137638326752	6.00330105591738	1.9334563463013e-09	4.87230999267928e-07	CKMT2	1160	creatine kinase, mitochondrial 2	ENSG00000131730
66	1401.75367248107	-2.34154011940198	0.390738341753477	-5.99260392234376	2.06507385042616e-09	5.12513782878493e-07	ANKRD11	29123	ankyrin repeat domain containing 11	ENSG00000167522
68	38.9077329597122	5.10416948705148	0.85664029398852	5.95835792790747	2.54785007350212e-09	6.13732120646539e-07	CYP51A1	1595	cytochrome P450 family 51 subfamily A member 1	ENSG00000001630
69	49.0178749031395	7.13154834545089	1.19824358852727	5.95166826990171	2.65422937164825e-09	6.3009097257389e-07	CTSS	1520	cathepsin S	ENSG00000163131
70	31.1510857852501	4.09815118746931	0.689455429403585	5.94404077869751	2.78080374658118e-09	6.50708076699996e-07	PDLIM7	9260	PDZ and LIM domain 7	ENSG00000196923
71	149.694175436345	-1.86240971693848	0.314043498101531	-5.93041960173415	3.02161508402589e-09	6.97099367272451e-07	CAP1	10487	cyclase associated actin cytoskeleton regulatory protein 1	ENSG00000131236
73	385.398681727351	5.76207766919505	0.983956812173642	5.85602701043976	4.74071150138016e-09	1.06373773140558e-06	ACTA1	58	actin alpha 1, skeletal muscle	ENSG00000143632
76	23.3018673989269	7.89733508473806	1.36290508478513	5.7944864781124	6.85305447500843e-09	1.47701358290313e-06	CLDN3	1365	claudin 3	ENSG00000165215
77	22.4929957151473	7.84279977706883	1.35403937626058	5.79215044597013	6.94908501937505e-09	1.4782599041216e-06	C1QL1	10882	complement C1q like 1	ENSG00000131094
78	1190.34506301053	-1.32721454890345	0.229490976945958	-5.78329730678689	7.32504356365633e-09	1.53825914836783e-06	VSX1	30813	visual system homeobox 1	ENSG00000100987
79	35.8034035588011	4.21735385743351	0.731412174884091	5.76604273520857	8.11544890982187e-09	1.67610644703687e-06	PMEL	6490	premelanosome protein	ENSG00000185664
82	50.4675208910397	3.28810137032773	0.573754752220766	5.73084816744586	9.99296860297384e-09	1.97563128161564e-06	KLF17	128209	KLF transcription factor 17	ENSG00000171872
85	228.953201253394	1.88750489043007	0.331622669475142	5.69172455374482	1.25762619321754e-08	2.42351965234157e-06	P4HA1	5033	prolyl 4-hydroxylase subunit alpha 1	ENSG00000122884
87	132.690804233991	-1.91517374509635	0.337309148203981	-5.67779959510077	1.36438426762632e-08	2.52479981317519e-06	ABI1	10006	abl interactor 1	ENSG00000136754
88	280.704647451221	-1.60972591323896	0.283529523442155	-5.67745430421596	1.36714031511476e-08	2.52479981317519e-06	SYNE1	23345	spectrin repeat containing nuclear envelope protein 1	ENSG00000131018
89	38.3767563258773	-6.98241704762552	1.22997716453756	-5.67686722074286	1.3718387263284e-08	2.52479981317519e-06	CTSB	1508	cathepsin B	ENSG00000164733
90	291.373251334207	-1.96786390281386	0.347267105616737	-5.66671553678827	1.45560698031459e-08	2.62298477264771e-06	NYAP2	57624	neuronal tyrosine-phosphorylated phosphoinositide-3-kinase adaptor 2	ENSG00000144460
91	145.419998875328	2.21548096524373	0.391013074478665	5.66600226398469	1.46167593960301e-08	2.62298477264771e-06	P4HA2	8974	prolyl 4-hydroxylase subunit alpha 2	ENSG00000072682
92	121.822496902389	2.55408875037149	0.450951135542711	5.66378161416026	1.48072838204722e-08	2.62298477264771e-06	ZFP36L1	677	ZFP36 ring finger protein like 1	ENSG00000185650
95	40.4900900940701	4.03050947968824	0.71377701575119	5.64673475153367	1.63523827260894e-08	2.81949504266679e-06	PLOD1	5351	procollagen-lysine,2-oxoglutarate 5-dioxygenase 1	ENSG00000083444
96	1179.21009371368	6.47648227924568	1.14826465110568	5.64023483001885	1.69818403911686e-08	2.89752651674314e-06	MYL1	4632	myosin light chain 1	ENSG00000168530
97	279.195445368516	-1.58028015061272	0.281163722311385	-5.62049804157375	1.90407750177119e-08	3.21533912154764e-06	GADD45G	10912	growth arrest and DNA damage inducible gamma	ENSG00000130222
99	165.649253571159	-2.72478771801551	0.487964881651664	-5.58398323418818	2.3507137690433e-08	3.88936278150801e-06	TPR	7175	translocated promoter region, nuclear basket protein	ENSG00000047410
100	30.4565565684598	3.78318802254232	0.678084110789629	5.57923119321701	2.41583967581768e-08	3.95714538898936e-06	CEBPD	1052	CCAAT enhancer binding protein delta	ENSG00000221869
101	69.8689982252752	2.33494054966594	0.418998252121043	5.5726737232102	2.50859130395282e-08	4.06838866918289e-06	ANXA11	311	annexin A11	ENSG00000122359
102	20.2759675175333	7.69797397779101	1.38937688560547	5.54059453381243	3.01446454477746e-08	4.84087541602499e-06	ACOD1	730249	aconitate decarboxylase 1	ENSG00000102794
103	42.6300639500667	3.68743858201095	0.670715963470018	5.4977647511677	3.84635580781335e-08	6.11682603223133e-06	TAGLN	6876	transgelin	ENSG00000149591
104	179.409238885558	-2.15312065249051	0.392190775472503	-5.48998290410191	4.01972648225183e-08	6.33106920954663e-06	BOD1L1	259282	biorientation of chromosomes in cell division 1 like 1	ENSG00000038219
106	109.953289203548	2.39123569930931	0.437510819619595	5.46554643240237	4.61482968199241e-08	7.13121794255054e-06	CCN1	3491	cellular communication network factor 1	ENSG00000142871
107	784.20414557728	-1.91454223475642	0.351886771529242	-5.44079058850702	5.30446384043076e-08	8.12029137441644e-06	NCOA6	23054	nuclear receptor coactivator 6	ENSG00000198646
109	58.6170741518489	2.43111447632335	0.447665733425919	5.43064678575774	5.6150172533405e-08	8.43798005593737e-06	THY1	7070	Thy-1 cell surface antigen	ENSG00000154096
110	730.659592851816	4.54563393983919	0.840582018614833	5.40772207729329	6.3831371439671e-08	9.50507149256191e-06	PFN1	5216	profilin 1	ENSG00000108518
111	17.4285809373099	7.47518218735953	1.38633183525285	5.39205837828586	6.96551290215735e-08	1.02788379583187e-05	STAC3	246329	SH3 and cysteine rich domain 3	ENSG00000185482
112	678.33975903484	-1.92904841255624	0.358466633910653	-5.38138903337109	7.39132612281821e-08	1.08098144546216e-05	RAI1	10743	retinoic acid induced 1	ENSG00000108557
114	25.9445546972034	5.60978137672813	1.05438130749903	5.32044843438509	1.03511786134607e-07	1.48730092709198e-05	MYOD1	4654	myogenic differentiation 1	ENSG00000129152
116	28.0270394769154	5.75874445007824	1.08496260972875	5.30778148338033	1.10967559860804e-07	1.56693847458618e-05	FN1	2335	fibronectin 1	ENSG00000115414
117	1290.02297877984	-2.07296257745284	0.391101570449379	-5.30031770281818	1.15601341043986e-07	1.6184187746158e-05	CRX	1406	cone-rod homeobox	ENSG00000105392
118	2633.07190507806	-1.396096638172	0.264435394032669	-5.27953772330312	1.29510214663452e-07	1.79777738659944e-05	PAX6	5080	paired box 6	ENSG00000007372
119	472.707774177148	4.30345504049496	0.816504811845207	5.2705813585711	1.35992328773594e-07	1.87189440782476e-05	COL1A2	1278	collagen type I alpha 2 chain	ENSG00000164692
122	1163.67335698664	-1.70085221922968	0.323524411658048	-5.25726083701966	1.46216859612082e-07	1.9631411151196e-05	BAZ1B	9031	bromodomain adjacent to zinc finger domain 1B	ENSG00000009954
123	27.4522037398703	5.69594356599906	1.083809233183	5.25548536735646	1.47634591872279e-07	1.96606066249425e-05	MFAP4	4239	microfibril associated protein 4	ENSG00000166482
125	28.0116885433081	5.67590325607112	1.08130083324815	5.24914351450293	1.52807997702867e-07	2.00239600189837e-05	CAVIN4	347273	caveolae associated protein 4	ENSG00000170681
126	25.9108581022481	4.36623840825665	0.83222124183099	5.2464875790125	1.55026295053394e-07	2.01534183569412e-05	TCAP	8557	titin-cap	ENSG00000173991
128	15.7150332637995	7.32593085544848	1.39997191525274	5.23291272891421	1.66859532315244e-07	2.13528057759663e-05	CACNG1	786	calcium voltage-gated channel auxiliary subunit gamma 1	ENSG00000108878
130	98.4946531750423	7.13637158263461	1.36757727058718	5.21825840200645	1.80613371167446e-07	2.27572847670982e-05	TYRP1	7306	tyrosinase related protein 1	ENSG00000107165
131	1745.41851954967	-1.77493101277162	0.340521943406095	-5.21238365732835	1.86429487600284e-07	2.33108015793333e-05	ACIN1	22985	apoptotic chromatin condensation inducer 1	ENSG00000100813
132	42.645646663881	4.16468867180884	0.803591305699806	5.18259548388471	2.18819279320206e-07	2.71534832974619e-05	CNMD	11061	chondromodulin	ENSG00000136110
135	22.8067724379131	4.17695896845388	0.807764985302629	5.17100771196338	2.3283495715732e-07	2.82506414684215e-05	SULT6B1	391365	sulfotransferase family 6B member 1	ENSG00000138068
136	14.7642395853377	7.23599526546143	1.40109959495073	5.16451171032984	2.41067385575679e-07	2.90344395274237e-05	MSRB1	51734	methionine sulfoxide reductase B1	ENSG00000198736
137	18.1922337637389	7.5379877113999	1.46029626472365	5.16195781191458	2.44380373775039e-07	2.92186169520813e-05	CAV2	858	caveolin 2	ENSG00000105971
141	52.7799475600096	2.47811462492942	0.484961600229628	5.10991926733177	3.22296504172774e-07	3.74412534634755e-05	MVP	9961	major vault protein	ENSG00000013364
144	129.367244400712	2.73139175483005	0.536076151824475	5.09515624885395	3.4845374536509e-07	3.9636613535279e-05	ATP1B1	481	ATPase Na+/K+ transporting subunit beta 1	ENSG00000143153
145	1731.64376491021	-1.4081677903015	0.276602730276732	-5.09093959012143	3.56293536327027e-07	4.02488836209428e-05	BPTF	2186	bromodomain PHD finger transcription factor	ENSG00000171634
146	3805.51226517445	-1.4281647180271	0.281464859693393	-5.07404270495021	3.89451593715555e-07	4.36932678428822e-05	BAZ2B	29994	bromodomain adjacent to zinc finger domain 2B	ENSG00000123636
147	39.2989980320957	2.79928117769632	0.551832921047159	5.07269695397006	3.92216847915646e-07	4.37041630534577e-05	LGALS1	3956	galectin 1	ENSG00000100097
148	1110.98555605034	-1.21178757920958	0.239799496774611	-5.05333662292273	4.34157709801984e-07	4.80506978821385e-05	IFRD1	3475	interferon related developmental regulator 1	ENSG00000006652
150	256.70744787179	-1.43588361367201	0.285040778536688	-5.0374673442986	4.71732009523016e-07	5.15131354399133e-05	EPB41L2	2037	erythrocyte membrane protein band 4.1 like 2	ENSG00000079819
153	77.1137002011944	-2.12127975179985	0.421656060312052	-5.03082951121341	4.88362275152794e-07	5.2283490634005e-05	FIGN	55137	fidgetin, microtubule severing factor	ENSG00000182263
154	2047.75894099321	-1.71142922526519	0.340410288159741	-5.02754847545055	4.96789927879426e-07	5.25711849398008e-05	ANKRD12	23253	ankyrin repeat domain 12	ENSG00000101745
156	24.1968093642497	4.12061418205462	0.820159702515448	5.02416074505563	5.05638744380746e-07	5.30920681599784e-05	FOXQ1	94234	forkhead box Q1	ENSG00000164379
157	98.4491342006211	2.1767766752311	0.435854480122084	4.99427394808785	5.90575188050818e-07	6.16154240781681e-05	GAMT	2593	guanidinoacetate N-methyltransferase	ENSG00000130005
158	125.48116383346	1.6306936122227	0.326643594946429	4.99227181384083	5.96731943375941e-07	6.18637293196071e-05	SLC36A2	153201	solute carrier family 36 member 2	ENSG00000186335
159	39.3849049885695	3.96431376678402	0.794448804906245	4.99001791216976	6.03736938861884e-07	6.21962959657714e-05	MSMO1	6307	methylsterol monooxygenase 1	ENSG00000052802
161	70.7665123711559	2.48509774120125	0.499490111469117	4.9752691477555	6.51570436748863e-07	6.62902096518409e-05	DCN	1634	decorin	ENSG00000011465
162	25.7441992377824	4.15191955876629	0.835384318007982	4.97007122262812	6.69283121993653e-07	6.76719601126916e-05	CAPG	822	capping actin protein, gelsolin like	ENSG00000042493
164	342.75072778857	7.51581841731465	1.51528695152945	4.95999679118769	7.04943440783784e-07	7.04083753660877e-05	CRYGN	155051	crystallin gamma N	ENSG00000127377
165	21.9586036271939	6.8313675156499	1.3785175292431	4.9555898787887	7.21111784157682e-07	7.15867334818353e-05	MYOM2	9172	myomesin 2	ENSG00000036448
166	1251.44494578477	-1.14944223282422	0.232007015156123	-4.95434257473091	7.25752460162267e-07	7.16134054063731e-05	FOXP2	93986	forkhead box P2	ENSG00000128573
167	921.039370021234	1.25318339559232	0.253130477173203	4.95074085739127	7.39314951168782e-07	7.2514843713441e-05	CRABP1	1381	cellular retinoic acid binding protein 1	ENSG00000166426
168	15.5300236354094	7.31458152106216	1.480542965794	4.94047230648213	7.79335616418765e-07	7.59852226008296e-05	CCL13	6357	C-C motif chemokine ligand 13	ENSG00000181374
169	14.1381436500134	7.17192252062342	1.4524717007848	4.937736492042	7.90345347700581e-07	7.66027029309794e-05	PFKM	5213	phosphofructokinase, muscle	ENSG00000152556
170	301.117086907767	-1.24962319652515	0.253302441139202	-4.93332472796196	8.08415862184485e-07	7.78932460151874e-05	RPRD2	23248	regulation of nuclear pre-mRNA domain containing 2	ENSG00000163125
171	26.4747514778124	7.11045394135308	1.44410504637596	4.92377888935231	8.48887502089253e-07	8.13144870422337e-05	MYBPC3	4607	myosin binding protein C3	ENSG00000134571
172	295.735768012026	5.98440307580385	1.21924112479601	4.90830152797306	9.18685349100547e-07	8.69856835630507e-05	TNNT3	7140	troponin T3, fast skeletal type	ENSG00000130595
173	642.36938511129	-1.3633148599481	0.277757286852912	-4.90829556766967	9.18713263516958e-07	8.69856835630507e-05	CAMSAP3	57662	calmodulin regulated spectrin associated protein family member 3	ENSG00000076826
174	22.6013259099667	3.57931290054925	0.729560514229865	4.90612201556388	9.28947487852968e-07	8.70895200910876e-05	ITM2B	9445	integral membrane protein 2B	ENSG00000136156
176	33.1151207330084	3.24523306642074	0.663169570511662	4.89351926071776	9.90486157452636e-07	9.21827457901942e-05	CTSZ	1522	cathepsin Z	ENSG00000101160
177	120.821832752216	1.85916919468386	0.380355476700489	4.88797797999858	1.01876922046656e-06	9.41412545991317e-05	EIF4EBP3	8637	eukaryotic translation initiation factor 4E binding protein 3	ENSG00000243056
179	45.7233514121105	2.87667295691419	0.589577310083523	4.87921245901858	1.06510281011186e-06	9.74658325677782e-05	PPBP	5473	pro-platelet basic protein	ENSG00000163736
180	144.972263785345	1.81504209769934	0.372260487543516	4.87573126462197	1.08406108079125e-06	9.86495583520033e-05	PHLDA2	7262	pleckstrin homology like domain family A member 2	ENSG00000181649
181	170.767150134303	1.90669841854335	0.391415720566975	4.87128727426036	1.1087349394637e-06	0.000100337449217765	LIN28A	79727	lin-28 homolog A	ENSG00000131914
182	148.005041234565	1.60909477814406	0.330458973114755	4.86927246362074	1.12009876671996e-06	0.000100808889004796	SLC1A3	6507	solute carrier family 1 member 3	ENSG00000079215
183	626.278877670458	-1.27968499063185	0.262872816482487	-4.86807653889576	1.1268968763183e-06	0.00010086650729013	SOX6	55553	SRY-box transcription factor 6	ENSG00000110693
185	1122.0613096229	6.85019584239232	1.41052867160608	4.85647401593933	1.19494453584308e-06	0.000105801035119512	TNNI2	7136	troponin I2, fast skeletal type	ENSG00000130598
186	84.0900818124543	2.12213338123465	0.437443805576236	4.85121369689805	1.22708246105467e-06	0.000108062423183202	ACKR3	57007	atypical chemokine receptor 3	ENSG00000144476
188	2269.62032391537	6.03883887543795	1.24786935416179	4.83931980162645	1.30284257981984e-06	0.000113513624773665	TPM1	7168	tropomyosin 1	ENSG00000140416
191	2123.63962314266	-1.35772293446608	0.281786296796519	-4.81827168283668	1.44807104882261e-06	0.000124185360103217	PPP1R14C	81706	protein phosphatase 1 regulatory inhibitor subunit 14C	ENSG00000198729
192	176.110717370276	-2.07483470996365	0.430992185566785	-4.81408893118352	1.47872949922032e-06	0.000126154110402233	PCNT	5116	pericentrin	ENSG00000160299
193	256.944613851786	-1.25947807345592	0.261809209591611	-4.81067138707821	1.50424154658402e-06	0.000127665681518375	HIVEP3	59269	HIVEP zinc finger 3	ENSG00000127124
194	33.5159784923365	2.76667602834969	0.575714700910823	4.80563727827795	1.54259348326455e-06	0.00013024577966945	KDELR3	11015	KDEL endoplasmic reticulum protein retention receptor 3	ENSG00000100196
195	392.799710209937	8.31061883554594	1.72987487389586	4.80417338904377	1.55392128798026e-06	0.000130529388190342	CRYBA4	1413	crystallin beta A4	ENSG00000196431
196	1267.50645084568	-1.6949892276306	0.352995276112053	-4.80173345745442	1.57297980116796e-06	0.000131365387083179	TFAP2C	7022	transcription factor AP-2 gamma	ENSG00000087510
197	40.8831277924912	3.32585861071403	0.692764123307151	4.80085284272068	1.57991338555472e-06	0.000131365387083179	LIPG	9388	lipase G, endothelial type	ENSG00000101670
198	1892.04298510126	-1.12132589013643	0.233973599035506	-4.79253169912674	1.64689740163967e-06	0.000136243330499282	AUTS2	26053	activator of transcription and developmental regulator AUTS2	ENSG00000158321
200	859.875416380298	-1.18288527081036	0.247243780139978	-4.78428727364006	1.71595119936206e-06	0.000140536403227753	ZEB2	9839	zinc finger E-box binding homeobox 2	ENSG00000169554
202	602.219945226876	-1.24429389584569	0.260246800954932	-4.78120726664059	1.74245595026254e-06	0.000141061559003122	PRDM10	56980	PR/SET domain 10	ENSG00000170325
203	50.7763857326775	2.14651655098351	0.449010765307209	4.7805458506432	1.74819880815835e-06	0.000141061559003122	MS4A10	341116	membrane spanning 4-domains A10	ENSG00000172689
207	691.355862278089	1.51212319255783	0.318874646042343	4.74206153209509	2.11554343045456e-06	0.000167403871453361	SDC4	6385	syndecan 4	ENSG00000124145
210	30.11129576459	3.82809672065618	0.810675043406378	4.72210998943656	2.33410388020915e-06	0.000182060102656313	IL1B	3553	interleukin 1 beta	ENSG00000125538
212	11.3475020604599	6.85513106519006	1.45361964177251	4.7159042628449	2.40639575313336e-06	0.000185928124699644	CAPN14	440854	calpain 14	ENSG00000214711
213	71.0739707774063	5.79251169344595	1.23216458887471	4.70108599593505	2.58781495074729e-06	0.000199006614522257	HHATL	57467	hedgehog acyltransferase like	ENSG00000010282
215	224.111946061233	-1.49340459518689	0.319884706209066	-4.6685714140108	3.03301351389259e-06	0.000231073308639817	H2AX	3014	H2A.X variant histone	ENSG00000188486
217	309.706684310992	-1.62921908162493	0.349764007469394	-4.65805242058101	3.19214938209747e-06	0.000240222134952091	SAMD7	344658	sterile alpha motif domain containing 7	ENSG00000187033
219	101.127079275759	-1.78617471033936	0.383563421790049	-4.65679105166879	3.21176114496385e-06	0.000240222134952091	DIDO1	11083	death inducer-obliterator 1	ENSG00000101191
221	1180.16582701644	-1.57232432691197	0.338048412020047	-4.65118092854325	3.30039608764313e-06	0.000244617592378255	MKI67	4288	marker of proliferation Ki-67	ENSG00000148773
222	62.5145331220898	2.87927272882097	0.620649296836918	4.63912992972829	3.49879045082359e-06	0.000258153998128335	THBS1	7057	thrombospondin 1	ENSG00000137801
223	30.6514374457964	3.64457881249683	0.787008647990839	4.63092600291129	3.64033966257046e-06	0.000267393559071319	ADAMTS3	9508	ADAM metallopeptidase with thrombospondin type 1 motif 3	ENSG00000156140
224	2268.42225232146	-1.18366892606671	0.256068134035787	-4.62247647691019	3.79185821445933e-06	0.000277279631932338	BCL11B	64919	BCL11 transcription factor B	ENSG00000127152
226	128.304222973816	2.36613347639436	0.512337004667206	4.61831461487211	3.86869388326392e-06	0.000280394715963995	HSD17B7	51478	hydroxysteroid 17-beta dehydrogenase 7	ENSG00000132196
228	147.999602314718	-1.43241024038954	0.310681971462417	-4.61053544126494	4.01633158559582e-06	0.000288541716544121	SP5	389058	Sp5 transcription factor	ENSG00000204335
229	2049.08395190667	-1.01345672094237	0.219998559865617	-4.60665161427156	4.09204730399738e-06	0.000292175818972666	RUNX1T1	862	RUNX1 partner transcriptional co-repressor 1	ENSG00000079102
230	2882.90620697538	-1.16727172983376	0.253417833044781	-4.60611518853724	4.10261189855813e-06	0.000292175818972666	DDX3Y	8653	DEAD-box helicase 3 Y-linked	ENSG00000067048
232	189.100613541602	-1.71342501902548	0.372693347714109	-4.59741240227299	4.27770381907288e-06	0.000301905255398112	FAM184B	27146	family with sequence similarity 184 member B	ENSG00000047662
233	17.1188118747706	6.4746177428831	1.40856807552201	4.59659554649756	4.29450088569964e-06	0.000301905255398112	SRGN	5552	serglycin	ENSG00000122862
234	1376.08101967109	-1.61596303456742	0.351890019964759	-4.59223888966574	4.38515989364625e-06	0.000306961192555237	NIPBL	25836	NIPBL cohesin loading factor	ENSG00000164190
235	3436.23216174385	-1.06747185355892	0.233316652838003	-4.57520644400847	4.75750622540096e-06	0.000331608306264118	FOXP4	116113	forkhead box P4	ENSG00000137166
236	166.115446377992	-1.70987248937862	0.373878526649972	-4.57333697310574	4.80017198543998e-06	0.000332483286516653	PRDM8	56978	PR/SET domain 8	ENSG00000152784
237	1650.467065325	-1.18228773041558	0.258543350585054	-4.57288005179867	4.81065561077209e-06	0.000332483286516653	JMJD1C	221037	jumonji domain containing 1C	ENSG00000171988
239	79.5941223329971	2.56217939303588	0.561443305741101	4.56355854070399	5.02937774221447e-06	0.000344691244424573	COL5A1	1289	collagen type V alpha 1 chain	ENSG00000130635
240	632.066030147071	-1.37879838693697	0.302281297171255	-4.56130895242197	5.08357171784269e-06	0.000345706235332319	ZNF219	51222	zinc finger protein 219	ENSG00000165804
243	28.7713702041524	3.15452346915268	0.69314651713689	4.55101972117346	5.33865433172153e-06	0.000359864847545673	CYP1A2	1544	cytochrome P450 family 1 subfamily A member 2	ENSG00000140505
245	1738.8404341404	-1.28532819643688	0.282571196073268	-4.5486879565163	5.3981417025856e-06	0.000360904330972866	PRR12	57479	proline rich 12	ENSG00000126464
246	3398.45544145754	6.80374630935194	1.49606026865664	4.54777554881611	5.42159111648797e-06	0.000360998628000297	MYL11	29895	myosin light chain 11	ENSG00000180209
247	83.1179375214936	-1.62436375980538	0.357447318723322	-4.54434450818389	5.5106467764374e-06	0.000365442891490059	DLGAP4	22839	DLG associated protein 4	ENSG00000080845
248	72.5970654931599	2.10966166036931	0.464673095858499	4.54009857504584	5.62279341653503e-06	0.000371376436140499	NKX6-3	157848	NK6 homeobox 3	ENSG00000165066
249	165.260793834083	4.69981094536446	1.03722483508061	4.53114000591706	5.86662408363926e-06	0.000385924909598438	CCN2	1490	cellular communication network factor 2	ENSG00000118523
250	10.7072960851515	6.77038329627883	1.49635722010618	4.52457688933288	6.05164497112779e-06	0.000396503778508293	PHEX	5251	phosphate regulating endopeptidase X-linked	ENSG00000102174
251	284.35216064462	-1.62681504221917	0.359867153800529	-4.52059885165539	6.16649419382523e-06	0.000402419023485487	CEP350	9857	centrosomal protein 350	ENSG00000135837
252	68.7321948795244	5.60416343410247	1.24223345665252	4.51136089121618	6.44130206303883e-06	0.000418684634097524	CASQ2	845	calsequestrin 2	ENSG00000118729
253	508.04540894984	-1.21550571950586	0.269553724516145	-4.50932637524381	6.50337937874674e-06	0.000421048830924394	TNRC18	84629	trinucleotide repeat containing 18	ENSG00000182095
254	29.3724612179248	3.1660339523025	0.702395483780996	4.50748050835938	6.56019550368093e-06	0.000423055127363361	GNRH2	2797	gonadotropin releasing hormone 2	ENSG00000125787
255	183.977202975533	1.89570656621557	0.42095655778739	4.50333064337965	6.68966808744614e-06	0.00042971279714654	FOSL1	8061	FOS like 1, AP-1 transcription factor subunit	ENSG00000175592
257	86.7855289081223	5.44787461874532	1.21110423797905	4.49827062601655	6.85084562696342e-06	0.000436641445018135	LDB3	11155	LIM domain binding 3	ENSG00000122367
258	553.538648973555	-1.33589173841213	0.29746941713296	-4.49085405581383	7.09381480769127e-06	0.000450374754069701	HELZ	9931	helicase with zinc finger	ENSG00000198265
262	11.2934404084779	6.84813607039805	1.53629985032792	4.45755173961406	8.29010317345081e-06	0.000518289656416505	TMEM182	130827	transmembrane protein 182	ENSG00000170417
263	24.5339546749762	3.64168914162243	0.817549192461309	4.45439757656513	8.41290785372112e-06	0.000523967416897156	SFRP2	6423	secreted frizzled related protein 2	ENSG00000145423
265	216.524098994997	1.29334176742925	0.290502613152353	4.45208307558653	8.5041249931691e-06	0.000525651197690981	PLSCR3	57048	phospholipid scramblase 3	ENSG00000187838
266	31.2258880950447	2.91497060316353	0.65732046466504	4.43462627418569	9.22321471644885e-06	0.00056795585359185	EGFL6	25975	EGF like domain multiple 6	ENSG00000198759
267	405.744839605275	6.33368805289288	1.42971731970016	4.43002820601012	9.42207639539626e-06	0.000578028506953523	ALDOA	226	aldolase, fructose-bisphosphate A	ENSG00000149925
272	70.8677719910172	-2.1497595790837	0.486654563623687	-4.41742406169243	9.98841454581123e-06	0.00060150819948672	RAP1GDS1	5910	Rap1 GTPase-GDP dissociation stimulator 1	ENSG00000138698
275	962.6884187305	-1.30581140200632	0.29700261803271	-4.39663263124	1.09943190992309e-05	0.000654861624892372	EP400	57634	E1A binding protein p400	ENSG00000183495
276	128.627758039308	5.56572574148552	1.26688527207136	4.39323580767938	1.11675881099688e-05	0.000662772076961189	MATN4	8785	matrilin 4	ENSG00000124159
277	332.721225298986	-1.1391225083692	0.259578841529836	-4.38834884097542	1.14214475129385e-05	0.000675391011775931	DLG5	9231	discs large MAGUK scaffold protein 5	ENSG00000151208
278	16.9130112009881	5.01524881818362	1.14473406567348	4.3811475246288	1.1805590217277e-05	0.000693819444625159	CSTA	1475	cystatin A	ENSG00000121552
279	212.854081679906	-1.79357621285924	0.409406081586598	-4.38092225183486	1.18178037271318e-05	0.000693819444625159	CENPE	1062	centromere protein E	ENSG00000138778
281	25.2779813009294	3.65029973314754	0.833569919973278	4.37911643124617	1.19161458125779e-05	0.000694613766583725	THBS4	7060	thrombospondin 4	ENSG00000113296
282	33.4200696526628	8.41555833766563	1.92242382150898	4.37757701684114	1.20005961018922e-05	0.000697055901237569	CAV3	859	caveolin 3	ENSG00000182533
283	242.006016239037	-1.40061181207742	0.320028859578594	-4.37651721135933	1.20590673249201e-05	0.000697977112304562	PHLPP1	23239	PH domain and leucine rich repeat protein phosphatase 1	ENSG00000081913
284	378.995832189988	7.98638966211029	1.82595119508897	4.37382427503554	1.2208866765943e-05	0.000704159287416009	CRYBB1	1414	crystallin beta B1	ENSG00000100122
286	223.524602285585	-1.18490680330937	0.271390926059821	-4.36605166028355	1.26512570391588e-05	0.000724571994060911	TCF4	6925	transcription factor 4	ENSG00000196628
288	45.2705597356093	-2.40999885287423	0.552727358855723	-4.36019461360389	1.29946820330599e-05	0.000739072540630283	RAB21	23011	RAB21, member RAS oncogene family	ENSG00000080371
289	21.0552225474588	3.81017512981525	0.874279985048366	4.35807200779561	1.31213216591852e-05	0.000741157779450743	HRC	3270	histidine rich calcium binding protein	ENSG00000130528
291	442.326508284427	-1.22528883251762	0.281216849540457	-4.35709607912858	1.31799421781915e-05	0.000741881281370366	CDK13	8621	cyclin dependent kinase 13	ENSG00000065883
293	495.191574310436	-1.46375694769579	0.336143583628233	-4.35455864394744	1.33335283554664e-05	0.000745403394070099	CRACD	57482	capping protein inhibiting regulator of actin dynamics	ENSG00000109265
294	789.047077922986	-1.18100586131106	0.271402468141848	-4.35149270895283	1.35213818817262e-05	0.000750898555832503	POU4F1	5457	POU class 4 homeobox 1	ENSG00000152192
295	17.9867418658498	-4.54095191080099	1.04354716780055	-4.35145822912039	1.35235087894132e-05	0.000750898555832503	STX3	6809	syntaxin 3	ENSG00000166900
297	17.5226948886206	4.21729518972734	0.970710872834581	4.3445430640046	1.39565863830506e-05	0.000769726885368244	LRRC17	10234	leucine rich repeat containing 17	ENSG00000128606
298	274.738737871497	-1.26674265134453	0.291749963825529	-4.34187766378631	1.41270190975905e-05	0.000776511989323934	WNK3	65267	WNK lysine deficient protein kinase 3	ENSG00000196632
300	419.692522667198	1.28897550123478	0.297690301746556	4.32992104100246	1.4916281599363e-05	0.000814428975325218	PDIA4	9601	protein disulfide isomerase family A member 4	ENSG00000155660
302	779.820755715196	-1.50975438352762	0.349303385854659	-4.32218651369103	1.54490501497829e-05	0.00083734700174358	PRRC2C	23215	proline rich coiled-coil 2C	ENSG00000117523
303	9.65845428961938	6.62113712940652	1.53209916750879	4.32161133549376	1.54893859296889e-05	0.00083734700174358	LVRN	206338	laeverin	ENSG00000172901
305	2512.56675230161	-1.2114831309658	0.281004742938016	-4.31125509946653	1.62330496832434e-05	0.000871794602660744	KLHDC9	126823	kelch domain containing 9	ENSG00000162755
306	22.8459272292614	3.39419088292741	0.78862341453012	4.30394383477664	1.67784216054859e-05	0.000898139038881892	NCCRP1	342897	NCCRP1, F-box associated domain containing	ENSG00000188505
309	320.018015053308	-1.8697981146454	0.435775734901637	-4.29073480896647	1.78082875600308e-05	0.000944012136677358	TBX3	6926	T-box transcription factor 3	ENSG00000135111
310	159.027828070673	1.48736366204106	0.346728490364713	4.28970708601576	1.78908923533797e-05	0.00094533166693019	DMRT3	58524	doublesex and mab-3 related transcription factor 3	ENSG00000064218
311	580.288895668634	-1.70531373739351	0.397737217506491	-4.28753876261449	1.80663738424191e-05	0.000951534416523552	BSN	8927	bassoon presynaptic cytomatrix protein	ENSG00000164061
312	16.8631442486433	5.5683365543406	1.29985713631704	4.28380658055829	1.83722643516866e-05	0.000964543878463544	ANXA6	309	annexin A6	ENSG00000197043
313	273.762490931137	-1.33611984128567	0.312200305908109	-4.27968780299315	1.87155656087003e-05	0.000979428002142208	KIFC3	3801	kinesin family member C3	ENSG00000140859
314	429.370349498967	-1.25224473567833	0.292961252901618	-4.27443808106207	1.91619946510623e-05	0.000999597045810195	CSRNP3	80034	cysteine and serine rich nuclear protein 3	ENSG00000178662
316	10.8693882298638	6.80042737465368	1.5942924011447	4.26548315087684	1.99470067981178e-05	0.00103396193466193	FGL2	10875	fibrinogen like 2	ENSG00000127951
318	23.6418054039828	2.78317813743536	0.654838179982834	4.25017694830854	2.13601704342647e-05	0.00110025028840646	LOXL2	4017	lysyl oxidase like 2	ENSG00000134013
320	27.4659968412551	3.04585046927956	0.718133359541144	4.24134379612406	2.22185496047739e-05	0.00113731200789436	FMOD	2331	fibromodulin	ENSG00000122176
321	1552.5944776227	-1.00967571088023	0.23824838314372	-4.2379121216162	2.25608036406606e-05	0.00115123353157016	BAHCC1	57597	BAH domain and coiled-coil containing 1	ENSG00000266074
322	76.989322037682	1.86595880268528	0.441385303208096	4.22750551303597	2.36296387090487e-05	0.00120202944737335	CNN2	1265	calponin 2	ENSG00000064666
323	14.6166675819332	4.74728751726889	1.12384227714914	4.22415815261138	2.39835590415011e-05	0.0012144200434652	CA6	765	carbonic anhydrase 6	ENSG00000131686
324	288.426189389328	-1.18110364405784	0.27963043798491	-4.22380214603669	2.40214953652457e-05	0.0012144200434652	PRR36	80164	proline rich 36	ENSG00000183248
325	209.425817460811	1.18494803784772	0.280659258497314	4.22201656268919	2.42126313049506e-05	0.00122031661776951	CPVL	54504	carboxypeptidase vitellogenic like	ENSG00000106066
326	104.006270108561	-1.7076587263325	0.404708218908601	-4.2194812127553	2.44865126021853e-05	0.00123033459025704	RRP1B	23076	ribosomal RNA processing 1B	ENSG00000160208
329	366.042582104737	-1.07959611352124	0.256277167363157	-4.21261138723063	2.52435159678429e-05	0.00125680483754792	ETV1	2115	ETS variant transcription factor 1	ENSG00000006468
330	19.90213601284	3.95309849872721	0.939948711122337	4.20565340635135	2.60328933323073e-05	0.00128980012397255	CD93	22918	CD93 molecule	ENSG00000125810
331	125.893708722238	1.90454310502484	0.452881907412549	4.20538571723049	2.6063726558908e-05	0.00128980012397255	PRTG	283659	protogenin	ENSG00000166450
333	42.8959746781148	2.24894521705954	0.535346922023396	4.20091182846337	2.65842116801953e-05	0.00130472847455555	CAST	831	calpastatin	ENSG00000153113
334	289.170835796912	-1.3566437658698	0.322953490187311	-4.20074037621627	2.66043535104734e-05	0.00130472847455555	USP36	57602	ubiquitin specific peptidase 36	ENSG00000055483
337	13.5628238821426	6.12584855696656	1.46264006553456	4.18821328727086	2.81159220694502e-05	0.00136658398663975	MMP14	4323	matrix metallopeptidase 14	ENSG00000157227
338	200.702635190154	-1.36236932461958	0.325725698012219	-4.18256629100378	2.88236934112368e-05	0.00139684052685224	MTCL1	23255	microtubule crosslinking factor 1	ENSG00000168502
343	4873.95404865561	-0.843589558827165	0.201955951091316	-4.17709680882703	2.95253385590983e-05	0.00140998555567939	TCF7L2	6934	transcription factor 7 like 2	ENSG00000148737
344	1034.15887988824	0.973144556256113	0.23315826155995	4.17375112400166	2.99625057125885e-05	0.00142670303364012	MEIS3	56917	Meis homeobox 3	ENSG00000105419
345	64.4863211744265	1.6945259164514	0.406501561660183	4.16855942577644	3.06530846689959e-05	0.00145535515037146	CTSL	1514	cathepsin L	ENSG00000135047
346	56.9699407977094	2.48796768216339	0.597216416201847	4.16593987483845	3.10072422527832e-05	0.00146791511011731	CLDN4	1364	claudin 4	ENSG00000189143
347	166.493104540037	-1.30981620957391	0.315249493274172	-4.15485587611956	3.25492644642192e-05	0.00153647536577496	CARMIL3	90668	capping protein regulator and myosin 1 linker 3	ENSG00000186648
349	160.331679327755	-1.3524076230427	0.326002468999612	-4.14845822239557	3.34721914119976e-05	0.00157098709263187	PTF1A	256297	pancreas associated transcription factor 1a	ENSG00000168267
350	25.056046873947	2.65804098927385	0.641172505982063	4.14559414896092	3.38933698295414e-05	0.00158620970802254	TCIRG1	10312	T cell immune regulator 1, ATPase H+ transporting V0 subunit a3	ENSG00000110719
352	615.242961580172	-1.25005802228068	0.301683593561174	-4.14360624495544	3.41886566901975e-05	0.00159093805848135	ANK3	288	ankyrin 3	ENSG00000151150
353	31.0048788029488	2.72368366049542	0.657573101829323	4.14202413833279	3.44254101390418e-05	0.0015974170483782	SFRP5	6425	secreted frizzled related protein 5	ENSG00000120057
355	653.627678128184	-1.10721416843452	0.267596929460249	-4.13761910746809	3.50928291056293e-05	0.00161290672720506	AFF2	2334	ALF transcription elongation factor 2	ENSG00000155966
357	224.82672901299	-1.17691212519285	0.284468949228774	-4.13722526969493	3.51530953365206e-05	0.00161290672720506	RND1	27289	Rho family GTPase 1	ENSG00000172602
358	38.3701975388187	-2.4814990593316	0.600197246003489	-4.13447258522938	3.55770717052227e-05	0.00162780009645684	GRIK1	2897	glutamate ionotropic receptor kainate type subunit 1	ENSG00000171189
359	299.294402990735	-1.1503033385653	0.278374893404698	-4.13220935442983	3.59292938964328e-05	0.00163723942094039	AFF4	27125	ALF transcription elongation factor 4	ENSG00000072364
361	1386.73462667969	6.58273413857526	1.59502751886298	4.12703483841318	3.67470740973325e-05	0.00166736031499808	TNNC2	7125	troponin C2, fast skeletal type	ENSG00000101470
362	95.6348753922144	-1.70018996757675	0.412896949642878	-4.11771016726396	3.8265551377187e-05	0.0017314633468462	ROCK2	9475	Rho associated coiled-coil containing protein kinase 2	ENSG00000134318
363	531.776478811952	-1.21303871289498	0.294686507517229	-4.11637004732582	3.84886178680572e-05	0.00173675912032721	EMSY	56946	EMSY transcriptional repressor, BRCA2 interacting	ENSG00000158636
364	201.008769095344	-1.18043658336305	0.287814157590931	-4.10138470339181	4.10685124562948e-05	0.00184808306053326	ZFPM2	23414	zinc finger protein, FOG family member 2	ENSG00000169946
365	216.696432209279	-1.20720048450919	0.294423881802109	-4.10021251374093	4.12770916912994e-05	0.00185238016959859	CNKSR2	22866	connector enhancer of kinase suppressor of Ras 2	ENSG00000149970
366	11.9176176117992	5.94902650944003	1.45146964150862	4.09862276089823	4.15615785172177e-05	0.00186005097298368	NCF1	653361	neutrophil cytosolic factor 1	ENSG00000158517
367	100.790303324784	-1.47921842028293	0.362132286659129	-4.08474603004757	4.41250516420826e-05	0.00196939603786734	RBL2	5934	RB transcriptional corepressor like 2	ENSG00000103479
371	325.100133370981	0.997369400213994	0.24502197456529	4.07053041664321	4.69062159621435e-05	0.00207095368587577	PFKL	5211	phosphofructokinase, liver type	ENSG00000141959
373	29.8327160964306	2.99815768803882	0.738171111929458	4.06160257369342	4.87369956866158e-05	0.00214024662023262	LUM	4060	lumican	ENSG00000139329
374	109.140047940292	-1.40821081946176	0.34681695645185	-4.06038630252863	4.89915901661656e-05	0.00214567445701014	PMEPA1	56937	prostate transmembrane protein, androgen induced 1	ENSG00000124225
375	2186.49138343678	-1.03544765014273	0.255193105709624	-4.05750636273432	4.95994663868548e-05	0.00216650469177782	HIPK1	204851	homeodomain interacting protein kinase 1	ENSG00000163349
376	1668.73091800284	-1.22072657278493	0.30113947740608	-4.05369160928313	5.04156693398227e-05	0.00219629963772951	APC	324	APC regulator of WNT signaling pathway	ENSG00000134982
378	53.8223325021483	1.90104838440323	0.469578446665779	4.0484149089498	5.15656746003437e-05	0.00223451256601489	RGS4	5999	regulator of G protein signaling 4	ENSG00000117152
379	1607.38958737774	-0.994240973088429	0.245729805323931	-4.0460739867424	5.2083777496738e-05	0.0022510086422073	GSE1	23199	Gse1 coiled-coil protein	ENSG00000131149
380	486.882659485621	-0.928717808306097	0.229603363778763	-4.04487892956556	5.23501709234653e-05	0.00225656789401674	FOXF2	2295	forkhead box F2	ENSG00000137273
381	373.879650755	4.3221157013981	1.06933060712277	4.04188907771709	5.30223142887792e-05	0.0022795420158798	S100A16	140576	S100 calcium binding protein A16	ENSG00000188643
382	946.292273908451	-1.03238855822945	0.255512311550304	-4.0404650248182	5.33453204768988e-05	0.00228742499845969	ZNF536	9745	zinc finger protein 536	ENSG00000198597
383	45.3944246860233	1.89985082662628	0.47056879652059	4.03734977897785	5.40584385215922e-05	0.00230909774246363	SIX1	6495	SIX homeobox 1	ENSG00000126778
384	736.522417958682	-0.955058612932575	0.236574702791892	-4.03702763508368	5.41326943288176e-05	0.00230909774246363	TIAM1	7074	TIAM Rac1 associated GEF 1	ENSG00000156299
386	304.570525294512	-1.36996593541608	0.339698534005089	-4.03288739360752	5.50956844581452e-05	0.00233443156680191	SIK3	23387	SIK family kinase 3	ENSG00000160584
387	1241.3111765227	-1.08546273309486	0.269169380120184	-4.03263823177141	5.51541524024628e-05	0.00233443156680191	NCOR2	9612	nuclear receptor corepressor 2	ENSG00000196498
389	2514.83869078794	-1.0706390906605	0.266035878864804	-4.02441616231991	5.71168366871051e-05	0.00240507399726165	ANK2	287	ankyrin 2	ENSG00000145362
390	1652.53322545772	0.929581558591144	0.231110342635971	4.0222412722366	5.76469619595729e-05	0.00242117240230206	OGT	8473	O-linked N-acetylglucosamine (GlcNAc) transferase	ENSG00000147162
391	1305.89124887666	-1.0862955797778	0.270143191764661	-4.02118436774871	5.79062597703356e-05	0.00242584280060894	ARID2	196528	AT-rich interaction domain 2	ENSG00000189079
392	874.913394072876	-1.18426111908704	0.294971291271542	-4.01483518610236	5.94873490231802e-05	0.00247980387605349	RANBP2	5903	RAN binding protein 2	ENSG00000153201
393	34.981927927958	2.54538301406264	0.634056913131128	4.01443933714549	5.95872660960115e-05	0.00247980387605349	NID2	22795	nidogen 2	ENSG00000087303
394	7.79087433251921	6.31443393494244	1.57317531474244	4.0138145289778	5.97452986936225e-05	0.00247980387605349	STX11	8676	syntaxin 11	ENSG00000135604
396	12.636229077747	4.580974799175	1.1415497169501	4.01294374756982	5.99662073570646e-05	0.00248042039522404	CTSC	1075	cathepsin C	ENSG00000109861
398	142.058800330346	-1.4074493816388	0.351233242292558	-4.00716450542135	6.14520624434088e-05	0.00252910749453024	IRX3	79191	iroquois homeobox 3	ENSG00000177508
399	294.457680036411	-1.13359376410645	0.283141947663711	-4.00362353038844	6.23796048987056e-05	0.00256084693794686	GADD45B	4616	growth arrest and DNA damage inducible beta	ENSG00000099860
401	35.4397773367605	2.25962909914398	0.565773870304623	3.99387320225192	6.50026345223992e-05	0.00265521983410698	ENTPD1	953	ectonucleoside triphosphate diphosphohydrolase 1	ENSG00000138185
403	373.259286076065	-1.46649406934321	0.368103462196261	-3.98391816418539	6.77882250060444e-05	0.00275526333895535	MYT1L	23040	myelin transcription factor 1 like	ENSG00000186487
404	62.3297035047208	9.31500630927876	2.34431659245365	3.9734421277671	7.08413763668944e-05	0.00287223204180626	LIM2	3982	lens intrinsic membrane protein 2	ENSG00000105370
405	45.3166423139683	6.42494725394907	1.61767904834706	3.97170703330433	7.13594454082471e-05	0.00288609312540022	SMYD1	150572	SET and MYND domain containing 1	ENSG00000115593
406	17.5066980819123	-3.45821998441243	0.871227491045849	-3.96936508541653	7.20643957013103e-05	0.00290231048452428	CLPB	81570	ClpB family mitochondrial disaggregase	ENSG00000162129
407	21.5752195342218	2.84275235626979	0.716203125722604	3.96919847759898	7.21147965324408e-05	0.00290231048452428	S100A13	6284	S100 calcium binding protein A13	ENSG00000189171
408	46.7935966470842	6.47235049114033	1.63171652505816	3.96659002452011	7.2908244803545e-05	0.0029270515928482	DCT	1638	dopachrome tautomerase	ENSG00000080166
409	1008.94581903003	-1.13343524499314	0.285836049731854	-3.96533343522076	7.3293418772006e-05	0.00293532078113804	ABCA1	19	ATP binding cassette subfamily A member 1	ENSG00000165029
410	10.4403160902087	6.73504482978702	1.69888161464695	3.96439915042972	7.35810454576605e-05	0.0029396524990158	POPDC2	64091	popeye domain containing 2	ENSG00000121577
411	12.5673064732192	5.07858616681761	1.28299749792972	3.9583757372969	7.54611830497794e-05	0.00300247455860346	CDH3	1001	cadherin 3	ENSG00000062038
412	718.781107330236	0.974365238898327	0.246164390226509	3.95818923282024	7.55201171028464e-05	0.00300247455860346	INA	9118	internexin neuronal intermediate filament protein alpha	ENSG00000148798
414	8.90410356163343	6.50564158846287	1.64485150835257	3.9551543439801	7.64852577189537e-05	0.00302615584888034	LGALS16	148003	galectin 16	ENSG00000249861
415	36.6174387240012	-2.23359859633512	0.565973643107671	-3.9464710477873	7.93115071553641e-05	0.00313041563181895	GUSB	2990	glucuronidase beta	ENSG00000169919
417	7.34665531426975	6.23367710744097	1.58362900909168	3.93632414640878	8.27391991446267e-05	0.0032500433620839	GRAP2	9402	GRB2 related adaptor protein 2	ENSG00000100351
418	13.6571970179109	6.1345112358355	1.56013638701924	3.93203522901991	8.42297182607582e-05	0.00329782055609334	TGM2	7052	transglutaminase 2	ENSG00000198959
419	7.82439369838282	6.32547730926565	1.6088529685185	3.93166897972685	8.4358169292009e-05	0.00329782055609334	CMKLR1	1240	chemerin chemokine-like receptor 1	ENSG00000174600
420	68.2503000277785	-1.80316696548102	0.458835299893121	-3.92987846815848	8.49888069560751e-05	0.00331456347128693	MAST1	22983	microtubule associated serine/threonine kinase 1	ENSG00000105613
421	9.86525506223813	6.65282726749284	1.69442845455689	3.92629576634006	8.62640727937949e-05	0.00335630763031439	KLHL31	401265	kelch like family member 31	ENSG00000124743
422	529.272194174	-1.01997190290539	0.259883443795852	-3.92472828591042	8.68276857991393e-05	0.00335871175114644	ATN1	1822	atrophin 1	ENSG00000111676
425	1654.00252502964	-1.01382143806329	0.25839985029146	-3.92345985076908	8.72863172785762e-05	0.00336411735770136	EP300	2033	E1A binding protein p300	ENSG00000100393
426	14.5647539560137	4.66824051539146	1.19027541485324	3.92198348141724	8.78230143435089e-05	0.00337685674870112	HAND2	9464	heart and neural crest derivatives expressed 2	ENSG00000164107
427	13.7476509549069	4.06991636350867	1.03858895046359	3.91869792345856	8.90286069862028e-05	0.00341519574340516	MPEG1	219972	macrophage expressed 1	ENSG00000197629
428	42.9197056717582	1.92705962440177	0.492198973317016	3.91520447800811	9.03276220699358e-05	0.00345693095678866	FKBP9	11328	FKBP prolyl isomerase 9	ENSG00000122642
429	624.544109593329	-1.33662591545814	0.341539908898393	-3.91352776244893	9.09574374173009e-05	0.00347292033775149	HDGFL2	84717	HDGF like 2	ENSG00000167674
430	3963.11059165768	-0.952410297192136	0.243425511716333	-3.91253279279122	9.13331309662997e-05	0.00347915508192555	SSBP4	170463	single stranded DNA binding protein 4	ENSG00000130511
431	488.446376374066	0.937555307199908	0.239729953987994	3.91088093750213	9.19600984039648e-05	0.00349491046834557	GPR75	10936	G protein-coupled receptor 75	ENSG00000119737
432	23.8020879582061	2.77079542576197	0.710480103624291	3.89989165302115	9.62357445716332e-05	0.00364893864834109	COL12A1	1303	collagen type XII alpha 1 chain	ENSG00000111799
433	21.4283759255218	2.80369436870969	0.719386692048975	3.89733977525236	9.72551249840609e-05	0.00367513014098083	HACD1	9200	3-hydroxyacyl-CoA dehydratase 1	ENSG00000165996
434	182.811864387557	-1.09415173091047	0.280764765765932	-3.89704074129675	9.73752430516289e-05	0.00367513014098083	NAV3	89795	neuron navigator 3	ENSG00000067798
436	1599.0651711656	-1.20806024276125	0.310236912472679	-3.89399260433795	9.86076571292822e-05	0.0037045720728845	PRRC2B	84726	proline rich coiled-coil 2B	ENSG00000288701
437	114.209029968486	-1.61687964549942	0.415341415815498	-3.89289289228423	9.90558932181979e-05	0.00371289595174847	PDZD4	57595	PDZ domain containing 4	ENSG00000067840
439	165.121755033831	-1.13979188821777	0.293534443046384	-3.88299198005074	0.000103178972517047	0.00384982134357457	PYCR1	5831	pyrroline-5-carboxylate reductase 1	ENSG00000183010
441	71.8884842261269	-1.63505374336644	0.421891993914959	-3.8755268337612	0.000106394253661937	0.00395178656458625	PDZD2	23037	PDZ domain containing 2	ENSG00000133401
443	561.015349183119	-0.959698991793493	0.247848999741977	-3.87211161954491	0.000107896517584507	0.00398949200459194	FRMPD1	22844	FERM and PDZ domain containing 1	ENSG00000070601
444	13.4206574908458	6.11844187310861	1.58087383148052	3.87029107021055	0.000108705485695224	0.0040103510263238	FITM1	161247	fat storage inducing transmembrane protein 1	ENSG00000139914
445	11.7780136909523	5.9181045915982	1.52964685991383	3.86893520765414	0.000109311682793581	0.00401740309954002	CHRNE	1145	cholinergic receptor nicotinic epsilon subunit	ENSG00000108556
446	56.5087885756432	-1.71231284877257	0.442599129107132	-3.86876687314517	0.000109387166202372	0.00401740309954002	FAM184A	79632	family with sequence similarity 184 member A	ENSG00000111879
447	556.720635944266	-1.03631471661184	0.267959022290282	-3.86743729602504	0.000109985096568303	0.00403032635746936	CHAF1A	10036	chromatin assembly factor 1 subunit A	ENSG00000167670
449	289.490777824237	1.24634616151026	0.322627043361008	3.86311745142717	0.000111949148411901	0.00408402461244309	FDPS	2224	farnesyl diphosphate synthase	ENSG00000160752
450	140.606963185645	1.29024265929838	0.334135678289009	3.86143337312933	0.000112723753688962	0.00410314463427823	GAS1	2619	growth arrest specific 1	ENSG00000180447
451	8.031698079656	6.35588451748677	1.64950962274958	3.85319638626424	0.000116585805989356	0.00423431375189722	IL3RA	3563	interleukin 3 receptor subunit alpha	ENSG00000185291
452	605.415655916575	-1.06718200104943	0.277256507249298	-3.84907828363379	0.000118563115018367	0.00429660138053284	KIF5B	3799	kinesin family member 5B	ENSG00000170759
454	2099.68180482011	-1.03428686494883	0.269227671639404	-3.84168112679785	0.0001221945160592	0.00440869201112269	ARID1A	8289	AT-rich interaction domain 1A	ENSG00000117713
456	16.7052052060419	3.49933369721638	0.91176986099689	3.83795719392431	0.000124062101913366	0.00445644129241433	CORO1A	11151	coronin 1A	ENSG00000102879
459	104.866936817878	1.26890100545962	0.330907766189202	3.834606301546	0.000125765573386324	0.00448085364193429	TAC1	6863	tachykinin precursor 1	ENSG00000006128
460	21.0114702428298	-2.67829488247942	0.698478724539606	-3.83446880825867	0.000125835938662379	0.00448085364193429	AADAT	51166	aminoadipate aminotransferase	ENSG00000109576
461	200.994979889783	-1.16388580857329	0.303623505747807	-3.83331918161838	0.000126425739906938	0.00449209028129209	CIPC	85457	CLOCK interacting pacemaker	ENSG00000198894
464	6.82163424064402	6.1211722684439	1.59879602531826	3.82861363895712	0.0001288671257073	0.0045492317221672	DHRS7C	201140	dehydrogenase/reductase 7C	ENSG00000184544
465	48.7333609376873	2.41248622591705	0.632128286293009	3.81645036020235	0.000135385297020397	0.00476456928589978	NEB	4703	nebulin	ENSG00000183091
466	139.735245640598	-1.53508889448338	0.402260897703606	-3.8161524106538	0.000135548796534145	0.00476456928589978	DMWD	1762	DM1 locus, WD repeat containing	ENSG00000185800
469	53.9465994987264	1.78652277616125	0.468891070135946	3.81010194040011	0.000138909502792321	0.00485146621692584	IER3	8870	immediate early response 3	ENSG00000137331
471	16.3872286071147	3.89278893973151	1.02263078474584	3.80664165190274	0.000140866624271737	0.00489842382624973	PLVAP	83483	plasmalemma vesicle associated protein	ENSG00000130300
472	150.477211467814	6.02109539929209	1.58194172693065	3.80614234822321	0.000141151162758844	0.00489842382624973	CRYBA2	1412	crystallin beta A2	ENSG00000163499
473	12.6239521674335	4.54043943789203	1.19404664491544	3.80256454572057	0.00014320593975316	0.00495922472126165	ECRG4	84417	ECRG4 augurin precursor	ENSG00000119147
474	877.270416505444	-1.14311487236073	0.301150142268987	-3.79583042447876	0.000147150059781133	0.00508505902787966	SMG7	9887	SMG7 nonsense mediated mRNA decay factor	ENSG00000116698
479	22.6719373756709	4.0250766392876	1.0624652221683	3.78843142844068	0.000151601422533737	0.00518419895846058	FHL2	2274	four and a half LIM domains 2	ENSG00000115641
480	7.34362856964153	6.23440975027074	1.64678659608849	3.78580306949238	0.000153212976509016	0.00521939476379466	LYG1	129530	lysozyme g1	ENSG00000144214
481	6.46417464539873	6.0468164146039	1.59727242985281	3.78571388423772	0.00015326794147651	0.00521939476379466	MYOT	9499	myotilin	ENSG00000120729
483	28.2962221041835	2.33734181554129	0.618098401615483	3.7815043841439	0.000155883476345961	0.00528648311086303	SLC3A2	6520	solute carrier family 3 member 2	ENSG00000168003
484	23.5389227669304	2.67487980939575	0.707602113056657	3.78020325270223	0.000156700384418874	0.00530320722475444	RYR3	6263	ryanodine receptor 3	ENSG00000198838
488	27.9325057239384	2.2531794138034	0.596918954315149	3.77468230404661	0.00016021170959731	0.0053775979573851	PDCD6	10016	programmed cell death 6	ENSG00000249915
489	42.659914338544	-2.03028520111164	0.538032660910144	-3.77353523051405	0.000160950478667461	0.00538345270003502	DHX33	56919	DEAH-box helicase 33	ENSG00000005100
490	137.056273281246	1.20267227163751	0.318724511387877	3.77339121613366	0.000161043456838654	0.00538345270003502	FLOT1	10211	flotillin 1	ENSG00000137312
491	89.8829227331745	1.983218248782	0.525791143348384	3.77187458151599	0.000162025695968487	0.00540525641540493	CXCL12	6387	C-X-C motif chemokine ligand 12	ENSG00000107562
493	2838.74904925333	-0.987545225371926	0.262326975229349	-3.76455842754459	0.000166843654647957	0.00554340580757308	RERE	473	arginine-glutamic acid dipeptide repeats	ENSG00000142599
494	245.733702136684	-1.14281129626781	0.303794216741539	-3.76179411354656	0.0001686988922913	0.0055937001128168	TSC1	7248	TSC complex subunit 1	ENSG00000165699
496	209.004935357518	-1.04532303088814	0.277999647075318	-3.76015956093978	0.000169805015322225	0.00560537237892442	PARD3	56288	par-3 family cell polarity regulator	ENSG00000148498
497	79.2295873697997	2.2314276035968	0.593502926496426	3.75975838361807	0.000170077537993006	0.00560537237892442	FABP5	2171	fatty acid binding protein 5	ENSG00000164687
498	285.49451314249	-1.20717925758037	0.321239104759633	-3.7578838930075	0.000171356353956977	0.00563617887111502	RBM15B	29890	RNA binding motif protein 15B	ENSG00000259956
499	1253.56433369831	0.786512985256913	0.209456890015731	3.75501128274101	0.000173333669841111	0.00568158189219025	MAP1LC3B2	643246	microtubule associated protein 1 light chain 3 beta 2	ENSG00000258102
500	243.300417817041	-1.44270645406221	0.384224605315509	-3.75485180829979	0.000173444067855789	0.00568158189219025	TBX2	6909	T-box transcription factor 2	ENSG00000121068
502	26.726663027437	2.34324898354109	0.624221956287018	3.7538714554021	0.000174124182532326	0.00568158189219025	PDLIM1	9124	PDZ and LIM domain 1	ENSG00000107438
503	579.011718053596	-1.17390835501307	0.312787232712798	-3.7530571335402	0.000174691020152546	0.00568362817145841	SPTBN1	6711	spectrin beta, non-erythrocytic 1	ENSG00000115306
504	20.3839619227186	2.87804744635575	0.766909770057025	3.75278495427402	0.000174880866814105	0.00568362817145841	TRAM2	9697	translocation associated membrane protein 2	ENSG00000065308
505	122.479863599425	-1.6907837831578	0.450783559492919	-3.75076629915196	0.000176294958601144	0.00569980239719118	ACVR1B	91	activin A receptor type 1B	ENSG00000135503
506	1106.30999859085	-0.90281569788494	0.240715005627747	-3.75055844786467	0.000176441169879672	0.00569980239719118	ASH1L	55870	ASH1 like histone lysine methyltransferase	ENSG00000116539
507	15.1139173876886	3.5305308647084	0.941367971583164	3.750425945309	0.000176534437221346	0.00569980239719118	ANXA2	302	annexin A2	ENSG00000182718
508	23.9324664713217	2.81193252467057	0.749830482890094	3.75009097233878	0.000176770428435477	0.00569980239719118	CD34	947	CD34 molecule	ENSG00000174059
509	19.6022606031362	2.6738726847076	0.713333164312007	3.7484205396317	0.000177951696841355	0.00570792701390949	NID1	4811	nidogen 1	ENSG00000116962
510	964.524612989196	-1.17836337066559	0.314369632759973	-3.74833714160073	0.00017801086696009	0.00570792701390949	SPEN	23013	spen family transcriptional repressor	ENSG00000065526
512	64.3379158842615	-1.70627426322115	0.455808181939302	-3.74340420121807	0.000181543836802748	0.0058079844664629	ZNF212	7988	zinc finger protein 212	ENSG00000170260
514	55.4931157803495	-1.73699061255302	0.464192394301717	-3.74196267296875	0.00018258864072386	0.00581868080750355	FHOD3	80206	formin homology 2 domain containing 3	ENSG00000134775
517	208.100485816228	-1.04011103471637	0.278234972164094	-3.73824694511423	0.000185307884964676	0.00586694322543767	CACTIN	58509	cactin, spliceosome C complex subunit	ENSG00000105298
519	118.123248314985	1.55226434519746	0.415521037389232	3.73570578989338	0.000187189423887692	0.00590782806027052	LPL	4023	lipoprotein lipase	ENSG00000175445
520	441.545621146903	-0.91484704635894	0.245266575031815	-3.73001109605036	0.000191471338129186	0.00603134715106935	NPAS3	64067	neuronal PAS domain protein 3	ENSG00000151322
521	63.7528967616859	-1.61104648637291	0.432358923928518	-3.72617840689986	0.000194404829383375	0.00611199828272491	KIF21A	55605	kinesin family member 21A	ENSG00000139116
522	369.258430017928	0.932959420721213	0.250425000260682	3.72550432165336	0.000194925112862795	0.0061166156105222	AIG1	51390	androgen induced 1	ENSG00000146416
523	82.3560752557835	1.90789011613344	0.512501917240772	3.72269849526654	0.000197104841967299	0.00617318797595478	RELB	5971	RELB proto-oncogene, NF-kB subunit	ENSG00000104856
524	57.648200023578	-1.50840508572359	0.405301734714121	-3.72168425774821	0.000197898380858776	0.00618621274516555	NEK4	6787	NIMA related kinase 4	ENSG00000114904
525	344.633980091818	1.16853424830572	0.314120486930258	3.72001921850185	0.000199207618842411	0.00621527770788321	ASPHD2	57168	aspartate beta-hydroxylase domain containing 2	ENSG00000128203
526	11.8496147797736	4.89832674289955	1.31773101347446	3.71724327105587	0.000201408484995381	0.00627199806886756	TXLNB	167838	taxilin beta	ENSG00000164440
528	13.9542013712189	4.09904734667452	1.10465323318571	3.71070959060453	0.000206679097730806	0.00640260995388357	HTRA1	5654	HtrA serine peptidase 1	ENSG00000166033
529	33.6411288935714	2.74051856204195	0.738566455901834	3.71059170118363	0.000206775376410526	0.00640260995388357	SERPINE1	5054	serpin family E member 1	ENSG00000106366
530	154.042165963116	1.17786868258918	0.317510619316254	3.70969854528226	0.000207506174404953	0.00640574214186777	BZW1	9689	basic leucine zipper and W2 domains 1	ENSG00000082153
531	52.2713892036308	1.74447613926893	0.470270991456915	3.70951253842914	0.000207658673829779	0.00640574214186777	PALD1	27143	phosphatase domain containing paladin 1	ENSG00000107719
532	116.312616802871	-1.79501439796146	0.484064026393928	-3.70821688885572	0.000208723847926591	0.00641402139052342	CEP250	11190	centrosomal protein 250	ENSG00000126001
534	24.1183796334212	2.70479313572773	0.729496529257768	3.70775326166356	0.000209106248295332	0.00641402139052342	MMP9	4318	matrix metallopeptidase 9	ENSG00000100985
535	90.8893144357617	1.56610387085251	0.422439599385522	3.70728471746152	0.000209493372645301	0.00641402139052342	EYA2	2139	EYA transcriptional coactivator and phosphatase 2	ENSG00000064655
537	21.0458069991773	2.67678945859179	0.723454924888914	3.7000086204442	0.000215592143482333	0.00657616258890243	SERINC2	347735	serine incorporator 2	ENSG00000168528
539	350.793628229832	0.923503664722823	0.249891299150778	3.69562152768514	0.000219349526446956	0.00666594664786853	SLC40A1	30061	solute carrier family 40 member 1	ENSG00000138449
540	1895.27938207758	-1.11256858902909	0.301143135493081	-3.69448430962043	0.000220333497852542	0.00667124848998244	RORB	6096	RAR related orphan receptor B	ENSG00000198963
541	1190.43858333616	-0.789134868471606	0.213612688871567	-3.69423217618907	0.000220552215361402	0.00667124848998244	CSPG5	10675	chondroitin sulfate proteoglycan 5	ENSG00000114646
542	18.784936069414	3.58344621379323	0.970069656427146	3.69400917764131	0.000220745829155707	0.00667124848998244	PKP3	11187	plakophilin 3	ENSG00000184363
543	8.73357977587792	5.49449951011358	1.48794973192355	3.69266474009883	0.000221916493816941	0.00669427655381491	ACSS1	84532	acyl-CoA synthetase short chain family member 1	ENSG00000154930
544	137.856361743888	-1.51167819053861	0.409580912007052	-3.69079257900716	0.000223556383462671	0.00673134845793851	RASSF5	83593	Ras association domain family member 5	ENSG00000266094
546	959.034543030218	-1.29612175602681	0.351271623474807	-3.6897992021259	0.000224431128707547	0.0067329338612264	DSCAM	1826	DS cell adhesion molecule	ENSG00000171587
547	162.632296744321	1.28817231946257	0.349422672536373	3.68657337004506	0.000227293931884884	0.00680635211019086	TUBB2A	7280	tubulin beta 2A class IIa	ENSG00000137267
549	116.346989131669	1.26194689540866	0.342586313244345	3.68358818382972	0.000229973673987722	0.0068615096173386	ALDOB	229	aldolase, fructose-bisphosphate B	ENSG00000136872
550	28.9914780358679	3.3063488617609	0.897905323668507	3.68229118884426	0.000231147176033288	0.00687303176711643	NAA40	79829	N-alpha-acetyltransferase 40, NatD catalytic subunit	ENSG00000110583
551	8.82374470038818	5.50841862213837	1.49602567383088	3.68203481965183	0.000231379799315208	0.00687303176711643	CD53	963	CD53 molecule	ENSG00000143119
553	824.439584487702	-1.06127699886508	0.28848522678161	-3.67879149551214	0.000234341748892833	0.00694126192923074	RNF40	9810	ring finger protein 40	ENSG00000103549
555	77.2509086742121	-1.73358807082407	0.472064957636704	-3.67235068559827	0.000240329574987399	0.00709297015908755	TULP1	7287	TUB like protein 1	ENSG00000112041
557	616.549005116306	-1.07105195548886	0.291933875679984	-3.66881696409547	0.000243675453100319	0.00715946060152492	KTN1	3895	kinectin 1	ENSG00000126777
558	394.399736628123	-1.04439308173853	0.284711553128832	-3.66824974350777	0.000244216574623732	0.00715946060152492	KMT2E	55904	lysine methyltransferase 2E (inactive)	ENSG00000005483
560	13.516838313578	4.02356503265367	1.09739861077719	3.66645719535233	0.000245934063067113	0.00719357134471305	DLX4	1748	distal-less homeobox 4	ENSG00000108813
561	622.603255515189	-1.06129767667015	0.289511315959696	-3.66582450551915	0.000246542960645333	0.00719852708622203	AP3B2	8120	adaptor related protein complex 3 subunit beta 2	ENSG00000103723
563	12.9651743862142	4.1699335660149	1.13944532570492	3.65961707152134	0.000252592424674065	0.00734895899851009	AGER	177	advanced glycosylation end-product specific receptor	ENSG00000204305
564	68.3150474681346	1.51014920811541	0.412879790359991	3.65760021046006	0.000254587735427432	0.00739387784805203	MRAP2	112609	melanocortin 2 receptor accessory protein 2	ENSG00000135324
565	292.974798486661	-1.18727924904244	0.324790928283373	-3.65551850637454	0.000256662691159121	0.00744094669236532	NAV1	89796	neuron navigator 1	ENSG00000134369
567	313.541807709066	-1.09174698110718	0.299102534435837	-3.65007599539875	0.000262162733622029	0.00757359008241418	RLF	6018	RLF zinc finger	ENSG00000117000
568	2017.74246072483	-0.885894627669292	0.242756126462251	-3.6493193419242	0.000262936076927611	0.00757383481672531	LHX2	9355	LIM homeobox 2	ENSG00000106689
569	12.1025966243162	3.83814768938594	1.05178845740836	3.64916315857208	0.000263095971350226	0.00757383481672531	LXN	56925	latexin	ENSG00000079257
570	228.597886689637	1.10267574228423	0.302275493925343	3.64791643531833	0.000264375590009604	0.00759731958659178	CD63	967	CD63 molecule	ENSG00000135404
572	11.0584931421056	3.92260981950702	1.07633980927672	3.64439723003736	0.000268019202522542	0.0076750953449637	VAMP8	8673	vesicle associated membrane protein 8	ENSG00000118640
574	531.12812998412	-1.13811022915666	0.312899092429931	-3.63730754320268	0.000275502905445689	0.00784990194879507	SRCAP	10847	Snf2 related CREBBP activator protein	ENSG00000080603
576	17.0191643994015	2.83934690353632	0.781484776711335	3.63327218667642	0.000279849534739115	0.00795822114414357	SNAP23	8773	synaptosome associated protein 23	ENSG00000092531
578	22.4440491924272	2.63279837450508	0.725374292484734	3.62957221090171	0.00028389130814436	0.00804522426886611	NOTCH2	4853	notch receptor 2	ENSG00000134250
579	116.873831132744	1.23327650793021	0.340042004505161	3.62683577790606	0.000286915642001971	0.00810763468532455	FSTL1	11167	follistatin like 1	ENSG00000163430
580	413.198615841917	-1.24191911436503	0.342463450844467	-3.62642819635973	0.00028736867965974	0.00810763468532455	INCENP	3619	inner centromere protein	ENSG00000149503
581	1130.4700459139	-1.06823216035349	0.294583995362835	-3.62623963680635	0.000287578495248691	0.00810763468532455	SON	6651	SON DNA and RNA binding protein	ENSG00000159140
582	563.477808728166	-0.831449195951919	0.22937813923615	-3.62479702172456	0.000289188489964897	0.00813901626396051	WAPL	23063	WAPL cohesin release factor	ENSG00000062650
583	10207.4977008474	-1.02729678796326	0.28383659910455	-3.61932460860996	0.000295372929889917	0.00829881405076644	ZFHX4	79776	zinc finger homeobox 4	ENSG00000091656
585	988.422939020776	-0.945586009351643	0.261340024243739	-3.61822117407374	0.000296634848843694	0.00830421517565468	CHD9	80205	chromodomain helicase DNA binding protein 9	ENSG00000177200
587	11.9489147040281	3.76302452100887	1.04100866407979	3.61478693775834	0.000300594728541389	0.00838104172648339	AMPD1	270	adenosine monophosphate deaminase 1	ENSG00000116748
588	35.9861549978544	1.93606051383086	0.535628239136321	3.6145601974845	0.000300857908130173	0.00838104172648339	ASAH1	427	N-acylsphingosine amidohydrolase 1	ENSG00000104763
589	12.4874912256582	4.37991348514111	1.21212038167446	3.61343110087017	0.00030217167718534	0.00840334817028162	RAC2	5880	Rac family small GTPase 2	ENSG00000128340
590	627.318944277326	-1.01292915325991	0.280728712712343	-3.6082135791284	0.000308312637434001	0.0085595949172355	MYH10	4628	myosin heavy chain 10	ENSG00000133026
591	233.51427196843	-0.9627064113226	0.267080471712521	-3.60455560509431	0.000312687500230453	0.00866636421958516	PLEKHA5	54477	pleckstrin homology domain containing A5	ENSG00000052126
592	1396.400182127	0.82120408637542	0.227905372021573	3.60326779088686	0.000314241483303988	0.00869472212249885	GRINA	2907	glutamate ionotropic receptor NMDA type subunit associated protein 1	ENSG00000178719
593	277.094562466061	-1.16047160697454	0.322106867691637	-3.60275338210268	0.000314864229885374	0.00869726152701928	NOLC1	9221	nucleolar and coiled-body phosphoprotein 1	ENSG00000166197
594	196.858712351275	-1.16989427055972	0.32479073333415	-3.60199399333267	0.000315785662806062	0.00870802888343989	CCSER2	54462	coiled-coil serine rich protein 2	ENSG00000107771
595	17.0866893499533	2.97884285494103	0.827202176203906	3.60110616320084	0.00031686614561776	0.00872313859700656	SESN3	143686	sestrin 3	ENSG00000149212
597	22.6608820978681	3.14026060603133	0.873088493607808	3.59672659647023	0.000322246873846042	0.00884154739296175	COL9A1	1297	collagen type IX alpha 1 chain	ENSG00000112280
599	561.678100568017	-0.934627536188396	0.25997246739968	-3.59510199497975	0.000324264512766164	0.00886719986495788	PPP1R12A	4659	protein phosphatase 1 regulatory subunit 12A	ENSG00000058272
600	276.341203146906	-1.4614233811047	0.40661638338047	-3.59410845415259	0.000325504239442304	0.00888301732698896	GOLGB1	2804	golgin B1	ENSG00000173230
601	21.1674587466251	-2.32113774997011	0.645949020313769	-3.59337606680264	0.00032642094104735	0.00888301732698896	PCDH20	64881	protocadherin 20	ENSG00000280165
602	26.4327261493857	3.33194021174509	0.927255134254034	3.59333703169582	0.000326469867573099	0.00888301732698896	MIP	4284	major intrinsic protein of lens fiber	ENSG00000135517
603	590.882930782604	-0.903694026102999	0.251668217594091	-3.59081506096469	0.000329645486501875	0.0089545490363196	PROX1	5629	prospero homeobox 1	ENSG00000117707
604	26.0588737022685	2.94736701654949	0.821141854530645	3.58935182793011	0.000331501189896499	0.00897679005093766	MYH9	4627	myosin heavy chain 9	ENSG00000100345
605	25.8945839995911	2.73409661709288	0.761749574746752	3.58923287617435	0.000331652475904228	0.00897679005093766	AIMP1	9255	aminoacyl tRNA synthetase complex interacting multifunctional protein 1	ENSG00000164022
606	315.631479134986	-0.91205038416797	0.254132687703049	-3.58887474260569	0.000332108349869855	0.00897679005093766	DAAM1	23002	dishevelled associated activator of morphogenesis 1	ENSG00000100592
608	110.39349632649	-1.24599138224616	0.347652303698383	-3.58401589459094	0.000338351481744728	0.00910762258315942	GNAS	2778	GNAS complex locus	ENSG00000087460
609	33.1771685997756	1.97764539002767	0.551827430378268	3.58381131701269	0.000338616737066184	0.00910762258315942	CHST13	166012	carbohydrate sulfotransferase 13	ENSG00000180767
610	2308.00928579557	1.14221257503063	0.318765347692588	3.58323946846367	0.000339359228363162	0.00911262977145671	FOS	2353	Fos proto-oncogene, AP-1 transcription factor subunit	ENSG00000170345
611	155.822012039617	1.14114336739106	0.318816169224926	3.57931459425441	0.000344496557037056	0.00923543961418491	METRN	79006	meteorin, glial cell differentiation regulator	ENSG00000103260
612	252.095164942943	0.920464450875546	0.257260027353806	3.57795363836156	0.000346294855795091	0.00925996326546919	JKAMP	51528	JNK1/MAPK8 associated membrane protein	ENSG00000050130
614	725.362758758578	-0.902025653524691	0.252214143481407	-3.57642771762793	0.000348321571259906	0.00929235722677079	RNF20	56254	ring finger protein 20	ENSG00000155827
616	302.744607551304	0.872496424342365	0.244323066660643	3.57107675614695	0.00035551668181532	0.00945351176645283	ERGIC3	51614	ERGIC and golgi 3	ENSG00000125991
618	37.9642302848959	-2.3533135315966	0.660141599039122	-3.56486174333203	0.000364048037744157	0.00964615307438668	ABHD13	84945	abhydrolase domain containing 13	ENSG00000139826
619	1287.63737484313	-1.00327978842678	0.281463106376003	-3.5645161504276	0.000364528006901426	0.00964615307438668	CREBBP	1387	CREB binding protein	ENSG00000005339
624	402.755550454753	-3.13411560066961	0.882160058231116	-3.5527743196105	0.000381191340699274	0.0100062726933559	RSF1	51773	remodeling and spacing factor 1	ENSG00000048649
625	18.0325994252749	3.02891149358495	0.853157736775982	3.55023621426792	0.000384885636991164	0.010078020323774	ATP1A2	477	ATPase Na+/K+ transporting subunit alpha 2	ENSG00000018625
626	66.8861665179803	-1.83195749601474	0.516036810804275	-3.5500519685011	0.00038515511127488	0.010078020323774	MID1	4281	midline 1	ENSG00000101871
627	12.5361384258038	3.51027252811349	0.989059787585558	3.54910044081621	0.000386549606147147	0.0100900837890048	COLEC12	81035	collectin subfamily member 12	ENSG00000158270
628	301.781657289118	-1.51346175531709	0.42645973973797	-3.54889715087058	0.000386848145268315	0.0100900837890048	PHF3	23469	PHD finger protein 3	ENSG00000118482
630	5.64721768074344	5.85311754564057	1.65666028392268	3.53308255316015	0.000410744191549843	0.0106793489802959	ICAM3	3385	intercellular adhesion molecule 3	ENSG00000076662
631	11.6063797862469	3.77306729578744	1.06872633500962	3.53043353774329	0.000414879235119947	0.0107697652476462	CLIC2	1193	chloride intracellular channel 2	ENSG00000155962
635	5.71910955000778	5.86715633865576	1.66448252897496	3.52491314058365	0.000423621669388012	0.0109274377079931	AQP4	361	aquaporin 4	ENSG00000171885
636	115.557772358359	-1.24905811949126	0.354463306491093	-3.52380090299316	0.000425403768845974	0.0109390282429921	GOLGA3	2802	golgin A3	ENSG00000090615
637	723.68706961934	0.936074561507929	0.265668314083049	3.52347085401878	0.000425933940127311	0.0109390282429921	PGK2	5232	phosphoglycerate kinase 2	ENSG00000170950
638	17.464780310552	2.94535036047604	0.835943751823526	3.52338342627846	0.000426074482236201	0.0109390282429921	GLUD2	2747	glutamate dehydrogenase 2	ENSG00000182890
640	17.335192706075	2.87256758421299	0.815708804064856	3.52156010809048	0.000429015394575102	0.0109801127549065	OCLN	100506658	occludin	ENSG00000197822
642	612.189282387297	-0.894936046051723	0.254356859841853	-3.51842701080738	0.000434113216211851	0.0110703046884066	CBFA2T2	9139	CBFA2/RUNX1 partner transcriptional co-repressor 2	ENSG00000078699
643	4092.27349968384	-0.699284380953622	0.198764808862791	-3.51814984229097	0.000434566905656011	0.0110703046884066	LEF1	51176	lymphoid enhancer binding factor 1	ENSG00000138795
644	2465.66745514024	-0.905398762642304	0.257541596878765	-3.51554379414875	0.000438854373549311	0.011162165588102	APC2	10297	APC regulator of WNT signaling pathway 2	ENSG00000115266
645	138.908544693022	-1.29386885258516	0.36822895867906	-3.51376181065886	0.000441808787574567	0.0112159353558426	CEP120	153241	centrosomal protein 120	ENSG00000168944
648	35.9698376597513	2.91965257178712	0.831592288104643	3.51091828718321	0.000446561642049417	0.0112880859518047	CAVIN3	112464	caveolae associated protein 3	ENSG00000170955
649	278.060764162787	-1.26049202849691	0.359108898268651	-3.51005512415325	0.000448013804989088	0.0113073437992623	DYNC1H1	1778	dynein cytoplasmic 1 heavy chain 1	ENSG00000197102
651	269.122592702188	-2.71658540588335	0.774239507097644	-3.50871452693868	0.000450277931513245	0.0113295737606558	DCTN4	51164	dynactin subunit 4	ENSG00000132912
653	492.84792829046	-0.820088155706786	0.234074955334362	-3.50352798117739	0.000459138415407927	0.0115171320740916	DAB1	1600	DAB adaptor protein 1	ENSG00000173406
655	151.931474838215	-1.13345517455124	0.323777427396975	-3.50072327050009	0.000463997383347818	0.0116034765484538	BMAL2	56938	basic helix-loop-helix ARNT like 2	ENSG00000029153
656	212.243619603735	5.05425638781918	1.44430508695358	3.4994381959008	0.000466239676120463	0.0116106775313716	MYL10	93408	myosin light chain 10	ENSG00000106436
657	16.9575351635863	2.60118191668585	0.743314707920206	3.49943555397142	0.000466244296349061	0.0116106775313716	MYD88	4615	MYD88 innate immune signal transduction adaptor	ENSG00000172936
658	117.299504427867	-1.2819964902898	0.366353819415184	-3.49933977032442	0.000466411832456807	0.0116106775313716	SNAPC4	6621	small nuclear RNA activating complex polypeptide 4	ENSG00000165684
659	914.439354180754	-1.06086398687585	0.30323915894108	-3.49843994614819	0.000467988468185243	0.0116322475096727	RBPJ	3516	recombination signal binding protein for immunoglobulin kappa J region	ENSG00000168214
661	929.732132203215	-0.859861975531443	0.246036168545522	-3.49486004685668	0.000474310394708225	0.0117537129581251	VEZF1	7716	vascular endothelial zinc finger 1	ENSG00000136451
662	2184.82929667474	-0.784293547860331	0.224460367437947	-3.49412930582123	0.000475610599145621	0.0117611032421646	FBRSL1	57666	fibrosin like 1	ENSG00000112787
663	844.33499144487	-0.972226841257978	0.278265205149319	-3.49388577251789	0.000476044655039997	0.0117611032421646	RBM25	58517	RNA binding motif protein 25	ENSG00000119707
664	1810.81441118871	-0.825553755109297	0.236427561444433	-3.49178306482396	0.000479807765042173	0.0118352934175025	HNRNPR	10236	heterogeneous nuclear ribonucleoprotein R	ENSG00000125944
665	38.421172174066	2.1232591494593	0.60813940735062	3.49140201045243	0.000480492681479802	0.0118352934175025	GATM	2628	glycine amidinotransferase	ENSG00000171766
666	8084.21211080587	-1.00954302381392	0.289557754869146	-3.48649969423247	0.000489385943206738	0.012036248873463	ZFHX3	463	zinc finger homeobox 3	ENSG00000140836
667	90.5452249080943	-1.28835283503872	0.369748092769159	-3.48440697932974	0.000493228875521242	0.0121125771829654	ZNF385B	151126	zinc finger protein 385B	ENSG00000144331
670	9.76077883773525	4.81142449065008	1.38292656209866	3.47916123857547	0.000502985854788239	0.0122968780618379	BARX1	56033	BARX homeobox 1	ENSG00000131668
672	6025.20976710686	-0.68080285437419	0.196138923769517	-3.47102370753396	0.0005184782219437	0.0126379066598777	TOX	9760	thymocyte selection associated high mobility group box	ENSG00000198846
673	58.0947397758777	2.13430742650254	0.615069831333898	3.47002456920034	0.000520410758562863	0.0126529075152199	SERPINH1	871	serpin family H member 1	ENSG00000149257
674	1464.63796359596	-0.902839500568482	0.260191266027767	-3.46990702013854	0.000520638563202578	0.0126529075152199	CEP170	9859	centrosomal protein 170	ENSG00000143702
677	73.7497760328534	-1.38939629723066	0.400830689317815	-3.46629221329164	0.000527689432246177	0.0127406947657193	METTL16	79066	methyltransferase 16, RNA N6-adenosine	ENSG00000127804
678	224.866024475548	-0.960178836981578	0.277021008482105	-3.46608671393817	0.000528092930489729	0.0127406947657193	NR5A2	2494	nuclear receptor subfamily 5 group A member 2	ENSG00000116833
679	10.961402862507	3.76407531466161	1.0859801266561	3.46606279642683	0.000528139911228533	0.0127406947657193	PBLD	64081	phenazine biosynthesis like protein domain containing	ENSG00000108187
680	9433.43552811608	-0.773411956115066	0.223282947313237	-3.46382007861114	0.000532562587884745	0.0128274901753361	H3-3A	3020	H3.3 histone A	ENSG00000163041
681	245.34998302945	0.966870438538952	0.279164306934147	3.46344577198056	0.000533304078718188	0.0128274901753361	PGRMC1	10857	progesterone receptor membrane component 1	ENSG00000101856
682	848.342175479378	-0.837837905899547	0.241962575585587	-3.46267559713252	0.000534832800318873	0.0128453977554591	PRR18	285800	proline rich 18	ENSG00000176381
683	259.454376057246	0.996647462222915	0.288332499957467	3.45659078449336	0.000547054901391369	0.0131197061270727	CITED1	4435	Cbp/p300 interacting transactivator with Glu/Asp rich carboxy-terminal domain 1	ENSG00000125931
684	17.3936958665086	2.58210121220293	0.748196143855714	3.4511020050123	0.00055830251632279	0.0133698760487826	GNG12	55970	G protein subunit gamma 12	ENSG00000172380
685	147.040256911456	-1.1012217825875	0.319532000491556	-3.44635836439988	0.000568196324247338	0.0135869427608342	PRCC	5546	proline rich mitotic checkpoint control factor	ENSG00000143294
689	279.741659955749	-1.26818535584198	0.369104664793953	-3.43584212502413	0.000590715092450688	0.0140434154054315	ZEB1	6935	zinc finger E-box binding homeobox 1	ENSG00000148516
691	78.5351260495946	4.48096148816039	1.3069023054909	3.42868894586366	0.000606504202308478	0.0143770460691937	COL9A2	1298	collagen type IX alpha 2 chain	ENSG00000049089
692	173.130149225262	1.37240350123141	0.400755760126147	3.42453842909062	0.000615844739866963	0.0145773653743076	SOCS3	9021	suppressor of cytokine signaling 3	ENSG00000184557
693	10.9996944824021	3.83060636074485	1.11872461311142	3.42408338553588	0.000616876895315352	0.0145807266165447	WFDC6	140870	WAP four-disulfide core domain 6	ENSG00000243543
694	1510.29495994859	-1.0912223394356	0.318733127497545	-3.42362385737265	0.000617920856346275	0.01458435681117	OGA	10724	O-GlcNAcase	ENSG00000198408
695	826.812866833769	-1.30846382004172	0.382475694456722	-3.42103783065299	0.000623826540606749	0.0147025593311346	ANHX	647589	anomalous homeobox	ENSG00000227059
696	209.187829597625	-1.08863205925037	0.318270307644438	-3.42046377906718	0.000625144599373425	0.0147124547955987	PTPRK	5796	protein tyrosine phosphatase receptor type K	ENSG00000152894
697	121.050641803105	1.23332295801785	0.360837185463955	3.41794861422631	0.000630950179705474	0.014827781841572	FGFR2	2263	fibroblast growth factor receptor 2	ENSG00000066468
698	299.42900527302	-1.03526875551662	0.303293027422133	-3.4134274840275	0.000641512284682377	0.0150544000330907	SIPA1	6494	signal-induced proliferation-associated 1	ENSG00000213445
699	37.8096232140758	-2.24614952893012	0.658208712392057	-3.41251868387944	0.000643655145118262	0.0150830776495524	DYNLT1	6993	dynein light chain Tctex-type 1	ENSG00000146425
700	605.961882455297	-0.872813287406146	0.255830589929741	-3.41168461381357	0.000645627656483325	0.0151076871617098	ITSN1	6453	intersectin 1	ENSG00000205726
701	744.538245618401	-1.29197917569754	0.378983359952073	-3.40906570637015	0.000651857771675439	0.0152317122682506	ANKHD1	54882	ankyrin repeat and KH domain containing 1	ENSG00000131503
702	2714.25942861959	-0.836580605018355	0.245468244567979	-3.40810114355413	0.000654166423053024	0.0152638832045705	KDM6B	23135	lysine demethylase 6B	ENSG00000132510
703	388.04907576867	-0.916518139536596	0.268991710201935	-3.4072356313455	0.000656244470113781	0.0152905895027934	DACH1	1602	dachshund family transcription factor 1	ENSG00000276644
706	122.613998632398	1.09282323513258	0.321111133243716	3.40325551497821	0.000665879768498111	0.0154491651671375	MCFD2	90411	multiple coagulation factor deficiency 2, ER cargo receptor complex subunit	ENSG00000180398
707	15.6329645321636	3.38870978104323	0.996326617495505	3.40120370322087	0.000670898141669625	0.0155391707986552	SPINT2	10653	serine peptidase inhibitor, Kunitz type 2	ENSG00000167642
708	19.3549329369578	2.91621875360301	0.857504746531586	3.40081937201917	0.000671842049889879	0.0155391707986552	RBP4	5950	retinol binding protein 4	ENSG00000138207
710	32.8708467905717	1.88863819818675	0.555766254094783	3.39825994160605	0.000678159505965984	0.0156096923462547	RRAS2	22800	RAS related 2	ENSG00000133818
711	9.9482030373522	3.86311340189199	1.13681401049731	3.39819299042773	0.000678325500696356	0.0156096923462547	HBEGF	1839	heparin binding EGF like growth factor	ENSG00000113070
712	145.140763493123	-1.13990372638195	0.335451685900573	-3.39811595616726	0.000678516541546604	0.0156096923462547	KIAA1217	56243	KIAA1217	ENSG00000120549
714	13.9638543378389	3.2953292245828	0.970228616783889	3.39644612370448	0.000682669949615365	0.0156612517852937	FLI1	2313	Fli-1 proto-oncogene, ETS transcription factor	ENSG00000151702
715	35.7825164801052	1.75740033769148	0.517609089617209	3.3952269636361	0.000685717304050879	0.0157091600564383	ATIC	471	5-aminoimidazole-4-carboxamide ribonucleotide formyltransferase/IMP cyclohydrolase	ENSG00000138363
716	68.4513278793015	1.74028055483919	0.512877978916889	3.39316684743292	0.000690895423038444	0.0158056802086169	HOXC9	3225	homeobox C9	ENSG00000180806
719	272.634071761034	1.05075053077371	0.310065706161796	3.38879956697119	0.00070199302682007	0.0159709194529431	TPM2	7169	tropomyosin 2	ENSG00000198467
720	9.44533433048252	5.60103957543279	1.65297010161611	3.38846998500255	0.000702837207241348	0.0159709194529431	SLC43A2	124935	solute carrier family 43 member 2	ENSG00000167703
721	7.32354970644104	5.21320152578138	1.53853961970398	3.38840902048686	0.000702993463099631	0.0159709194529431	F13B	2165	coagulation factor XIII B chain	ENSG00000143278
722	1653.1201459196	-0.92009315713869	0.271618088087965	-3.387451710656	0.000705451345233	0.0160045609901891	CUX1	1523	cut like homeobox 1	ENSG00000257923
723	325.882513675063	-0.867680356889681	0.256284002461267	-3.38562043887548	0.000710175377760036	0.0160894504670946	MAZ	4150	MYC associated zinc finger protein	ENSG00000103495
724	387.475685164269	-0.899450205014959	0.265948281878086	-3.38204931674377	0.000719472269364498	0.0162724321925063	GATAD2B	57459	GATA zinc finger domain containing 2B	ENSG00000143614
726	172.742845323042	-1.11410274765112	0.329519843375699	-3.38098833817692	0.000722256081566598	0.0162923023694371	TRIP11	9321	thyroid hormone receptor interactor 11	ENSG00000100815
727	81.062376319188	-1.90250961948949	0.562762025554884	-3.3806645315373	0.000723107681476238	0.0162923023694371	AKAP9	10142	A-kinase anchoring protein 9	ENSG00000127914
728	1904.38284333033	-0.847240783320288	0.250652224531154	-3.38014468016414	0.000724476823200684	0.0162962561829323	TFAP2E	339488	transcription factor AP-2 epsilon	ENSG00000116819
729	111.171459676231	1.21584057347967	0.359740604430151	3.37977019693295	0.000725464598132008	0.0162962561829323	TSPY9	728132	testis specific protein Y-linked 9	ENSG00000238074
730	112.364786014733	1.13679536435418	0.336383131291421	3.37946602729412	0.000726267827444479	0.0162962561829323	SLC18A3	6572	solute carrier family 18 member A3	ENSG00000187714
731	247.906791440874	-1.17078317611476	0.346560312188991	-3.37829559512946	0.000729366332654399	0.0163249278161099	ZNF462	58499	zinc finger protein 462	ENSG00000148143
732	496.443735736546	-0.831658980877988	0.246181830878955	-3.3782305457258	0.00072953889874191	0.0163249278161099	POLDIP3	84271	DNA polymerase delta interacting protein 3	ENSG00000100227
733	5.87834499786452	5.90706475973994	1.75014548618109	3.37518498112375	0.000737660900048338	0.0164841549014895	SSPN	8082	sarcospan	ENSG00000123096
734	27.0423217027989	2.44645722539499	0.724958288763736	3.37461791017923	0.000739182425352279	0.0164956513995509	AQP3	360	aquaporin 3 (Gill blood group)	ENSG00000165272
735	154.829884319107	-1.10316712111476	0.326994785916884	-3.37365355236937	0.000741776618340431	0.0165310217801582	GLI2	2736	GLI family zinc finger 2	ENSG00000074047
736	13.2928053470534	3.46991469394297	1.0287223829694	3.37303314420658	0.000743450028790416	0.0165458036298737	NPR3	4883	natriuretic peptide receptor 3	ENSG00000113389
737	5.72588851247711	5.86659224522295	1.74118509200301	3.3693099442255	0.000753566396031794	0.0167481920854828	SYNPO2	171024	synaptopodin 2	ENSG00000172403
739	11.5965122365983	3.34252847103546	0.992673200519793	3.36719926485898	0.000759357982042348	0.0168094753281361	CLEC4F	165530	C-type lectin domain family 4 member F	ENSG00000152672
740	7.5847066940192	5.27767050987705	1.56738446147719	3.36718312551285	0.000759402426301629	0.0168094753281361	ACSF2	80221	acyl-CoA synthetase family member 2	ENSG00000167107
741	168.569428518217	1.09725826846	0.326180177549675	3.36396367401232	0.000768316552531555	0.0169838395822765	YJU2B	81576	YJU2 splicing factor homolog B	ENSG00000104957
742	673.584185693719	-0.905682720226115	0.269597285385935	-3.35939109672268	0.00078114432420927	0.0172441294212235	ZC3H18	124245	zinc finger CCCH-type containing 18	ENSG00000158545
743	78.4749101446447	1.26986716812298	0.378194642499575	3.35770797737941	0.00078591594705876	0.0173260735230286	FZD7	8324	frizzled class receptor 7	ENSG00000155760
746	149.647371354121	1.50727156111581	0.449324465955958	3.35452813126707	0.000795004692255058	0.0174421733838435	HMGCS1	3157	3-hydroxy-3-methylglutaryl-CoA synthase 1	ENSG00000112972
747	5.50563909200153	5.81083237134536	1.73231356834947	3.3543767580611	0.000795439775197259	0.0174421733838435	TRIM55	84675	tripartite motif containing 55	ENSG00000147573
748	2145.13448413361	-0.969654375464068	0.289132208218419	-3.35367125454097	0.000797470478328848	0.017463324110998	PHC3	80012	polyhomeotic homolog 3	ENSG00000173889
749	32.3069897411161	-2.23548703593273	0.666851993413698	-3.35229864799383	0.000801435146690125	0.0174926626520564	FKBP5	2289	FKBP prolyl isomerase 5	ENSG00000096060
750	905.823062496154	-0.936701917557528	0.279438376125927	-3.35208760709163	0.000802046341977366	0.0174926626520564	RORA	6095	RAR related orphan receptor A	ENSG00000069667
751	9.95186880495825	4.69694281959008	1.40126670695352	3.35192636511122	0.000802513606132539	0.0174926626520564	GPD1	2819	glycerol-3-phosphate dehydrogenase 1	ENSG00000167588
755	13.6655071286568	3.09587337911603	0.92539484962049	3.34546208073847	0.000821455906272348	0.0178217850923723	TNFRSF11A	8792	TNF receptor superfamily member 11a	ENSG00000141655
756	2004.10772011882	0.769866595815055	0.230316375453731	3.34264810436684	0.000829830592543916	0.0179796628384515	GLUL	2752	glutamate-ammonia ligase	ENSG00000135821
757	1670.23429703802	-0.682812843287123	0.204428528303391	-3.34010545863621	0.000837465817726234	0.0181211229780128	ROBO2	6092	roundabout guidance receptor 2	ENSG00000185008
758	1641.30467635164	-0.750809238338407	0.224880849886714	-3.33869797591317	0.000841720268413994	0.0181722793308812	UBR5	51366	ubiquitin protein ligase E3 component n-recognin 5	ENSG00000104517
759	319.341857200045	0.846532879895558	0.253560034002404	3.3385895503056	0.000842048840789916	0.0181722793308812	NELFCD	51497	negative elongation factor complex member C/D	ENSG00000101158
760	19.9386069900029	2.73528729040899	0.819512863989933	3.33769902902047	0.000844751976134709	0.0182066281172191	COL5A2	1290	collagen type V alpha 2 chain	ENSG00000204262
761	1124.12407915925	-0.847842225034116	0.254135623413784	-3.33618016099088	0.000849381005983523	0.0182823401813536	ARID1B	57492	AT-rich interaction domain 1B	ENSG00000049618
762	11.3386746742586	3.47618113733875	1.04210775428156	3.33572140026466	0.000850783782798236	0.0182885017877101	CAP2	10486	cyclase associated actin cytoskeleton regulatory protein 2	ENSG00000112186
763	19.5459278345568	2.3291862673734	0.69906305690446	3.33186862668345	0.000862649684521556	0.0185192684567013	PAPPA	5069	pappalysin 1	ENSG00000182752
764	1204.99807852125	-0.852261440570338	0.255852292706513	-3.33106821734822	0.000865133985340396	0.0185482914658059	GPATCH8	23131	G-patch domain containing 8	ENSG00000186566
765	221.701066653198	0.864369895171577	0.259627312609479	3.32927181845358	0.000870733798069207	0.0185729894448967	GPR19	2842	G protein-coupled receptor 19	ENSG00000183150
766	281.649169876663	-1.07255396889378	0.322162021070384	-3.32923777088999	0.000870840256401103	0.0185729894448967	ERC2	26059	ELKS/RAB6-interacting/CAST family member 2	ENSG00000187672
767	351.653447235552	-0.83629385131864	0.251251242261019	-3.3285162843089	0.000873099006288335	0.0185729894448967	NOL4L	140688	nucleolar protein 4 like	ENSG00000197183
769	1009.74703076208	-0.757702014999287	0.227656684957199	-3.32826604736751	0.000873883688108321	0.0185729894448967	MAMSTR	284358	MEF2 activating motif and SAP domain containing transcriptional regulator	ENSG00000176909
771	488.247962603005	-1.10173293502076	0.331033857257503	-3.32815786321142	0.000874223129549168	0.0185729894448967	MYC	4609	MYC proto-oncogene, bHLH transcription factor	ENSG00000136997
773	5.01076392327617	5.67828404569968	1.70747229748623	3.32554973457511	0.00088244355237886	0.0186991272806801	SH3D21	79729	SH3 domain containing 21	ENSG00000214193
775	456.7723222375	-0.812803073277281	0.244584571896406	-3.32319846249968	0.000889915765017659	0.0188088002980506	MAGI1	9223	membrane associated guanylate kinase, WW and PDZ domain containing 1	ENSG00000151276
776	541.672600767979	-0.787159904733394	0.23726360211939	-3.31765975776301	0.000907749870714888	0.0191329529411807	SGIP1	84251	SH3GL interacting endocytic adaptor 1	ENSG00000118473
777	548.292490684574	-1.03174718638672	0.311010558251128	-3.31740244507592	0.000908586390084855	0.0191329529411807	KAT6A	7994	lysine acetyltransferase 6A	ENSG00000083168
779	12.5590005521525	3.32488352782212	1.00240238830694	3.31691500998701	0.000910172992470002	0.0191381689559161	ADSS1	122622	adenylosuccinate synthase 1	ENSG00000185100
780	630.940267773527	-0.850951027491496	0.256619699237092	-3.31600040846942	0.000913156953426051	0.0191762960219471	MTCL2	140710	microtubule crosslinking factor 2	ENSG00000149639
781	993.051825753183	0.781982962249557	0.235883528929841	3.31512321270275	0.000916027389896216	0.0192119444897568	UBE2D2	7322	ubiquitin conjugating enzyme E2 D2	ENSG00000131508
782	167.209259951913	-1.42189485322422	0.429167055733058	-3.31315005247895	0.000922514720701922	0.0193232623083088	KIF19	124602	kinesin family member 19	ENSG00000196169
783	4067.63050253674	-0.873457837642758	0.263664899239668	-3.31275736801354	0.000923810852087721	0.0193256982850535	EIF3A	8661	eukaryotic translation initiation factor 3 subunit A	ENSG00000107581
784	615.97033328715	-0.806940464871653	0.243639469258141	-3.31202685397695	0.000926226545967475	0.0193349097851696	DYRK1A	1859	dual specificity tyrosine phosphorylation regulated kinase 1A	ENSG00000157540
786	398.610263936643	-0.827774072091037	0.250006217904844	-3.31101393808574	0.000929585783012101	0.019372283874985	NCOA1	8648	nuclear receptor coactivator 1	ENSG00000084676
787	156.37225796594	1.07115922717618	0.323592853482112	3.31020668611703	0.000932271034659286	0.0193917585516009	CNN3	1266	calponin 3	ENSG00000117519
788	739.167335862104	-1.12983798437653	0.341338562569994	-3.31002151022667	0.000932888018233301	0.0193917585516009	ZNF318	24149	zinc finger protein 318	ENSG00000171467
789	8.52194280370973	4.61408291961968	1.39418161058726	3.3095278868842	0.000934534560070932	0.0194013638706741	DRAM1	55332	DNA damage regulated autophagy modulator 1	ENSG00000136048
790	330.712750430114	0.981820190727531	0.296787963579122	3.30815366933095	0.000939132625143828	0.0194721422782986	TGIF2LY	90655	TGFB induced factor homeobox 2 like Y-linked	ENSG00000176679
792	7.03184429730321	5.16682751788178	1.56237601434124	3.30703202715276	0.000942901110145956	0.0195009093234732	ADAM8	101	ADAM metallopeptidase domain 8	ENSG00000151651
794	308.552204730912	0.800237812286597	0.24239374857655	3.30139624881404	0.000962049081597703	0.0198468059906428	HOXB8	3218	homeobox B8	ENSG00000120068
796	306.719397634619	1.40940696229336	0.427160939668138	3.29947528298897	0.00096865757313373	0.0199267310185788	DYNLL2	140735	dynein light chain LC8-type 2	ENSG00000264364
797	187.186908613195	-1.05427803346698	0.319579501028374	-3.29895387555967	0.000970458555165665	0.0199267310185788	RBPMS2	348093	RNA binding protein, mRNA processing factor 2	ENSG00000166831
798	122.635619314094	-1.16991958043843	0.354643794758987	-3.29885817185521	0.000970789459879478	0.0199267310185788	MAP7D3	79649	MAP7 domain containing 3	ENSG00000129680
800	173.312478894426	-1.2625187110464	0.38309588884861	-3.29556841458382	0.000982227840384489	0.0201111150318724	SNCAIP	9627	synuclein alpha interacting protein	ENSG00000064692
801	751.711760581158	-1.01095918519151	0.306807452783795	-3.29509331021345	0.000983890037848992	0.0201199985267996	NARS1	4677	asparaginyl-tRNA synthetase 1	ENSG00000134440
802	12.1335228698191	4.45150601453755	1.35262026012428	3.29102420373958	0.000998233240758999	0.0203878559646289	CAPN9	10753	calpain 9	ENSG00000135773
803	1219.4745321952	0.70898420213097	0.215476120184133	3.29031449761168	0.00100075462346997	0.020413898795066	AP1S2	8905	adaptor related protein complex 1 subunit sigma 2	ENSG00000182287
804	534.332333562949	-1.40446989431649	0.426966277677502	-3.28941644280704	0.00100395360557661	0.0204536816658518	GPAM	57678	glycerol-3-phosphate acyltransferase, mitochondrial	ENSG00000119927
809	15.6792499417428	2.83397828347426	0.864076008987424	3.27977892453614	0.00103888459803885	0.0210144209833498	EPCAM	4072	epithelial cell adhesion molecule	ENSG00000119888
810	778.749533289952	0.725292059710705	0.221167967284504	3.2793720926942	0.00104038360204489	0.0210144209833498	MPC2	25874	mitochondrial pyruvate carrier 2	ENSG00000143158
811	6.74162209573381	5.11427991745586	1.5595397745769	3.27935202476216	0.00104045759569577	0.0210144209833498	CAPN2	824	calpain 2	ENSG00000162909
812	182.947702766328	-1.22392738605173	0.373403680675293	-3.27775929749349	0.00104634578867207	0.0211073202197641	CASKIN1	57524	CASK interacting protein 1	ENSG00000167971
813	7.2415304969255	5.20980663630162	1.59022191768523	3.27615069215317	0.0010523239647192	0.0211940714148712	HVCN1	84329	hydrogen voltage gated channel 1	ENSG00000122986
814	241.167152855458	-0.966907374260679	0.295177844439664	-3.27567733308765	0.0010540891517538	0.0211940714148712	PHF21B	112885	PHD finger protein 21B	ENSG00000056487
817	20.9475451848352	2.53944081144173	0.776135750230132	3.27190289931724	0.00106826258351154	0.0214175533879057	SNX9	51429	sorting nexin 9	ENSG00000130340
818	11.0287822861425	3.262263178766	0.99751506842206	3.27038987383567	0.00107399350758348	0.0215061291616349	NQO1	1728	NAD(P)H quinone dehydrogenase 1	ENSG00000181019
820	133.248750847202	-0.998086153131091	0.305734825751749	-3.26454845527319	0.00109638708028951	0.0219010004574904	NLK	51701	nemo like kinase	ENSG00000087095
822	134.993146046965	-1.65205475708083	0.50620639892076	-3.26359911807325	0.00110006697530835	0.0219069074144911	TEF	7008	TEF transcription factor, PAR bZIP family member	ENSG00000167074
823	196.424260089692	0.943581917497133	0.289137436006851	3.2634373830263	0.00110069504286484	0.0219069074144911	ICMT	23463	isoprenylcysteine carboxyl methyltransferase	ENSG00000116237
824	314.055240561783	-0.994734055743566	0.304879525350312	-3.26271190103894	0.00110351639723656	0.0219364060518628	BRWD1	54014	bromodomain and WD repeat domain containing 1	ENSG00000185658
826	3698.35462901218	-0.687469496726427	0.210974407099438	-3.25854451342244	0.00111985306458265	0.0222072556874865	TFAP2A	7020	transcription factor AP-2 alpha	ENSG00000137203
827	10.7679192847746	3.49329140719209	1.07220184011198	3.25805391905245	0.00112179089597442	0.0222116482066677	SLC7A7	9056	solute carrier family 7 member 7	ENSG00000155465
829	16.7291493611419	2.90902330577634	0.893053402300806	3.25739009367382	0.00112441791990304	0.0222116482066677	IGFBP7	3490	insulin like growth factor binding protein 7	ENSG00000163453
831	14.3857818623654	-2.73652964997477	0.840257347609615	-3.2567756268478	0.00112685468008186	0.0222116482066677	TMEM64	169200	transmembrane protein 64	ENSG00000180694
832	133.375920365617	-1.11565860531648	0.342887632766881	-3.25371491620692	0.00113906527374351	0.0223836473373195	ANKLE1	126549	ankyrin repeat and LEM domain containing 1	ENSG00000160117
833	244.50725342723	-1.01689080588721	0.312542366084836	-3.25360948221395	0.00113948806990514	0.0223836473373195	FAT4	79633	FAT atypical cadherin 4	ENSG00000196159
836	28.5109762930843	1.87520541888241	0.57714545056635	3.24910370001579	0.00115769265856498	0.0226830212288209	F11R	50848	F11 receptor	ENSG00000158769
837	2449.03901048478	-0.902923069453835	0.278366296044366	-3.24365083806672	0.0011800830890434	0.0230859118487219	BCOR	54880	BCL6 corepressor	ENSG00000183337
838	1630.46874598265	-0.789300317121623	0.243354957558207	-3.24341170215459	0.00118107412266355	0.0230859118487219	BCL9	607	BCL9 transcription coactivator	ENSG00000116128
839	554.211458791138	-0.975176907354636	0.300853162119785	-3.24137163951885	0.00118955992296362	0.0232240661956425	TRIM24	8805	tripartite motif containing 24	ENSG00000122779
842	14.4965655319602	-2.85724298746265	0.882802781435367	-3.23655866015397	0.00120980358520683	0.0235351338784891	TMEM200C	645369	transmembrane protein 200C	ENSG00000206432
846	7.05480044231353	5.17851847795311	1.60165116641987	3.23323741556566	0.00122395798064255	0.0236979098379727	SLC45A2	51151	solute carrier family 45 member 2	ENSG00000164175
847	714.843024744748	-0.990232122929303	0.306574207757073	-3.22999162315035	0.00123793845107864	0.0239402973183804	PRDM13	59336	PR/SET domain 13	ENSG00000112238
850	111.195947680269	-1.54125029693388	0.477640286766624	-3.22680129720076	0.00125182359048036	0.0241082275963715	GPR37	2861	G protein-coupled receptor 37	ENSG00000170775
851	104.540112300753	-1.43754524681994	0.44552973669447	-3.22659775189318	0.00125271433500135	0.0241082275963715	ABCD2	225	ATP binding cassette subfamily D member 2	ENSG00000173208
852	890.015705089293	-0.717827924487817	0.222492027754735	-3.22630851869945	0.00125398106911529	0.0241082275963715	MAST2	23139	microtubule associated serine/threonine kinase 2	ENSG00000086015
853	319.153839167327	0.916172223919389	0.284024568315597	3.22567948735116	0.0012567400772466	0.0241329454458374	MPDU1	9526	mannose-P-dolichol utilization defect 1	ENSG00000129255
855	343.089126911828	-0.78429498841799	0.243561874126356	-3.22010573794119	0.00128143322168651	0.0245295862347091	C12orf50	160419	chromosome 12 open reading frame 50	ENSG00000165805
856	552.853135997283	0.81667007469434	0.253623930722182	3.22000401290569	0.00128188802301044	0.0245295862347091	ALG9	79796	ALG9 alpha-1,2-mannosyltransferase	ENSG00000086848
858	173.692932304612	-1.16448610731017	0.361733576298303	-3.21918169506575	0.00128556998892493	0.0245426997885668	STXBP1	6812	syntaxin binding protein 1	ENSG00000136854
859	16.2100267668204	2.74201599491893	0.852067786617339	3.21807259702257	0.00129055148949391	0.024609119205949	STAT5B	6777	signal transducer and activator of transcription 5B	ENSG00000173757
862	171.756456276752	-1.12375639304523	0.349574149655316	-3.21464385782893	0.00130606452998023	0.0247970777204755	ABL2	27	ABL proto-oncogene 2, non-receptor tyrosine kinase	ENSG00000143322
863	25.7309682847942	1.95895777314174	0.609402267779561	3.21455609326737	0.00130646386280649	0.0247970777204755	SFT2D1	113402	SFT2 domain containing 1	ENSG00000198818
864	6.50420727647	5.0523796591929	1.5742992957692	3.20928788621753	0.00133064186821111	0.0252267520848356	C11orf96	387763	chromosome 11 open reading frame 96	ENSG00000187479
867	9.82448836820292	3.65065435583314	1.14051353539631	3.20088648011055	0.00137005497246563	0.0258840835628455	EPAS1	2034	endothelial PAS domain protein 1	ENSG00000116016
869	101.510743180069	1.13019094600727	0.353505806475534	3.19709301885397	0.00138820152530969	0.026145946597191	CEMIP2	23670	cell migration inducing hyaluronidase 2	ENSG00000135048
870	1132.66958929384	-0.704376208735868	0.220324904385954	-3.19698860507379	0.00138870412329403	0.026145946597191	TOX2	84969	TOX high mobility group box family member 2	ENSG00000124191
871	1006.45669840518	-0.721767169856674	0.225914565397251	-3.19486779698117	0.00139894906725594	0.0263085943991416	EPS15L1	58513	epidermal growth factor receptor pathway substrate 15 like 1	ENSG00000127527
872	804.975896208442	-0.709807192803681	0.222400944587721	-3.19156554896606	0.00141503998822497	0.0265806823476204	PPP1R9B	84687	protein phosphatase 1 regulatory subunit 9B	ENSG00000108819
873	5.92691946884627	-5.13862544704359	1.61029915094028	-3.19109989224241	0.00141732267961648	0.0265930647103297	CALML5	51806	calmodulin like 5	ENSG00000178372
874	3181.31324850309	0.709269629794597	0.22234208562225	3.18999269890639	0.00142276388084309	0.0266476596599933	ENO1	2023	enolase 1	ENSG00000074800
876	6.68334373113265	5.07422975069192	1.59112724002398	3.18907854950396	0.00142727089207501	0.0266880105161971	TIE1	7075	tyrosine kinase with immunoglobulin like and EGF like domains 1	ENSG00000066056
877	59.262413240182	1.30327316660198	0.408819423496109	3.18789443871515	0.0014331284542387	0.0267669829879474	NAPA	8775	NSF attachment protein alpha	ENSG00000105402
879	206.93100498263	0.903589574773003	0.283503757902398	3.18722256614349	0.00143646192127191	0.0267681982598792	CDIPT	10423	CDP-diacylglycerol--inositol 3-phosphatidyltransferase	ENSG00000103502
880	13.4847118519236	3.38137833101504	1.061700517733	3.18487019129947	0.00144818952859247	0.0269560732708463	BVES	11149	blood vessel epicardial substance	ENSG00000112276
882	4.64538909492791	5.56693777233293	1.74835294731432	3.18410409115872	0.00145202787859649	0.0269662320310777	MYOZ2	51778	myozenin 2	ENSG00000172399
884	104.601058380327	1.18526738710761	0.372473298497401	3.18215397422879	0.00146184079471185	0.0270831812603282	GYS1	2997	glycogen synthase 1	ENSG00000104812
886	478.169837014464	-1.29138302283993	0.406212836321402	-3.17907980095974	0.00147743409935807	0.0273141879768456	JAG2	3714	jagged canonical Notch ligand 2	ENSG00000184916
889	624.344700599462	-0.908649398492884	0.28600767778299	-3.17701051082387	0.00148801642971121	0.027416995634049	FOXB1	27023	forkhead box B1	ENSG00000171956
890	12.3364229256531	3.20653290699123	1.01018545934107	3.17420219954739	0.00150248982828629	0.0276525656037409	RTN2	6253	reticulon 2	ENSG00000125744
891	105.548017621837	1.12040008578962	0.353791826352364	3.16683428597286	0.001541081095263	0.0283125393163054	CARHSP1	23589	calcium regulated heat stable protein 1	ENSG00000153048
892	1165.62190479501	-0.674364699596059	0.212955200936843	-3.16669748674539	0.00154180617033849	0.0283125393163054	TFAP2D	83741	transcription factor AP-2 delta	ENSG00000008197
894	15.6149224649868	2.58598540806083	0.817374591722172	3.16377023980189	0.00155739690511591	0.0285348560467546	DHRS11	79154	dehydrogenase/reductase 11	ENSG00000278535
895	3453.15541005828	-0.68345381467771	0.21621856603847	-3.16093954002131	0.00157261137072087	0.0287814237457071	FAM168A	23201	family with sequence similarity 168 member A	ENSG00000054965
896	11.0886283037523	3.04824939215649	0.964956909521984	3.15894871789303	0.00158339349544	0.0289464123385124	PPP1R13L	10848	protein phosphatase 1 regulatory subunit 13 like	ENSG00000104881
897	1431.5401289063	0.664609825017579	0.21041612991701	3.15854979976919	0.00158556217060753	0.0289523241322455	GPI	2821	glucose-6-phosphate isomerase	ENSG00000105220
898	40.1763611312408	1.69897702299343	0.537990957285326	3.15800293664113	0.00158853957674674	0.0289523241322455	RNASEK	440400	ribonuclease K	ENSG00000219200
899	11.5177811063133	3.08471374728388	0.976819790045825	3.15791487715372	0.00158901949907745	0.0289523241322455	SLC27A5	10998	solute carrier family 27 member 5	ENSG00000083807
900	69.2542558942594	1.35247731731383	0.428441976535672	3.15673391353899	0.00159546863725934	0.0290375291981201	CAPN11	11131	calpain 11	ENSG00000137225
901	23.4723484943812	2.55928358978755	0.811000145126606	3.15571286289723	0.00160106391742933	0.0291070221614788	EMP2	2013	epithelial membrane protein 2	ENSG00000213853
903	73.9117836001962	-1.24471665835419	0.394528671855744	-3.15494600810486	0.00160527809481147	0.0291189979989057	NOA1	84273	nitric oxide associated 1	ENSG00000084092
905	277.557557895497	-0.92455543000048	0.293395283908071	-3.15122798732569	0.00162585525531473	0.0294062214495588	NHS	4810	NHS actin remodeling regulator	ENSG00000188158
906	1483.55633260213	-0.812710102023139	0.257912114277636	-3.15111255746706	0.00162649796296094	0.0294062214495588	POU5F2	134187	POU domain class 5, transcription factor 2	ENSG00000248483
908	4.46825934870313	5.51131792589324	1.75043456659822	3.14854267109446	0.00164086765208847	0.0295721977980525	FBP2	8789	fructose-bisphosphatase 2	ENSG00000130957
909	346.596421006938	0.882627408212918	0.280334161293487	3.1484832392185	0.00164120134719721	0.0295721977980525	UCHL5	51377	ubiquitin C-terminal hydrolase L5	ENSG00000116750
911	234.953502558996	-1.337685889915	0.424975684574744	-3.14767629883006	0.00164573829987558	0.0295907720658201	MYLIP	29116	myosin regulatory light chain interacting protein	ENSG00000007944
912	608.865478909321	0.707701782317706	0.224878680034204	3.14703813723055	0.00164933447786389	0.0295982119606779	HOXB5	3215	homeobox B5	ENSG00000120075
913	91.8810610275886	1.11706603692603	0.354966524480226	3.14696164254289	0.00164976602686807	0.0295982119606779	SEPTIN10	151011	septin 10	ENSG00000186522
914	49.0584374594945	4.46399951072845	1.4187189252909	3.14650029061475	0.00165237097298797	0.0296125126231324	PTGDS	5730	prostaglandin D2 synthase	ENSG00000107317
915	74.6988129537048	-1.51718664562475	0.482478445169939	-3.14456875910875	0.00166331818485793	0.0297761222600797	SAMSN1	64092	SAM domain, SH3 domain and nuclear localization signals 1	ENSG00000155307
916	332.297901309764	0.928397685940479	0.295359156625828	3.14328391422314	0.00167063712941741	0.0298744936461323	ALDH9A1	223	aldehyde dehydrogenase 9 family member A1	ENSG00000143149
918	341.801170474239	0.83585946698459	0.266075388346875	3.14143849296915	0.00168120116953556	0.0299979032211247	PDIA2	64714	protein disulfide isomerase family A member 2	ENSG00000185615
921	970.368532237288	-0.845188111649538	0.269558149435373	-3.13545746407557	0.00171586309616383	0.0305099964712318	ZNF609	23060	zinc finger protein 609	ENSG00000180357
922	372.7918949237	-0.785725189271953	0.250613805301068	-3.13520313985913	0.00171735144972379	0.0305099964712318	MRI1	84245	methylthioribose-1-phosphate isomerase 1	ENSG00000037757
923	16.0580605539274	2.51108740770193	0.801041761211547	3.13477714807777	0.00171984709460743	0.0305212301296531	GSTO1	9446	glutathione S-transferase omega 1	ENSG00000148834
924	251.605808593079	-0.915845912469196	0.292411321531109	-3.13204669256202	0.00173592265266388	0.0307731742972233	TLK1	9874	tousled like kinase 1	ENSG00000198586
925	250.250029533739	-0.88485867594362	0.282653969197167	-3.13053688386871	0.00174487086327688	0.030885430654511	ZNF276	92822	zinc finger protein 276	ENSG00000158805
926	3512.4309799963	-0.751903090807955	0.240198348278432	-3.1303424698673	0.00174602617741619	0.030885430654511	KIDINS220	57498	kinase D interacting substrate 220	ENSG00000134313
928	9.38677185764356	-3.53682791363244	1.13052720554115	-3.12847660480622	0.0017571499885835	0.0310152120829716	CNR1	1268	cannabinoid receptor 1	ENSG00000118432
929	19.0183517233399	2.63366395262293	0.841937699712017	3.1280983777348	0.00175941280925316	0.0310217242363474	CHRNA1	1134	cholinergic receptor nicotinic alpha 1 subunit	ENSG00000138435
930	532.053292360277	-1.10096151303753	0.352105972638196	-3.12679022394435	0.00176725977907982	0.0311064172869774	ARRDC3	57561	arrestin domain containing 3	ENSG00000113369
931	268.719602489508	0.836077674437624	0.267407178650539	3.12660893644239	0.00176834976819127	0.0311064172869774	WLS	79971	Wnt ligand secretion mediator	ENSG00000116729
932	6597.32988488593	-0.751531907438128	0.240386435928483	-3.1263490576553	0.00176991336455817	0.0311064172869774	SOX4	6659	SRY-box transcription factor 4	ENSG00000124766
933	847.245729155365	0.874413047223645	0.279813705601534	3.12498290726633	0.00177815391827962	0.0312177504624011	TRA2B	6434	transformer 2 beta homolog	ENSG00000136527
935	25.395561356244	1.97669866665009	0.633213765356168	3.1216925070134	0.00179814643169657	0.0315012177018073	ANXA4	307	annexin A4	ENSG00000196975
936	887.004798789946	-0.775996382095967	0.248655597298301	-3.12076780304704	0.0018038020179177	0.0315145402652519	EPRS1	2058	glutamyl-prolyl-tRNA synthetase 1	ENSG00000136628
937	164.625910038578	-0.915126212643057	0.29324048279542	-3.12073627733555	0.00180399512033914	0.0315145402652519	PTPRT	11122	protein tyrosine phosphatase receptor type T	ENSG00000196090
939	17.9942115644214	2.492510862224	0.798802098501176	3.12031085909864	0.00180660276612158	0.0315145402652519	ELOVL1	64834	ELOVL fatty acid elongase 1	ENSG00000066322
941	40.6693320120112	-1.84554064202604	0.591842809725926	-3.11829528330451	0.00181900460164304	0.0316634382305133	PTPRM	5797	protein tyrosine phosphatase receptor type M	ENSG00000173482
942	182.796103371219	0.98344346040956	0.31551204108573	3.11697600201046	0.00182716445071422	0.0317592510053685	GLMP	112770	glycosylated lysosomal membrane protein	ENSG00000198715
943	34.4856515929973	2.19868580772173	0.705435292804741	3.11677886001418	0.00182838667265339	0.0317592510053685	GET1-SH3BGR	106865373	GET1-SH3BGR readthrough	ENSG00000285815
944	65.5477983113383	1.24232206798722	0.398637732466876	3.11641865986795	0.00183062174728103	0.0317606047462375	CD151	977	CD151 molecule (Raph blood group)	ENSG00000177697
945	89.2215791456178	1.07205937148364	0.344050649182682	3.11599287497464	0.00183326701901278	0.0317606047462375	STOX1	219736	storkhead box 1	ENSG00000165730
946	236.763969232809	0.885887222574915	0.28433869275661	3.11560559692529	0.00183567610922568	0.0317606047462375	ADAM7	8756	ADAM metallopeptidase domain 7	ENSG00000069206
947	369.377006699105	-0.748816354979159	0.240350504082616	-3.1155181381345	0.00183622055523119	0.0317606047462375	STAG1	10274	STAG1 cohesin complex component	ENSG00000118007
948	825.109854731429	-0.726203987389023	0.233405746614785	-3.11133722250445	0.00186242121442631	0.0321557426121108	OTUD5	55593	OTU deubiquitinase 5	ENSG00000068308
951	681.459359826684	-1.01585081109881	0.32719004533129	-3.10477297703306	0.00190425121469483	0.0327987748650908	FNBP4	23360	formin binding protein 4	ENSG00000109920
953	944.947832977792	-0.681171539883238	0.219613677599693	-3.10168085762337	0.00192425287855434	0.0330394330091498	PKNOX2	63876	PBX/knotted 1 homeobox 2	ENSG00000165495
955	26.5510929156108	-1.8772703685496	0.605788346267036	-3.09888821750639	0.00194248294155734	0.0333171419714233	DMBX1	127343	diencephalon/mesencephalon homeobox 1	ENSG00000197587
956	1590.50051435127	-0.701946592794713	0.226734345160386	-3.09589882511259	0.00196217300209781	0.033619658759793	STAU2	27067	staufen double-stranded RNA binding protein 2	ENSG00000040341
959	246.909845850998	-0.976848683535126	0.315839885783458	-3.09286042550325	0.00198237346509136	0.0337699840360784	CTIF	9811	cap binding complex dependent translation initiation factor	ENSG00000134030
961	7.96829085269515	4.51310132215774	1.45933539375166	3.09257305858624	0.00198429383938043	0.0337699840360784	F13A1	2162	coagulation factor XIII A chain	ENSG00000124491
962	18.9488790526417	2.43538904069593	0.787496992380801	3.09256932313245	0.00198431881337214	0.0337699840360784	ANGPTL7	10218	angiopoietin like 7	ENSG00000171819
963	1519.88623708913	-0.715267945074078	0.231297833990523	-3.09241090905929	0.00198537818234087	0.0337699840360784	RAPGEF2	9693	Rap guanine nucleotide exchange factor 2	ENSG00000109756
964	199.126039278631	-1.12133730746411	0.362855948084583	-3.09030984164194	0.0019994779246972	0.0339462672858395	RBM26	64062	RNA binding motif protein 26	ENSG00000139746
965	82.6337159941426	-1.49008286642013	0.48218859376452	-3.09024909690796	0.00199988693106441	0.0339462672858395	ATP2B1	490	ATPase plasma membrane Ca2+ transporting 1	ENSG00000070961
966	238.813191982141	-0.807473297376295	0.261577252614998	-3.08694005042087	0.00202228376663371	0.034290898651615	CLUH	23277	clustered mitochondria homolog	ENSG00000132361
967	109.554009481172	-1.21316137421674	0.393465906053955	-3.08326936476775	0.00204739741984903	0.0346808373703486	BTBD3	22903	BTB domain containing 3	ENSG00000132640
968	266.451993637419	-0.862351392031569	0.279934179421626	-3.08055055589596	0.00206618274356491	0.034962885681398	TCERG1	10915	transcription elongation regulator 1	ENSG00000113649
969	511.243438768304	-0.728403530650691	0.236501650218404	-3.07990887157881	0.00207063939512688	0.0350021396204111	MAPK6	5597	mitogen-activated protein kinase 6	ENSG00000069956
970	46.3952628943144	1.58404867765542	0.514392242421517	3.07945677834965	0.00207378458413458	0.0350191664826026	HSPG2	3339	heparan sulfate proteoglycan 2	ENSG00000142798
971	69.7580807929774	-1.37699512040854	0.447213638543619	-3.07905439756448	0.00207658761163634	0.0350303862807448	FMNL1	752	formin like 1	ENSG00000184922
972	66.5830635272031	-1.20990644376122	0.393207248305673	-3.07701968611894	0.00209081492204536	0.0352341033159495	SPON1	10418	spondin 1	ENSG00000262655
973	127.702613768943	1.38547243876328	0.451007175732594	3.07195209591241	0.00212663851236103	0.0358009648843511	ID1	3397	inhibitor of DNA binding 1	ENSG00000125968
974	12.1207575755936	-2.85478953416705	0.929410047119214	-3.07161466891359	0.00212904370812804	0.0358046570217016	CNGA3	1261	cyclic nucleotide gated channel subunit alpha 3	ENSG00000144191
975	14.3081546716806	2.66730788103806	0.868535367063591	3.07104118287767	0.00213313726701875	0.035836706085915	FREM3	166752	FRAS1 related extracellular matrix 3	ENSG00000183090
976	868.415854322409	-0.814179231324277	0.265145797057698	-3.07068503577715	0.00213568308606283	0.0358427140878167	PLXNA1	5361	plexin A1	ENSG00000114554
977	136.94236408763	1.12998684132409	0.368125421466666	3.06957024815634	0.00214366985592773	0.035903713456487	TSPAN18	90139	tetraspanin 18	ENSG00000157570
978	83.9496165573923	1.23387813669511	0.401975613211591	3.06953480793776	0.00214392421192727	0.035903713456487	CAPNS1	826	calpain small subunit 1	ENSG00000126247
979	80.4341140699766	-1.45202068768015	0.473099997197877	-3.06916232568234	0.00214659920765696	0.035903713456487	PLGRKT	55848	plasminogen receptor with a C-terminal lysine	ENSG00000107020
980	389.563464730026	-0.887058188769205	0.289042370047206	-3.06895556047486	0.00214808542047358	0.035903713456487	NFIX	4784	nuclear factor I X	ENSG00000008441
981	14.7466787091691	2.86987407322895	0.935907573288427	3.06640757606575	0.00216647775025802	0.0361742156465101	PTX3	5806	pentraxin 3	ENSG00000163661
982	10.9489446694321	3.29378737047292	1.07436069910399	3.06581148511847	0.00217080134942753	0.0362094970505325	FLNC	2318	filamin C	ENSG00000128591
983	10.9928810168977	3.07352151984451	1.00269200692943	3.06526979232302	0.00217473724358872	0.0362382462359951	MAFK	7975	MAF bZIP transcription factor K	ENSG00000198517
984	86.3659435230802	-1.18696093659713	0.387286499969774	-3.06481361134398	0.00217805688914739	0.03625667870349	ZNF837	116412	zinc finger protein 837	ENSG00000152475
986	240.740680977811	-0.885490167373495	0.289174117860118	-3.06213493076802	0.00219764364232306	0.0365085221716549	MBD5	55777	methyl-CpG binding domain protein 5	ENSG00000204406
987	287.009800353943	-0.984865523854514	0.321757154927748	-3.06089704229163	0.00220674962358877	0.0366226533276434	PAXIP1	22976	PAX interacting protein 1	ENSG00000157212
988	9.45987105361042	3.59069730348693	1.17369034441949	3.05932252110578	0.00221838185795965	0.0367784360661731	CMTM7	112616	CKLF like MARVEL transmembrane domain containing 7	ENSG00000153551
989	9.01882481644066	4.09124434126388	1.33767648097118	3.05847071355666	0.0022246982316622	0.0368458615112507	ELF3	1999	E74 like ETS transcription factor 3	ENSG00000163435
991	2824.00647216335	-0.853935460485371	0.279286927533771	-3.05755614137047	0.00223149836538429	0.0368838983097826	MYT1	4661	myelin transcription factor 1	ENSG00000196132
992	361.59549213414	-0.885588899941249	0.289705249370323	-3.05686176507358	0.00223667398751956	0.0369321773342443	DAXX	1616	death domain associated protein	ENSG00000204209
993	14.411175776758	2.72283290174202	0.890831054895236	3.05650873617359	0.00223930954902212	0.0369384596303951	DMGDH	29958	dimethylglycine dehydrogenase	ENSG00000132837
995	520.378263495232	-0.869754291505467	0.284766106684938	-3.05427602192754	0.00225604404738249	0.0371396999961057	PPFIA3	8541	PTPRF interacting protein alpha 3	ENSG00000177380
997	48.3100601577231	2.24086488968464	0.734069201897465	3.05266163447849	0.00226821539317952	0.0372445111408229	SLC25A43	203427	solute carrier family 25 member 43	ENSG00000077713
998	9153.55950787925	-0.875244740453578	0.286727914668346	-3.0525271369757	0.00226923211956907	0.0372445111408229	ZFHX2	85446	zinc finger homeobox 2	ENSG00000136367
999	18.8802322272716	2.1223536304083	0.695413442884672	3.05193069263153	0.00227374594059808	0.0372466773926366	SGMS1	259230	sphingomyelin synthase 1	ENSG00000198964
1000	3876.67289370551	-0.657329587301202	0.215383104367589	-3.05190878008403	0.00227391192873239	0.0372466773926366	STMN2	11075	stathmin 2	ENSG00000104435
1001	22.2624657497731	2.39450876296783	0.785862607394642	3.04698141944469	0.00231151997752227	0.0377757792211982	PADI6	353238	peptidyl arginine deiminase 6	ENSG00000276747
1003	1085.35691115731	-0.913151113003706	0.299711027131538	-3.04677182465809	0.00231313226855078	0.0377757792211982	DSCAML1	57453	DS cell adhesion molecule like 1	ENSG00000177103
1006	30.8256236964552	-2.12189030051723	0.697276368967765	-3.04311230804858	0.00234144930202132	0.0380523055608908	TGIF2	60436	TGFB induced factor homeobox 2	ENSG00000118707
1007	920.297817904753	-0.710564408920248	0.233500554397046	-3.04309516846799	0.00234158267028326	0.0380523055608908	SERBP1	26135	SERPINE1 mRNA binding protein 1	ENSG00000142864
1009	11.0597129087469	3.22111250360464	1.0586883867089	3.04255014416281	0.00234582729869756	0.0380819139273201	TFPI	7035	tissue factor pathway inhibitor	ENSG00000003436
1010	259.317465815263	-0.955223271739464	0.314056642479017	-3.04156366252717	0.00235352790133245	0.0381690960631935	ZZZ3	26009	zinc finger ZZ-type containing 3	ENSG00000036549
1013	204.932085400658	0.962384332422391	0.316950609646323	3.03638580628159	0.00239432783787985	0.038715784782302	PTGR1	22949	prostaglandin reductase 1	ENSG00000106853
1014	42.0369413599431	2.36156290963036	0.777897319333908	3.03582857394662	0.00239875703172012	0.0387491520508635	EPYC	1833	epiphycan	ENSG00000083782
1016	10.619008295118	3.28454690642836	1.08350530328776	3.03140824180723	0.00243415891859234	0.0392436250851796	NFATC1	4772	nuclear factor of activated T cells 1	ENSG00000131196
1021	1830.67451185382	-0.784819388710312	0.259102952456055	-3.02898666831449	0.0024537551083979	0.0393658263227792	SMC3	9126	structural maintenance of chromosomes 3	ENSG00000108055
1022	65.8900356809747	1.23766031867915	0.408654606483798	3.02862196838645	0.00245671885968805	0.0393748091210277	ZFP36L2	678	ZFP36 ring finger protein like 2	ENSG00000152518
1023	4.6707878289782	5.57468139451973	1.84152413165337	3.02721061250206	0.00246821920354789	0.0395204599746964	MAL	4118	mal, T cell differentiation protein	ENSG00000172005
1025	4409.84749494915	-0.83186468877273	0.275364492035134	-3.0209584490167	0.00251975935425756	0.0402669836319403	ATRX	546	ATRX chromatin remodeler	ENSG00000085224
1026	2928.6750411798	-0.657094164959982	0.217542640117671	-3.02053043304316	0.00252332348693702	0.040284638124784	LHX9	56956	LIM homeobox 9	ENSG00000143355
1027	994.020373342924	-0.71963359371181	0.238296805000098	-3.019904499817	0.00252854400010771	0.0403286764574142	AP3D1	8943	adaptor related protein complex 3 subunit delta 1	ENSG00000065000
1028	8.25379863629222	3.53507244909257	1.17128196565288	3.01812249548477	0.00254346071681377	0.040527126985807	KLF3	51274	KLF transcription factor 3	ENSG00000109787
1029	251.180700686351	-0.837117526840882	0.277434875653667	-3.01734785458584	0.00254997010598474	0.0405583774023016	CCDC85C	317762	coiled-coil domain containing 85C	ENSG00000205476
1030	59.0963818383651	-1.32846607268514	0.44028308333139	-3.01729983044849	0.00255037415899699	0.0405583774023016	CLPX	10845	caseinolytic mitochondrial matrix peptidase chaperone subunit X	ENSG00000166855
1031	192.268791735423	0.970045573349759	0.321549094751487	3.01678838218926	0.00255468088329386	0.0405874615599937	ADIPOR2	79602	adiponectin receptor 2	ENSG00000006831
1032	34.9402606404225	-1.8221751909567	0.604222133151621	-3.0157372445995	0.0025635530284931	0.0406889521382916	KCNV1	27012	potassium voltage-gated channel modifier subfamily V member 1	ENSG00000164794
1033	207.758371490749	-1.2274390970934	0.407311603227245	-3.01351370147093	0.0025824137993443	0.0409486331396512	BICRAL	23506	BICRA like chromatin remodeling complex associated protein	ENSG00000112624
1035	125.617786584737	0.929517067240954	0.308576759440285	3.01227178912296	0.00259300322057657	0.0410370944473858	STAM2	10254	signal transducing adaptor molecule 2	ENSG00000115145
1036	127.093983960281	-0.940118751175842	0.312224548153003	-3.01103406742747	0.00260359639751229	0.0411269006441242	TLE5	166	TLE family member 5, transcriptional modulator	ENSG00000104964
1037	542.337217075085	-0.837599131701488	0.278177680525895	-3.01102205654316	0.00260369938754315	0.0411269006441242	NSD2	7468	nuclear receptor binding SET domain protein 2	ENSG00000109685
1038	1098.0057150103	-0.708082254815647	0.235232105341945	-3.01014291304473	0.00261124792322056	0.0412063978635383	WAC	51322	WW domain containing adaptor with coiled-coil	ENSG00000095787
1039	84.7715855566749	-1.30654438320531	0.434158079927384	-3.00937479598178	0.00261785953068828	0.0412323277044689	ARHGEF12	23365	Rho guanine nucleotide exchange factor 12	ENSG00000196914
1040	58.9829923734599	1.29350083766346	0.429824870333801	3.00936713284863	0.00261792556853771	0.0412323277044689	RGCC	28984	regulator of cell cycle	ENSG00000102760
1041	134.765084198208	1.00799473997158	0.335070492359836	3.00830649954422	0.00262708039293857	0.0413367692952294	VTI1B	10490	vesicle transport through interaction with t-SNAREs 1B	ENSG00000100568
1042	484.982254907789	-1.10353433341398	0.366987095841264	-3.0070112707486	0.00263829980906124	0.041473465328621	PRDM1	639	PR/SET domain 1	ENSG00000057657
1047	649.195396823957	-0.777945113973448	0.259295407208461	-3.00022712453221	0.00269778358598502	0.0422060125486482	OLIG2	10215	oligodendrocyte transcription factor 2	ENSG00000205927
1049	322.754087165141	-0.791422564424304	0.263849108005549	-2.99952715552731	0.0027039901872039	0.0422224587858912	RFX3	5991	regulatory factor X3	ENSG00000080298
1050	86.3981505051588	-1.24114040506679	0.413955526284733	-2.99824576858794	0.00271538601726929	0.0423600218694009	SEMA6C	10500	semaphorin 6C	ENSG00000143434
1051	436.965885629263	-1.10803511845844	0.369728048293883	-2.99689223896181	0.00272747108100477	0.0425080649922532	SLC6A15	55117	solute carrier family 6 member 15	ENSG00000072041
1052	114.563997867337	-1.08559897014868	0.362296300502613	-2.99643956795207	0.00273152373129945	0.0425307592382938	MAPT	4137	microtubule associated protein tau	ENSG00000186868
1056	12.6737779977493	3.13078301449609	1.04718398326074	2.98971629106416	0.0027923667350427	0.0432867417917025	KLHL41	10324	kelch like family member 41	ENSG00000239474
1057	140.981128727809	-1.04997805529759	0.351208412867054	-2.98961533047058	0.00279328974809704	0.0432867417917025	RADIL	55698	Rap associating with DIL domain	ENSG00000157927
1059	8.83121308903568	3.57253815397632	1.19611105402524	2.98679469766103	0.00281918975440334	0.0436055979009694	TPSB2	64499	tryptase beta 2	ENSG00000197253
1060	624.45573652976	-0.727077645831769	0.243587578659188	-2.98487160073564	0.00283697380847575	0.0438168308732023	FAM193B	54540	family with sequence similarity 193 member B	ENSG00000146067
1062	548.462247512637	-0.744406479940777	0.249445987324343	-2.98423914501723	0.00284284485910111	0.0438472681657968	RALGPS2	55103	Ral GEF with PH domain and SH3 binding motif 2	ENSG00000116191
1063	13.6610519554599	2.53000904050668	0.84803944179867	2.98336246618507	0.00285100136590929	0.0439317049610482	SMIM14	201895	small integral membrane protein 14	ENSG00000163683
1064	202.152088146439	0.835957752146253	0.280288840931243	2.98248674249333	0.00285917031216206	0.0440161745424948	PLPP7	84814	phospholipid phosphatase 7 (inactive)	ENSG00000160539
1065	256.477095522951	-1.08514524043732	0.363922390315332	-2.98180400358732	0.00286555387129044	0.0440425680672865	LZTS2	84445	leucine zipper tumor suppressor 2	ENSG00000107816
1066	211.7239116238	-0.836774079093316	0.280649272630641	-2.98156510882743	0.00286779059102761	0.0440425680672865	ZNF385A	25946	zinc finger protein 385A	ENSG00000161642
1068	123.670498025798	-1.11445393925523	0.373833019253165	-2.98115437069112	0.00287163996922234	0.0440425680672865	KLHL7	55975	kelch like family member 7	ENSG00000122550
1069	370.559816247484	-0.766416229405821	0.257193695986819	-2.97991840921754	0.00288325169035597	0.0441792915697201	KATNAL1	84056	katanin catalytic subunit A1 like 1	ENSG00000102781
1070	484.844799227735	0.777799140449301	0.261100185905295	2.9789298607831	0.00289256982552297	0.0442806483570713	PDIA6	10130	protein disulfide isomerase family A member 6	ENSG00000143870
1071	131.472094484363	-1.52665681787554	0.512860545852145	-2.97674841674342	0.00291322962130958	0.0445002503198521	RRBP1	6238	ribosome binding protein 1	ENSG00000125844
1072	289.012496391353	-0.793255295717489	0.266500619408628	-2.9765607955349	0.0029150127997609	0.0445002503198521	PAX7	5081	paired box 7	ENSG00000009709
1073	51.0391468224207	-1.43803858727688	0.483121747162791	-2.97655527974467	0.00291506523768018	0.0445002503198521	CHST7	56548	carbohydrate sulfotransferase 7	ENSG00000147119
1074	55.0624801773726	1.32447764044744	0.445179030732136	2.97515729406486	0.00292838350594225	0.0446619383867171	METRNL	284207	meteorin like, glial cell differentiation regulator	ENSG00000176845
1075	205.703811365549	-1.14679678750882	0.385559096140259	-2.97437357590349	0.00293587406637847	0.0447345276346785	PINX1	54984	PIN2 (TERF1) interacting telomerase inhibitor 1	ENSG00000254093
1076	26.9213225254637	-1.93131158197852	0.649637566300322	-2.97290625136923	0.00294994537900963	0.0448986720810379	SH2B2	10603	SH2B adaptor protein 2	ENSG00000160999
1078	1662.50329688311	-0.762453532271904	0.256567427086313	-2.97174719694797	0.00296110392661866	0.0449933973265433	SF3B2	10992	splicing factor 3b subunit 2	ENSG00000087365
1079	272.772224217459	-0.905181568125284	0.304685795796329	-2.97086894306804	0.00296958476053748	0.0450474792566892	LATS1	9113	large tumor suppressor kinase 1	ENSG00000131023
1080	45.2016829738459	1.38534792402353	0.466320076031923	2.97080909707325	0.00297016346747402	0.0450474792566892	SLC10A7	84068	solute carrier family 10 member 7	ENSG00000120519
1081	15.1833878118345	2.97844775080159	1.00278560977857	2.97017400504907	0.00297631110988017	0.0450989602033646	EDNRA	1909	endothelin receptor type A	ENSG00000151617
1084	52.9139016615054	-1.26820849009951	0.427164480064481	-2.96889968451513	0.00298868146681765	0.0451304967997582	ENPP5	59084	ectonucleotide pyrophosphatase/phosphodiesterase family member 5	ENSG00000112796
1085	71.9340422965488	1.2008972473672	0.404502612735325	2.96882445145781	0.00298941324955663	0.0451304967997582	SIGMAR1	10280	sigma non-opioid intracellular receptor 1	ENSG00000147955
1088	853.239856377687	-0.866713053921904	0.292173218158247	-2.96643566232849	0.00301273387782564	0.0453571515797647	R3HDM1	23518	R3H domain containing 1	ENSG00000048991
1089	4.2440843522189	5.43873380832084	1.83416958433122	2.96522952663831	0.00302457175729113	0.0454935586633873	ITGB2	3689	integrin subunit beta 2	ENSG00000160255
1090	424.319940194209	-0.794663390522377	0.268107395014892	-2.96397415848317	0.00303693788719006	0.0456109703772773	MICAL3	57553	microtubule associated monooxygenase, calponin and LIM domain containing 3	ENSG00000243156
1091	263.781994115136	-0.85017950840975	0.286850295933259	-2.96384392996255	0.0030382233528061	0.0456109703772773	KIF21B	23046	kinesin family member 21B	ENSG00000116852
1092	976.804953814334	-0.664504115794488	0.224222688527617	-2.96358999242238	0.00304073135848515	0.0456109703772773	MED12	9968	mediator complex subunit 12	ENSG00000184634
1093	34.3187966230023	4.92816454611911	1.6632044618221	2.96305394751053	0.00304603178949575	0.0456486740273928	ACTC1	70	actin alpha cardiac muscle 1	ENSG00000159251
1094	471.186144359704	0.87440516848423	0.295156442540196	2.96251425501292	0.003051376799707	0.0456869762149915	TMTC4	84899	transmembrane O-mannosyltransferase targeting cadherins 4	ENSG00000125247
1095	1378.24155816498	-0.634253942746171	0.214167620200216	-2.9614838235268	0.00306160575802935	0.0457982669557267	LSM14A	26065	LSM14A mRNA processing body assembly factor	ENSG00000257103
1098	594.115067479803	-1.02234236971531	0.345369901157119	-2.96013742451232	0.00307501840907197	0.0458732254468114	MPHOSPH8	54737	M-phase phosphoprotein 8	ENSG00000196199
1099	134.066540635903	-0.961975378996533	0.325034239902876	-2.95961243739731	0.00308026276613022	0.0459096488709854	PTPN4	5775	protein tyrosine phosphatase non-receptor type 4	ENSG00000088179
1100	151.165495497275	1.10329150294346	0.372850278963651	2.9590738298764	0.00308565165918638	0.0459481583431571	TMEM179	388021	transmembrane protein 179	ENSG00000258986
1101	14.3423612924198	2.46724532648388	0.834012767682536	2.95828244133432	0.00309358528172231	0.0460244567798469	AP3M1	26985	adaptor related protein complex 3 subunit mu 1	ENSG00000185009
1102	11.6978735160806	3.10255171354801	1.04896987215545	2.9577128913844	0.00309930649069782	0.04606773168569	MID1IP1	58526	MID1 interacting protein 1	ENSG00000165175
1103	8.59563162004222	3.41194308333621	1.15370321509739	2.95738370032037	0.00310261765885644	0.0460751380345135	CD99	4267	CD99 molecule (Xg blood group)	ENSG00000002586
1106	716.234279819023	-0.973215948030308	0.329290748411728	-2.95549131800523	0.0031217148302223	0.0461186480732793	NCOR1	9611	nuclear receptor corepressor 1	ENSG00000141027
1107	10424.4833373026	-0.695156672941835	0.235212310356423	-2.95544341147981	0.00312219967169657	0.0461186480732793	SMARCA4	6597	SWI/SNF related, matrix associated, actin dependent regulator of chromatin, subfamily a, member 4	ENSG00000127616
1108	20.5057396296604	2.15621385644371	0.72958949106829	2.95537954266105	0.00312284616749625	0.0461186480732793	C18orf21	83608	chromosome 18 open reading frame 21	ENSG00000141428
1109	23.4645883727435	1.84750727534769	0.625178217815491	2.95516897854069	0.00312497841353084	0.0461186480732793	LINS1	55180	lines homolog 1	ENSG00000140471
1111	35.5320747007215	-1.5616075354893	0.528502948608953	-2.95477544562341	0.00312896702443945	0.0461318450587923	ARHGEF2	9181	Rho/Rac guanine nucleotide exchange factor 2	ENSG00000116584
1114	8.74547180205468	3.81161709356663	1.290901806177	2.95267779108213	0.00315030598870909	0.0463213753097441	TNF	7124	tumor necrosis factor	ENSG00000232810
1115	22.8501790152103	2.13937390049795	0.725358049383859	2.9494039561775	0.00318387516593377	0.0467729822582916	CILP	8483	cartilage intermediate layer protein	ENSG00000138615
1117	47.0662697205652	4.76785750826361	1.62227241938985	2.93899930201417	0.00329273815611613	0.0482856320476116	PTGS2	5743	prostaglandin-endoperoxide synthase 2	ENSG00000073756
1121	246.866568805655	1.06514054043349	0.363115260588574	2.93334006041774	0.00335336378894161	0.0489819128158865	NR2F6	2063	nuclear receptor subfamily 2 group F member 6	ENSG00000160113
1122	24.45826483203	1.91207795161345	0.651911008992523	2.93303522296459	0.0033566580849815	0.0489819128158865	ARFIP1	27236	ADP ribosylation factor interacting protein 1	ENSG00000164144
1123	40.6675795236608	1.70492574670784	0.5813113189945	2.93289617972151	0.00335816166619295	0.0489819128158865	NKX1-2	390010	NK1 homeobox 2	ENSG00000229544
1125	23.4965403371382	1.87560362673687	0.640027610722788	2.93050423968231	0.00338412375745416	0.0491946885429874	SLC43A1	8501	solute carrier family 43 member 1	ENSG00000149150
1127	349.680202592267	0.713063044690401	0.243329222697784	2.93044557815413	0.00338476275872691	0.0491946885429874	PTPN1	5770	protein tyrosine phosphatase non-receptor type 1	ENSG00000196396
1128	364.75309765923	-0.932388926355241	0.318505312131137	-2.92738893463526	0.00341821123234894	0.0495844566889545	AKAP12	9590	A-kinase anchoring protein 12	ENSG00000131016
1129	632.688834266433	-0.784134800159499	0.267863220334545	-2.92737016743158	0.00341841752571647	0.0495844566889545	PDS5A	23244	PDS5 cohesin associated factor A	ENSG00000121892
1130	5.430865578268	4.78781398364374	1.6356482137529	2.92716608827419	0.0034206615420341	0.0495844566889545	SPI1	6688	Spi-1 proto-oncogene	ENSG00000066336
1131	138.403737720542	0.997672607892582	0.340902374281968	2.92656397595924	0.0034272900736314	0.0496366148594892	AACS	65985	acetoacetyl-CoA synthetase	ENSG00000081760
1132	296.890798439402	-0.790316596442828	0.270170112375565	-2.92525546032348	0.00344173558910717	0.0497954999722489	KIF20B	9585	kinesin family member 20B	ENSG00000138182
1134	675.996784077521	0.829319055923801	0.283585209287476	2.92440870949339	0.00345111290886987	0.0498494086836759	GABARAPL2	11345	GABA type A receptor associated protein like 2	ENSG00000034713
1135	165.017556638427	1.03529824286265	0.354149089780453	2.92334012069455	0.00346298015745774	0.0499767532856015	EGR4	1961	early growth response 4	ENSG00000135625
1136	140.712080740141	-1.14200315875115	0.390731478952154	-2.92273139040068	0.00346975702548356	0.0500304754202647	KIAA1671	85379	KIAA1671	ENSG00000197077
1137	32.031182933628	-1.7078103275933	0.584708264535589	-2.92079047138105	0.00349144554840627	0.0502989253147711	FYCO1	79443	FYVE and coiled-coil domain autophagy adaptor 1	ENSG00000163820
1138	13.7065842680347	2.61168120021583	0.894513727659382	2.91966586924233	0.00350406863438876	0.0504364184809208	TGFBR2	7048	transforming growth factor beta receptor 2	ENSG00000163513
1139	499.449432327919	-0.699903606751796	0.239745812352019	-2.91935696346649	0.00350754320713248	0.0504421051210097	LDB2	9079	LIM domain binding 2	ENSG00000169744
1140	14.2748312359337	2.38274598726032	0.81669954075811	2.91753070541525	0.00352814909505206	0.0506939317341691	TCF15	6939	transcription factor 15	ENSG00000125878
1141	403.004248207566	-0.790482966116356	0.271028560240725	-2.91660393802873	0.00353864799661838	0.0507695378085108	CASZ1	54897	castor zinc finger 1	ENSG00000130940
1142	356.309315187982	-0.766320138732094	0.262751623187539	-2.91651914243412	0.00353961002303537	0.0507695378085108	ZNF296	162979	zinc finger protein 296	ENSG00000170684
1143	303.663503978879	0.72966598913255	0.250310884485061	2.9150389949427	0.00355644102534907	0.050923889106629	MGAT2	4247	alpha-1,6-mannosyl-glycoprotein 2-beta-N-acetylglucosaminyltransferase	ENSG00000168282
1145	7.36890706275662	3.77417925661893	1.29511573573033	2.91416369401969	0.00356642844361312	0.0509487612846952	CTSK	1513	cathepsin K	ENSG00000143387
1147	6.95741749990473	4.24563910558619	1.45723863854352	2.91348238599384	0.00357422000251704	0.0509487612846952	PRRX1	5396	paired related homeobox 1	ENSG00000116132
1148	54.5254968491885	-1.991227300311	0.683462560023841	-2.91344020401285	0.00357470291174746	0.0509487612846952	SESN2	83667	sestrin 2	ENSG00000130766
1150	553.504681510125	-0.681313099183991	0.233867775024847	-2.91324060833778	0.00357698873488397	0.0509487612846952	SCG3	29106	secretogranin III	ENSG00000104112
1151	34.0030801411543	1.7670293055143	0.606811774215158	2.91198915479145	0.00359135104472786	0.0511088880214096	MMP2	4313	matrix metallopeptidase 2	ENSG00000087245
1153	59.6057979698613	1.26938817798537	0.436113882116463	2.91068051267945	0.00360642576590326	0.0512343920602736	SSX2IP	117178	SSX family member 2 interacting protein	ENSG00000117155
1154	26.9539105495187	-1.72217401475675	0.591794342935066	-2.91008867407459	0.00361326224937076	0.0512870326210512	IGSF9B	22997	immunoglobulin superfamily member 9B	ENSG00000080854
1155	164.314875323073	-0.980268153010736	0.337012344201638	-2.90870103091604	0.0036293375192705	0.0514706048187453	RANGAP1	5905	Ran GTPase activating protein 1	ENSG00000100401
1156	385.565153528667	1.05655735179944	0.363299432221997	2.90822736864015	0.00363483957221936	0.0515040416894058	RBM12B	389677	RNA binding motif protein 12B	ENSG00000183808
1161	86.3451427605868	-1.15240939861393	0.396709945808099	-2.90491683102745	0.00367350698656376	0.0518491438090598	ARHGAP44	9912	Rho GTPase activating protein 44	ENSG00000006740
1162	66.9355679638017	-1.33279124578054	0.458825684225844	-2.90478779109608	0.00367502173152127	0.0518491438090598	UNC13C	440279	unc-13 homolog C	ENSG00000137766
1163	149.233082830062	-0.848221518404394	0.292457864298724	-2.9003204288533	0.00372781364641458	0.0525207094449836	PDHX	8050	pyruvate dehydrogenase complex component X	ENSG00000110435
1164	28.001178306788	-1.64346476803874	0.56666943018478	-2.90021779982526	0.0037290344984442	0.0525207094449836	MSLNL	401827	mesothelin like	ENSG00000162006
1167	11.2850465581542	2.67917106566983	0.92476772305699	2.89712865065547	0.00376595287141721	0.0529042092914355	OPTN	10133	optineurin	ENSG00000123240
1168	12.3045115341024	3.03610876463884	1.04833520869577	2.89612400638156	0.00377803075184881	0.05298759134588	ACP5	54	acid phosphatase 5, tartrate resistant	ENSG00000102575
1169	18.8373915395009	-2.00402405574539	0.691974124213378	-2.89609681290254	0.00377835816190402	0.05298759134588	ADGRB2	576	adhesion G protein-coupled receptor B2	ENSG00000121753
1171	6.91592577721392	4.14083923125045	1.43141528896408	2.89282870119908	0.00381789458066568	0.0534057165081017	GMPR	2766	guanosine monophosphate reductase	ENSG00000137198
1172	1408.12533466784	-0.646554814590567	0.223520396043069	-2.89259873388013	0.00382069074764966	0.0534057165081017	THOC2	57187	THO complex subunit 2	ENSG00000125676
1174	74.2095277702912	1.13327902824145	0.39194535839609	2.89142096969596	0.0038350403429895	0.0535532487793419	ANXA13	312	annexin A13	ENSG00000104537
1175	12.4930443086695	3.05810655270697	1.0579895841537	2.89048833609566	0.00384643804690074	0.0536613522512822	IQGAP1	8826	IQ motif containing GTPase activating protein 1	ENSG00000140575
1176	1775.81086804982	0.608979628403053	0.210701238027898	2.89025178068684	0.00384933387638929	0.0536613522512822	PDIA3	2923	protein disulfide isomerase family A member 3	ENSG00000167004
1177	344.975607178221	0.887434016159976	0.307312581547027	2.88772432190244	0.00388039802157976	0.0540484010148609	FNDC10	643988	fibronectin type III domain containing 10	ENSG00000228594
1178	776.427762171122	-2.09131710283642	0.724372009099005	-2.88707608323748	0.00388840191218873	0.0541138685825416	ZC3H13	23091	zinc finger CCCH-type containing 13	ENSG00000123200
1179	171.562087919463	-0.939027206211937	0.32536257335414	-2.88609472359273	0.00390054743123158	0.0542368140268024	CFAP36	112942	cilia and flagella associated protein 36	ENSG00000163001
1180	1426.54474288579	-0.733787932292845	0.254295725733573	-2.88556927245265	0.00390706468300078	0.0542813566645909	SCAF1	58506	SR-related CTD associated factor 1	ENSG00000126461
1182	1797.40390982983	-0.651929852412144	0.22610390365278	-2.8833197564483	0.00393507773306074	0.0545779621232303	TACC2	10579	transforming acidic coiled-coil containing protein 2	ENSG00000138162
1183	246.813964328932	-0.745738483491899	0.258730484580886	-2.88229848407663	0.00394785566103189	0.0547088627137922	UBN2	254048	ubinuclein 2	ENSG00000157741
1184	21.7118086878437	2.19123534260939	0.760399544943184	2.88168944495241	0.00395549374409363	0.0547683749182196	FKBP10	60681	FKBP prolyl isomerase 10	ENSG00000141756
1185	335.658189550224	-0.700701843854645	0.243217535077772	-2.88096762279326	0.00396456363773291	0.0548475949206631	NEUROD6	63974	neuronal differentiation 6	ENSG00000164600
1186	32.2027176171482	-1.5247228959393	0.529645042935019	-2.87876364798975	0.00399237417042191	0.0551857290392497	MLLT1	4298	MLLT1 super elongation complex subunit	ENSG00000130382
1187	439.342018958727	0.663291190358496	0.230508856345656	2.87750848654539	0.00400829128627252	0.0553379037916094	TMEM53	79639	transmembrane protein 53	ENSG00000126106
1188	113.780193834618	4.12981815094941	1.43527881072306	2.87736300438303	0.00401013991456901	0.0553379037916094	S100A12	6283	S100 calcium binding protein A12	ENSG00000163221
1192	131.909276053835	0.86687721071852	0.301554740308214	2.87469270034522	0.00404420899772556	0.0555694107667091	CANT1	124583	calcium activated nucleotidase 1	ENSG00000171302
1193	605.28521520746	-0.768315419919563	0.267285728648664	-2.87450970092564	0.00404655338858627	0.0555694107667091	ZBTB20	26137	zinc finger and BTB domain containing 20	ENSG00000181722
1196	99.867764492001	-0.950642449118261	0.330815310481352	-2.87363498302129	0.00405777637916666	0.0556203992391212	SRC	6714	SRC proto-oncogene, non-receptor tyrosine kinase	ENSG00000197122
1198	90.426140491513	-1.2036675686705	0.419042984169418	-2.87242028656387	0.00407340829472551	0.0557413766646649	DNAJC2	27000	DnaJ heat shock protein family (Hsp40) member C2	ENSG00000105821
1199	194.065388744368	0.871340615751195	0.303416756819284	2.87176168147552	0.00408190670877818	0.0558110449831274	DAPL1	92196	death associated protein like 1	ENSG00000163331
1200	13.3212578090805	3.46344845293345	1.20630220118065	2.87112835369417	0.00409009412717479	0.0558302396292176	APOBEC2	10930	apolipoprotein B mRNA editing enzyme catalytic subunit 2	ENSG00000124701
1201	3.88621395955289	5.3091440226629	1.84915062305632	2.87112577875772	0.00409012744536392	0.0558302396292176	CAVIN1	284119	caveolae associated protein 1	ENSG00000177469
1202	33.368648559307	1.67351206905648	0.583273436058158	2.86917244228763	0.00411547357495297	0.0560099277910753	FGFBP1	9982	fibroblast growth factor binding protein 1	ENSG00000137440
1203	1994.59182356285	-0.659676229254867	0.22992060955179	-2.86914787909116	0.00411579320785517	0.0560099277910753	PAK2	5062	p21 (RAC1) activated kinase 2	ENSG00000180370
1204	129.676025001701	6.73918149947739	2.34893147327501	2.86904133907374	0.00411717983929026	0.0560099277910753	ATP1A1	476	ATPase Na+/K+ transporting subunit alpha 1	ENSG00000163399
1205	637.317628446235	-0.791316885923295	0.275825049884308	-2.86890870229228	0.0041189067157186	0.0560099277910753	SMARCAD1	56916	SWI/SNF-related, matrix-associated actin-dependent regulator of chromatin, subfamily a, containing DEAD/H box 1	ENSG00000163104
1206	4395.94333383792	-0.801703990372475	0.279456708800823	-2.86879493361483	0.00412038846082087	0.0560099277910753	CHD7	55636	chromodomain helicase DNA binding protein 7	ENSG00000171316
1208	119.952092064894	1.03932619943881	0.362469861826658	2.86734514754179	0.00413931315595523	0.0561356298926837	PLP1	5354	proteolipid protein 1	ENSG00000123560
1209	556.168851531348	-0.792622347713402	0.276435192778654	-2.86729898514791	0.00413991702749462	0.0561356298926837	KIF26A	26153	kinesin family member 26A	ENSG00000066735
1210	203.31709043849	-0.842625857113503	0.293922331313396	-2.86683170124644	0.00414603428496902	0.0561720774092577	TRAK2	66008	trafficking kinesin protein 2	ENSG00000115993
1211	712.357571051129	-0.760259429181037	0.265267262753945	-2.86601302131365	0.00415677147562566	0.0562700579456421	ZNF638	27332	zinc finger protein 638	ENSG00000075292
1212	13.0847967898565	2.81674585612576	0.9829242501729	2.86567948204583	0.00416115315432072	0.0562700579456421	CNPY4	245812	canopy FGF signaling regulator 4	ENSG00000166997
1213	127.525135443364	-1.01582333828565	0.354501810346276	-2.86549548870682	0.00416357205312077	0.0562700579456421	FAM120A	23196	family with sequence similarity 120 member A	ENSG00000048828
1215	855.731297825985	0.636654339475949	0.222417860258105	2.86242453163222	0.00420413368329833	0.0567246373413729	CLIC4	25932	chloride intracellular channel 4	ENSG00000169504
1217	1050.98167797036	-0.676417469598689	0.236497517198994	-2.86014617662788	0.0042344577669004	0.057014452802605	SF3A1	10291	splicing factor 3a subunit 1	ENSG00000099995
1218	201.208529374955	-0.975361093816585	0.341032182291362	-2.86002654430801	0.00423605549821553	0.057014452802605	CDH4	1002	cadherin 4	ENSG00000179242
1220	5.38020942779211	4.77161687066018	1.66954798187285	2.85802919261268	0.00426281172152301	0.057280439703484	GSTM3	2947	glutathione S-transferase mu 3	ENSG00000134202
1221	164.839835058174	-0.888792341170854	0.311053077278436	-2.85736553049838	0.00427173590494101	0.0573533066581424	SGO1	151648	shugoshin 1	ENSG00000129810
1222	21.1121586107362	2.1922770937353	0.767313605611968	2.85708096103268	0.00427556766301446	0.057357738181963	ALOX12	239	arachidonate 12-lipoxygenase, 12S type	ENSG00000108839
1223	86.4623633606018	1.06981400534258	0.374499531622158	2.85664978193337	0.00428137947487833	0.057388703599433	TOE1	114034	target of EGR1, exonuclease	ENSG00000132773
1224	139.012545618933	0.882911373239881	0.309106310718439	2.85633564448354	0.00428561820614509	0.0573985496456718	TPGS2	25941	tubulin polyglutamylase complex subunit 2	ENSG00000134779
1225	1601.47513512455	-0.810767508535391	0.283898164299436	-2.85583920747106	0.00429232450787316	0.0574414015024202	TCF20	6942	transcription factor 20	ENSG00000100207
1228	33.1501312920372	1.98432271245629	0.696222819590187	2.85012593184508	0.00437019222004661	0.0583404633776393	GFUS	7264	GDP-L-fucose synthase	ENSG00000104522
1229	8.82234037462833	3.41841506267946	1.19995791844766	2.84877911977258	0.00438873378540712	0.058540276388411	DSC3	1825	desmocollin 3	ENSG00000134762
1230	277.532859091934	-0.89054846790371	0.312718278401205	-2.84776595873034	0.00440272894028842	0.0586472777979432	KIF4A	24137	kinesin family member 4A	ENSG00000090889
1231	7.56500672326428	3.75559400488118	1.3188257955737	2.84768012385401	0.00440391646468071	0.0586472777979432	BCL2L13	23786	BCL2 like 13	ENSG00000099968
1232	260.405315573269	-0.812344725297835	0.285423339310822	-2.84610476234812	0.00442576319226933	0.0588731265307043	RIMS1	22999	regulating synaptic membrane exocytosis 1	ENSG00000079841
1235	310.434370399745	-0.746195825163727	0.262580373132525	-2.84178065657299	0.0044862345449152	0.0595498556286151	RNF220	55182	ring finger protein 220	ENSG00000187147
1236	296.813441279316	0.852345995369602	0.300004124890094	2.84111425361854	0.00449562028459935	0.059626121669423	MANF	7873	mesencephalic astrocyte derived neurotrophic factor	ENSG00000145050
1237	220.165556817253	-0.840451941516045	0.295967426314488	-2.83967716306389	0.00451592110433135	0.0598469156059446	SASH1	23328	SAM and SH3 domain containing 1	ENSG00000111961
1240	29.6484151374795	2.47764009402391	0.874016977521059	2.83477341716078	0.0045858197797602	0.060591352263581	FADS3	3995	fatty acid desaturase 3	ENSG00000221968
1241	17.7136917304668	2.74031483561585	0.966748443969151	2.83456865403891	0.00458875970022314	0.060591352263581	LAMB1	3912	laminin subunit beta 1	ENSG00000091136
1242	837.017135734546	-0.64200227268022	0.226500471605017	-2.8344412182937	0.00459059024170354	0.060591352263581	PHF20	51230	PHD finger protein 20	ENSG00000025293
1243	918.996101784595	-0.8722590250776	0.307956776879033	-2.83240730701707	0.00461989586116729	0.0608764542914763	TXNIP	10628	thioredoxin interacting protein	ENSG00000265972
1244	5.65047371943113	4.82971398220864	1.70545786868073	2.83191632634391	0.00462699549496384	0.0608764542914763	PGLYRP1	8993	peptidoglycan recognition protein 1	ENSG00000008438
1245	58.4577525197801	1.27340998049164	0.449693034072996	2.83173161246909	0.00462966903423866	0.0608764542914763	THTPA	79178	thiamine triphosphatase	ENSG00000259431
1246	47.8934279827894	3.82288537904936	1.35003325199921	2.83169719959727	0.00463016727895936	0.0608764542914763	CAPN3	825	calpain 3	ENSG00000092529
1247	92.6518565582361	-1.19060613314082	0.420462937376334	-2.83165536674918	0.00463077301875332	0.0608764542914763	ANO8	57719	anoctamin 8	ENSG00000074855
1248	792.540581982406	-1.12354450767005	0.396867864817476	-2.83102918445358	0.00463984872097467	0.0609468500798437	MYCN	4613	MYCN proto-oncogene, bHLH transcription factor	ENSG00000134323
1251	559.612527500793	-0.833686241835775	0.295212268006639	-2.82402302406018	0.00474249779428635	0.0620591621538407	BRSK2	9024	BR serine/threonine kinase 2	ENSG00000174672
1252	433.057607783376	-0.942915764234321	0.333920230148741	-2.82377549816107	0.00474616166575288	0.0620591621538407	FRMD4A	55691	FERM domain containing 4A	ENSG00000151474
1253	49.3179848635249	1.30578045407542	0.462443592835326	2.82365346672757	0.00474796891434837	0.0620591621538407	MFGE8	4240	milk fat globule EGF and factor V/VIII domain containing	ENSG00000140545
1254	348.279561289426	-0.873786529351931	0.309496679546901	-2.82325009312263	0.00475394718842128	0.0620591621538407	AMBRA1	55626	autophagy and beclin 1 regulator 1	ENSG00000110497
1255	758.878142366373	-0.6704017863394	0.237458802236439	-2.82323409376873	0.00475418445025325	0.0620591621538407	ARHGAP21	57584	Rho GTPase activating protein 21	ENSG00000107863
1256	228.344793838322	-1.25299685627358	0.443823068335052	-2.82319001798181	0.00475483812595055	0.0620591621538407	FAM43A	131583	family with sequence similarity 43 member A	ENSG00000185112
1257	81.9998790413279	1.16339480360998	0.412458200690287	2.82063685886941	0.00479284243504946	0.0625053814379858	HOXC8	3224	homeobox C8	ENSG00000037965
1259	848.872651780056	1.1390149457016	0.404123423858018	2.81848286552618	0.00482511862644533	0.0628262663761324	SPRY4	81848	sprouty RTK signaling antagonist 4	ENSG00000187678
1261	2691.64599334704	-1.06981247551757	0.379963002502299	-2.8155701172803	0.00486907705146772	0.0632714294997426	MKNK2	2872	MAPK interacting serine/threonine kinase 2	ENSG00000099875
1263	108.036876936815	-0.989098489357508	0.351359781882874	-2.81505892352592	0.00487682911820648	0.0632983050366261	SECISBP2L	9728	SECIS binding protein 2 like	ENSG00000138593
1264	7.27201861993384	4.09952127819064	1.45684787124329	2.81396661869166	0.00489343095254679	0.0634634988145023	ALX4	60529	ALX homeobox 4	ENSG00000052850
1265	187.614447206169	0.972936148097936	0.345821664638599	2.81340427041985	0.00490199794906645	0.0635243088652757	MTO1	25821	mitochondrial tRNA translation optimization 1	ENSG00000135297
1266	1121.72034068633	-0.719771663116789	0.255882762587106	-2.81289624920228	0.00490974897135708	0.0635530792917298	PRPF40A	55660	pre-mRNA processing factor 40 homolog A	ENSG00000196504
1267	391.718543173513	-0.701603852586628	0.249436949474091	-2.81275029247222	0.00491197792328022	0.0635530792917298	EPB41L4A	64097	erythrocyte membrane protein band 4.1 like 4A	ENSG00000129595
1268	527.450758507948	-0.88184142567948	0.313597258241487	-2.81201892715661	0.00492316062714949	0.063643495849895	CACNG3	10368	calcium voltage-gated channel auxiliary subunit gamma 3	ENSG00000006116
1270	457.25045542182	-0.663596918801934	0.236026827608419	-2.81153174631012	0.00493062248067868	0.063643495849895	HIPK2	28996	homeodomain interacting protein kinase 2	ENSG00000064393
1271	481.580165038797	0.780107734032721	0.27758568000587	2.81033133271221	0.00494905216131618	0.0638310822065819	SERP1	27230	stress associated endoplasmic reticulum protein 1	ENSG00000120742
1272	5.43641910583665	4.76370661870189	1.69535518430308	2.80985758194389	0.00495634267975905	0.0638748175408759	PPP1R27	116729	protein phosphatase 1 regulatory subunit 27	ENSG00000182676
1273	181.736878576193	0.890543880462635	0.316986048863972	2.80941033100417	0.00496323430570552	0.0639133474272457	CHRNA5	1138	cholinergic receptor nicotinic alpha 5 subunit	ENSG00000169684
1274	416.685394271336	0.942137970171115	0.335445043668434	2.808620928984	0.00497541923816141	0.0639887650252986	HOXB9	3219	homeobox B9	ENSG00000170689
1275	26.7678409260378	1.95542378590411	0.696352380695724	2.80809521172377	0.00498354902530114	0.0639887650252986	ETV4	2118	ETS variant transcription factor 4	ENSG00000175832
1276	3042.90991282225	-0.711882256931444	0.253517355662423	-2.80802178245882	0.00498468550437173	0.0639887650252986	TFAP2B	7021	transcription factor AP-2 beta	ENSG00000008196
1277	18.6800609721038	2.06018811036978	0.733680064472994	2.80801974883919	0.00498471698243474	0.0639887650252986	IRF9	10379	interferon regulatory factor 9	ENSG00000213928
1278	78.5810365077253	1.12596742738544	0.401051752581239	2.8075364841034	0.00499220245648629	0.0640346720730191	COL18A1	80781	collagen type XVIII alpha 1 chain	ENSG00000182871
1279	764.196867474968	-0.71495954959985	0.254735159620593	-2.80667792645791	0.00500552606119829	0.0641553340238091	DDX46	9879	DEAD-box helicase 46	ENSG00000145833
1281	5.51660496508183	4.79049597709362	1.70732716742824	2.80584534029853	0.00501847732507056	0.0642208270192623	PIK3R5	23533	phosphoinositide-3-kinase regulatory subunit 5	ENSG00000141506
1282	340.834278265715	-0.823333055458946	0.293696399209099	-2.80334746246844	0.00505751498140593	0.064634278264064	ZFP91	80829	ZFP91 zinc finger protein, atypical E3 ubiquitin ligase	ENSG00000186660
1283	86.473486139261	-1.45405696889539	0.518699678834953	-2.8032733163848	0.005058677944721	0.064634278264064	MDC1	9656	mediator of DNA damage checkpoint 1	ENSG00000137337
1284	10.6596787791348	3.1020709841034	1.10684387692992	2.80262740641227	0.00506881911633195	0.0647133726621335	HMOX1	3162	heme oxygenase 1	ENSG00000100292
1285	32.2033509298734	1.99655735874202	0.712631238222218	2.80166971591475	0.00508388925605327	0.0648552227524553	RBM24	221662	RNA binding motif protein 24	ENSG00000112183
1286	249.381426080472	-0.849501418265039	0.303241683059411	-2.80140055184499	0.00508813208492404	0.0648588354482924	AKAP17A	8227	A-kinase anchoring protein 17A	ENSG00000197976
1287	35092.6800288129	-0.663692619064063	0.23697345343167	-2.80070450699422	0.00509911867283766	0.0649483389277456	HSP90AB1	3326	heat shock protein 90 alpha family class B member 1	ENSG00000096384
1289	302.990655490247	0.783159334405103	0.279804263793018	2.79895425390814	0.00512684002403306	0.0652000307404204	GPAA1	8733	glycosylphosphatidylinositol anchor attachment 1	ENSG00000197858
1290	922.378195648795	0.629937037265399	0.225084647398537	2.79866727716007	0.00513139827511573	0.0652073729607414	ELAPOR2	222223	endosome-lysosome associated apoptosis and autophagy regulator family member 2	ENSG00000164659
1292	667.8581937498	-0.624327567671302	0.223140102614113	-2.7979173638321	0.00514332696590558	0.0652577038741544	OCEL1	79629	occludin/ELL domain containing 1	ENSG00000099330
1293	352.809343796375	0.72823479717907	0.260303186055796	2.79764073661001	0.00514773353187058	0.0652630613405883	MPLKIP	136647	M-phase specific PLK1 interacting protein	ENSG00000168303
1294	166.041660289805	1.00970520064449	0.360979335567976	2.79712742851551	0.00515591937413204	0.0653162871989812	DHCR7	1717	7-dehydrocholesterol reductase	ENSG00000172893
1296	3.72357301019005	5.24769729726103	1.87837831934611	2.79373821727661	0.00521026380147884	NA	MAPK12	6300	mitogen-activated protein kinase 12	ENSG00000188130
1297	3.72357301019005	5.24769729726103	1.87837831934611	2.79373821727661	0.00521026380147884	NA	CH25H	9023	cholesterol 25-hydroxylase	ENSG00000138135
1299	78.4720597409211	-1.13854404300695	0.407733360381547	-2.79237402095704	0.0052322837477176	0.0661302529225419	SLX4	84464	SLX4 structure-specific endonuclease subunit	ENSG00000188827
1300	105.801099159591	1.50086508936194	0.537589625410553	2.79184161750842	0.00524090023293839	0.0661655613745175	NDRG1	10397	N-myc downstream regulated 1	ENSG00000104419
1302	76.0565453313671	-1.29573714024111	0.464412902695815	-2.79005413656606	0.00526992289972282	0.0664521455715626	NFXL1	152518	nuclear transcription factor, X-box binding like 1	ENSG00000170448
1305	222.848359943673	-0.897135419937855	0.321820639429723	-2.7876876434265	0.00530857009706998	0.0667852367050739	MARK3	4140	microtubule affinity regulating kinase 3	ENSG00000075413
1308	8.16843787078857	3.99869661581639	1.43642989816482	2.78377428715812	0.00537304107197389	0.0674926478212671	LYZL2	119180	lysozyme like 2	ENSG00000151033
1310	12.7079025958906	2.60454005170213	0.936254133848435	2.78187295258849	0.00540461928233436	0.0677385177873661	LAMB2	3913	laminin subunit beta 2	ENSG00000172037
1311	117.072477850327	0.929019853850504	0.334013035115232	2.78138801837479	0.00541270005806651	0.0677385177873661	NDNF	79625	neuron derived neurotrophic factor	ENSG00000173376
1312	133.421077344351	-1.20532787965351	0.433365337929309	-2.78132045680619	0.00541382674595969	0.0677385177873661	CEP290	80184	centrosomal protein 290	ENSG00000198707
1313	141.895818279515	-0.87202583063712	0.313552492155626	-2.78111592940013	0.00541723883021011	0.0677385177873661	KLHL4	56062	kelch like family member 4	ENSG00000102271
1314	7.11967991298944	4.25125643349936	1.52864525728853	2.78106147468127	0.00541814761312911	0.0677385177873661	FGR	2268	FGR proto-oncogene, Src family tyrosine kinase	ENSG00000000938
1315	10.5193564958041	2.91488776463458	1.04831088075469	2.78055662508827	0.00542657949331422	0.0677385177873661	CEBPA	1050	CCAAT enhancer binding protein alpha	ENSG00000245848
1316	714.174145211299	0.660071193221497	0.237404110306281	2.78036969271477	0.0054297045983079	0.0677385177873661	MPC1	51660	mitochondrial pyruvate carrier 1	ENSG00000060762
1317	1652.62994713521	0.606136475669285	0.218010405950545	2.78030983441582	0.00543070564298603	0.0677385177873661	AKT1S1	84335	AKT1 substrate 1	ENSG00000204673
1320	66.9932023820105	1.34639553335734	0.48458561179822	2.77844719400786	0.00546193902599717	0.067983709153369	NAGA	4668	alpha-N-acetylgalactosaminidase	ENSG00000198951
1322	77.3582947606723	-1.12492423155019	0.405337485058344	-2.77527806585238	0.00551545286118929	0.0685147480833727	SLC16A2	6567	solute carrier family 16 member 2	ENSG00000147100
1323	458.204424065457	-0.99270605515697	0.357708981492963	-2.7751778862631	0.00551715218082836	0.0685147480833727	TNRC6B	23112	trinucleotide repeat containing adaptor 6B	ENSG00000100354
1324	927.013096440586	-0.836931328576129	0.301672130116712	-2.77430775011379	0.0055319319559155	0.0686462465438605	PCBP4	57060	poly(rC) binding protein 4	ENSG00000090097
1327	394.16523105509	-0.691223362470804	0.250005579379837	-2.76483174569724	0.00569521633564557	0.0705122022508499	SOX2	6657	SRY-box transcription factor 2	ENSG00000181449
1329	18.2481437089494	1.99416836110835	0.721715872685561	2.76309339531067	0.00572563805563372	0.070781850076438	IRF1	3659	interferon regulatory factor 1	ENSG00000125347
1330	43.5067994437927	1.34386077138609	0.486581463661702	2.76184127786752	0.00574764124775756	0.0710002742370052	PPM1M	132160	protein phosphatase, Mg2+/Mn2+ dependent 1M	ENSG00000164088
1333	936.126970076224	-0.634606427777311	0.229928920203523	-2.76001134270358	0.00577993547017357	0.0712380308513492	EBF1	1879	EBF transcription factor 1	ENSG00000164330
1334	71.6937812970394	-1.39322502909352	0.505014621560258	-2.75878156713386	0.00580173005713676	0.0714528859668422	LRRFIP1	9208	LRR binding FLII interacting protein 1	ENSG00000124831
1336	94.9126917054127	1.0855550521868	0.393582546439086	2.75813818983664	0.00581316175074786	0.0714861782862237	STAT3	6774	signal transducer and activator of transcription 3	ENSG00000168610
1337	58.1821106434871	-1.37087056849963	0.498070470794273	-2.75236266529414	0.00591669571442033	0.0727047830474156	ABLIM1	3983	actin binding LIM protein 1	ENSG00000099204
1339	10.0440921467067	2.93773322200877	1.06813005646931	2.75035161141276	0.00595313476019487	0.0730429568329527	GPX7	2882	glutathione peroxidase 7	ENSG00000116157
1340	585.335244017878	-0.76194760491675	0.277068037185238	-2.75003790641985	0.00595883709724464	0.0730581973449605	CDC42BPB	9578	CDC42 binding protein kinase beta	ENSG00000198752
1341	7109.89934531804	-0.627421652019073	0.228246565003519	-2.7488766457861	0.00597998863915962	0.073231018359163	PABPC1L2A	340529	poly(A) binding protein cytoplasmic 1 like 2A	ENSG00000186288
1343	4799.81078846867	0.616918372893736	0.224618833074166	2.74651223341561	0.00602326396399095	0.0736635503989517	GDI1	2664	GDP dissociation inhibitor 1	ENSG00000203879
1348	9.30685466415135	2.91177884129843	1.06203434463149	2.74169932075856	0.00611222641784775	0.0744495845984772	CYP3A5	1577	cytochrome P450 family 3 subfamily A member 5	ENSG00000106258
1349	986.755615372431	0.651326978352006	0.237597027690319	2.74130945443029	0.00611948431012954	0.0744495845984772	TSPAN3	10099	tetraspanin 3	ENSG00000140391
1350	1768.90996245037	-0.680281707926701	0.248182555814026	-2.74105368000346	0.00612425011475157	0.0744495845984772	HUWE1	10075	HECT, UBA and WWE domain containing E3 ubiquitin protein ligase 1	ENSG00000086758
1351	160.823367463952	-0.84728923941592	0.309116969397781	-2.74099879106153	0.00612527328730075	0.0744495845984772	CEBPZ	10153	CCAAT enhancer binding protein zeta	ENSG00000115816
1352	24.9207655733943	1.88889221837727	0.689146977767233	2.74091344708075	0.00612686447123	0.0744495845984772	LRRN4CL	221091	LRRN4 C-terminal like	ENSG00000177363
1355	10.3393449695425	2.82655802578451	1.03204370030487	2.7387968406275	0.00616644653627806	0.074764170439848	OTUD1	220213	OTU deubiquitinase 1	ENSG00000165312
1356	1644.10135108737	-0.680322780538912	0.248426598604244	-2.73852632673484	0.00617152190150566	0.0747703614990109	FOXN4	121643	forkhead box N4	ENSG00000139445
1357	62.3467833079216	1.36192465554334	0.49745602742939	2.73777898034748	0.0061855631259201	0.0748850879545981	GALE	2582	UDP-galactose-4-epimerase	ENSG00000117308
1361	304.551490099644	-0.882857544920769	0.322850445256334	-2.73457124774849	0.0062461576127237	0.0753378216992432	SRPK1	6732	SRSF protein kinase 1	ENSG00000096063
1362	223.947105272207	-0.901765303625953	0.329786133193547	-2.73439424178796	0.00624951678340478	0.0753378216992432	ATAD5	79915	ATPase family AAA domain containing 5	ENSG00000176208
1364	61.9221288685424	-1.11115736406914	0.406433091597682	-2.73392444424542	0.00625844036055264	0.0753773919895973	CDK5RAP2	55755	CDK5 regulatory subunit associated protein 2	ENSG00000136861
1365	8.4027003779549	3.11262644660804	1.13906818057439	2.732607669752	0.00628351301794085	0.0756237643158495	BIN1	274	bridging integrator 1	ENSG00000136717
1366	173.687384252086	-0.764761533097717	0.279915042941565	-2.73212016425058	0.00629281850282918	0.0756801520384303	DOCK3	1795	dedicator of cytokinesis 3	ENSG00000088538
1367	624.909261835215	-0.795825485642361	0.291314945548411	-2.73183884933947	0.00629819387266252	0.0756892264374264	USP54	159195	ubiquitin specific peptidase 54	ENSG00000166348
1368	86.3978759845091	1.01009950695091	0.36987092102175	2.73095139288204	0.00631517850005018	0.0758377007557346	TMEM106C	79022	transmembrane protein 106C	ENSG00000134291
1369	6.74173361135028	3.98745379713848	1.46041261503913	2.73036110211335	0.00632649862616813	0.0759179835140175	CLDN1	9076	claudin 1	ENSG00000163347
1370	99.5557745848327	1.60092255144501	0.586480404680402	2.72971191990195	0.00633896920927561	0.0760119441053693	PYY	5697	peptide YY	ENSG00000131096
1371	160.745027043519	0.911851015545956	0.334334241615115	2.7273635244208	0.00638426611290791	0.076499046276415	ARL6IP5	10550	ADP ribosylation factor like GTPase 6 interacting protein 5	ENSG00000144746
1372	9.29323914155328	3.46476623793219	1.27048426483964	2.7271225105409	0.00638893133737093	0.076499046276415	SERPINB1	1992	serpin family B member 1	ENSG00000021355
1373	10.7747576095028	3.10060610999822	1.13758697836771	2.72559915765491	0.00641848940140294	0.0767968271694523	EFEMP2	30008	EGF containing fibulin extracellular matrix protein 2	ENSG00000172638
1374	112.241097848264	0.93650234955699	0.343766371791629	2.72424072394331	0.00644495120797351	0.0770571538588366	MMP15	4324	matrix metallopeptidase 15	ENSG00000102996
1376	7.29774576528974	-3.14444515289681	1.15470894026951	-2.72314956889734	0.00646627755866587	0.0771902229123179	TRIM2	23321	tripartite motif containing 2	ENSG00000109654
1377	6.71854852844794	4.16366703450356	1.52910249560077	2.72294829580257	0.00647021831859661	0.0771902229123179	TMEM130	222865	transmembrane protein 130	ENSG00000166448
1379	828.742635729248	-0.745744135491031	0.274067436602617	-2.72102422942102	0.00650799912329885	0.0775156432399009	IWS1	55677	interacts with SUPT6H, CTD assembly factor 1	ENSG00000163166
1381	34.5131348266818	1.68326180090487	0.618857691233284	2.71994971501509	0.0065291844413158	0.0776674227659788	NPR2	4882	natriuretic peptide receptor 2	ENSG00000159899
1382	28.7601052293404	1.54149655683596	0.567002512403879	2.7186767661762	0.00655436238189225	0.0779046687293388	PRKCD	5580	protein kinase C delta	ENSG00000163932
1383	703.105763427468	-0.705284790428597	0.259463409554516	-2.71824374635148	0.00656294706109404	0.0779046687293388	DICER1	23405	dicer 1, ribonuclease III	ENSG00000100697
1384	33.7532163318689	1.59629978198847	0.587258999092616	2.71822106507511	0.00656339699917506	0.0779046687293388	PGP	283871	phosphoglycolate phosphatase	ENSG00000184207
1385	119.582463826147	1.05453942468613	0.388215937330702	2.71637334607369	0.00660014429679756	0.0782743180730297	PTCH2	8643	patched 2	ENSG00000117425
1386	1120.89923104015	-0.755506864587388	0.27815101094931	-2.7161751525148	0.00660409692166831	0.0782743180730297	PRRC2A	7916	proline rich coiled-coil 2A	ENSG00000204469
1387	91.2258157031077	1.01517943442151	0.373892927631226	2.71516083722983	0.00662435901180525	0.0784577010942661	ECH1	1891	enoyl-CoA hydratase 1	ENSG00000104823
1389	30.0101898894633	1.49485445100119	0.551106887446695	2.71245829992603	0.00667861838470759	0.0789861149036176	CLN3	1201	CLN3 lysosomal/endosomal transmembrane protein, battenin	ENSG00000188603
1390	87.7043409271622	0.92687366163937	0.341767066669954	2.71200402856387	0.00668777800285967	0.0790373763974324	CDKN2C	1031	cyclin dependent kinase inhibitor 2C	ENSG00000123080
1391	6.69256541820966	4.17962714912222	1.54173995296232	2.71098063009358	0.00670845450307731	0.0792245744487428	ART3	419	ADP-ribosyltransferase 3 (inactive)	ENSG00000156219
1392	494.925155197773	-0.617518315987622	0.227839027631677	-2.71032720955032	0.00672168609586483	0.0793236442725259	YTHDC1	91746	YTH N6-methyladenosine RNA binding protein C1	ENSG00000083896
1394	22.620027032516	1.87453431240347	0.691915688655686	2.70919469400308	0.00674467480903946	0.0794259378610829	FGFRL1	53834	fibroblast growth factor receptor like 1	ENSG00000127418
1399	389.995811570149	-0.997257148076187	0.36828688237851	-2.70782695716881	0.00677253242526663	0.079522638799905	MAP7D2	256714	MAP7 domain containing 2	ENSG00000184368
1400	1611.15823217235	-0.550460201688597	0.203323817134208	-2.70730802444681	0.00678312890774564	0.0795900082441788	BTBD10	84280	BTB domain containing 10	ENSG00000148925
1401	8.71780066230483	3.44723142139745	1.27422842302763	2.70534808288663	0.0068232849864224	0.0800038712080164	USP28	57646	ubiquitin specific peptidase 28	ENSG00000048028
1402	1082.5593422496	-0.563454021380187	0.20832494580895	-2.70468819368813	0.0068368530550571	0.0801056173403685	GAD2	2572	glutamate decarboxylase 2	ENSG00000136750
1403	275.949761161104	-0.72342500663661	0.267495146487273	-2.70444161748942	0.006841929159205	0.0801077910134224	LARP1	23367	La ribonucleoprotein 1, translational regulator	ENSG00000155506
1404	3.677079874976	5.23493919412876	1.93575155668172	2.70434456119076	0.00684392812284784	NA	SOST	50964	sclerostin	ENSG00000167941
1405	73.2993932020622	-1.12660684562246	0.416621866118783	-2.70414718295477	0.00684799492775843	0.0801215406547736	PTPN13	5783	protein tyrosine phosphatase non-receptor type 13	ENSG00000163629
1406	1049.38110647242	-0.647319471918258	0.239469169961377	-2.7031432564896	0.00686871357713976	0.0802447283961815	CKAP5	9793	cytoskeleton associated protein 5	ENSG00000175216
1407	334.6582254427	-0.918676327080338	0.339855595104005	-2.70313727452155	0.00686883719930983	0.0802447283961815	E2F8	79733	E2F transcription factor 8	ENSG00000129173
1408	73.1119033008862	-1.04497184625825	0.386607752213438	-2.7029252266037	0.00687322063124802	0.0802447283961815	EEA1	8411	early endosome antigen 1	ENSG00000102189
1409	117.200794741208	1.07556692147693	0.398004145666104	2.70240130206899	0.00688406192149596	0.0803140557507862	LAP3	51056	leucine aminopeptidase 3	ENSG00000002549
1410	8.75373600782731	3.32798341916044	1.23163299298557	2.70209018280126	0.00689050701395862	0.0803320319492115	GRIFIN	402635	galectin-related inter-fiber protein	ENSG00000275572
1411	510.560327194668	-0.647899997707311	0.239886549169725	-2.70086005217786	0.00691604330912033	0.0805723964462241	SOX5	6660	SRY-box transcription factor 5	ENSG00000134532
1412	7.94428676965347	3.40377097574174	1.26040252184488	2.70054281608352	0.00692264259094955	0.0805919585215022	RND3	390	Rho family GTPase 3	ENSG00000115963
1413	854.818298690738	-0.680613014377104	0.252165773760834	-2.69906975965195	0.00695335991959413	0.0808920706555055	RAD54L2	23132	RAD54 like 2	ENSG00000164080
1415	654.023931898089	-0.815838719675874	0.302369470692712	-2.69815176051614	0.00697256462457256	0.0809529567188332	SMC4	10051	structural maintenance of chromosomes 4	ENSG00000113810
1417	473.633792607581	-0.863883925039307	0.320236920760089	-2.69763999412954	0.00698329153822662	0.0810101383825439	PALS2	51678	protein associated with LIN7 2, MAGUK p55 family member	ENSG00000105926
1418	8.04532994697668	3.10686467275715	1.15228582617925	2.69626216184478	0.0070122453921926	0.0812884497693664	NFASC	23114	neurofascin	ENSG00000163531
1419	159.921137417411	-0.807144686348368	0.299428109152384	-2.69562095767568	0.00702575642005463	0.0813610031401512	ZNF521	25925	zinc finger protein 521	ENSG00000198795
1420	18.2794263962728	2.33152450730062	0.864971196046289	2.69549381292443	0.00702843830545262	0.0813610031401512	PCOLCE	5118	procollagen C-endopeptidase enhancer	ENSG00000106333
1421	1068.16985205834	-0.57504926070011	0.21340005344794	-2.69470064045882	0.00704518959032088	0.0814502767337691	PCDH19	57526	protocadherin 19	ENSG00000165194
1422	221.835587257897	-0.988785973036433	0.366943057839427	-2.69465780020049	0.00704609536823875	0.0814502767337691	RFX7	64864	regulatory factor X7	ENSG00000181827
1423	162.776308865516	1.14511118920344	0.425055474913651	2.69402761942089	0.00705943146181104	0.0815468881131628	SLC25A25	114789	solute carrier family 25 member 25	ENSG00000148339
1425	200.433337745409	-0.779160553049716	0.289391744001748	-2.69240767644363	0.00709381730381265	0.0818400927173035	MSI2	124540	musashi RNA binding protein 2	ENSG00000153944
1427	9.0577243517054	4.00407871560154	1.4874958191453	2.69182518973549	0.00710621821133905	0.081914042436125	LCTL	197021	lactase like	ENSG00000188501
1429	103.597712607405	1.32231483092613	0.491438245966305	2.69070395269315	0.0071301436993606	0.0820743174950995	GFAP	2670	glial fibrillary acidic protein	ENSG00000131095
1431	134.412813035093	-1.20273640806784	0.447290586383488	-2.68893744845473	0.00716798494353703	0.0823762293390333	STK17A	9263	serine/threonine kinase 17a	ENSG00000164543
1432	671.013951482442	-0.881594461125653	0.3278795133063	-2.68877567932121	0.00717145928189631	0.0823762293390333	PCBP3	54039	poly(rC) binding protein 3	ENSG00000183570
1434	19.9424822787665	1.85436898953731	0.689915640867982	2.68781990100172	0.00719201753318382	0.0824966717041673	CREM	1390	cAMP responsive element modulator	ENSG00000095794
1435	7844.425272131	-0.515508877438826	0.192151746719058	-2.68282170857673	0.00730038986459425	0.0836293180317088	SOX11	6664	SRY-box transcription factor 11	ENSG00000176887
1436	656.070522106195	-0.635286394013087	0.23680019781822	-2.68279503085874	0.00730097220911744	0.0836293180317088	ARHGAP35	2909	Rho GTPase activating protein 35	ENSG00000160007
1437	64.2137147010479	1.07418865492158	0.400536359815262	2.68187551166897	0.00732106977134473	0.0837989517032948	SLC41A3	54946	solute carrier family 41 member 3	ENSG00000114544
1438	292.639061364437	-0.675579496365352	0.251931384013702	-2.68160117886944	0.00732707535927015	0.0837989517032948	DENND4B	9909	DENN domain containing 4B	ENSG00000198837
1440	1699.67861778575	-0.689364475974755	0.257114642101112	-2.68115604129483	0.00733682954466304	0.0838056261796238	SPTAN1	6709	spectrin alpha, non-erythrocytic 1	ENSG00000197694
1443	27.0912581053332	1.74345191021928	0.650712749642434	2.67929575865435	0.00737771963787516	0.0840967624693077	DLX3	1747	distal-less homeobox 3	ENSG00000064195
1444	121.377635362652	1.15674837630665	0.431801048953514	2.67889200155968	0.00738662140781341	0.0841396791794045	TM7SF2	7108	transmembrane 7 superfamily member 2	ENSG00000149809
1445	56.6195982682756	-1.1510941153869	0.429786930946586	-2.67829017706906	0.00739990792117307	0.0842324473584538	C19orf47	126526	chromosome 19 open reading frame 47	ENSG00000160392
1446	62.4819460251572	-1.27647960497246	0.476891023727433	-2.67666938873235	0.00743579682873248	0.0844515474760557	ADAMTS18	170692	ADAM metallopeptidase with thrombospondin type 1 motif 18	ENSG00000140873
1447	11.8832011272999	2.34765024863049	0.877080273988019	2.67666520187017	0.00743588973969027	0.0844515474760557	SDR16C5	195814	short chain dehydrogenase/reductase family 16C member 5	ENSG00000170786
1448	174.816605806896	0.79749293569421	0.297945579834463	2.67663959350326	0.00743645803945146	0.0844515474760557	ST3GAL3	6487	ST3 beta-galactoside alpha-2,3-sialyltransferase 3	ENSG00000126091
1450	11.8928072395141	2.61841237351344	0.978540706097266	2.67583387916126	0.00745435832284733	0.0845584413630466	ITPKC	80271	inositol-trisphosphate 3-kinase C	ENSG00000086544
1451	505.239596962841	0.701177588562916	0.262116441123538	2.67506145573083	0.00747155526479873	0.084656368905919	PGAM1	5223	phosphoglycerate mutase 1	ENSG00000171314
1452	293.99333417142	-0.697929347010823	0.260909929548416	-2.67498193042635	0.00747332780451519	0.084656368905919	RABEP1	9135	rabaptin, RAB GTPase binding effector protein 1	ENSG00000029725
1455	191.743017050703	-0.803035053266199	0.300584921098331	-2.67157464297253	0.00754962796236914	0.0853414186559256	CDC42BPA	8476	CDC42 binding protein kinase alpha	ENSG00000143776
1456	596.022089850877	0.653118757556089	0.244499101955768	2.67125217365519	0.00755688514630919	0.0853414186559256	LMAN2	10960	lectin, mannose binding 2	ENSG00000169223
1457	2207.29541873798	-0.619405190356453	0.231889659226041	-2.67112036139857	0.0075598533864315	0.0853414186559256	TNRC6A	27327	trinucleotide repeat containing adaptor 6A	ENSG00000090905
1458	166.816356754958	-0.748720303286627	0.280368395115601	-2.6704875311567	0.00757411845934269	0.0854002775423915	ARHGAP39	80728	Rho GTPase activating protein 39	ENSG00000147799
1459	329.617095778574	-0.671585178029995	0.251489853543641	-2.67042653437887	0.00757549470507295	0.0854002775423915	ARHGEF11	9826	Rho guanine nucleotide exchange factor 11	ENSG00000132694
1460	84.5755833231525	0.988918375609025	0.370388115167885	2.66995169421346	0.00758621600066093	0.0854623233086837	PORCN	64840	porcupine O-acyltransferase	ENSG00000102312
1463	193.309448397458	-0.85214700683687	0.319318394125421	-2.66864365634435	0.00761582023869509	0.0856191733080477	CABIN1	23523	calcineurin binding protein 1	ENSG00000099991
1465	523.728912619555	-0.731950038120841	0.274362611372243	-2.66781991343479	0.00763451674858779	0.0857117096243098	DSTYK	25778	dual serine/threonine and tyrosine protein kinase	ENSG00000133059
1466	347.881907096847	-0.849670744255848	0.318629990963376	-2.66663769373019	0.00766142151104813	0.0858668343683112	USP8	9101	ubiquitin specific peptidase 8	ENSG00000138592
1468	331.476095183256	-0.742072702331185	0.278292367794813	-2.66652193235253	0.00766406055228761	0.0858668343683112	CENPC	1060	centromere protein C	ENSG00000145241
1469	153.286976918765	0.909559465257215	0.341154902216149	2.66611870252692	0.00767325944718902	0.0859111344804895	SLC26A11	284129	solute carrier family 26 member 11	ENSG00000181045
1470	175.485509639593	-0.779374385001915	0.292373879214311	-2.66567720446268	0.00768334270477095	0.0859361255906534	CAMTA1	23261	calmodulin binding transcription activator 1	ENSG00000171735
1471	773.054527767031	-0.730662252018785	0.274111933996467	-2.66556162428229	0.00768598437059263	0.0859361255906534	SYNCRIP	10492	synaptotagmin binding cytoplasmic RNA interacting protein	ENSG00000135316
1472	384.951848742219	-0.671629974625775	0.252182436364755	-2.66327022732992	0.0077385241613783	0.0864645469054411	CDK12	51755	cyclin dependent kinase 12	ENSG00000167258
1473	977.583919585547	0.604182332711833	0.226914498944182	2.6625990649476	0.00775397416758455	0.0865781164724164	RTN4	57142	reticulon 4	ENSG00000115310
1475	7.58839589927701	3.47592705364481	1.30645681630645	2.66057554314867	0.00780072260981763	0.086981508746639	TIMP2	7077	TIMP metallopeptidase inhibitor 2	ENSG00000035862
1476	65.869376791023	-1.07896243434237	0.405573194566713	-2.66033961020292	0.00780618965912667	0.0869832562016971	FAM217B	63939	family with sequence similarity 217 member B	ENSG00000196227
1479	127.670218635624	-0.853344668442891	0.320979905308107	-2.65856103242279	0.00784751354842009	0.0872656292757102	ATXN7L3	56970	ataxin 7 like 3	ENSG00000087152
1481	3.69762216109437	5.23453705210602	1.96962163313688	2.6576358443877	0.00786908697286872	NA	LECT2	3950	leukocyte cell derived chemotaxin 2	ENSG00000145826
1483	10.3154574936094	2.74190787281102	1.03207943662664	2.65668297953205	0.00789136128051015	0.0875748629910272	NCK1	4690	NCK adaptor protein 1	ENSG00000158092
1485	12942.5537592202	-0.617420469498475	0.232519994299189	-2.65534356027906	0.00792276722722122	0.0878044162259023	NOVA1	4857	NOVA alternative splicing regulator 1	ENSG00000139910
1487	664.974918982013	-0.792952598930719	0.298724952311536	-2.6544571948036	0.00794361172888068	0.0879164595399091	DBN1	1627	drebrin 1	ENSG00000113758
1488	164.634721747883	-0.905288209002945	0.341250414132866	-2.65285600107864	0.00798139125546118	0.0882651887268676	MPHOSPH10	10199	M-phase phosphoprotein 10	ENSG00000124383
1491	8.14643494905094	3.24020118975982	1.22259386116091	2.65026783848161	0.0080427982351445	0.0887742824067837	TUBB6	84617	tubulin beta 6 class V	ENSG00000176014
1492	798.065176246161	0.635330988179094	0.239809116178902	2.64931958510336	0.00806540224366238	0.088963830808882	PRDX4	10549	peroxiredoxin 4	ENSG00000123131
1493	15.4193811166741	-1.96641391889431	0.742587516094567	-2.64805679637077	0.00809559229110717	0.0891887458845086	REPS2	9185	RALBP1 associated Eps domain containing 2	ENSG00000169891
1494	3148.79580786052	0.574575473188953	0.21698377269652	2.64801125931464	0.00809668285288549	0.0891887458845086	CALR	811	calreticulin	ENSG00000179218
1495	114.431063603384	0.890259613053455	0.336249991394181	2.64761229989094	0.00810624311164766	0.089234047156444	VEGFA	7422	vascular endothelial growth factor A	ENSG00000112715
1496	69.9074215079092	1.23302981787422	0.465846972937279	2.64685591944424	0.00812439598865307	0.0893738121518719	TAX1BP3	30851	Tax1 binding protein 3	ENSG00000213977
1497	785.162047306686	-0.753770332827687	0.284804092982993	-2.6466274586605	0.00812988612146575	0.0893741843420194	SP4	6671	Sp4 transcription factor	ENSG00000105866
1498	399.07178224387	0.733821300995284	0.277307023567472	2.64624130883845	0.00813917322429468	0.0894162692246458	SYVN1	84447	synoviolin 1	ENSG00000162298
1499	17.7468135687729	2.1212873434653	0.801858227645195	2.64546433562807	0.00815788861263451	0.0895618066186013	MANBA	4126	mannosidase beta	ENSG00000109323
1501	872.327845238997	0.648559371367238	0.245452776914559	2.64229795857228	0.0082345578628677	0.0902825018699952	DEGS1	8560	delta 4-desaturase, sphingolipid 1	ENSG00000143753
1502	95.5646864593811	-0.916645649525965	0.347097685881539	-2.64088666335507	0.00826893759918551	0.0905429139840006	DUS1L	64118	dihydrouridine synthase 1 like	ENSG00000169718
1504	10.0332066994347	2.56772155173858	0.972520965707027	2.64027372394161	0.0082839090177773	0.0906415696133549	PLIN3	10226	perilipin 3	ENSG00000105355
1505	1164.57003963192	2.24669909011756	0.851340111765993	2.63901472404147	0.00831473695037744	0.0907989308959467	INSIG1	3638	insulin induced gene 1	ENSG00000186480
1506	351.63313932907	0.7342856719946	0.278261610665655	2.63883210565068	0.00831921706638342	0.0907989308959467	GOLT1B	51026	golgi transport 1B	ENSG00000111711
1508	334.100210377651	-0.852738168806609	0.323186338848956	-2.63853407864849	0.00832653310151687	0.0907989308959467	ZSWIM6	57688	zinc finger SWIM-type containing 6	ENSG00000130449
1509	251.549640952073	-0.707420597662691	0.26811545257502	-2.6384924511755	0.00832755544025278	0.0907989308959467	NR4A2	4929	nuclear receptor subfamily 4 group A member 2	ENSG00000153234
1510	154.072074015646	0.860911203418699	0.326309164267884	2.63832983468381	0.00833155025254017	0.0907989308959467	TXNDC5	81567	thioredoxin domain containing 5	ENSG00000239264
1511	55.7477910179224	1.22240017646679	0.463377908778299	2.63801996881909	0.00833916711682976	0.0908215142112178	GCA	25801	grancalcin	ENSG00000115271
1512	82.0905346681799	-0.956393377422464	0.362652643751097	-2.63721606309004	0.00835895711008109	0.0909765564539058	SOX9	6662	SRY-box transcription factor 9	ENSG00000125398
1513	106.467324904991	0.857244151762903	0.32509149456806	2.63693195942238	0.00836596101749639	0.0909923250110165	NEMP1	23306	nuclear envelope integral membrane protein 1	ENSG00000166881
1514	48.3296628880584	1.65991071332591	0.630072885870463	2.63447412283532	0.00842677268617228	0.0915322295472819	EBP	10682	EBP cholestenol delta-isomerase	ENSG00000147155
1517	8.15027326095969	3.06674388942376	1.16492011372862	2.63257870928837	0.00847393858589937	0.0918983573204492	PDGFC	56034	platelet derived growth factor C	ENSG00000145431
1518	11.4888019995297	2.76191696276837	1.04918380099562	2.63244339089819	0.00847731489079357	0.0918983573204492	FGFBP2	83888	fibroblast growth factor binding protein 2	ENSG00000137441
1519	553.029204029871	-0.608840063466172	0.231405481099793	-2.63105290580223	0.00851207838856731	0.0922141825428125	UBE2M	9040	ubiquitin conjugating enzyme E2 M	ENSG00000130725
1521	125.018828283291	1.03698958820727	0.394243325167854	2.63032884010341	0.00853023116779813	0.092288762568384	ZBTB12	221527	zinc finger and BTB domain containing 12	ENSG00000204366
1522	260.573555927625	-0.795747157134628	0.302554900822893	-2.63009177828666	0.00853618197255229	0.092292185287397	SCAPER	49855	S-phase cyclin A associated protein in the ER	ENSG00000140386
1523	3.30757407190873	5.07503137464336	1.92972647391487	2.62992265652424	0.00854042959165905	NA	FBXO44	93611	F-box protein 44	ENSG00000132879
1524	37.2712005508444	-1.36505486159558	0.519253894061157	-2.62887746670381	0.00856672226627764	0.0925612867556911	ICE2	79664	interactor of little elongation complex ELL subunit 2	ENSG00000128915
1527	105.529833851986	-1.03730608240329	0.394869004839058	-2.62696253616076	0.00861508184980432	0.0928999609610236	SPTBN4	57731	spectrin beta, non-erythrocytic 4	ENSG00000160460
1528	1014.61170779014	-0.863907468194051	0.328900200995645	-2.6266553367217	0.00862286252601995	0.0929226895896098	AMOTL2	51421	angiomotin like 2	ENSG00000114019
1529	17.4695882180383	1.85979168129618	0.708514065815178	2.62491850342647	0.00866697090227974	0.0933366097168588	EYA4	2070	EYA transcriptional coactivator and phosphatase 4	ENSG00000112319
1530	648.72867168678	-0.68161054910933	0.259786497502413	-2.62373354913489	0.00869717945013784	0.0936003938194861	NCOA2	10499	nuclear receptor coactivator 2	ENSG00000140396
1531	840.459735625039	-0.639677867556956	0.243867122743622	-2.62305906741456	0.00871441629503603	0.0937243197062969	BCL2L10	10017	BCL2 like 10	ENSG00000137875
1532	101.441767910301	-0.936061086057337	0.357057650300236	-2.62159649924946	0.00875189814654791	0.0940656769294322	ADCY6	112	adenylate cyclase 6	ENSG00000174233
1533	51.1683280948687	-1.11053292856698	0.423667309831206	-2.62123818099025	0.00876110286131006	0.0940876354029851	DENND1B	163486	DENN domain containing 1B	ENSG00000213047
1534	21.4866109395777	-1.90060538189998	0.725125795630676	-2.62106987967092	0.0087654292811328	0.0940876354029851	CLIP1	6249	CAP-Gly domain containing linker protein 1	ENSG00000130779
1535	190.369971204263	0.728847436249864	0.278136258568126	2.62046897445894	0.00878089196680663	0.0941918863237018	SPSB1	80176	splA/ryanodine receptor domain and SOCS box containing 1	ENSG00000171621
1537	5.62725659598595	4.844508521753	1.84973853183352	2.61902341243384	0.00881818951410598	0.094468243453928	SCARF1	8578	scavenger receptor class F member 1	ENSG00000074660
1539	26.2474106812002	1.53561892039907	0.586513421884895	2.61821616198315	0.00883907925097274	0.0945683332011322	HSDL1	83693	hydroxysteroid dehydrogenase like 1	ENSG00000103160
1542	3.18502605216849	5.02467478447033	1.92012599463228	2.61684639368293	0.0088746267922043	NA	MXRA8	54587	matrix remodeling associated 8	ENSG00000162576
1543	3.22456686674569	5.04100243846369	1.92702026711594	2.61595714611153	0.0088977724086672	NA	CFAP107	93190	cilia and flagella associated protein 107	ENSG00000157330
1545	881.173573353907	-0.760722791477646	0.29095196706309	-2.61459923834332	0.00893322050222135	0.0953264832745183	PCDH10	57575	protocadherin 10	ENSG00000138650
1547	654.715204044137	-0.652111326609983	0.249486431178906	-2.61381480158476	0.00895375560147022	0.0954112664545067	BICRA	29998	BRD4 interacting chromatin remodeling complex associated protein	ENSG00000063169
1548	252.258042185192	0.693433769758376	0.265351276092486	2.61326713769669	0.00896811740681452	0.0954112664545067	CYP20A1	57404	cytochrome P450 family 20 subfamily A member 1	ENSG00000119004
1549	194.664320342242	-1.08633714969242	0.415718249459756	-2.61315723113952	0.00897100204711918	0.0954112664545067	EFNA1	1942	ephrin A1	ENSG00000169242
1550	46.9526955571557	1.30732110581544	0.500353750934141	2.61279365523836	0.00898055047410843	0.0954112664545067	THAP6	152815	THAP domain containing 6	ENSG00000174796
1551	8.28620584747109	3.08566451570619	1.18100643460518	2.61274149343458	0.00898192111981558	0.0954112664545067	SNAI1	6615	snail family transcriptional repressor 1	ENSG00000124216
1552	26.7057782456028	1.62530917831887	0.622086928501326	2.61267212644126	0.00898374415239154	0.0954112664545067	FOXO1	2308	forkhead box O1	ENSG00000150907
1553	536.670533649658	-0.673298822811204	0.257740059081207	-2.61231732937201	0.00899307373536388	0.0954112664545067	ARHGAP12	94134	Rho GTPase activating protein 12	ENSG00000165322
1556	283.326602998121	-0.763620219361321	0.292453541952178	-2.61108213723118	0.00902562131753756	0.0956272168054756	FEZF1	389549	FEZ family zinc finger 1	ENSG00000128610
1557	103.177428149684	-0.896696815310583	0.343565095683028	-2.60997646902371	0.0090548450889087	0.095874830353151	DENND6A	201627	DENN domain containing 6A	ENSG00000174839
1558	66.0449251430202	-1.05236458718242	0.403257697929789	-2.60965777611925	0.00906328408978896	0.0959021921128831	RFTN1	23180	raftlin, lipid raft linker 1	ENSG00000131378
1562	195.370305545659	-0.991725647612289	0.380879333709349	-2.60377909705408	0.00922021628820971	0.0973113033510793	EVX2	344191	even-skipped homeobox 2	ENSG00000174279
1563	318.856621499677	0.778614432712644	0.299111562252308	2.6030903882474	0.00923875926452016	0.0974442219915262	TMEM203	94107	transmembrane protein 203	ENSG00000187713
1564	8.07576437598549	4.21290186507951	1.61954486503659	2.60128753208966	0.00928745751852419	0.0978948224925523	CDNF	441549	cerebral dopamine neurotrophic factor	ENSG00000185267
1565	7.78036167532632	-3.53298869403428	1.35908695116295	-2.59953102412702	0.00933512398711805	0.0982714406766344	GABRR3	200959	gamma-aminobutyric acid type A receptor subunit rho3	ENSG00000183185
1567	566.00437158545	-0.686037000755921	0.263935402992135	-2.59926100469501	0.00934247084535994	0.0982849534020525	TJP1	7082	tight junction protein 1	ENSG00000104067
1568	12.5374104945105	2.57918953698998	0.992624332355456	2.59835413350151	0.00936718333774045	0.0984378646860648	SBNO2	22904	strawberry notch homolog 2	ENSG00000064932
1569	3.25337110230207	5.05289240930263	1.9446832504462	2.59831127158794	0.00936835277875272	NA	MYL9	10398	myosin light chain 9	ENSG00000101335
1570	61.5012466067576	1.319534022046	0.507847750763125	2.59828663228926	0.00936902509435745	0.0984378646860648	FNDC3B	64778	fibronectin type III domain containing 3B	ENSG00000075420
1571	55.8583998449758	1.08057561077843	0.415926745162173	2.59799501558167	0.00937698550902161	0.0984548530867642	TMEM9	252839	transmembrane protein 9	ENSG00000116857
1573	101.403410570811	0.944298080149041	0.363667120837316	2.59660009399493	0.00941514693833231	0.0986897335732342	SLC49A4	84925	solute carrier family 49 member 4	ENSG00000138463
1574	375.258052197702	-0.734280565776748	0.282812126847505	-2.59635459752644	0.00942187740121592	0.0986897335732342	ATAD2B	54454	ATPase family AAA domain containing 2B	ENSG00000119778
1576	245.76129012118	-0.912693356751861	0.351690176630091	-2.5951630651084	0.00945460512482605	0.0988999597173833	KAT6B	23522	lysine acetyltransferase 6B	ENSG00000156650
1577	50.2203554037391	1.42727786348388	0.549981306466635	2.59513886508881	0.0094552708740795	0.0988999597173833	SULF1	23213	sulfatase 1	ENSG00000137573
1578	19.0004552467552	2.11882271342872	0.816884980127792	2.59378341501304	0.00949262650345849	0.0991721764802682	NAPRT	93100	nicotinate phosphoribosyltransferase	ENSG00000147813
1582	8.56685353616959	2.68267020472539	1.03465693972665	2.59281129978613	0.0095194985779522	0.0993180807050045	POF1B	79983	POF1B actin binding protein	ENSG00000124429
1583	612.0774950367	-0.637523898287531	0.246007662063502	-2.59147984635928	0.00955641388021278	0.0996091300628453	CORO1C	23603	coronin 1C	ENSG00000110880
1586	244.955394997114	-0.706120950155214	0.27256075751658	-2.59069191247116	0.00957831986693831	0.0996264657802347	NUS1	116150	NUS1 dehydrodolichyl diphosphate synthase subunit	ENSG00000153989
1587	50.6645414433407	1.10393412340619	0.426122340025753	2.59065066464121	0.0095794678634841	0.0996264657802347	ASL	435	argininosuccinate lyase	ENSG00000126522
1588	346.509329113328	-0.698705970023194	0.269757230630903	-2.59012879242968	0.00959400304455822	0.0996669406381439	DNMBP	23268	dynamin binding protein	ENSG00000107554
1589	19.4318885027321	-1.80856987641482	0.698269565015032	-2.59007404450728	0.00959552902236587	0.0996669406381439	BRF2	55290	BRF2 RNA polymerase III transcription initiation factor subunit	ENSG00000104221
1590	326.852716723108	-0.864043405556442	0.333654154679989	-2.58963778342624	0.00960769657439675	0.0997300823121792	CCDC88C	440193	coiled-coil domain containing 88C	ENSG00000015133
1591	5.82958003371811	4.12042471202789	1.59180284530231	2.58852704289855	0.00963873783427614	0.0999889333283364	AGTR2	186	angiotensin II receptor type 2	ENSG00000180772
1592	7.25950462653462	3.50420661411376	1.35388153869514	2.58826678255106	0.00964602410490125	0.100001186606508	SCGN	10590	secretagogin, EF-hand calcium binding protein	ENSG00000079689
1593	556.553201591833	-0.655678178965598	0.253510311426952	-2.58639648728659	0.00969852963900771	0.100481919979093	CLIP2	7461	CAP-Gly domain containing linker protein 2	ENSG00000106665
1595	67.208692102237	-1.33201716507537	0.515709224000834	-2.58288411974034	0.00979782257412218	0.101446481519672	CHD3	1107	chromodomain helicase DNA binding protein 3	ENSG00000170004
1597	96.7551351684921	0.955598402430836	0.370231929106081	2.58108047228156	0.00984916202022413	0.101849289072772	USP13	8975	ubiquitin specific peptidase 13	ENSG00000058056
1598	140.018367880029	0.880572914669164	0.341205829698445	2.58076749581743	0.00985809502087836	0.101877347912926	PLEKHB2	55041	pleckstrin homology domain containing B2	ENSG00000115762
1599	9.90163745190119	2.44322387636926	0.946816702478722	2.58046131840832	0.00986684094705957	0.101903439289304	HJV	148738	hemojuvelin BMP co-receptor	ENSG00000168509
1600	249.090618720655	-0.76536303668703	0.296748812942353	-2.5791612411124	0.00990405457088615	0.102223323170205	EZR	7430	ezrin	ENSG00000092820
1602	8.75909076881964	3.18341741037834	1.23473086499935	2.57822777466571	0.00993085133635436	0.102370890427618	CTHRC1	115908	collagen triple helix repeat containing 1	ENSG00000164932
1603	19.4352532399361	2.37647251812783	0.921898205057114	2.57780360683163	0.00994304913444176	0.102432166554815	HBB	3043	hemoglobin subunit beta	ENSG00000244734
1604	11.1508533032516	2.44510809873978	0.948642452582589	2.57748121231893	0.00995232916153482	0.102463325999962	B3GNT5	84002	UDP-GlcNAc:betaGal beta-1,3-N-acetylglucosaminyltransferase 5	ENSG00000176597
1606	40.9811715715961	1.5715470094133	0.610478225204605	2.57428839314717	0.0100446508729867	0.103283980727886	GYG1	2992	glycogenin 1	ENSG00000163754
1607	442.239362615129	-0.67117876353213	0.260801132093489	-2.57352703243456	0.0100667782488764	0.10344656694893	MAPK8IP3	23162	mitogen-activated protein kinase 8 interacting protein 3	ENSG00000138834
1608	97.1006731729754	-0.94984816716331	0.369225624804712	-2.57254129549025	0.0100954911345074	0.103676579801399	RAB3A	5864	RAB3A, member RAS oncogene family	ENSG00000105649
1609	27.5137921387985	1.64888781069575	0.641498060597553	2.57037068695082	0.0101589746092585	0.104213616251176	UNC45B	146862	unc-45 myosin chaperone B	ENSG00000141161
1610	6.11052038522688	3.48513115619514	1.35598426837662	2.5701855378953	0.0101644060535047	0.104213616251176	TUFT1	7286	tuftelin 1	ENSG00000143367
1611	27.0064891310764	1.87791915947035	0.730678981924834	2.57010151643248	0.0101668717197423	0.104213616251176	PRKCA	5578	protein kinase C alpha	ENSG00000154229
1612	284.845471679896	-0.687412034385902	0.267737330214364	-2.5674866998768	0.0102438719090621	0.104937224434294	SBNO1	55206	strawberry notch homolog 1	ENSG00000139697
1613	54.3400971387291	1.08607982967151	0.423186533287802	2.56643287118233	0.0102750511594732	0.105190836245107	MTX3	345778	metaxin 3	ENSG00000177034
1614	281.835960098741	0.746978480960735	0.291271280661282	2.56454559908841	0.0103311003494055	0.105698578215654	MRPL36	64979	mitochondrial ribosomal protein L36	ENSG00000171421
1615	17.7692692294203	2.30985796618769	0.900860860908365	2.56405630039092	0.0103456761426951	0.10574609453294	BZW2	28969	basic leucine zipper and W2 domains 2	ENSG00000136261
1618	95.5024257410287	0.979660737369889	0.382302347726389	2.56252869802156	0.0103912999503116	0.106049528464863	SPRYD4	283377	SPRY domain containing 4	ENSG00000176422
1619	36.495651494909	-1.33502758404083	0.521057350794272	-2.56215094558361	0.0104026095857297	0.10608297870648	GPC3	2719	glypican 3	ENSG00000147257
1621	44.9434578347582	-1.37188765348974	0.535687672498451	-2.56098417776023	0.0104376109639041	0.106323425117381	CEP192	55125	centrosomal protein 192	ENSG00000101639
1622	3.80338011255736	5.28034698857952	2.06235034118609	2.56035402090932	0.010456558319573	NA	THEM6	51337	thioesterase superfamily member 6	ENSG00000130193
1625	9.10897709753014	3.07562658069124	1.20176170453145	2.55926492672719	0.0104893770123504	0.106718009603913	TGM1	7051	transglutaminase 1	ENSG00000092295
1626	887.0429480372	-0.558301909527944	0.218189069208517	-2.55879871321322	0.0105034538465755	0.106794893859035	EPHB2	2048	EPH receptor B2	ENSG00000133216
1628	9.2932366612611	2.63613056965511	1.03260033782238	2.55290500409322	0.0106828628443139	0.108444453372755	CREB5	9586	cAMP responsive element binding protein 5	ENSG00000146592
1629	3.86831966118485	5.3035184017533	2.07768882759404	2.55260476512008	0.0106920748597013	0.108444453372755	SMPX	23676	small muscle protein X-linked	ENSG00000091482
1630	1460.65828255419	-0.646905284539915	0.253441493777261	-2.55248371092877	0.0106957910755835	0.108444453372755	PDS5B	23047	PDS5 cohesin associated factor B	ENSG00000083642
1631	423.182519365068	-0.775561617142485	0.303856573637339	-2.55239374241131	0.0106985537431586	0.108444453372755	CAMSAP2	23271	calmodulin regulated spectrin associated protein family member 2	ENSG00000118200
1632	2219.32518370388	-0.555659161357291	0.217701858189339	-2.55238593725748	0.0106987934462987	0.108444453372755	POU4F2	5458	POU class 4 homeobox 2	ENSG00000151615
1633	181.061073653857	-0.965447836301068	0.378388821864454	-2.55147028800684	0.0107269470023332	0.108662580023635	GNB3	2784	G protein subunit beta 3	ENSG00000111664
1634	53.9441843820012	-1.27716206099676	0.50065187329898	-2.55099826668194	0.0107414860023338	0.108742608602118	EML5	161436	EMAP like 5	ENSG00000165521
1635	103.821374943606	1.00010250573765	0.39231236275344	2.54925054800322	0.0107954711359684	0.109175000623768	NR4A1	3164	nuclear receptor subfamily 4 group A member 1	ENSG00000123358
1637	19.9800054203533	-1.97002214737172	0.772924461490412	-2.54879001186348	0.0108097366901673	0.109231022199223	SHROOM2	357	shroom family member 2	ENSG00000146950
1638	30.9958685472218	1.51627542996962	0.595115900918656	2.54786576468383	0.0108384167148437	0.109453308131405	MYOC	4653	myocilin	ENSG00000034971
1639	1162.49037888791	-0.980597110893692	0.385125432064404	-2.54617594490542	0.0108910279053869	0.109916843555291	SLC1A4	6509	solute carrier family 1 member 4	ENSG00000115902
1640	121.717278126659	0.802715066130432	0.315379101698642	2.54523860904855	0.0109203088729717	0.110144494667042	CIP2A	57650	cellular inhibitor of PP2A	ENSG00000163507
1641	635.555415087199	-0.63460448980213	0.249726048363757	-2.54120262567784	0.0110471876432049	0.111336117871491	ZMYM2	7750	zinc finger MYM-type containing 2	ENSG00000121741
1643	111.456504670788	-0.825244109276225	0.324822430777069	-2.54060074392646	0.0110662207332086	0.111336117871491	CTDP1	9150	CTD phosphatase subunit 1	ENSG00000060069
1644	234.513719238953	-0.739300525915677	0.291014566776046	-2.54042446777111	0.0110718005633427	0.111336117871491	GABRA1	2554	gamma-aminobutyric acid type A receptor subunit alpha1	ENSG00000022355
1645	12.6461024855677	-2.24907608689776	0.885424416275202	-2.54011075994398	0.0110817368260085	0.111336117871491	POU4F3	5459	POU class 4 homeobox 3	ENSG00000091010
1647	2406.3030140346	-0.578156151043468	0.227645835102795	-2.53971767496822	0.0110941984317683	0.111336117871491	SRSF5	6430	serine and arginine rich splicing factor 5	ENSG00000100650
1649	23.5729498550654	2.7340283198051	1.07656912091666	2.53957527360358	0.0110987159199477	0.111336117871491	ACTN2	88	actinin alpha 2	ENSG00000077522
1650	19.3911854027073	-1.78367120597084	0.702359752977074	-2.53954073878869	0.0110998117358002	0.111336117871491	KIF16B	55614	kinesin family member 16B	ENSG00000089177
1652	64.1923169024687	1.09942638829236	0.433031819185494	2.53890439358547	0.0111200206601717	0.11140424367805	FZD2	2535	frizzled class receptor 2	ENSG00000180340
1653	785.32304166993	-0.728738174090279	0.287213382613218	-2.5372709567355	0.0111720447199641	0.111857024763454	BCL11A	53335	BCL11 transcription factor A	ENSG00000119866
1654	8.04189842935454	3.74791892150366	1.47796622985972	2.53586235313332	0.0112170814346369	0.112239336529843	MBL2	4153	mannose binding lectin 2	ENSG00000165471
1655	380.303345242532	0.610806567049285	0.240892953525051	2.53559333351677	0.0112257010039258	0.112251739198262	ARF6	382	ADP ribosylation factor 6	ENSG00000165527
1657	3.4380052842091	5.13225762091868	2.02481346973787	2.53468168679413	0.0112549545350062	NA	MLIP	90523	muscular LMNA interacting protein	ENSG00000146147
1659	3.30833158566449	5.08460291109653	2.00692832678727	2.5335249112937	0.0112921713567682	NA	SEPTIN14	346288	septin 14	ENSG00000154997
1660	93.3450782174722	9.89725786964918	3.90720139592909	2.53308106409901	0.0113064801895723	0.112858102075073	TCN1	6947	transcobalamin 1	ENSG00000134827
1661	116.340941078319	-0.895971420959152	0.353758082314002	-2.53272353552582	0.0113180179702845	0.1128782958844	ZHX3	23051	zinc fingers and homeoboxes 3	ENSG00000174306
1663	51.5337813709396	1.10186514208681	0.435110840128592	2.53237805282252	0.0113291769495699	0.1128782958844	FASTKD3	79072	FAST kinase domains 3	ENSG00000124279
1666	54.263311112453	-1.19562792372552	0.472555905898442	-2.53013010482292	0.0114020237971519	0.113292173300384	CLOCK	9575	clock circadian regulator	ENSG00000134852
1667	433.130400103069	0.680105009488001	0.268822516206895	2.52994064293547	0.0114081824437271	0.113292173300384	TALDO1	6888	transaldolase 1	ENSG00000177156
1668	147.191368716861	0.88690427704565	0.350599828097969	2.52967687365157	0.0114167614430927	0.113292173300384	SLC38A7	55238	solute carrier family 38 member 7	ENSG00000103042
1669	1919.27101392159	-0.533849393858817	0.211036211059376	-2.5296577832731	0.0114173825728402	0.113292173300384	PDCL	5082	phosducin like	ENSG00000136940
1670	470.68905685425	0.626239545752201	0.247582022429655	2.52942253079031	0.011425039274429	0.113292173300384	TLCD4	148534	TLC domain containing 4	ENSG00000152078
1672	32.337047338653	1.34350448571527	0.531201783884288	2.52917916783187	0.0114329647414856	0.113292173300384	MTHFS	10588	methenyltetrahydrofolate synthetase	ENSG00000136371
1673	402.373376917174	-0.746937013581059	0.29555406018036	-2.5272432837676	0.0114961836138577	0.113849750662025	CDK11A	728642	cyclin dependent kinase 11A	ENSG00000008128
1674	38.5028505518705	1.28905039420937	0.510174584016449	2.52668485376333	0.0115144774521441	0.113962018529378	CHST8	64377	carbohydrate sulfotransferase 8	ENSG00000124302
1676	112.431078920805	0.973264971005563	0.385354702177805	2.52563408596087	0.011548970040742	0.114165437095567	TTC32	130502	tetratricopeptide repeat domain 32	ENSG00000183891
1677	138.353961454887	-0.901161529273757	0.356899446146543	-2.52497317943088	0.0115707119554191	0.114311376254382	SDAD1	55153	SDA1 domain containing 1	ENSG00000198301
1678	10.3672994700166	2.36681573875057	0.937793009856427	2.52381465192722	0.0116089118100984	0.114572726307324	ARHGAP27	201176	Rho GTPase activating protein 27	ENSG00000159314
1679	29.233612995452	1.68593654993582	0.668068301781301	2.52359907728076	0.0116160322373107	0.114572726307324	HOPX	84525	HOP homeobox	ENSG00000171476
1680	35.5877769876084	1.27317832014442	0.504541020553077	2.52343866659002	0.0116213331141505	0.114572726307324	SLC35A5	55032	solute carrier family 35 member A5	ENSG00000138459
1681	380.838087339582	-0.922597098279209	0.365627771765914	-2.52332336196246	0.01162514475719	0.114572726307324	PPIG	9360	peptidylprolyl isomerase G	ENSG00000138398
1682	269.403201272007	0.681872964359895	0.270356695893962	2.52212345658839	0.0116648760952077	0.114895171641312	RPEL1	729020	ribulose-5-phosphate-3-epimerase like 1	ENSG00000235376
1683	7.30579461937294	3.02627500312812	1.20005741116692	2.52177518755991	0.0116764305346952	0.114939863075906	ADAM29	11086	ADAM metallopeptidase domain 29	ENSG00000168594
1684	80.4260887861041	-1.04513851963644	0.414492821505534	-2.52148762393582	0.0116859786170094	0.114964762610579	PPP1R21	129285	protein phosphatase 1 regulatory subunit 21	ENSG00000162869
1688	13.2005941195781	2.43923433068508	0.968022496073367	2.5198116165476	0.0117417656639758	0.115240546026965	TPBG	7162	trophoblast glycoprotein	ENSG00000146242
1689	85.9202769290142	-0.943831844422197	0.374566174406869	-2.51979999506567	0.0117421533161785	0.115240546026965	SPHKAP	80309	SPHK1 interactor, AKAP domain containing	ENSG00000153820
1690	741.471349073752	-0.737884819335607	0.292916714916527	-2.5190942741041	0.0117657149981484	0.115402641718365	SLK	9748	STE20 like kinase	ENSG00000065613
1692	12.0754292653237	2.28642854961214	0.908515490279182	2.51666435418677	0.0118471630503476	0.116062518399937	KERA	11081	keratocan	ENSG00000139330
1693	41.1489702300828	-1.25082409836157	0.497082012834221	-2.51633345417133	0.0118582930214168	0.116102115774542	TLCD3A	79850	TLC domain containing 3A	ENSG00000167695
1694	239.877426774176	-0.771504613965076	0.306678302375885	-2.51568046382189	0.0118802838521923	0.116247938768763	MED15	51586	mediator complex subunit 15	ENSG00000099917
1695	3.65112902588032	5.22123413773788	2.07587264824426	2.51519964009059	0.0118964997176322	NA	FABP1	2168	fatty acid binding protein 1	ENSG00000163586
1696	4.73450572523934	4.55241854476532	1.81003935176211	2.51509368585465	0.0119000756807599	0.11637208337364	TLR3	7098	toll like receptor 3	ENSG00000164342
1697	66.5144188025626	-1.12382920377902	0.446911933488199	-2.5146547218093	0.0119149009049621	0.116447539870691	NDOR1	27158	NADPH dependent diflavin oxidoreductase 1	ENSG00000188566
1699	875.377108521598	-0.768473252524996	0.305850898594448	-2.51257477436408	0.0119853702618155	0.117066407208431	EFNB2	1948	ephrin B2	ENSG00000125266
1700	133.14397340193	-0.964285794654769	0.383954430672533	-2.5114589587252	0.0120233265613266	0.117318967629337	ARID4B	51742	AT-rich interaction domain 4B	ENSG00000054267
1702	111.896560575521	-0.833029627270019	0.331769074279262	-2.51087184385615	0.0120433409885817	0.117422574638672	BRAF	673	B-Raf proto-oncogene, serine/threonine kinase	ENSG00000157764
1703	190.414376286724	-0.85502181659474	0.340594764527215	-2.51037862482005	0.0120601773772321	0.117516778964344	XRN1	54464	5'-3' exoribonuclease 1	ENSG00000114127
1705	151.7049365645	-1.12037457365687	0.446643684691474	-2.50843034852444	0.0121268873431583	0.118026390184749	RIPPLY2	134701	ripply transcriptional repressor 2	ENSG00000203877
1710	36.6201318451318	1.38511138504263	0.552531353188244	2.50684667403975	0.0121813538956497	0.118275386372698	LONP2	83752	lon peptidase 2, peroxisomal	ENSG00000102910
1713	218.417627037867	-0.652321472910026	0.260324933343088	-2.50579713795727	0.0122175694121946	0.118486552381142	DENND5A	23258	DENN domain containing 5A	ENSG00000184014
1714	1874.74028626314	-0.54663327323764	0.21823337193424	-2.50481064556138	0.0122516964744317	0.118747211982954	IPO7	10527	importin 7	ENSG00000205339
1715	416.394840862775	-0.637260626597224	0.254469858697285	-2.50426761683907	0.0122705182184165	0.118841147468076	NFAT5	10725	nuclear factor of activated T cells 5	ENSG00000102908
1717	6.06532119189867	-3.57246517508785	1.42678678978046	-2.50385355448766	0.0122848871097608	0.118841147468076	SLC1A7	6512	solute carrier family 1 member 7	ENSG00000162383
1718	59.5708205168379	1.10196022349694	0.440133653041575	2.50369453887874	0.012290409268066	0.118841147468076	CDKN2AIP	55602	CDKN2A interacting protein	ENSG00000168564
1720	186.975517211673	-0.840720892515689	0.335929481094094	-2.5026707682146	0.0123260145857033	0.119044881435035	FAM171A2	284069	family with sequence similarity 171 member A2	ENSG00000161682
1721	31.2518427389375	1.58376892198672	0.632966280995354	2.50213790140007	0.0123445830838376	0.119153960467448	CRTAP	10491	cartilage associated protein	ENSG00000170275
1722	591.757572004287	-0.669389064273923	0.267590309772957	-2.50154448732423	0.0123652905945719	0.119283545311594	MBD6	114785	methyl-CpG binding domain protein 6	ENSG00000166987
1723	354.713961355711	-0.656207177783862	0.262433605167331	-2.50046931819367	0.0124028875996703	0.119575164439911	SAP130	79595	Sin3A associated protein 130	ENSG00000136715
1724	1480.27812312825	-0.711461214281563	0.28458503662536	-2.49999516038561	0.0124195003130092	0.119575164439911	PER1	5187	period circadian regulator 1	ENSG00000179094
1726	174.254322075061	-0.727406384999275	0.290985576007025	-2.49980220662798	0.0124262663294754	0.119575164439911	PHACTR4	65979	phosphatase and actin regulator 4	ENSG00000204138
1728	249.162616589623	-0.97257535665986	0.389118835062538	-2.49943017151445	0.0124393211358735	0.119575164439911	SCAF11	9169	SR-related CTD associated factor 11	ENSG00000139218
1729	103.447719663239	0.93575372639236	0.374659345741121	2.49761212960357	0.0125032915519209	0.120119598604378	TMEM167B	56900	transmembrane protein 167B	ENSG00000215717
1731	419.48168788251	-0.60700959479607	0.243162702462931	-2.49631044830408	0.0125492718587684	0.120420077941785	KMT5C	84787	lysine methyltransferase 5C	ENSG00000133247
1732	16.5178879710245	2.67559214811531	1.07206404566617	2.49573909220388	0.0125695015532733	0.120491723828806	CXCR4	7852	C-X-C motif chemokine receptor 4	ENSG00000121966
1733	262.356319924655	0.679490951481027	0.272266410900661	2.49568409571075	0.0125714503066807	0.120491723828806	PIGS	94005	phosphatidylinositol glycan anchor biosynthesis class S	ENSG00000087111
1735	3.57937847424065	5.19437364257973	2.08237462502176	2.49444724314456	0.0126153478260351	NA	TSPAN10	83882	tetraspanin 10	ENSG00000182612
1736	14.8403731773902	2.20339909655231	0.883458992007455	2.4940592789096	0.0126291451157096	0.120903212738354	TRDN	10345	triadin	ENSG00000186439
1738	57.5374001025132	1.18586489785302	0.475678863428283	2.49299472611906	0.012667072770072	0.120971060900715	IGFBP3	3486	insulin like growth factor binding protein 3	ENSG00000146674
1739	63.1429890561472	-1.03225069768763	0.414069283457515	-2.4929419759617	0.0126689547602151	0.120971060900715	ACBD5	91452	acyl-CoA binding domain containing 5	ENSG00000107897
1740	324.821334217081	-0.798241123910648	0.320211915158932	-2.49285265826056	0.0126721419507594	0.120971060900715	PCDH9	5101	protocadherin 9	ENSG00000184226
1741	118.011199029991	0.854651140776648	0.342872287692982	2.4926223887243	0.0126803621052051	0.120971060900715	ARF5	381	ADP ribosylation factor 5	ENSG00000004059
1742	112.57317112812	-0.965716482729496	0.387430707991466	-2.49261729338906	0.0126805440516805	0.120971060900715	FBXL17	64839	F-box and leucine rich repeat protein 17	ENSG00000145743
1743	806.331762462812	-0.696513800750792	0.279485658185433	-2.49212716413759	0.0126980566087597	0.121067617724962	SAMD11	148398	sterile alpha motif domain containing 11	ENSG00000187634
1744	3.54929665042597	5.17570263171471	2.07722256190716	2.49164568430392	0.0127152809585838	NA	HIC1	3090	HIC ZBTB transcriptional repressor 1	ENSG00000177374
1747	419.129784912449	0.649222368170477	0.260716813449359	2.49014384450729	0.0127691403581575	0.121522646737501	TRAPPC4	51399	trafficking protein particle complex subunit 4	ENSG00000196655
1748	383.717526628543	0.723706686417204	0.290661625313462	2.48985976609994	0.0127793507340937	0.121522646737501	SLAIN1	122060	SLAIN motif family member 1	ENSG00000139737
1749	134.60434167861	-0.872152617102046	0.35029561787593	-2.48976171152376	0.0127828766989447	0.121522646737501	NUDT3	11165	nudix hydrolase 3	ENSG00000272325
1750	148.371259760581	-0.74435055983579	0.299064717910184	-2.48892803215702	0.0128128899422706	0.121737318593035	HMMR	3161	hyaluronan mediated motility receptor	ENSG00000072571
1751	9.65483043699254	2.6816051723276	1.07751455935855	2.48869507055567	0.0128212879191483	0.121746490501826	FHL3	2275	four and a half LIM domains 3	ENSG00000183386
1752	246.222062821721	-0.690814061599343	0.277719776847213	-2.48745000965269	0.0128662534504848	0.122102683382932	DIAPH2	1730	diaphanous related formin 2	ENSG00000147202
1753	318.33139626251	0.686010883989607	0.275849841162796	2.48689968824289	0.0128861728047888	0.122198584609754	VCAM1	7412	vascular cell adhesion molecule 1	ENSG00000162692
1755	396.864651967401	-0.695070196808912	0.279738976495336	-2.48470987317172	0.0129657055920602	0.122833000345833	RSRC2	65117	arginine and serine rich coiled-coil 2	ENSG00000111011
1756	637.754680283429	-0.902019754848702	0.363058732842485	-2.48450091748667	0.0129733173859171	0.122834068659724	ABCF1	23	ATP binding cassette subfamily F member 1	ENSG00000204574
1757	12.4383398821154	2.83517340573088	1.14160254975937	2.4835030425681	0.0130097223040785	0.123046511334668	FBXL22	283807	F-box and leucine rich repeat protein 22	ENSG00000197361
1759	44.798480880153	1.3038833322455	0.525188965624359	2.48269369234635	0.0130393157160337	0.123245234523158	PODXL	5420	podocalyxin like	ENSG00000128567
1760	2978.88829904334	-0.614792769717362	0.247654470611443	-2.4824618275595	0.013047804679281	0.123254348700474	KDM4B	23030	lysine demethylase 4B	ENSG00000127663
1761	151.097046038618	-0.874436686546569	0.352397537636287	-2.48139272598744	0.0130870095625397	0.123536711795858	ZNF438	220929	zinc finger protein 438	ENSG00000183621
1762	73.0075898401733	-0.988849452731692	0.398531057088476	-2.48123561550226	0.0130927797116977	0.123536711795858	ICE1	23379	interactor of little elongation complex ELL subunit 1	ENSG00000164151
1765	256.585518489256	-0.789424313839326	0.318583499019914	-2.47791965455807	0.013215089994806	0.12447566079064	PCM1	5108	pericentriolar material 1	ENSG00000078674
1766	1442.14732354941	-0.679188733128656	0.274153201805211	-2.47740580323854	0.0132341336953506	0.124544403321302	UBR4	23352	ubiquitin protein ligase E3 component n-recognin 4	ENSG00000127481
1767	695.422458974501	-0.646707441865639	0.261052026200412	-2.4773124778168	0.0132375950050298	0.124544403321302	FAM47B	170062	family with sequence similarity 47 member B	ENSG00000189132
1769	39.4977843002986	1.45862929910662	0.588935604948433	2.4767212015214	0.0132595432224045	0.124607755584043	FBXO2	26232	F-box protein 2	ENSG00000116661
1770	142.241996617331	-1.08054260581273	0.436366479927257	-2.47622733531884	0.0132779002216844	0.124708718825224	CC2D2A	57545	coiled-coil and C2 domain containing 2A	ENSG00000048342
1772	515.620448472087	0.593089215620758	0.239732519042593	2.47396230594559	0.0133623794397221	0.125358405053063	EEF2K	29904	eukaryotic elongation factor 2 kinase	ENSG00000103319
1773	2.9966076118775	4.93240016170777	1.99389762224367	2.47374795309576	0.0133703987510142	NA	MYORG	57462	myogenesis regulating glycosidase (putative)	ENSG00000164976
1774	56.8118216395206	1.20286551280129	0.486521978869525	2.47237651132689	0.0134218075064713	0.125843850575844	FLNA	2316	filamin A	ENSG00000196924
1777	87.8790255822665	-1.15682349026095	0.468132551483878	-2.47114516303999	0.013468113581762	0.126061543125292	CDK18	5129	cyclin dependent kinase 18	ENSG00000117266
1779	116.112066457771	-1.09350496120572	0.442697774735512	-2.47009364765618	0.0135077685556411	0.126222063639092	PER2	8864	period circadian regulator 2	ENSG00000132326
1781	622.433409817921	-0.649062466917108	0.262795532109867	-2.46983828722687	0.0135174143183032	0.126222063639092	LRP8	7804	LDL receptor related protein 8	ENSG00000157193
1782	79.6017082239148	-0.934623590065566	0.378453754706227	-2.46958466772529	0.0135270003440691	0.126222063639092	FGD1	2245	FYVE, RhoGEF and PH domain containing 1	ENSG00000102302
1784	82.0531436720766	-0.884979950835783	0.358525109411409	-2.46839043515991	0.0135722193841535	0.126502782668929	WARS1	7453	tryptophanyl-tRNA synthetase 1	ENSG00000140105
1785	4.26281718341604	4.42034999871305	1.79100978248373	2.46807697084882	0.0135841106643541	0.126502782668929	MALT1	10892	MALT1 paracaspase	ENSG00000172175
1786	544.581871831046	-0.557792218540052	0.226004335155649	-2.46805981909993	0.0135847615820907	0.126502782668929	ERBIN	55914	erbb2 interacting protein	ENSG00000112851
1788	193.671283690035	-0.74276999580646	0.30110508056113	-2.46681322820012	0.0136321441929571	0.126796863231853	GIGYF2	26058	GRB10 interacting GYF protein 2	ENSG00000204120
1789	165.715732474962	-0.890137805066266	0.360917648427048	-2.46631831096558	0.01365099632281	0.126796863231853	NWD2	57495	NACHT and WD repeat domain containing 2	ENSG00000174145
1790	613.226532056605	-0.620176219436905	0.251466874429567	-2.46623425389021	0.013654200467973	0.126796863231853	GRIP1	23426	glutamate receptor interacting protein 1	ENSG00000155974
1793	119.225870562231	-0.98770241484711	0.400668625166414	-2.46513540818645	0.0136961481681107	0.127034488671378	GNL2	29889	G protein nucleolar 2	ENSG00000134697
1794	7.54114053148038	2.96027435214409	1.2010991089065	2.46463787225617	0.0137151786765893	0.127099771039073	DAB2	1601	DAB adaptor protein 2	ENSG00000153071
1795	102.321110863334	-1.30230263117691	0.528448855127791	-2.46438726953431	0.0137247729505523	0.127099771039073	H4C3	8364	H4 clustered histone 3	ENSG00000197061
1796	141.82087911967	0.990332148176092	0.401864558310007	2.46434309196316	0.0137264648942687	0.127099771039073	UCHL1	7345	ubiquitin C-terminal hydrolase L1	ENSG00000154277
1797	146.917501423012	0.759933908107023	0.308657886623464	2.46205893657943	0.0138141964571328	0.127839851959229	APLN	8862	apelin	ENSG00000171388
1798	4.18947094135897	4.41269403266656	1.79288773204859	2.46122161125199	0.0138464808865879	0.128066265907571	SLC2A7	155184	solute carrier family 2 member 7	ENSG00000197241
1800	31.4373058238629	1.51803758726616	0.61734304493934	2.4589854858012	0.0139330250551559	0.128721348225298	FAM83G	644815	family with sequence similarity 83 member G	ENSG00000188522
1801	18.7647431584502	1.94748019336303	0.79211431930924	2.45858475966111	0.0139485846081866	0.128792455401407	CBR3	874	carbonyl reductase 3	ENSG00000159231
1802	207.674285766657	-0.777992590666662	0.316589095667567	-2.45742067971788	0.0139938709984974	0.129007702353256	EHBP1	23301	EH domain binding protein 1	ENSG00000115504
1803	1151.34542218119	-0.565361695435834	0.230076321390506	-2.4572789238761	0.0139993946037964	0.129007702353256	PROSER1	80209	proline and serine rich 1	ENSG00000120685
1804	27.7508663607698	1.5699808216216	0.638955728913047	2.45710422581601	0.0140062044705172	0.129007702353256	JPH2	57158	junctophilin 2	ENSG00000149596
1805	7.16811937305798	3.21930887608046	1.31023825021106	2.45704082869041	0.0140086764629265	0.129007702353256	ARHGAP17	55114	Rho GTPase activating protein 17	ENSG00000140750
1806	14.4361266450283	1.95370025660195	0.795195720164108	2.45687974301315	0.0140149592778107	0.129007702353256	TMEM119	338773	transmembrane protein 119	ENSG00000183160
1807	84.0368342858844	-0.884081257875701	0.359878085626625	-2.45661320648721	0.0140253604481644	0.129007702353256	SOBP	55084	sine oculis binding protein homolog	ENSG00000112320
1808	39.3955084258797	-1.1993556032548	0.488253558595116	-2.4564195839264	0.0140329205371178	0.129007702353256	ELFN1	392617	extracellular leucine rich repeat and fibronectin type III domain containing 1	ENSG00000225968
1809	37.9068518676188	-1.3154102186203	0.535510065421788	-2.45636880342153	0.0140349038823872	0.129007702353256	FGD3	89846	FYVE, RhoGEF and PH domain containing 3	ENSG00000127084
1810	7733.32483693029	-0.801911331579613	0.326575381304902	-2.45551678872855	0.0140682181267016	0.129241398157808	H1-0	3005	H1.0 linker histone	ENSG00000189060
1812	24.2398764250087	-1.51209688534867	0.616021178895133	-2.45461834292889	0.0141034234331039	0.129419650327307	H2BC1	255626	H2B clustered histone 1	ENSG00000146047
1815	263.054422617273	-0.85629116951154	0.349193069502659	-2.45219978372171	0.014198580525263	0.130014012424163	BRPF1	7862	bromodomain and PHD finger containing 1	ENSG00000156983
1816	71.0028776357557	-1.05125537323985	0.428776214985825	-2.45175766868179	0.0142160364474399	0.130014012424163	SAMHD1	25939	SAM and HD domain containing deoxynucleoside triphosphate triphosphohydrolase 1	ENSG00000101347
1817	20.7555278735688	1.69458663850961	0.69121999448807	2.45158799227828	0.0142227407663607	0.130014012424163	ETHE1	23474	ETHE1 persulfide dioxygenase	ENSG00000105755
1819	1654.6775963906	-0.49726526024595	0.202858720011706	-2.45128856288384	0.0142345787403219	0.130014012424163	NRP1	8829	neuropilin 1	ENSG00000099250
1820	326.364947829564	-0.732780189389811	0.298953955057619	-2.45114733219896	0.0142401653273704	0.130014012424163	BRWD3	254065	bromodomain and WD repeat domain containing 3	ENSG00000165288
1821	32.491677172712	-1.51254303574291	0.617119674557467	-2.45097198825746	0.014247104005949	0.130014012424163	KCTD20	222658	potassium channel tetramerization domain containing 20	ENSG00000112078
1822	402.300912876159	-0.566894192251811	0.231308607693583	-2.45081321401918	0.0142533895643814	0.130014012424163	DYRK1B	9149	dual specificity tyrosine phosphorylation regulated kinase 1B	ENSG00000105204
1824	308.667731399371	-0.678092507924042	0.276768621341163	-2.45003391149671	0.0142842760976764	0.130203919020556	STRN	6801	striatin	ENSG00000115808
1825	558.701668780639	-0.676923780692482	0.276470636624017	-2.44844728886365	0.0143473421305796	0.13070604232419	CHD1	1105	chromodomain helicase DNA binding protein 1	ENSG00000153922
1826	99.094390988988	0.812053506855428	0.33171409549909	2.44805245804713	0.0143630742165444	0.130776629053361	SEPTIN9	10801	septin 9	ENSG00000184640
1827	92.5880057663163	-0.985056206284959	0.402703484132698	-2.44610798043248	0.0144407743733062	0.131131877360078	MAP2K4	6416	mitogen-activated protein kinase kinase 4	ENSG00000065559
1828	168.634195894025	-0.899549583537727	0.367760210543983	-2.44602204846232	0.0144442166998376	0.131131877360078	CDK6	1021	cyclin dependent kinase 6	ENSG00000105810
1830	313.346196501202	0.925554472668457	0.37845597812079	2.44560669186484	0.0144608655663842	0.131131877360078	DCUN1D4	23142	defective in cullin neddylation 1 domain containing 4	ENSG00000109184
1831	350.84794764157	-0.58129447047513	0.237705534213285	-2.4454393642916	0.0144675773895327	0.131131877360078	PAGR1	79447	PAXIP1 associated glutamate rich protein 1	ENSG00000280789
1832	78.2558015780541	-0.926502438207983	0.378876342731985	-2.44539532747598	0.0144693442454563	0.131131877360078	FAM117B	150864	family with sequence similarity 117 member B	ENSG00000138439
1833	14.2690702033299	2.0324098762654	0.83112742929674	2.44536493998896	0.0144705635706197	0.131131877360078	RAB3D	9545	RAB3D, member RAS oncogene family	ENSG00000105514
1834	283.935976044545	-0.631603352927873	0.258289751196299	-2.44532874418179	0.014472016078081	0.131131877360078	MORC2	22880	MORC family CW-type zinc finger 2	ENSG00000133422
1835	13.5037010749386	2.11298685901556	0.864109834562631	2.44527579076223	0.0144741412861429	0.131131877360078	REL	5966	REL proto-oncogene, NF-kB subunit	ENSG00000162924
1836	94.7479787208773	0.90889231030268	0.37180582463273	2.44453488914673	0.0145039051651488	0.131328892540153	ONECUT3	390874	one cut homeobox 3	ENSG00000205922
1837	43.3341127492097	-1.33898243224981	0.5478678682717	-2.44398788429362	0.0145259143425436	0.131414227275218	CHD5	26038	chromodomain helicase DNA binding protein 5	ENSG00000116254
1840	450.156709648473	-0.585535048203321	0.239722427564083	-2.44255430813538	0.0145837352053928	0.131760387569958	RALGAPB	57148	Ral GTPase activating protein non-catalytic subunit beta	ENSG00000170471
1843	318.118357802872	-0.695996082036124	0.285183202558876	-2.44052270888022	0.0146660238340379	0.132349504904847	BCORL1	63035	BCL6 corepressor like 1	ENSG00000085185
1844	260.183500025222	-0.711671011541738	0.291627035246482	-2.44034648893315	0.0146731807635654	0.132349504904847	CSNK1A1L	122011	casein kinase 1 alpha 1 like	ENSG00000180138
1845	468.659074145848	-0.768664917071906	0.315042530680355	-2.43987665859566	0.0146922773212369	0.1324488181188	SMC2	10592	structural maintenance of chromosomes 2	ENSG00000136824
1846	8.60866181701978	2.56831504383157	1.05275024189254	2.43962427328868	0.0147025447272009	0.132468472294582	FBLN2	2199	fibulin 2	ENSG00000163520
1848	4.05525547067464	4.3591158796788	1.78757717103514	2.43856094736013	0.0147458718764943	0.132712846888449	BICC1	80114	BicC family RNA binding protein 1	ENSG00000122870
1849	43.9338007019949	1.56633096103987	0.642464275889611	2.43800475734001	0.0147685796446566	0.132822342326245	ADORA2A	135	adenosine A2a receptor	ENSG00000128271
1850	6.01701025776186	4.10861043662411	1.6854202749692	2.43773644926587	0.0147795449691351	0.132822342326245	DAW1	164781	dynein assembly factor with WD repeats 1	ENSG00000123977
1851	50.6993824241355	1.34182882316342	0.550456052709176	2.43766748782096	0.014782364472573	0.132822342326245	ALDH16A1	126133	aldehyde dehydrogenase 16 family member A1	ENSG00000161618
1852	277.124936684766	-0.721957606876084	0.296203510122357	-2.43737019381659	0.014794524828893	0.132858726259467	IVNS1ABP	10625	influenza virus NS1A binding protein	ENSG00000116679
1853	1059.9022594388	-0.540868343926257	0.222080752957482	-2.43545798869751	0.0148729515700252	0.133487668185634	RNF44	22838	ring finger protein 44	ENSG00000146083
1854	5.25998657481629	3.70033511573849	1.5195719248332	2.43511679524131	0.0148869836476444	0.133487668185634	TMEM187	8269	transmembrane protein 187	ENSG00000177854
1857	152.80540204266	-0.765884476674256	0.314585792415583	-2.43458062995574	0.0149090577936987	0.133487668185634	FRS3	10817	fibroblast growth factor receptor substrate 3	ENSG00000137218
1858	3.42031638455143	5.12905041737841	2.10680356749297	2.43451762495439	0.0149116536281625	NA	GNAQ	2776	G protein subunit alpha q	ENSG00000156052
1859	150.41832725091	-0.733839260509341	0.301446185236759	-2.43439557854407	0.0149166831280959	0.133487668185634	INTS6	26512	integrator complex subunit 6	ENSG00000102786
1860	212.489805185121	-0.663030592810507	0.272372794371797	-2.43427613370757	0.0149216068649509	0.133487668185634	SMG5	23381	SMG5 nonsense mediated mRNA decay factor	ENSG00000198952
1861	524.404476946973	-0.583077180449345	0.239675003075113	-2.43278261382399	0.0149832935094819	0.1339663469898	SIN3A	25942	SIN3 transcription regulator family member A	ENSG00000169375
1862	69.6460730916345	-0.948335898479812	0.389998754814301	-2.43163827261798	0.0150307099720505	0.134316982728962	GTPBP2	54676	GTP binding protein 2	ENSG00000172432
1865	14.483548245489	-2.27948556566681	0.938674875172702	-2.4284079887058	0.0151652726211349	0.135298020443459	WASF3	10810	WASP family member 3	ENSG00000132970
1866	326.629432833416	-0.66631457216702	0.274409225271156	-2.42817846779241	0.0151748739240362	0.135309980879539	CNOT2	4848	CCR4-NOT transcription complex subunit 2	ENSG00000111596
1869	817.863035775478	0.601995003934894	0.248031010823714	2.42709571652215	0.0152202397238935	0.135470338759351	SSR3	6747	signal sequence receptor subunit 3	ENSG00000114850
1870	261.419480939576	-0.647390026215141	0.266749373685065	-2.42695987350087	0.0152259397836364	0.135470338759351	NEXMIF	340533	neurite extension and migration factor	ENSG00000050030
1871	350.577258296965	-0.825247819527333	0.340080750470206	-2.42662314284569	0.0152400773215946	0.135522511687144	ADD3	120	adducin 3	ENSG00000148700
1872	14.9432264856775	2.00546173057575	0.826513215461957	2.42641217715419	0.0152489405422176	0.135527751536367	GDPD3	79153	glycerophosphodiester phosphodiesterase domain containing 3	ENSG00000102886
1877	478.279315323548	0.580157350831209	0.239429073520463	2.42308647943553	0.0153892627152466	0.136341902362682	PDLIM5	10611	PDZ and LIM domain 5	ENSG00000163110
1878	257.274494801245	-0.684631100452866	0.282548423935687	-2.42305758041921	0.015390487024945	0.136341902362682	PAK5	57144	p21 (RAC1) activated kinase 5	ENSG00000101349
1879	403.946131950196	0.666866749668878	0.275355929398608	2.42183544449306	0.0154423414753626	0.136727326144021	OSTC	58505	oligosaccharyltransferase complex non-catalytic subunit	ENSG00000198856
1880	35.7549225586517	-1.30608797901698	0.539506696475806	-2.42089298900028	0.0154824342120516	0.137008250887847	PRELID3A	10650	PRELI domain containing 3A	ENSG00000141391
1881	377.246504390458	-0.647538833620019	0.267560316335226	-2.42016021841116	0.0155136700758088	0.137210537711527	FAM193A	8603	family with sequence similarity 193 member A	ENSG00000125386
1882	85.1833132044101	-0.966257602787778	0.399310879050168	-2.41981286632158	0.0155284960428328	0.137267547318727	LZTS3	9762	leucine zipper tumor suppressor family member 3	ENSG00000088899
1883	519.04214158138	-0.639489365499078	0.264383076454516	-2.41879841204243	0.0155718672182014	0.137576690956925	ATP6AP1	537	ATPase H+ transporting accessory protein 1	ENSG00000071553
1885	140.493353837764	-0.861339310962135	0.356183780445227	-2.41824405896716	0.0155956125992614	0.137712201819893	CASK	8573	calcium/calmodulin dependent serine protein kinase	ENSG00000147044
1886	7.52158834397645	2.77009949141808	1.14633897157539	2.41647502187872	0.015671601429946	0.13830863761989	PFKFB1	5207	6-phosphofructo-2-kinase/fructose-2,6-biphosphatase 1	ENSG00000158571
1889	3.11988110483065	4.99225913463104	2.06718262241689	2.41500633785042	0.0157349358933015	NA	OBSL1	23363	obscurin like cytoskeletal adaptor 1	ENSG00000124006
1894	531.731939534173	-0.597850867734158	0.24777309354722	-2.41289665142846	0.015826306444862	0.139149167776081	CDC40	51362	cell division cycle 40	ENSG00000168438
1895	236.290910445465	-0.874076156637494	0.362385870632688	-2.41200396447977	0.015865109016403	0.139415496614099	TENT5B	115572	terminal nucleotidyltransferase 5B	ENSG00000158246
1896	4.75742982970681	4.56605828301407	1.89418042317944	2.4105719957499	0.0159275273916885	0.139888953713597	C6	729	complement C6	ENSG00000039537
1898	9.36079877609007	2.93965228978205	1.21999356906221	2.40956375863664	0.0159716050886666	0.140200906405337	L3HYPDH	112849	trans-L-3-hydroxyproline dehydratase	ENSG00000126790
1899	101.02124780028	-0.877024849365881	0.36401493285497	-2.40931008650489	0.0159827118953112	0.140223257014032	MYBBP1A	10514	MYB binding protein 1a	ENSG00000132382
1901	70.8066209620882	0.918111576919893	0.381247115216823	2.40817973507221	0.0160322859073757	0.140389127074062	USP2	9099	ubiquitin specific peptidase 2	ENSG00000036672
1903	13.3185955633197	2.18043143823837	0.905458148057403	2.40809742881692	0.0160359009008284	0.140389127074062	MGST1	4257	microsomal glutathione S-transferase 1	ENSG00000008394
1904	110.255459002589	1.14470608141339	0.475525781045174	2.40724294463572	0.0160734732700567	0.140642891112996	NTN1	9423	netrin 1	ENSG00000065320
1905	3.36236119710364	5.10568722625835	2.12110831419821	2.40708463216238	0.0160804428897483	NA	CSF3	1440	colony stimulating factor 3	ENSG00000108342
1908	58.6167676740157	-1.04130592559371	0.43286899341162	-2.40559139472372	0.0161463126586628	0.141054187386079	CC2D1A	54862	coiled-coil and C2 domain containing 1A	ENSG00000132024
1909	55.8906709101166	-1.12109730568844	0.466285748019174	-2.40431390075927	0.0162028536537199	0.141452857555913	LAMA1	284217	laminin subunit alpha 1	ENSG00000101680
1910	155.48740236313	-0.828697084102085	0.344706912262617	-2.40406285636285	0.0162139851387445	0.141452857555913	TENM1	10178	teneurin transmembrane protein 1	ENSG00000009694
1911	1029.93730622504	-0.918191651749206	0.381969789852019	-2.40383317252636	0.0162241753682447	0.141452857555913	H1-10	8971	H1.10 linker histone	ENSG00000184897
1913	210.347199514283	-0.676193960226256	0.281362029194098	-2.40328789980322	0.0162483896632136	0.141568416320978	GNB4	59345	G protein subunit beta 4	ENSG00000114450
1914	2.70917425021116	-5.0042516595956	2.08274455416709	-2.40271983886994	0.0162736497007619	NA	PHF7	51533	PHD finger protein 7	ENSG00000010318
1915	9.71019533718143	2.53836563039097	1.0564788032345	2.40266593387349	0.0162760484927371	0.141734010797998	ZFYVE16	9765	zinc finger FYVE-type containing 16	ENSG00000039319
1916	932.681109844735	-0.599585985917153	0.249604290876861	-2.40214614825252	0.0162991950896286	0.141858596123252	BNC2	54796	basonuclin zinc finger protein 2	ENSG00000173068
1917	507.127017518672	-0.541680623912106	0.225516477541043	-2.40195585625676	0.0163076762210064	0.141858596123252	RANBP3	8498	RAN binding protein 3	ENSG00000031823
1918	1403.95817659746	-0.653616952033051	0.272199596744072	-2.40124144139565	0.0163395516207794	0.142034092609321	ZMIZ1	57178	zinc finger MIZ-type containing 1	ENSG00000108175
1919	20.5487545762868	-1.72554238625409	0.718642087464912	-2.4011151258078	0.0163451931971044	0.142034092609321	TLN2	83660	talin 2	ENSG00000171914
1921	5.66958530750615	3.81377508038022	1.58890744225952	2.40024999502602	0.0163838781653154	0.142219355775234	CD68	968	CD68 molecule	ENSG00000129226
1923	395.240405207355	-0.600456832652747	0.250448643763707	-2.39752479242517	0.0165062638989548	0.143130017292155	NKAPL	222698	NFKB activating protein like	ENSG00000189134
1924	9.42503294651943	2.72545080132954	1.13693282112498	2.39719599143312	0.0165210841257746	0.143182729090046	ESRP1	54845	epithelial splicing regulatory protein 1	ENSG00000104413
1926	250.191369884854	0.752552193413915	0.314030025571375	2.39643388253926	0.0165554800230458	0.143329155802056	GPR61	83873	G protein-coupled receptor 61	ENSG00000156097
1927	10884.7054959081	-0.469906059967363	0.196109368394113	-2.39614284526689	0.0165686318547935	0.14336724235685	EBF3	253738	EBF transcription factor 3	ENSG00000108001
1930	25.7944551733738	1.41071407773784	0.589129770603898	2.3945727208655	0.0166397434076703	0.143754745262468	ZMAT4	79698	zinc finger matrin-type 4	ENSG00000165061
1931	7.80229940142573	2.85080356936092	1.19199393077947	2.39162590995469	0.0167739294225856	0.144837619368451	FIBIN	387758	fin bud initiation factor homolog	ENSG00000176971
1932	774.503194085214	0.580432234254471	0.242771245086089	2.39086072178212	0.0168089280290506	0.145063351483588	ATP6V1B2	526	ATPase H+ transporting V1 subunit B2	ENSG00000147416
1933	161.25969037501	-0.737231319086557	0.308405968478083	-2.39045736606407	0.0168274027284281	0.145088406737904	MARK1	4139	microtubule affinity regulating kinase 1	ENSG00000116141
1934	573.907913090193	0.593334085480707	0.248214298076301	2.3904105850434	0.0168295465691098	0.145088406737904	RAC1	5879	Rac family small GTPase 1	ENSG00000136238
1936	531.402914625338	-0.735873183775093	0.307900797527792	-2.38996842386766	0.0168498213991803	0.145186783018713	CDK8	1024	cyclin dependent kinase 8	ENSG00000132964
1938	543.419468434531	0.578161193275439	0.242007769554627	2.38901913909394	0.0168934222816207	0.145296702765455	CALU	813	calumenin	ENSG00000128595
1939	101.533347708227	0.906271133294911	0.37936920599423	2.38888955396315	0.0168993818333289	0.145296702765455	ADA2	51816	adenosine deaminase 2	ENSG00000093072
1940	16.6810526795052	-1.70024399885907	0.711771791219262	-2.38874878132858	0.0169058579834162	0.145296702765455	DGKD	8527	diacylglycerol kinase delta	ENSG00000077044
1942	847.99037481655	0.665578587977645	0.278657016651442	2.38852262173676	0.0169162668636312	0.145300708561237	JAGN1	84522	jagunal homolog 1	ENSG00000171135
1947	19.6496609146095	1.74490143458395	0.731664449711573	2.38483834395917	0.0170866277819431	0.146456809559513	RAMP2	10266	receptor activity modifying protein 2	ENSG00000131477
1948	9.91909079467286	2.28672051518472	0.95893949259666	2.38463483133084	0.01709608191889	0.146461203886725	UCKL1	54963	uridine-cytidine kinase 1 like 1	ENSG00000198276
1949	2.63928625758498	-4.98570487882053	2.09089406390161	-2.38448468762555	0.0171030597553031	NA	LRTM1	57408	leucine rich repeats and transmembrane domains 1	ENSG00000144771
1950	15.5321237027065	-1.78151394008592	0.747254291677337	-2.38407990416089	0.0171218842685206	0.146600157848751	CACNA1F	778	calcium voltage-gated channel subunit alpha1 F	ENSG00000102001
1952	253.829913580124	0.866808041766597	0.363648520578744	2.38364242589816	0.0171422496948844	0.146626657964599	TRAM1L1	133022	translocation associated membrane protein 1 like 1	ENSG00000174599
1953	3.92520533663941	-5.51866677186934	2.31595681360963	-2.38288846296231	0.0171773979465932	0.14685061501315	OPN4	94233	opsin 4	ENSG00000122375
1954	8.51197841673991	2.84474788766888	1.19473225845787	2.38107564898331	0.017262166583905	0.147424701943279	FKBP14	55033	FKBP prolyl isomerase 14	ENSG00000106080
1956	97.6846941445461	-1.177202928663	0.494481524017306	-2.38068132272986	0.0172806541077253	0.147502404525556	RCVRN	5957	recoverin	ENSG00000109047
1957	747.348114800922	-0.574583821039485	0.241387019873458	-2.3803426602669	0.0172965457594997	0.147561156010732	ZC3H4	23211	zinc finger CCCH-type containing 4	ENSG00000130749
1958	560.440693179811	-0.745093301419099	0.313165266262223	-2.37923352839267	0.0173486812591747	0.147928890695097	ZNF687	57592	zinc finger protein 687	ENSG00000143373
1960	418.657559857836	-0.679316181110133	0.285600565906131	-2.37855334409038	0.0173807219133966	0.14799945947685	AFDN	4301	afadin, adherens junction formation factor	ENSG00000130396
1963	390.807147313746	-0.995947408916852	0.418776662153937	-2.37823044816847	0.0173959503530566	0.14799945947685	FAM13A	10144	family with sequence similarity 13 member A	ENSG00000138640
1964	5.64625076178541	3.2629250723617	1.37207261980413	2.37809939886965	0.0174021342461791	0.14799945947685	ENPP1	5167	ectonucleotide pyrophosphatase/phosphodiesterase 1	ENSG00000197594
1965	371.798843401239	-0.594866717084682	0.250203889583386	-2.37752785568279	0.0174291265001698	0.148152097598745	TMEM30A	55754	transmembrane protein 30A	ENSG00000112697
1966	6.9842649384884	2.9597141976061	1.24508211382033	2.37712369710677	0.0174482358373139	0.148237605298341	PTPN6	5777	protein tyrosine phosphatase non-receptor type 6	ENSG00000111679
1967	51.7596506861926	-1.09108098135936	0.459040223692735	-2.37687445466586	0.0174600296192385	0.148260904698355	ZNF652	22834	zinc finger protein 652	ENSG00000198740
1968	1449.2551623929	-0.59629818222423	0.250914528981106	-2.37649921925857	0.0174777983834448	0.148269259331239	NEO1	4756	neogenin 1	ENSG00000067141
1969	346.948912703333	-0.591510754716382	0.248902957195893	-2.37647138218148	0.0174791172019916	0.148269259331239	GPBP1L1	60313	GC-rich promoter binding protein 1 like 1	ENSG00000159592
1971	1918.62710251844	-0.682827573649604	0.287449151775516	-2.37547256421497	0.0175264952963753	0.148517326929451	OTX2	5015	orthodenticle homeobox 2	ENSG00000165588
1974	97.8633634559036	0.8372142600733	0.352689576114707	2.37379927497775	0.0176061186856371	0.148868531693407	HOXB6	3216	homeobox B6	ENSG00000108511
1975	10.1557484563484	2.20861167793639	0.930451093638741	2.37369991075954	0.0176108568848731	0.148868531693407	SYPL2	284612	synaptophysin like 2	ENSG00000143028
1976	210.208717286266	-0.695122298147464	0.292849911737576	-2.37364694434454	0.0176133830538354	0.148868531693407	WWP1	11059	WW domain containing E3 ubiquitin protein ligase 1	ENSG00000123124
1977	2.79122574514173	4.8377875843379	2.03839062632426	2.37333684812987	0.0176281790911276	NA	SH3GL1	6455	SH3 domain containing GRB2 like 1, endophilin A2	ENSG00000141985
1979	10.7230073684602	-2.19264565957077	0.924205068988769	-2.37246660199546	0.0176697605172378	0.149128509788746	RPUSD1	113000	RNA pseudouridine synthase domain containing 1	ENSG00000007376
1980	2227.5660624933	-0.558766775353662	0.23552496789835	-2.37243117084223	0.0176714552808276	0.149128509788746	ID2	3398	inhibitor of DNA binding 2	ENSG00000115738
1981	64.2106035652355	-0.911943338981623	0.384472729614841	-2.37193243821271	0.0176953260718371	0.149253059246494	MACROD2	140733	mono-ADP ribosylhydrolase 2	ENSG00000172264
1983	428.084668352641	0.588362936676969	0.24828047310706	2.36975115003613	0.0178000612493173	0.149981997563692	TMEM115	11070	transmembrane protein 115	ENSG00000126062
1984	513.662434985175	0.774029578483918	0.326677825132535	2.36939736625799	0.0178170993749841	0.150048374170817	TMCO1	54499	transmembrane and coiled-coil domains 1	ENSG00000143183
1985	624.676578287597	0.643274306746767	0.271525629361643	2.36911082117407	0.0178309097768637	0.150054684314263	SLC39A7	7922	solute carrier family 39 member 7	ENSG00000112473
1986	8.0139939890533	2.78386326810748	1.17512082863147	2.36900172329474	0.0178361703516404	0.150054684314263	HSPB8	26353	heat shock protein family B (small) member 8	ENSG00000152137
1988	774.295984550588	-0.531130972062994	0.224276568984611	-2.3681964391895	0.0178750423093442	0.15030451387426	BIRC6	57448	baculoviral IAP repeat containing 6	ENSG00000115760
1990	49.1680377620174	-1.1795879707252	0.498252706742531	-2.36744919749076	0.0179111788657948	0.150453902472676	ARHGAP20	57569	Rho GTPase activating protein 20	ENSG00000137727
1992	173.197301982682	0.721276026213906	0.304838064039907	2.36609567930953	0.0179767978897185	0.150850383931142	BBS7	55212	Bardet-Biedl syndrome 7	ENSG00000138686
1993	621.015446871718	-0.77352125471707	0.326951175890658	-2.36586166913117	0.0179881641088939	0.150868473171368	TAF3	83860	TATA-box binding protein associated factor 3	ENSG00000165632
1994	3794.29065180082	0.712602633254261	0.301273154401364	2.36530411967909	0.0180152704772348	0.151018490489819	DYNLL1	8655	dynein light chain LC8-type 1	ENSG00000088986
1995	179.940148393267	-0.80686226835816	0.341158002050568	-2.36506915713079	0.0180267043571824	0.151037042133323	BMS1	9790	BMS1 ribosome biogenesis factor	ENSG00000165733
1996	912.463583700942	-0.624479639716416	0.264084702939065	-2.36469448160543	0.0180449501778655	0.151101988534811	NRP2	8828	neuropilin 2	ENSG00000118257
1998	279.587665481371	-0.696423445890315	0.29455275404266	-2.36434199419997	0.0180621302534286	0.151101988534811	TMEM108	66000	transmembrane protein 108	ENSG00000144868
1999	35.569247944842	1.46765060405173	0.621085381933116	2.36304161512173	0.018125634107394	0.151555838018945	MFSD4B	91749	major facilitator superfamily domain containing 4B	ENSG00000173214
2000	5.97418042766166	3.38493002009328	1.43273309817733	2.36256845353784	0.0181487893639572	0.151645774806238	PGGHG	80162	protein-glucosylgalactosylhydroxylysine glucosidase	ENSG00000142102
2001	19.055195397354	1.68142965426645	0.711733262819115	2.36244354746953	0.018154906251223	0.151645774806238	TMED5	50999	transmembrane p24 trafficking protein 5	ENSG00000117500
2002	17.4758808789052	2.12266886982032	0.898726747540459	2.36186235207688	0.0181833922426369	0.15180630220917	RHAG	6005	Rh associated glycoprotein	ENSG00000112077
2003	34.1475881171011	-1.29627085977319	0.548998472313593	-2.36115567737454	0.0182180810395553	0.15199818025724	MIB2	142678	MIB E3 ubiquitin protein ligase 2	ENSG00000197530
2004	124.369629070174	0.869651788507994	0.368337916665982	2.36101620050324	0.018224934433774	0.15199818025724	GDAP1	54332	ganglioside induced differentiation associated protein 1	ENSG00000104381
2005	75.3115476198459	-0.871024084141632	0.368968478548456	-2.36070053346642	0.018240453518342	0.152050192687248	PACS2	23241	phosphofurin acidic cluster sorting protein 2	ENSG00000179364
2007	161.003242333381	-0.929272675358508	0.393766865031239	-2.3599565069671	0.0182770777483218	0.152258327492021	SLCO5A1	81796	solute carrier organic anion transporter family member 5A1	ENSG00000137571
2008	706.758496142971	0.548439774159016	0.232429780495171	2.35959339199398	0.0182949752168681	0.152258327492021	FBXL14	144699	F-box and leucine rich repeat protein 14	ENSG00000171823
2010	168.367642816754	0.70429191048709	0.298499768323594	2.35943871729773	0.0183026035916843	0.152258327492021	PHF23	79142	PHD finger protein 23	ENSG00000040633
2011	2.77835598709868	-5.01608862258231	2.12598167587716	-2.35942232216687	0.0183034123435314	NA	LAMA2	3908	laminin subunit alpha 2	ENSG00000196569
2012	901.485007950729	-0.595756023110333	0.252570856385887	-2.35876787858737	0.0183357208082079	0.152456399410378	SKI	6497	SKI proto-oncogene	ENSG00000157933
2014	2005.81373465749	-0.496267894705864	0.210471578012092	-2.35788556057365	0.0183793579597871	0.152664241065574	AGAP1	116987	ArfGAP with GTPase domain, ankyrin repeat and PH domain 1	ENSG00000157985
2015	87.6762496014068	-0.90925178709486	0.385747739366287	-2.35711501145436	0.0184175416460591	0.152903868303319	MAGI3	260425	membrane associated guanylate kinase, WW and PDZ domain containing 3	ENSG00000081026
2017	814.22312493938	-0.632334380866089	0.268329464691215	-2.35655961820577	0.0184451065691094	0.152977533940432	CTR9	9646	CTR9 homolog, Paf1/RNA polymerase II complex component	ENSG00000198730
2018	16.6616179472011	1.69648611558526	0.719956868159777	2.35637187533402	0.0184544326658299	0.152977533940432	TOR4A	54863	torsin family 4 member A	ENSG00000198113
2020	59.866947658928	-1.02550389996379	0.4353993340786	-2.35531802577048	0.0185068591104433	0.153257003149171	VPS54	51542	VPS54 subunit of GARP complex	ENSG00000143952
2021	296.639370167671	-0.707941858263392	0.300631301729464	-2.35485078962424	0.0185301446419271	0.153372293701246	LEO1	123169	LEO1 homolog, Paf1/RNA polymerase II complex component	ENSG00000166477
2022	358.849371657188	-0.800981791215519	0.340181234672667	-2.35457370829478	0.0185439655820937	0.153409169815503	RIF1	55183	replication timing regulatory factor 1	ENSG00000080345
2023	659.79815425879	0.657324627228443	0.279218250658457	2.35416068139647	0.0185645842929078	0.153502216414856	PHGDH	26227	phosphoglycerate dehydrogenase	ENSG00000092621
2024	48.583799987044	1.26329586473856	0.536775661175417	2.35348946703773	0.0185981347685404	0.153702042133547	PRDX1	5052	peroxiredoxin 1	ENSG00000117450
2025	211.105385183305	0.621601207137166	0.264172458027997	2.35301292109448	0.0186219869871316	0.153821556656186	ATG5	9474	autophagy related 5	ENSG00000057663
2026	183.836950045118	-0.837537169508179	0.355988796542383	-2.35270653920274	0.018637336236109	0.153828086041156	USH2A	7399	usherin	ENSG00000042781
2027	324.783308933601	0.618448238608915	0.262876130272231	2.3526222710615	0.0186415598773929	0.153828086041156	MTHFR	4524	methylenetetrahydrofolate reductase	ENSG00000177000
2029	7.63602401266477	2.93465088653539	1.2480144974453	2.35145576637342	0.0187001128724109	0.15415593802219	BMF	90427	Bcl2 modifying factor	ENSG00000104081
2031	456.612097441368	-0.577370780433949	0.245603842825684	-2.35082144396143	0.018732020328458	0.154263696822595	JAKMIP2	9832	janus kinase and microtubule interacting protein 2	ENSG00000176049
2032	14.6219557474929	1.99242069239835	0.847785882467344	2.3501461083543	0.0187660431494601	0.154466224516661	WFDC1	58189	WAP four-disulfide core domain 1	ENSG00000103175
2033	145.323116652988	0.717102557193657	0.305300070671645	2.34884504158832	0.018831742171092	0.154929149554238	SLC35F6	54978	solute carrier family 35 member F6	ENSG00000213699
2037	28.6290472866533	-1.34868398653262	0.57455942143308	-2.34733595207386	0.0189081974792004	0.155246252987119	NINL	22981	ninein like	ENSG00000101004
2038	24.5516084549075	-1.43508161412089	0.611494261770467	-2.34684395887196	0.0189331820374095	0.155373507902188	CNTN1	1272	contactin 1	ENSG00000018236
2039	334.001120595608	-0.63018554764921	0.268640312837187	-2.34583388097505	0.0189845666318164	0.155708546838736	TRIO	7204	trio Rho guanine nucleotide exchange factor	ENSG00000038382
2041	1667.84389025973	-0.882452240072912	0.376587971490005	-2.34328312872397	0.0191148714120997	0.156629111420807	BRD2	6046	bromodomain containing 2	ENSG00000204256
2043	1517.18203316213	0.547140684827469	0.233542357034662	2.34278994086826	0.0191401558407705	0.156660334206269	KPNA2	3838	karyopherin subunit alpha 2	ENSG00000182481
2045	790.898655391335	-0.608278248172452	0.259691077409212	-2.34231477739202	0.0191645438556283	0.156722530382023	CHERP	10523	calcium homeostasis endoplasmic reticulum protein	ENSG00000085872
2047	419.125327550112	-0.544553942442393	0.232698228004719	-2.34017227854159	0.0192748463995634	0.157426195618547	TDG	6996	thymine DNA glycosylase	ENSG00000139372
2048	284.544756907606	-0.594842658907021	0.25419718122889	-2.34008361552758	0.0192794229799026	0.157426195618547	LPIN2	9663	lipin 2	ENSG00000101577
2049	578.248633258357	-0.563979266416896	0.24104616283606	-2.33971476575824	0.0192984723492048	0.157503227244631	ARHGAP23	57636	Rho GTPase activating protein 23	ENSG00000275832
2050	175.894611897527	-0.67783118861056	0.289738751429702	-2.33945644228062	0.0193118233433428	0.157533698388424	ZNF711	7552	zinc finger protein 711	ENSG00000147180
2051	8.43510962486863	2.49786792038649	1.06820562897595	2.33837741782087	0.0193676781337905	0.157910685829512	PHYKPL	85007	5-phosphohydroxy-L-lysine phospho-lyase	ENSG00000175309
2052	275.999094020228	0.582559167942055	0.2491903314494	2.33780807045617	0.0193972067725618	0.158072759668936	MCCC2	64087	methylcrotonyl-CoA carboxylase subunit 2	ENSG00000131844
2053	131.242599318112	-0.810176609073912	0.346622078508853	-2.3373485398254	0.0194210685550728	0.158179471837447	KIRREL1	55243	kirre like nephrin family adhesion molecule 1	ENSG00000183853
2054	104.605557889409	-0.910587752426682	0.389623348366992	-2.33709749747591	0.0194341151162483	0.158179471837447	CADM1	23705	cell adhesion molecule 1	ENSG00000182985
2055	795.400700296227	-0.537119708082303	0.229850997314252	-2.33681695689122	0.019448703747188	0.158179471837447	KLF11	8462	KLF transcription factor 11	ENSG00000172059
2057	38.2186787462061	1.19884942575832	0.513144465151081	2.33628053535636	0.0194766253023484	0.158326115361025	MCPH1	79648	microcephalin 1	ENSG00000147316
2058	880.869370455569	0.567717663663769	0.243064725426401	2.33566455464831	0.0195087312242889	0.158508441197348	HIF1AN	55662	hypoxia inducible factor 1 subunit alpha inhibitor	ENSG00000166135
2059	6.94984497664488	2.78313510079136	1.19183520949562	2.33516771330255	0.0195346610838919	0.158589517327022	TEK	7010	TEK receptor tyrosine kinase	ENSG00000120156
2060	518.021918158972	-0.553909531567178	0.237209956622281	-2.33510236861259	0.0195380736242936	0.158589517327022	HDAC4	9759	histone deacetylase 4	ENSG00000068024
2061	1136.38266627105	-0.545554464215441	0.233719406792633	-2.3342283454428	0.0195837684244697	0.158881687366426	NDRG2	57447	NDRG family member 2	ENSG00000165795
2062	112.756891703666	0.85784878611875	0.36763549204817	2.33342211150372	0.0196260018768168	0.15900829764615	TSNAX-DISC1	100303453	TSNAX-DISC1 readthrough (NMD candidate)	ENSG00000270106
2063	32.6012363190013	-1.27335993420316	0.54571467146918	-2.33338042896118	0.0196281875203333	0.15900829764615	MAFG	4097	MAF bZIP transcription factor G	ENSG00000197063
2064	451.32325289535	0.635505009652316	0.272354481156578	2.33337453069832	0.0196284968156602	0.15900829764615	NCK2	8440	NCK adaptor protein 2	ENSG00000071051
2066	1096.52585811855	-0.507362853231179	0.217574353154583	-2.33190560318801	0.0197056576525676	0.159458111940999	TRIM8	81603	tripartite motif containing 8	ENSG00000171206
2067	332.494324576823	-0.585094810615299	0.250923924714496	-2.33176175321276	0.0197132281245741	0.159458111940999	SHC1	6464	SHC adaptor protein 1	ENSG00000160691
2068	20.6020882856599	6.73817541341942	2.89004219817181	2.33151454248034	0.0197262441532493	0.159484639304158	KRT19	3880	keratin 19	ENSG00000171345
2069	200.696124583499	-0.73034094766401	0.313317797059997	-2.33099094439298	0.0197538371887039	0.159628935940291	RRP12	23223	ribosomal RNA processing 12 homolog	ENSG00000052749
2070	18.1300328040614	1.66530144797798	0.714722677149493	2.32999665635299	0.0198063278406953	0.159958187281166	ITGB4	3691	integrin subunit beta 4	ENSG00000132470
2072	104.355601960594	-0.785662572136631	0.337426422534341	-2.32839671012032	0.0198910481902954	0.160397303075838	ZNF76	7629	zinc finger protein 76	ENSG00000065029
2073	347.417656006333	0.659458016581849	0.283227575378791	2.32836797652871	0.019892572578812	0.160397303075838	FBXO46	23403	F-box protein 46	ENSG00000177051
2075	141.94229028466	-0.839715358302898	0.360719289462965	-2.32789147359726	0.0199178671186545	0.160479421251137	RBM27	54439	RNA binding motif protein 27	ENSG00000091009
2076	54.7399475865639	-0.984694380801412	0.423069904325641	-2.32749805820147	0.0199387722208766	0.160568873637148	TRAPPC9	83696	trafficking protein particle complex subunit 9	ENSG00000167632
2077	12.0933113340665	-1.8958991170808	0.814719898513328	-2.32705635463227	0.0199622660567782	0.160679075189203	PDE1A	5136	phosphodiesterase 1A	ENSG00000115252
2078	24.4957996139549	-1.50312539873244	0.646397645961941	-2.32538810764936	0.0200512168087377	0.16127938788644	ASCC1	51008	activating signal cointegrator 1 complex subunit 1	ENSG00000138303
2080	72.8357109650367	0.906397502688235	0.389906163874165	2.32465548552025	0.0200903893343858	0.161390907852769	GSTT2B	653689	glutathione S-transferase theta 2B	ENSG00000133433
2081	226.307149264815	-0.711461487400446	0.306063701119386	-2.32455362984363	0.0200958407338091	0.161390907852769	ARK2N	147339	arkadia (RNF111) N-terminal like PKA signaling regulator 2N	ENSG00000152242
2082	444.907060114634	-0.805069723523231	0.34634452250736	-2.32447655789366	0.0200999665457661	0.161390907852769	INHBB	3625	inhibin subunit beta B	ENSG00000163083
2083	52.9650733061888	1.05906517926419	0.455794182546157	2.32356010633582	0.0201490826715204	0.161630178306641	RNF208	727800	ring finger protein 208	ENSG00000212864
2086	8.10134059955534	-2.54819524487149	1.09707506047984	-2.32271732050583	0.0201943431813843	0.161831380289175	PALMD	54873	palmdelphin	ENSG00000099260
2087	85.1119538159848	0.918527985387017	0.395549841912894	2.32215485397486	0.020224598913181	0.161994586893841	FOXD1	2297	forkhead box D1	ENSG00000251493
2090	2.89157513362742	4.87961909775106	2.10483079810905	2.31829518179554	0.0204332840998736	NA	KDR	3791	kinase insert domain receptor	ENSG00000128052
2093	3.97655224223066	5.34217827339398	2.30781230533896	2.31482355000675	0.0206225905650583	0.164779528514953	SLC7A13	157724	solute carrier family 7 member 13	ENSG00000164893
2095	87.3884947020628	0.969146167883764	0.418771375715165	2.31426077350364	0.0206534221167113	0.164945418952575	ATP8B3	148229	ATPase phospholipid transporting 8B3	ENSG00000130270
2096	6.72129787533685	-2.68073889987176	1.15860487810761	-2.31376455470334	0.0206806406563729	0.165033173111304	PLPP4	196051	phospholipid phosphatase 4	ENSG00000203805
2097	146.729926368425	-0.792865644076715	0.342697559145614	-2.313601666885	0.0206895821765451	0.165033173111304	JARID2	3720	jumonji and AT-rich interaction domain containing 2	ENSG00000008083
2098	148.54563451308	-0.756264320952956	0.326890500741463	-2.31350962856851	0.0206946359933223	0.165033173111304	GCLC	2729	glutamate-cysteine ligase catalytic subunit	ENSG00000001084
2099	4.36535493153128	-3.73637690369566	1.61517767156232	-2.31329157744086	0.0207066134592707	0.165048335018421	SNX8	29886	sorting nexin 8	ENSG00000106266
2100	20.5755384473085	-1.71583881410492	0.741815314272568	-2.31302695036364	0.020721157441987	0.165083929425947	HSD17B8	7923	hydroxysteroid 17-beta dehydrogenase 8	ENSG00000204228
2101	3.84290171008511	-4.51779083097312	1.95384624173546	-2.31225504569915	0.0207636324396792	NA	LCT	3938	lactase	ENSG00000115850
2102	312.481396912148	0.623191248308843	0.269580330970075	2.31170889235988	0.020793731024847	0.165486090406931	ANOS1	3730	anosmin 1	ENSG00000011201
2104	2550.06729354505	0.489712097744833	0.211861514275134	2.31147265901663	0.0208067616551021	0.165486090406931	TPI1	7167	triosephosphate isomerase 1	ENSG00000111669
2106	104.415848374438	-0.794260083529278	0.343764199806231	-2.31047934594986	0.0208616307179712	0.165799859854618	C3orf18	51161	chromosome 3 open reading frame 18	ENSG00000088543
2107	129.858184387193	-0.781997724930518	0.338631301224337	-2.30928954914437	0.0209275191997177	0.166092986184614	SOS1	6654	SOS Ras/Rac guanine nucleotide exchange factor 1	ENSG00000115904
2108	175.711186340336	0.801248304648	0.346967873718883	2.30928672461814	0.0209276758316573	0.166092986184614	AKR1E2	83592	aldo-keto reductase family 1 member E2	ENSG00000165568
2109	41.5855483803599	-1.18855930643239	0.514748224908235	-2.30901098618509	0.0209429716144035	0.166092986184614	KATNIP	23247	katanin interacting protein	ENSG00000047578
2110	345.87957250491	-0.598780665734292	0.259333578750504	-2.30892069056109	0.0209479826170594	0.166092986184614	CEP170B	283638	centrosomal protein 170B	ENSG00000099814
2111	541.584775829885	-0.544564541427304	0.23585850143223	-2.30886119482862	0.0209512849347163	0.166092986184614	GABPA	2551	GA binding protein transcription factor subunit alpha	ENSG00000154727
2112	100.069724945759	0.787025351713564	0.340920048276422	2.30853349837447	0.0209694818971851	0.166092986184614	XRCC6	2547	X-ray repair cross complementing 6	ENSG00000196419
2113	1225.05122537026	-0.828398308429832	0.358841827839737	-2.30853329840858	0.0209694930054811	0.166092986184614	KMT2C	58508	lysine methyltransferase 2C	ENSG00000055609
2114	147.01733007172	-0.888137994995796	0.384794155854261	-2.30808597657646	0.0209943549999304	0.166209538375476	ERC1	23085	ELKS/RAB6-interacting/CAST family member 1	ENSG00000082805
2115	306.13294321994	-0.57617515915079	0.249662613390848	-2.3078151403021	0.021009420468196	0.166248457617899	FMC1-LUC7L2	100996928	FMC1-LUC7L2 readthrough	ENSG00000269955
2116	50.5414406312101	1.15636932555956	0.501143343641004	2.30746220663748	0.0210290668004376	0.166323570348222	WNT7A	7476	Wnt family member 7A	ENSG00000154764
2117	28.8054203285846	1.35538496937289	0.587442219165744	2.30726516609198	0.0210400421804765	0.166330063183496	OPA3	80207	outer mitochondrial membrane lipid metabolism regulator OPA3	ENSG00000125741
2118	16.6261294691971	-2.29989792455041	0.997254725488594	-2.30622915667169	0.0210978312195941	0.166706452183768	RNU6-894P	106481461	RNA, U6 small nuclear 894, pseudogene	ENSG00000252903
2119	21.4221541933585	-1.59119833205035	0.690062050482385	-2.30587717573808	0.0211174963114167	0.166758983117341	IGSF21	84966	immunoglobin superfamily member 21	ENSG00000117154
2122	262.753153106366	-0.645760123230204	0.280165182273946	-2.30492639374003	0.0211706961263248	0.166960039744439	BRIX1	55299	biogenesis of ribosomes BRX1	ENSG00000113460
2124	9.43384752763038	-2.40843038170807	1.04551344292704	-2.30358624080948	0.0212458809498464	0.167391789301821	JMY	133746	junction mediating and regulatory protein, p53 cofactor	ENSG00000152409
2125	5.25722270879012	3.24984925686826	1.41120193748195	2.30289455431663	0.021284776637087	0.16761761601706	SLC46A3	283537	solute carrier family 46 member 3	ENSG00000139508
2126	69.5707844677782	-1.1402352739599	0.495227609605008	-2.30244689884991	0.0213099827448024	0.167735472061443	ITSN2	50618	intersectin 2	ENSG00000198399
2127	598.947016670783	-0.539596158042338	0.234401484359102	-2.3020168132369	0.0213342240307371	0.167794195192945	DACH2	117154	dachshund family transcription factor 2	ENSG00000126733
2128	5.60100660065373	3.18480084758425	1.38352238255946	2.30195108350362	0.0213379309271614	0.167794195192945	MEOX1	4222	mesenchyme homeobox 1	ENSG00000005102
2131	5.42061945181414	-2.97076938369659	1.29113099405464	-2.30090470864405	0.0213970179084709	0.167960258185474	RNF215	200312	ring finger protein 215	ENSG00000099999
2133	489.464243933482	0.542052279457431	0.235696612758729	2.29978816035131	0.0214602245469561	0.168293987883564	TMEM178B	100507421	transmembrane protein 178B	ENSG00000261115
2134	49.2564514238331	-1.23378909498664	0.536491428167989	-2.29973682748257	0.0214631343521834	0.168293987883564	AKNA	80709	AT-hook transcription factor	ENSG00000106948
2135	34.1273293731674	-1.15096061123666	0.500694040503089	-2.29873039846888	0.02152025324529	0.168661123520503	FMNL2	114793	formin like 2	ENSG00000157827
2136	2547.51836576344	-0.514736634452508	0.223957336878692	-2.2983691520288	0.0215407876862017	0.168741321042556	FUBP1	8880	far upstream element binding protein 1	ENSG00000162613
2137	298.965442066143	-0.570772616128221	0.248357845408449	-2.29818637373637	0.0215511839055643	0.168742061363835	LRRC47	57470	leucine rich repeat containing 47	ENSG00000130764
2138	104.623945097837	1.04318964529958	0.454130841044667	2.29711253016831	0.0216123511583933	0.169018626835456	YAP1	10413	Yes1 associated transcriptional regulator	ENSG00000137693
2139	84.933684940964	-0.827977584684755	0.360465328124656	-2.29696872371154	0.0216205539880549	0.169018626835456	ANKS1A	23294	ankyrin repeat and sterile alpha motif domain containing 1A	ENSG00000064999
2141	733.149108218676	0.578131639375654	0.25170717895588	2.29684207567632	0.0216277803325468	0.169018626835456	CDC42EP4	23580	CDC42 effector protein 4	ENSG00000179604
2143	33.1371207103589	1.41990801828767	0.618693946138203	2.29500874729828	0.0217326230059145	0.169637688495382	COMMD6	170622	COMM domain containing 6	ENSG00000188243
2144	518.746136877023	-0.600557531130651	0.261690671366562	-2.2949137926641	0.021738065210733	0.169637688495382	CTDSPL2	51496	CTD small phosphatase like 2	ENSG00000137770
2148	34.1037070084024	1.29481343244662	0.564770413949745	2.29263679623599	0.0218689240938692	0.1703342732561	GAS6	2621	growth arrest specific 6	ENSG00000183087
2149	17.1480259561357	1.9333420100446	0.843610839089195	2.29174628923916	0.0219202876406122	0.170635864933357	NENF	29937	neudesin neurotrophic factor	ENSG00000117691
2152	83.5005990820147	0.970185053105458	0.423694230717882	2.28982361044104	0.0220315438971931	0.171275125313727	CSTB	1476	cystatin B	ENSG00000160213
2156	6347.68122039726	-0.661001134728149	0.288950965290832	-2.28758929413108	0.0221614499443797	0.171958574177612	NEUROD4	58158	neuronal differentiation 4	ENSG00000123307
2158	871.464431239346	0.515352480944669	0.225339511762793	2.28700451560027	0.0221955595262431	0.172060229550337	HOXA3	3200	homeobox A3	ENSG00000105997
2160	3.39023456073674	5.11020650943523	2.23644117643164	2.28497246575867	0.0223144423128723	NA	GJA4	2701	gap junction protein alpha 4	ENSG00000187513
2161	3.39023456073674	5.11020650943523	2.23644117643164	2.28497246575867	0.0223144423128723	NA	CSF1R	1436	colony stimulating factor 1 receptor	ENSG00000182578
2162	157.939238364458	-0.819518932669583	0.3586893347778	-2.28475968814979	0.0223269225915297	0.172894097276265	ONECUT2	9480	one cut homeobox 2	ENSG00000119547
2165	18.7763607172842	-1.58844509693526	0.695330631648711	-2.2844457365108	0.02234534822551	0.172894097276265	PLEKHG4B	153478	pleckstrin homology and RhoGEF domain containing G4B	ENSG00000153404
2166	17.1907078277674	1.61517367725034	0.707593090518879	2.28263065155983	0.0224521338627417	0.173638315709022	SERHL2	253190	serine hydrolase like 2	ENSG00000183569
2170	3.19197837280535	5.02389796158278	2.20264583152466	2.28084692040811	0.022557506802366	NA	MMP1	4312	matrix metallopeptidase 1	ENSG00000196611
2171	26.1510313318296	-1.37789176855735	0.604161770508301	-2.28066692700215	0.0225681636515058	0.174371000288521	BEND4	389206	BEN domain containing 4	ENSG00000188848
2172	116.01356002467	-1.30561803396737	0.5727483820156	-2.27956651640407	0.0226334107375601	0.174792676983137	IRS2	8660	insulin receptor substrate 2	ENSG00000185950
2173	358.832073945968	-0.606489105451469	0.266083669603834	-2.2793172777362	0.0226482116957324	0.174824555879405	SUCO	51430	SUN domain containing ossification factor	ENSG00000094975
2179	3.17714285960837	5.01731253080833	2.20477739950022	2.27565491733799	0.0228666716366886	NA	NBL1	4681	NBL1, DAN family BMP antagonist	ENSG00000158747
2180	214.542022601771	-0.677750101645614	0.297876930088445	-2.27526885497436	0.022889806580551	0.176191274337136	ZNF143	7702	zinc finger protein 143	ENSG00000166478
2181	318.3135802639	0.65768872665146	0.28920153993221	2.27415361206453	0.0229567522095358	0.176623579705118	SULT4A1	25830	sulfotransferase family 4A member 1	ENSG00000130540
2182	172.856714258715	-0.68327980006814	0.3005535640519	-2.27340441702481	0.0230018202154336	0.176887237149673	SMG6	23293	SMG6 nonsense mediated mRNA decay factor	ENSG00000070366
2183	246.806301243048	0.652245675223292	0.287006192317961	2.27258398139612	0.0230512618514274	0.177184265193046	VPS41	27072	VPS41 subunit of HOPS complex	ENSG00000006715
2184	1119.30120261271	-0.640119565944743	0.281704922075824	-2.27230522359296	0.0230680815333029	0.177230382511961	TRIM33	51592	tripartite motif containing 33	ENSG00000197323
2185	253.554616002612	-0.608884655436735	0.268030000473428	-2.27170337037364	0.0231044324906758	0.177385526308459	SERTAD4	56256	SERTA domain containing 4	ENSG00000082497
2186	78.805250624612	-0.870525430323944	0.383219181818546	-2.27161236082419	0.023109933647268	0.177385526308459	YKT6	10652	YKT6 v-SNARE homolog	ENSG00000106636
2188	510.155442026175	-0.575051413934029	0.253319769070477	-2.27006133806336	0.023203861682237	0.177813687918556	TNPO3	23534	transportin 3	ENSG00000064419
2194	9.63600431726871	2.47726303027558	1.09211930452799	2.26830806854591	0.0233104364932574	0.178197407735921	ITGA4	3676	integrin subunit alpha 4	ENSG00000115232
2196	71.7664975631253	-1.14112113315532	0.503162352616967	-2.26789847694348	0.0233353952072649	0.178273233513771	TBX4	9496	T-box transcription factor 4	ENSG00000121075
2198	3.81749015254143	5.28324978675793	2.32982586043915	2.26765865915923	0.023350019415343	NA	SCIN	85477	scinderin	ENSG00000006747
2200	215.998518405381	-0.721369861426027	0.318207683452653	-2.26697813704226	0.0233915613209198	0.178543231331159	NSRP1	84081	nuclear speckle splicing regulatory protein 1	ENSG00000126653
2201	207.373949989419	0.624364269210158	0.27544941206092	2.26671120674627	0.0234078733666541	0.178549591572236	SLC30A7	148867	solute carrier family 30 member 7	ENSG00000162695
2202	482.846313850601	-0.54339152055782	0.23974014474026	-2.26658543627119	0.0234155625913821	0.178549591572236	LARP4B	23185	La ribonucleoprotein 4B	ENSG00000107929
2203	2.36765920211251	-4.80526630755047	2.12006633431469	-2.26656413045857	0.0234168653811641	NA	CCDC146	57639	coiled-coil domain containing 146	ENSG00000135205
2204	1343.12972670168	-0.717076316731932	0.316390296106286	-2.26642955095893	0.0234250959883233	0.178549591572236	ATF4	468	activating transcription factor 4	ENSG00000128272
2205	613.29334663925	-0.505154868562612	0.222917829073433	-2.26610348154883	0.0234450481397298	0.178618552804081	DPF3	8110	double PHD fingers 3	ENSG00000205683
2206	4.60796840457223	3.57710708455108	1.57866853137875	2.26590130445368	0.0234574267407024	0.178629776853884	TCEANC	170082	transcription elongation factor A N-terminal and central domain containing	ENSG00000176896
2207	34.1235123169794	1.22915992767018	0.542565003550627	2.26546113300041	0.0234843965294921	0.178752051651059	ANKRD16	54522	ankyrin repeat domain 16	ENSG00000134461
2208	282.534776797788	-0.558949418858853	0.246799367347625	-2.26479275399257	0.023525400302162	0.17898098325565	SORL1	6653	sortilin related receptor 1	ENSG00000137642
2209	42.0916537310494	-1.07926185371733	0.476623611053079	-2.26439024145856	0.0235501236384411	0.179085898420457	SPATA7	55812	spermatogenesis associated 7	ENSG00000042317
2210	62.180330332603	-1.07671441327212	0.475663729941743	-2.26360419240708	0.0235984697720204	0.179310943838755	FOXN2	3344	forkhead box N2	ENSG00000170802
2211	281.537741528322	-0.687029177109436	0.303518022437225	-2.26355315441452	0.0236016118512321	0.179310943838755	XYLT1	64131	xylosyltransferase 1	ENSG00000103489
2212	10.3137924100144	2.16485620960779	0.956472451305466	2.26337539220605	0.0236125583553233	0.179310943838755	NOTCH4	4855	notch receptor 4	ENSG00000204301
2213	21.9816999780446	-1.51047204353505	0.667772434003275	-2.26195626926349	0.0237001052838794	0.179892365407759	C6orf89	221477	chromosome 6 open reading frame 89	ENSG00000198663
2214	1145.46539819052	-0.591610198214326	0.261592827872747	-2.26156887795914	0.0237240526659063	0.17999072842406	PHF2	5253	PHD finger protein 2	ENSG00000197724
2216	882.246760669315	-0.705819759715931	0.3122636815696	-2.26033253745076	0.023800620031566	0.18040451463075	AP2M1	1173	adaptor related protein complex 2 subunit mu 1	ENSG00000161203
2217	3.00806966411123	4.94285480474099	2.18680185382797	2.26031215223665	0.0238018842953147	NA	ANXA3	306	annexin A3	ENSG00000138772
2218	568.891018641468	0.569103520393614	0.2518879931332	2.25935152094633	0.023861527457091	0.180666179052139	SDHC	6391	succinate dehydrogenase complex subunit C	ENSG00000143252
2219	351.270002083421	-0.562263083382817	0.248890575114643	-2.25907744045282	0.023878568171748	0.180666179052139	ZNF362	149076	zinc finger protein 362	ENSG00000160094
2220	123.10882122047	-0.763903833823595	0.338194414983116	-2.25877128651499	0.0238976155042129	0.180666179052139	DCLK2	166614	doublecortin like kinase 2	ENSG00000170390
2221	83.4003823737153	2.57882128075057	1.14170895010483	2.25873790383598	0.0238996932003631	0.180666179052139	DES	1674	desmin	ENSG00000175084
2222	89.0642319963651	-0.807569959453624	0.357534286077471	-2.25872032669515	0.0239007872425667	0.180666179052139	NTNG2	84628	netrin G2	ENSG00000196358
2224	137.319623690878	-0.748830103716721	0.331555734619677	-2.25853461583372	0.0239123489734455	0.180666179052139	NOP2	4839	NOP2 nucleolar protein	ENSG00000111641
2228	13.5632193189959	1.90751151690205	0.845248688852657	2.25674590455894	0.0240239566799895	0.181175142918153	DHRS13	147015	dehydrogenase/reductase 13	ENSG00000167536
2231	3.62511445186641	4.19033015617417	1.85740406402941	2.25601431445335	0.0240697346756415	NA	HSPA12B	116835	heat shock protein family A (Hsp70) member 12B	ENSG00000132622
2232	154.870965913687	0.928012011110002	0.411353170344829	2.25599819817134	0.0240707439752153	0.181360987264961	HES1	3280	hes family bHLH transcription factor 1	ENSG00000114315
2233	8872.27732052888	-0.529019098404558	0.234534828758847	-2.25560997146613	0.0240950681839646	0.181381784297597	TET3	200424	tet methylcytosine dioxygenase 3	ENSG00000187605
2234	122.944810563992	-0.831995841257881	0.368857772888748	-2.255600674325	0.0240956509543083	0.181381784297597	SCLT1	132320	sodium channel and clathrin linker 1	ENSG00000151466
2238	27.8063326100888	1.27830755669225	0.567169526258258	2.25383681158881	0.0242064360546057	0.181808647535653	SMPD1	6609	sphingomyelin phosphodiesterase 1	ENSG00000166311
2246	111.910480302477	-0.885611992669862	0.39343784871152	-2.25095779567262	0.0243882105834191	0.182577188919746	KRI1	65095	KRI1 homolog	ENSG00000129347
2247	24.0156561121564	-1.38293520503936	0.614736120425411	-2.24964038892385	0.0244717824080905	0.183119139262002	PCDH15	65217	protocadherin related 15	ENSG00000150275
2248	8.75736006013927	2.25770386933928	1.00385607603278	2.24903143313301	0.0245104962946615	0.183240307902991	NIBAN2	64855	niban apoptosis regulator 2	ENSG00000136830
2250	9.1632398033631	2.66661348006901	1.18581546281738	2.2487592409475	0.0245278178538682	0.183240307902991	GRAPL	400581	GRB2 related adaptor protein like	ENSG00000189152
2251	21.3353535884464	1.52772902569594	0.679388588857015	2.24868219860176	0.0245327225415909	0.183240307902991	GCAT	23464	glycine C-acetyltransferase	ENSG00000100116
2252	3.83087507548005	4.2721606924505	1.90045371401615	2.24796881973112	0.0245781782127317	NA	TM4SF18	116441	transmembrane 4 L six family member 18	ENSG00000163762
2253	292.063531034215	-0.589068483337181	0.262051640865351	-2.24790992108254	0.0245819344250501	0.183524195935424	PHACTR3	116154	phosphatase and actin regulator 3	ENSG00000087495
2254	2.4211347983391	-4.82391894896786	2.14661732756845	-2.24721886244722	0.0246260432800666	NA	SYT7	9066	synaptotagmin 7	ENSG00000011347
2255	43.2271419242816	1.08029567772483	0.480891610219513	2.24644317922641	0.0246756352114602	0.184139819937913	PLA2G15	23659	phospholipase A2 group XV	ENSG00000103066
2256	339.987530917555	0.535396383968191	0.23838141080674	2.24596532991511	0.0247062287045946	0.184284164927714	ZDHHC16	84287	zinc finger DHHC-type palmitoyltransferase 16	ENSG00000171307
2258	4.47093158797004	3.53430136468718	1.57470047813011	2.24442769515382	0.0248048962430144	0.184935912817741	DBNL	28988	drebrin like	ENSG00000136279
2259	800.711765912385	-0.680929913241016	0.303412512636215	-2.24423807483983	0.0248170874789714	0.184942626435646	ZFP92	139735	ZFP92 zinc finger protein	ENSG00000189420
2260	68.9338215137984	0.917565481143752	0.408975074044244	2.24357311576521	0.0248598806296205	0.185067954372202	TMEM129	92305	transmembrane protein 129, E3 ubiquitin ligase	ENSG00000168936
2261	43.6546023224837	1.18171079619736	0.526732929053059	2.24347241461019	0.0248663667769308	0.185067954372202	CARNMT1	138199	carnosine N-methyltransferase 1	ENSG00000156017
2262	11.7917191411297	1.91914063525285	0.855441617191005	2.24345016268287	0.024867800218145	0.185067954372202	ADH1B	125	alcohol dehydrogenase 1B (class I), beta polypeptide	ENSG00000196616
2263	31.4797246054443	1.26775902492391	0.565301836132182	2.24262322160135	0.0249211214932871	0.185380549527721	CTSA	5476	cathepsin A	ENSG00000064601
2266	6.75636562600407	3.73467197374158	1.66593745210078	2.24178402918554	0.0249753339242828	0.185531052008958	FUT6	2528	fucosyltransferase 6	ENSG00000156413
2267	1307.62878252051	-0.617751827304763	0.275691330398385	-2.24073722743507	0.0250431011764519	0.185950134755341	BAZ2A	11176	bromodomain adjacent to zinc finger domain 2A	ENSG00000076108
2269	2.47988052823262	4.66112825161143	2.08042774754782	2.24046629694564	0.025060666431796	NA	MMD2	221938	monocyte to macrophage differentiation associated 2	ENSG00000136297
2270	957.742136168452	-0.651597801262702	0.290840934612564	-2.24039233724341	0.0250654633192772	0.185964598536154	MYH14	79784	myosin heavy chain 14	ENSG00000105357
2271	988.468749400011	0.526430302960675	0.23497607863301	2.2403570015434	0.0250677554070713	0.185964598536154	CDK1	983	cyclin dependent kinase 1	ENSG00000170312
2272	294.915399232829	-0.649590634793481	0.289999068168789	-2.23997490369658	0.0250925521830402	0.186064284634766	AQR	9716	aquarius intron-binding spliceosomal factor	ENSG00000021776
2276	27.0191300006284	-1.37603883168281	0.615086609349771	-2.23714646159745	0.0252767691743774	0.187036490258653	PITPNC1	26207	phosphatidylinositol transfer protein cytoplasmic 1	ENSG00000154217
2277	27.8322331100761	1.51960194751298	0.679304588377276	2.23699644241032	0.0252865725571848	0.187036490258653	PUDP	8226	pseudouridine 5'-phosphatase	ENSG00000130021
2278	471.442009623137	-0.554155173413477	0.247745625305979	-2.23679095333799	0.0253000061003867	0.187036490258653	GIGYF1	64599	GRB10 interacting GYF protein 1	ENSG00000146830
2280	327.883749912431	-0.58682941077494	0.262386716673562	-2.23650578891545	0.0253186585340327	0.187036490258653	SPRED3	399473	sprouty related EVH1 domain containing 3	ENSG00000188766
2281	94.9694956963452	2.70988334473863	1.21176241310151	2.23631572941983	0.0253310968196977	0.187036490258653	HSPB1	3315	heat shock protein family B (small) member 1	ENSG00000106211
2283	366.317225219048	0.559004932350383	0.249998250371289	2.23603537832832	0.0253494538169326	0.187036490258653	CDC20	991	cell division cycle 20	ENSG00000117399
2284	4.25106056820488	4.39228890735885	1.96447058912286	2.23586391757589	0.0253606864996623	0.187036490258653	FBXO40	51725	F-box protein 40	ENSG00000163833
2285	2.31400704195127	-4.78472090770256	2.14057640896451	-2.23524882721525	0.0254010175538737	NA	AQP6	363	aquaporin 6	ENSG00000086159
2287	66.1648271406011	0.904530694327072	0.40473709324558	2.23485988663321	0.0254265487547984	0.187371898783119	SAMD14	201191	sterile alpha motif domain containing 14	ENSG00000167100
2291	766.509769526408	-0.609981627829118	0.273140798884718	-2.23321316449165	0.0255348906051997	0.187982700275583	APBA1	320	amyloid beta precursor protein binding family A member 1	ENSG00000107282
2293	723.272035753733	0.572596009430901	0.256487271071227	2.2324539032266	0.0255849786267657	0.188250476719206	PHOX2B	8929	paired like homeobox 2B	ENSG00000109132
2294	443.75746529189	-0.626420324377235	0.280617644503255	-2.23229129260961	0.025595716998113	0.188250476719206	LHX4	89884	LIM homeobox 4	ENSG00000121454
2295	44.3587835864494	1.02016552045248	0.457034834355973	2.23213953021774	0.0256057424988028	0.188250476719206	TPP1	1200	tripeptidyl peptidase 1	ENSG00000166340
2296	2.5122636234626	4.67844189969452	2.09682870003638	2.23119890509576	0.0256679564781721	NA	CPZ	8532	carboxypeptidase Z	ENSG00000109625
2297	338.763447618569	-0.589590480673329	0.264338527311491	-2.23043718473383	0.0257184332707615	0.188869000456107	PLEKHA6	22874	pleckstrin homology domain containing A6	ENSG00000143850
2298	489.20511390338	-0.612506836559016	0.274628003884893	-2.23031456331649	0.0257265670208375	0.188869000456107	MATR3	9782	matrin 3	ENSG00000280987
2299	66.6117504884247	-0.918458331016119	0.411822444478121	-2.23022893319967	0.025732248375302	0.188869000456107	RAI14	26064	retinoic acid induced 14	ENSG00000039560
2300	118.030895482538	-0.945147130646393	0.423800018404447	-2.23017246248538	0.0257359956665465	0.188869000456107	ROCK1	6093	Rho associated coiled-coil containing protein kinase 1	ENSG00000067900
2301	345.038333329115	-0.595501856017127	0.267069748827916	-2.22976154592796	0.0257632775378268	0.188984543694404	TFAP4	7023	transcription factor AP-4	ENSG00000090447
2302	176.61377144899	0.685185767984864	0.307325238470698	2.22951349975181	0.0257797581033383	0.189020786809616	HIGD1B	51751	HIG1 hypoxia inducible domain family member 1B	ENSG00000131097
2306	505.494387508763	-0.612546884072448	0.274908329886008	-2.22818597139797	0.0258681161682739	0.18919930775075	USP19	10869	ubiquitin specific peptidase 19	ENSG00000172046
2307	90.393483148178	-0.869379812990163	0.390175861477534	-2.22817426403048	0.0258688965544944	0.18919930775075	SGSM2	9905	small G protein signaling modulator 2	ENSG00000141258
2309	10.4768360116043	1.99807429424341	0.896777135051162	2.22806114936172	0.0258764375670482	0.18919930775075	CYB561	1534	cytochrome b561	ENSG00000008283
2311	33.0420648610559	-1.26767209449692	0.569072957106851	-2.2276090941691	0.0259065936993675	0.18919930775075	CEP152	22995	centrosomal protein 152	ENSG00000103995
2312	57.6094721295865	-1.10460542930157	0.495875302881647	-2.22758710281082	0.0259080614948066	0.18919930775075	MIS18BP1	55320	MIS18 binding protein 1	ENSG00000129534
2313	283.2998500348	-0.573649359920539	0.257592688152081	-2.22696290036719	0.0259497533791566	0.189419322794378	PRPF3	9129	pre-mRNA processing factor 3	ENSG00000117360
2314	803.603243944022	-0.527606409539733	0.236996208265399	-2.22622299909919	0.0259992481691512	0.189696073501424	DDX23	9416	DEAD-box helicase 23	ENSG00000174243
2318	8.89366950336138	2.31336605232533	1.0399116562584	2.22457940383976	0.0261094865578916	0.190161578398516	ADAL	161823	adenosine deaminase like	ENSG00000168803
2319	104.651295655478	0.842365526732028	0.378699200691032	2.22436573722607	0.0261238471309104	0.190181607113028	GGCX	2677	gamma-glutamyl carboxylase	ENSG00000115486
2320	224.948271664148	0.879703360121627	0.395585066988532	2.22380325632244	0.0261616842254851	0.19019627561299	NUDT9	53343	nudix hydrolase 9	ENSG00000170502
2321	447.723152913081	0.553317034868654	0.248831107211971	2.22366504360446	0.0261709887966137	0.19019627561299	CALR3	125972	calreticulin 3	ENSG00000269058
2322	43.205748753103	1.11109462620192	0.499694030621241	2.22354992878453	0.0261787405850882	0.19019627561299	CD276	80381	CD276 molecule	ENSG00000103855
2323	296.01054205734	-0.608334799515743	0.273589332151797	-2.22353260169596	0.0261799075565035	0.19019627561299	ATG16L1	55054	autophagy related 16 like 1	ENSG00000085978
2325	15440.0165067264	-0.465747724786247	0.209497964769716	-2.2231610951362	0.0262049391705373	0.190227782569115	YBX1	4904	Y-box binding protein 1	ENSG00000065978
2327	31.1095637592119	1.38724284454114	0.62425067732244	2.22225284639074	0.0262662228724664	0.190531696425868	TSPO2	222642	translocator protein 2	ENSG00000112212
2328	213.030209151996	-0.799373754811071	0.359738156833412	-2.22209887838294	0.0262766240675235	0.190531696425868	USP49	25862	ubiquitin specific peptidase 49	ENSG00000164663
2331	19.9791544213222	1.71101296838217	0.770324161538156	2.22115968031651	0.0263401480082971	0.190679210819658	SGCG	6445	sarcoglycan gamma	ENSG00000102683
2332	49.5503252914805	-1.09517832159628	0.493069223376643	-2.22114516516821	0.0263411308004912	0.190679210819658	FREM2	341640	FRAS1 related extracellular matrix 2	ENSG00000150893
2335	13.4612703041908	2.00335119985969	0.902357618811809	2.22012997740034	0.0264099458230336	0.190954693561831	IGLV11-55	28770	immunoglobulin lambda variable 11-55 (non-functional)	ENSG00000211641
2336	59.9646667249386	-0.898589569984279	0.404764160399444	-2.22003244827185	0.0264165650556233	0.190954693561831	MYO9A	4649	myosin IXA	ENSG00000066933
2337	2.49474808197244	4.67595441859878	2.10654803353349	2.21972361615482	0.0264375347284474	NA	PLEK	5341	pleckstrin	ENSG00000115956
2338	26.7328288121201	1.69753328619213	0.764888621442929	2.21932087705764	0.0264649022816789	0.191219717412395	C1orf74	148304	chromosome 1 open reading frame 74	ENSG00000162757
2339	3.65842806285221	5.22181442208009	2.35349273985749	2.21875102210695	0.0265036677664764	NA	LRRC10	376132	leucine rich repeat containing 10	ENSG00000198812
2340	507.743024598636	0.526784973690992	0.237429142692075	2.218703937175	0.0265068730029391	0.191438527243449	SURF4	6836	surfeit 4	ENSG00000148248
2341	64.5887165436577	-1.08960316277034	0.491270487960438	-2.21792920493544	0.0265596598479956	0.191735226227487	BRINP1	1620	BMP/retinoic acid inducible neural specific 1	ENSG00000078725
2343	154.015332669842	-0.642976917318467	0.290096068331823	-2.21642754765985	0.0266622347893614	0.192306211294469	NR1I3	9970	nuclear receptor subfamily 1 group I member 3	ENSG00000143257
2345	181.048818295148	-0.603817992813178	0.272548390634219	-2.21545242445973	0.0267290264086877	0.192618324933702	DIP2B	57609	disco interacting protein 2 homolog B	ENSG00000066084
2347	359.182759383074	0.562337536628098	0.253863492050323	2.215117786675	0.0267519808932546	0.192698965273312	ARL4C	10123	ADP ribosylation factor like GTPase 4C	ENSG00000188042
2349	78.0462429920939	0.823446643955212	0.371859010997412	2.21440551284891	0.0268008960142725	0.192870937057952	SRY	6736	sex determining region Y	ENSG00000184895
2350	11.8401053483982	2.14592645985669	0.969141123112746	2.21425591039237	0.0268111797119021	0.192870937057952	GJA1	2697	gap junction protein alpha 1	ENSG00000152661
2351	263.741254915116	-0.60048922402944	0.271242743969668	-2.21384437880702	0.02683948604113	0.192989807442366	TASOR	23272	transcription activation suppressor	ENSG00000163946
2352	110.323677437936	-0.808981958326672	0.365483102418043	-2.21345926247871	0.0268659988221681	0.193095682627079	KIRREL3	84623	kirre like nephrin family adhesion molecule 3	ENSG00000149571
2354	129.217197701817	0.74725614103567	0.337854534663631	2.211768866088	0.0269826393674973	0.193763977571068	LMAN1	3998	lectin, mannose binding 1	ENSG00000074695
2355	92.87976890056	-0.788510542433742	0.356757548321162	-2.21021404072411	0.0270903109775871	0.194379625183825	DNMT3A	1788	DNA methyltransferase 3 alpha	ENSG00000119772
2356	62.8967009375095	-0.907608107317429	0.410677274029146	-2.21002759274431	0.0271032473629551	0.194379625183825	PPP1R16B	26051	protein phosphatase 1 regulatory subunit 16B	ENSG00000101445
2357	718.78928386736	0.496916576810428	0.22485987819877	2.20989436083909	0.0271124947048624	0.194379625183825	CERS6	253782	ceramide synthase 6	ENSG00000172292
2359	11.833411685062	-1.89765834918034	0.858795117369666	-2.20967528901715	0.0271277059322481	0.194379625183825	LIPC	3990	lipase C, hepatic type	ENSG00000166035
2360	302.138972382528	0.608052036464744	0.275211323580439	2.2094005019638	0.0271467961539281	0.19443136029792	HMGCL	3155	3-hydroxy-3-methylglutaryl-CoA lyase	ENSG00000117305
2362	11.3331961057366	2.63335398603296	1.19244118160289	2.2083722255325	0.0272183362907387	0.194773415658497	CSRP1	1465	cysteine and glycine rich protein 1	ENSG00000159176
2363	34.3181912720147	1.16291308475811	0.52666518516825	2.20806903039661	0.0272394614793671	0.194839466826215	GLS	2744	glutaminase	ENSG00000115419
2364	18.3000010628468	1.51039234415676	0.684232149804026	2.2074267404555	0.0272842599129683	0.195074717317513	MGME1	92667	mitochondrial genome maintenance exonuclease 1	ENSG00000125871
2365	64.43174880782	-0.982231131988842	0.445080406612527	-2.20686221499735	0.027323686910853	0.195271375043531	OLFM3	118427	olfactomedin 3	ENSG00000118733
2367	19.646480700671	1.44632940656224	0.655467802632518	2.20656056751136	0.0273447744045827	0.195309836289808	GCDH	2639	glutaryl-CoA dehydrogenase	ENSG00000105607
2368	650.44616571078	-0.521679957906591	0.236434697794221	-2.20644415888834	0.0273529160225164	0.195309836289808	PARN	5073	poly(A)-specific ribonuclease	ENSG00000140694
2370	1667.41244110421	-0.606132268238943	0.274783418531088	-2.20585460170468	0.0273941817733468	0.195434101675706	NRF1	4899	nuclear respiratory factor 1	ENSG00000106459
2372	5.29033127723301	3.26755779325636	1.48288156245714	2.2035190644909	0.0275581847737127	0.196390414475174	XIRP2	129446	xin actin binding repeat containing 2	ENSG00000163092
2373	17.048442281812	4.58346755225987	2.08014774225235	2.20343365961927	0.0275641979779259	0.196390414475174	LGALS2	3957	galectin 2	ENSG00000100079
2376	1749.0739683159	0.485550596161206	0.220479885987844	2.20224440876197	0.0276480486769886	0.196816617700597	DDOST	1650	dolichyl-diphosphooligosaccharide--protein glycosyltransferase non-catalytic subunit	ENSG00000244038
2379	3.51373734774938	4.10279910508386	1.86420919433023	2.20082548544553	0.0277483806625982	NA	HSPB2	3316	heat shock protein family B (small) member 2	ENSG00000170276
2380	5.9177640275068	3.15939113411492	1.43562692645519	2.20070484601177	0.0277569255334535	0.197334392464396	P3H4	10609	prolyl 3-hydroxylase family member 4 (inactive)	ENSG00000141696
2383	107.8255259607	-0.915330135241628	0.416148661097447	-2.19952680570391	0.0278404852568677	0.197617750166251	PCDH8	5100	protocadherin 8	ENSG00000136099
2384	1456.65392547407	-0.622561365889944	0.283051571905877	-2.19946266928687	0.027845040743816	0.197617750166251	EPB41	2035	erythrocyte membrane protein band 4.1	ENSG00000159023
2385	2.86314965494892	4.8713015686744	2.21523205002066	2.19900283973815	0.0278777203820981	NA	CORIN	10699	corin, serine peptidase	ENSG00000145244
2387	158.05903655737	-0.747604849963277	0.340019569222828	-2.19871124380298	0.0278984609498295	0.197825450371518	GNL3	26354	G protein nucleolar 3	ENSG00000163938
2389	14.8595084546567	1.64029717585808	0.746984707052013	2.19589124164474	0.0280997287719369	0.199080258340972	ABTB2	25841	ankyrin repeat and BTB domain containing 2	ENSG00000166016
2390	220.569112037983	0.724314435208167	0.329964622568283	2.19512755510108	0.0281544491073448	0.199258830945792	DPM2	8818	dolichyl-phosphate mannosyltransferase subunit 2, regulatory	ENSG00000136908
2391	53.3341669394346	-0.983096795994899	0.447873395704185	-2.19503280486038	0.0281612446338913	0.199258830945792	MECP2	4204	methyl-CpG binding protein 2	ENSG00000169057
2393	5.61165591557465	2.94575140078085	1.34219382030466	2.19472877628971	0.0281830592345172	0.199325781632725	OTC	5009	ornithine transcarbamylase	ENSG00000036473
2395	87.3159792592444	1.18577056723804	0.540508933737555	2.19380382677226	0.0282495156045508	0.199564046328892	SLC5A3	6526	solute carrier family 5 member 3	ENSG00000198743
2397	39.4910665806428	1.01975392976508	0.464896020765584	2.1935096972561	0.028270676689258	0.199600725935365	ALG12	79087	ALG12 alpha-1,6-mannosyltransferase	ENSG00000182858
2400	462.118518426451	-0.565813392274547	0.258174031527035	-2.19159684236211	0.0284086301546936	0.200401964657141	SIX6	4990	SIX homeobox 6	ENSG00000184302
2401	86.4193356396532	0.873101534912539	0.398517713438951	2.19087258977333	0.0284610137853815	0.200608639892759	PLPP1	8611	phospholipid phosphatase 1	ENSG00000067113
2403	475.489064992262	-0.560432538626884	0.255831115492982	-2.190634776958	0.0284782324109485	0.200633740598424	AXIN2	8313	axin 2	ENSG00000168646
2404	538.54867527029	-0.666112586176799	0.304184111445012	-2.18983359457029	0.0285363073643242	0.200885030557141	SMG1	23049	SMG1 nonsense mediated mRNA decay associated PI3K related kinase	ENSG00000157106
2409	103.769409004102	-0.983184989539523	0.449307005775383	-2.18822537129776	0.0286531898820799	0.201346739711913	TMCC2	9911	transmembrane and coiled-coil domain family 2	ENSG00000133069
2412	68.433994225928	-0.9019259363648	0.412529491134416	-2.18633080967034	0.0287914116280401	0.202144587427045	SRCIN1	80725	SRC kinase signaling inhibitor 1	ENSG00000277363
2413	283.512739631906	0.627544085804435	0.287140501728367	2.18549484321125	0.0288525836426029	0.202487283661455	SRPRA	6734	SRP receptor subunit alpha	ENSG00000182934
2414	45.3848388092466	0.984754444191231	0.45076348148129	2.18463669895164	0.0289154948780235	0.202841886981595	SSTR1	6751	somatostatin receptor 1	ENSG00000139874
2415	3247.90697090339	-0.553409804247666	0.253421361274214	-2.18375357730342	0.0289803604838797	0.203206518705712	SMARCE1	6605	SWI/SNF related, matrix associated, actin dependent regulator of chromatin, subfamily e, member 1	ENSG00000073584
2417	248.252593029122	-0.613248972836471	0.280880844365563	-2.18330649860314	0.0290132463053913	0.203266456151544	HMGXB4	10042	HMG-box containing 4	ENSG00000100281
2418	304.225247627099	0.738589564033163	0.338436482443998	2.18235799728057	0.0290831217057369	0.203668889927306	OS9	10956	OS9 endoplasmic reticulum lectin	ENSG00000135506
2419	162.374191722687	-2.01344555771695	0.922733262025391	-2.18204506175215	0.0291062071914242	0.203743450339969	LHX3	8022	LIM homeobox 3	ENSG00000107187
2420	110.094515523526	0.745970194350107	0.342092519821629	2.18060948757098	0.0292123127893309	0.204348137051465	SLC1A1	6505	solute carrier family 1 member 1	ENSG00000106688
2421	1023.89118146613	0.515234860136372	0.236287860207591	2.18053885495307	0.0292175419398371	0.204348137051465	WSB1	26118	WD repeat and SOCS box containing 1	ENSG00000109046
2425	93.0490465249308	-0.7834008068327	0.359430627255166	-2.17956052553237	0.0292900535663968	0.204549262236745	BBX	56987	BBX high mobility group box domain containing	ENSG00000114439
2427	274.326202208147	-0.570238488883505	0.26167207634735	-2.1792103186683	0.0293160477362793	0.204600282028229	FGD4	121512	FYVE, RhoGEF and PH domain containing 4	ENSG00000139132
2428	2730.36822368527	-0.456397112252404	0.209481206199935	-2.17870194912285	0.0293538168777414	0.20477662711133	DCLK1	9201	doublecortin like kinase 1	ENSG00000133083
2429	4.50634120722848	3.57666449874586	1.64199663919975	2.17824105930509	0.0293880947026358	0.204928476470487	ALS2	57679	alsin Rho guanine nucleotide exchange factor ALS2	ENSG00000003393
2430	3.28214365348306	4.04788522677228	1.8583554355331	2.17820829609545	0.0293905327159762	NA	INF2	64423	inverted formin 2	ENSG00000203485
2432	116.999700940302	-0.84275954196087	0.387066168944334	-2.17730096189851	0.0294581194694978	0.205152439739141	TBL1Y	90665	transducin beta like 1 Y-linked	ENSG00000092377
2433	268.591395136549	0.688857670470937	0.316423277402789	2.17701325934394	0.0294795781504073	0.205152439739141	SEC22B	9554	SEC22 homolog B, vesicle trafficking protein	ENSG00000265808
2434	73.5096167247337	-0.808590745328369	0.371447892278005	-2.17686184829174	0.0294908767459826	0.205152439739141	USP40	55230	ubiquitin specific peptidase 40	ENSG00000085982
2435	106.355785873331	0.728738030362491	0.334770225465049	2.17683047932401	0.0294932180268349	0.205152439739141	MSH6	2956	mutS homolog 6	ENSG00000116062
2437	1650.92693252447	-0.469855277986138	0.215876656033497	-2.17649877767808	0.0295179849772548	0.205152439739141	UBTFL1	642623	upstream binding transcription factor like 1	ENSG00000255009
2439	240.99242707428	0.753115421488373	0.34615002007524	2.1756908213516	0.0295783869923201	0.205381300184253	VIM	7431	vimentin	ENSG00000026025
2440	203.972101937033	-0.713676201673044	0.328022865511057	-2.1756904067073	0.0295784180179886	0.205381300184253	MRTFA	57591	myocardin related transcription factor A	ENSG00000196588
2441	4953.28285844728	-0.663180340398665	0.304892788285155	-2.17512635877244	0.0296206487042659	0.205587383803337	MEX3B	84206	mex-3 RNA binding family member B	ENSG00000183496
2443	110.020951149814	0.781203887692491	0.359392313238949	2.173680011829	0.0297291748016931	0.206165911622241	CYP1B1	1545	cytochrome P450 family 1 subfamily B member 1	ENSG00000138061
2444	77.9088002457696	-0.831809245340103	0.382709973792316	-2.17347156411319	0.0297448437516974	0.206187279159037	TNPO2	30000	transportin 2	ENSG00000105576
2446	3.87922995454064	4.30155144415102	1.97959446478698	2.1729457829202	0.0297843981091605	0.206200594688232	COL8A2	1296	collagen type VIII alpha 2 chain	ENSG00000171812
2447	2.4006255409107	4.61801731707053	2.12526441094077	2.17291424695072	0.0297867719873987	NA	SLC2A3	6515	solute carrier family 2 member 3	ENSG00000059804
2448	56.6353078426498	-1.02503879997255	0.47177272296796	-2.17273858803015	0.0297999977348648	0.206200594688232	SDK2	54549	sidekick cell adhesion molecule 2	ENSG00000069188
2450	72.9884312675728	0.98638298099951	0.45403009009879	2.17250574909008	0.0298175364737026	0.206200594688232	DARS2	55157	aspartyl-tRNA synthetase 2, mitochondrial	ENSG00000117593
2451	11.8717652267499	2.02846293805452	0.933724533767685	2.17244258311329	0.0298222960205386	0.206200594688232	ETS1	2113	ETS proto-oncogene 1, transcription factor	ENSG00000134954
2452	154.910578373299	0.692849856346896	0.319036555719086	2.17169425862582	0.0298787318828102	0.206503640607777	ELP3	55140	elongator acetyltransferase complex subunit 3	ENSG00000134014
2453	1864.31186021187	-0.454221119568667	0.209187076630634	-2.17136319740581	0.0299037285741328	0.20658923409713	EFCC1	79825	EF-hand and coiled-coil domain containing 1	ENSG00000114654
2455	114.178620925527	0.836884448827832	0.385585493168685	2.17042514216611	0.0299746538502298	0.206904690293621	SUMF1	285362	sulfatase modifying factor 1	ENSG00000144455
2456	138.470452430725	-0.809043959989545	0.372834616240915	-2.16998080314185	0.0300083002495269	0.207049687484099	IQSEC3	440073	IQ motif and Sec7 domain ArfGEF 3	ENSG00000120645
2457	93.6784835179788	-1.31009487742152	0.603947318430414	-2.1692204558939	0.030065950842072	0.207360115702374	DBP	1628	D-box binding PAR bZIP transcription factor	ENSG00000105516
2458	67.6106312005348	-0.836224635302073	0.385577513324478	-2.16875882644732	0.0301009986529382	0.207514460410407	RAD21	5885	RAD21 cohesin complex component	ENSG00000164754
2459	12.6045662653835	-1.77934615570169	0.820508973772762	-2.1685882940684	0.0301139546831186	0.207516439928263	KIF13A	63971	kinesin family member 13A	ENSG00000137177
2461	648.08441318425	-0.553809138935524	0.255398827767879	-2.16840908697849	0.0301275749300538	0.207522993000118	NOP58	51602	NOP58 ribonucleoprotein	ENSG00000055044
2462	102.248940580398	-0.859968203142964	0.396653551333854	-2.16805875114717	0.0301542167381514	0.207619197213501	BMAL1	406	basic helix-loop-helix ARNT like 1	ENSG00000133794
2463	15.6984867037071	1.55175044452819	0.715845398783193	2.16771728527679	0.0301802034979357	0.207710812309322	SQSTM1	8878	sequestosome 1	ENSG00000161011
2464	27.0419229868988	1.27890462509815	0.590220707201513	2.16682439211931	0.0302482467971225	0.208091676831947	HAGH	3029	hydroxyacylglutathione hydrolase	ENSG00000063854
2465	67.530902566334	-1.10505130067856	0.510029251590584	-2.16664298612742	0.0302620870162242	0.208099490061189	DTWD2	285605	DTW domain containing 2	ENSG00000169570
2470	77.3460904998561	-0.911663654554105	0.421076826273843	-2.16507676905785	0.0303818066951252	0.208659955415577	KDM4C	23081	lysine demethylase 4C	ENSG00000107077
2471	431.478185726224	-0.587108879873569	0.271289404270267	-2.16414231677354	0.0304534286823	0.208994457584158	ZNF644	84146	zinc finger protein 644	ENSG00000122482
2472	299.842968748802	-0.55864192565206	0.258139528538498	-2.16410841382917	0.0304560299299991	0.208994457584158	TRIM36	55521	tripartite motif containing 36	ENSG00000152503
2474	532.675954551371	-0.592091207534969	0.273668479874345	-2.16353453567919	0.0305000904481801	0.209208399810307	DNMT1	1786	DNA methyltransferase 1	ENSG00000130816
2475	32.5431529580823	1.23157869561957	0.569287191325389	2.16336976202164	0.0305127513520649	0.209208399810307	STXBP2	6813	syntaxin binding protein 2	ENSG00000076944
2477	951.808203858013	-0.693738136265539	0.320740547050591	-2.16292621137207	0.0305468553995144	0.20926703949981	BRD7	29117	bromodomain containing 7	ENSG00000166164
2478	268.557785871628	0.540422968411427	0.249934447589275	2.16225883876368	0.0305982305203096	0.209531361171685	SELENOT	51714	selenoprotein T	ENSG00000198843
2480	465.277404838991	-0.493111934328138	0.228190106878688	-2.16096982061667	0.0306976707470778	0.210036694585269	ASB7	140460	ankyrin repeat and SOCS box containing 7	ENSG00000183475
2482	111.832007516468	0.835948229017026	0.387039354577737	2.15985330465697	0.0307840275982593	0.210539612550934	SETD7	80854	SET domain containing 7, histone lysine methyltransferase	ENSG00000145391
2483	8.16331103811609	-2.51221099382836	1.16397939766579	-2.15829506850919	0.0309048979058007	0.211278058304264	KIF25	3834	kinesin family member 25	ENSG00000125337
2484	329.470842964536	0.551876402641046	0.255748195435497	2.15788972313682	0.030936406702052	0.211345130711344	KDELR2	11014	KDEL endoplasmic reticulum protein retention receptor 2	ENSG00000136240
2485	39.2774071492571	-1.12372488349634	0.520764511687641	-2.15783690761623	0.0309405142518806	0.211345130711344	TKT	7086	transketolase	ENSG00000163931
2488	23.1211337218525	-1.39994638120314	0.649313545123776	-2.15604062431236	0.0310804931517918	0.212036017420387	GJA9	81025	gap junction protein alpha 9	ENSG00000131233
2489	189.661336227003	0.688026005366784	0.31922134201604	2.15532583448701	0.0311363455341603	0.212290300394729	RABAC1	10567	Rab acceptor 1	ENSG00000105404
2490	1459.4706912095	-0.611504749110044	0.28373036396363	-2.15523196237266	0.0311436869260399	0.212290300394729	SNCB	6620	synuclein beta	ENSG00000074317
2491	3.39796829047847	4.04949638630142	1.8796825062364	2.15435126563451	0.0312126353438673	NA	MTARC1	64757	mitochondrial amidoxime reducing component 1	ENSG00000186205
2493	62.385985016841	0.893619103390487	0.414971286946923	2.15344803724887	0.0312834837420296	0.213065889270039	UXT	8409	ubiquitously expressed prefoldin like chaperone	ENSG00000126756
2494	235.342050056488	0.615394331358047	0.285812723357978	2.15313833522824	0.0313078082281031	0.213106654600943	CAT	847	catalase	ENSG00000121691
2496	152.842732837604	-0.814784021036799	0.37848383528673	-2.15275778005034	0.0313377198525054	0.213164933670755	NUMA1	4926	nuclear mitotic apparatus protein 1	ENSG00000137497
2498	155.165048602405	-0.803835043449932	0.373494971120448	-2.15219776865671	0.0313817813152422	0.213291941055463	ERCC6	2074	ERCC excision repair 6, chromatin remodeling factor	ENSG00000225830
2499	6.28074372805081	-2.77585907181767	1.29010305846134	-2.15165684137541	0.0314243916993966	0.213492963930368	GUCA1C	9626	guanylate cyclase activator 1C	ENSG00000138472
2500	210.807918483712	0.622298838759933	0.289265209346163	2.15130896718115	0.0314518209566202	0.213540772460184	YIPF6	286451	Yip1 domain family member 6	ENSG00000181704
2501	21.664243988589	2.12352957290994	0.987135746055866	2.15120319712317	0.0314601648067585	0.213540772460184	SQLE	6713	squalene epoxidase	ENSG00000104549
2502	4095.06987111312	0.82901137681179	0.385405972163501	2.15100812309182	0.0314755585325012	0.213540772460184	JUNB	3726	JunB proto-oncogene, AP-1 transcription factor subunit	ENSG00000171223
2503	36.95449743839	1.07797641005478	0.501173053551336	2.15090656294505	0.0314835754268221	0.213540772460184	FGFR1	2260	fibroblast growth factor receptor 1	ENSG00000077782
2504	73.7028871563914	0.839375839343325	0.390374728375718	2.15017975890966	0.0315409985848783	0.213777513732818	SMAD6	4091	SMAD family member 6	ENSG00000137834
2506	144.549798130016	0.636510306106233	0.29608916000326	2.14972512367296	0.0315769639483122	0.213777513732818	HMX2	3167	H6 family homeobox 2	ENSG00000188816
2508	131.647530236247	0.733226393250101	0.34110822878621	2.1495417916454	0.031591476958746	0.213777513732818	ALDH2	217	aldehyde dehydrogenase 2 family member	ENSG00000111275
2509	60.1873082714605	0.895200524640337	0.416474084594109	2.14947473985756	0.0315967863704	0.213777513732818	SCRN2	90507	secernin 2	ENSG00000141295
2510	6.78504807662554	2.41195126158356	1.12220478021269	2.14929690562041	0.0316108716578462	0.213784507743816	OCIAD2	132299	OCIA domain containing 2	ENSG00000145247
2511	24.0471970466927	-1.25868891247347	0.585850185102423	-2.14848257196235	0.0316754394281073	0.214132768399669	MAML2	84441	mastermind like transcriptional coactivator 2	ENSG00000184384
2512	19.4570476081736	1.76267286645173	0.820501700942454	2.14828666951826	0.0316909892193696	0.214149506358612	MAN2B2	23324	mannosidase alpha class 2B member 2	ENSG00000013288
2514	44.289301673095	-0.960470783077353	0.447303684948985	-2.14724540708153	0.0317737495187549	0.214455241936118	PDSS2	57107	decaprenyl diphosphate synthase subunit 2	ENSG00000164494
2516	403.207083664676	-0.55997533326438	0.260885126149809	-2.14644407494056	0.0318375661026302	0.214785557150363	CCAR1	55749	cell division cycle and apoptosis regulator 1	ENSG00000060339
2517	111.885942317762	0.737195329107921	0.343588821719166	2.14557425186106	0.031906961526745	0.215165100785543	NPC2	10577	NPC intracellular cholesterol transporter 2	ENSG00000119655
2518	16.6971039047217	-1.94276240890807	0.905575860528697	-2.14533369713923	0.0319261761165272	0.215206076044739	SORCS3	22986	sortilin related VPS10 domain containing receptor 3	ENSG00000156395
2522	170.860619871321	0.657787104640936	0.306816144481424	2.1439129474517	0.0320398625770623	0.215626253719794	MTRES1	51250	mitochondrial transcription rescue factor 1	ENSG00000130349
2523	5.70693813088399	3.16314870793778	1.4754203106031	2.14389668164782	0.0320411661510366	0.215626253719794	PTGES3L	100885848	prostaglandin E synthase 3 like	ENSG00000267060
2524	358.126509056638	-0.949282011607876	0.443035138492738	-2.14267882867588	0.0321388965246263	0.21619512323342	SLC16A6	9120	solute carrier family 16 member 6	ENSG00000108932
2526	106.249802440042	0.730763441213288	0.3412221898516	2.14160585960457	0.0322252118207453	0.216638048140073	EARS2	124454	glutamyl-tRNA synthetase 2, mitochondrial	ENSG00000103356
2527	29.255675354424	-1.25961378286862	0.588183604130292	-2.14153161363811	0.0322311918997166	0.216638048140073	GRIN2B	2904	glutamate ionotropic receptor NMDA type subunit 2B	ENSG00000273079
2528	3.42622041098946	4.05533190091954	1.89371876607154	2.1414647061518	0.0322365817215398	NA	AQP7B	100509620	aquaporin 7B	ENSG00000259916
2529	62.0996505993404	-1.12624945681672	0.525987798460727	-2.14120833242259	0.032257241399426	0.216724205956767	LRCH1	23143	leucine rich repeats and calponin homology domain containing 1	ENSG00000136141
2530	21.4348502553804	1.45135291102749	0.678069866384896	2.14041794655369	0.0323210054499019	0.217063579036242	PLP2	5355	proteolipid protein 2	ENSG00000102007
2531	21.3483689896141	-1.36292466082053	0.637152403889741	-2.13908737140445	0.0324285929812456	0.217696865997051	PRKAR2A	5576	protein kinase cAMP-dependent type II regulatory subunit alpha	ENSG00000114302
2532	5.73897298357921	3.11071674593951	1.45441026169947	2.13881655531271	0.0324505281421422	0.217754875447886	GNG10	2790	G protein subunit gamma 10	ENSG00000242616
2536	242.781615600596	-0.773446627890859	0.362105980572929	-2.13596756029022	0.0326820580454659	0.218949738562262	FSTL5	56884	follistatin like 5	ENSG00000168843
2537	2.37484804998254	4.59647012734456	2.15247030475407	2.13543950743131	0.0327251264772151	NA	HAS1	3036	hyaluronan synthase 1	ENSG00000105509
2538	247.901431073335	-0.644893441680963	0.302015191308222	-2.13530133662322	0.0327364038227127	0.219224159695844	CCNT1	904	cyclin T1	ENSG00000129315
2540	73.7706662885445	-0.883534842166613	0.413881451750861	-2.13475341412126	0.0327811574099052	0.219344509139807	GOLGA4	2803	golgin A4	ENSG00000144674
2542	501.111413808415	-0.621329390199491	0.291207071876808	-2.13363427678823	0.0328727298704149	0.21977767970506	NUP153	9972	nucleoporin 153	ENSG00000124789
2544	254.367785576231	0.720909210417291	0.33795011108906	2.13318234485595	0.0329097708458255	0.219935555469042	FBXO48	554251	F-box protein 48	ENSG00000204923
2545	4.29269739105472	3.49805483451984	1.64018902588624	2.13271444895184	0.0329481578930897	0.220016248267769	SNX10	29887	sorting nexin 10	ENSG00000086300
2546	1604.91039124423	-0.454103348070142	0.212923384293454	-2.13270773230003	0.0329487092186103	0.220016248267769	CBFA2T3	863	CBFA2/RUNX1 partner transcriptional co-repressor 3	ENSG00000129993
2548	5.7470028024981	2.73991612348316	1.28504881481235	2.13214944981156	0.032994562553529	0.220142946894829	FOXL1	2300	forkhead box L1	ENSG00000176678
2549	229.144684281994	0.605382082535673	0.283979802244758	2.13177866084259	0.0330250466885505	0.220256622458655	ADO	84890	2-aminoethanethiol dioxygenase	ENSG00000181915
2552	59.7942431463913	1.1699822513168	0.549068073997583	2.13085099411908	0.0331014197367434	0.220676131578289	OAZ2	4947	ornithine decarboxylase antizyme 2	ENSG00000180304
2553	1395.72451751572	-0.586873576222799	0.275453517782514	-2.13057208688897	0.0331244111783437	0.220739566762112	EIF2S2	8894	eukaryotic translation initiation factor 2 subunit beta	ENSG00000125977
2558	2.3569537516145	4.58647455539511	2.15611585127743	2.12719300434518	0.0334040501533313	NA	LIPH	200879	lipase H	ENSG00000163898
2559	294.561042149285	0.574828364581252	0.270270927196101	2.12685977935086	0.0334317355740918	0.222335293830135	PGD	5226	phosphogluconate dehydrogenase	ENSG00000142657
2560	32.5273163527796	1.14226647356986	0.537196782195557	2.12634645520649	0.0334744226320859	0.222528832270117	CHRNB4	1143	cholinergic receptor nicotinic beta 4 subunit	ENSG00000117971
2562	110.701058598661	0.801818592994304	0.377305576211502	2.12511726183669	0.0335768295571641	0.222866534125705	C22orf39	128977	chromosome 22 open reading frame 39	ENSG00000242259
2563	1324.09619688861	-0.537294847275867	0.252834526672008	-2.12508494922799	0.0335795252056732	0.222866534125705	KLF7	8609	KLF transcription factor 7	ENSG00000118263
2564	34.3298662372933	1.20707250384289	0.568011800506615	2.1250834978539	0.0335796462895141	0.222866534125705	SCUBE3	222663	signal peptide, CUB domain and EGF like domain containing 3	ENSG00000146197
2565	29.3065749679768	1.17853230717202	0.554652718808553	2.12481119664142	0.0336023701818395	0.222927024535655	HAPLN3	145864	hyaluronan and proteoglycan link protein 3	ENSG00000140511
2566	959.351971958669	-0.723261707440869	0.34059610951662	-2.12351723120777	0.0337105331279565	0.223554061795922	NR1D2	9975	nuclear receptor subfamily 1 group D member 2	ENSG00000174738
2567	100.143935307157	-0.922792314700053	0.434763718492787	-2.12251454168976	0.0337945528665023	0.223961793516196	MARK4	57787	microtubule affinity regulating kinase 4	ENSG00000007047
2568	6.52604703970389	2.60339783509084	1.22659614588989	2.12245721121364	0.0337993622449351	0.223961793516196	UPB1	51733	beta-ureidopropionase 1	ENSG00000100024
2571	14.9489622138179	-1.80545478385315	0.851303018147708	-2.12081332423972	0.0339375149676484	0.224604644513164	SPATA20	64847	spermatogenesis associated 20	ENSG00000006282
2573	224.532995016466	0.584727503452249	0.27583051212281	2.11987970058913	0.0340161917046819	0.224943568882797	SLC30A5	64924	solute carrier family 30 member 5	ENSG00000145740
2574	25.1250635784437	1.93559296888569	0.913491051061693	2.11889647592724	0.0340992168481198	0.22538591863639	ALAS2	212	5'-aminolevulinate synthase 2	ENSG00000158578
2575	165.378723680431	-0.65755349739953	0.310348007177829	-2.118761784163	0.0341106039254952	0.22538591863639	PPARD	5467	peroxisome proliferator activated receptor delta	ENSG00000112033
2576	49.6700087668478	0.925140250097217	0.436732041365273	2.11832465327051	0.0341475821297816	0.22553927229267	MAGT1	84061	magnesium transporter 1	ENSG00000102158
2579	4.31524295924406	3.46931763509562	1.63880762845649	2.11697674263525	0.0342618216920417	0.225929403911289	GCNT4	51301	glucosaminyl (N-acetyl) transferase 4	ENSG00000176928
2580	4.31524295924406	3.46931763509562	1.63880762845649	2.11697674263525	0.0342618216920417	0.225929403911289	UGT1A1	54658	UDP glucuronosyltransferase family 1 member A1	ENSG00000241635
2581	92.3019719698427	-0.711914470545637	0.336372181984341	-2.11644870971755	0.0343066630521894	0.226134060682037	GTF3C4	9329	general transcription factor IIIC subunit 4	ENSG00000125484
2582	4.85442965257837	3.42011995917692	1.61613513432852	2.11623390057536	0.0343249193173438	0.226163386330688	B3GNT8	374907	UDP-GlcNAc:betaGal beta-1,3-N-acetylglucosaminyltransferase 8	ENSG00000177191
2584	12.2504314676082	1.97715143645459	0.934591642653971	2.11552441325074	0.0343852764451369	0.226378950229639	CMBL	134147	carboxymethylenebutenolidase homolog	ENSG00000164237
2585	194.521418884273	-0.607741666751114	0.287390496045742	-2.11468950822363	0.0344564191650452	0.226756185585954	REV3L	5980	REV3 like, DNA directed polymerase zeta catalytic subunit	ENSG00000009413
2586	15.8316581072843	1.7101627673453	0.80889267349013	2.11420232052104	0.0344979907713865	0.226938589893699	ITGA5	3678	integrin subunit alpha 5	ENSG00000161638
2587	511.781749978021	0.487137559531495	0.230441183692894	2.11393446138819	0.034520865375295	0.226963647587075	GINM1	116254	glycosylated integral membrane protein 1	ENSG00000055211
2588	963.442764294993	0.488731563586408	0.231206299814135	2.1138332475339	0.0345295121970079	0.226963647587075	JPT2	90861	Jupiter microtubule associated homolog 2	ENSG00000206053
2589	8.11267768623676	2.48154369983749	1.17428626841901	2.11323573014142	0.0345805965411456	0.227208251642184	MERTK	10461	MER proto-oncogene, tyrosine kinase	ENSG00000153208
2591	2.66829896852362	4.77121279912024	2.25889921045885	2.11218489830322	0.0346705933063189	NA	SFT2D2	375035	SFT2 domain containing 2	ENSG00000213064
2592	206.457559292825	-0.749266958943093	0.35478201747738	-2.11190793792378	0.0346943464071602	0.227743635296966	WDR46	9277	WD repeat domain 46	ENSG00000227057
2593	307.851972321223	-0.632411397914652	0.299488770033427	-2.1116364324581	0.0347176451649987	0.227743635296966	MDN1	23195	midasin AAA ATPase 1	ENSG00000112159
2594	912.809479100982	0.484235862072836	0.229321024212686	2.11160692193546	0.0347201783628903	0.227743635296966	DAD1	1603	defender against cell death 1	ENSG00000129562
2597	17.0960868064554	-1.65573919666497	0.784383902381121	-2.11087860375348	0.0347827476000286	0.227987757378339	IGFBP2	3485	insulin like growth factor binding protein 2	ENSG00000115457
2599	57.5990525704079	1.02788935023578	0.487040496132172	2.11048025451427	0.0348170101852828	0.228029838798454	GPX5	2880	glutathione peroxidase 5	ENSG00000224586
2600	45.695868909164	1.0122582471789	0.479672126749856	2.11031283814159	0.0348314185053042	0.228033027624654	PPP1R3B	79660	protein phosphatase 1 regulatory subunit 3B	ENSG00000173281
2601	86.1289944273785	0.935769072000349	0.443850524963469	2.10829777001473	0.0350052407303298	0.229079441934799	ALG2	85365	ALG2 alpha-1,3/1,6-mannosyltransferase	ENSG00000119523
2602	4.63531804673613	3.70907296827643	1.75975224910746	2.10772452210682	0.0350548248924551	0.229312312994575	AMPD3	272	adenosine monophosphate deaminase 3	ENSG00000133805
2605	18.44753185072	-1.49926503382451	0.712408620104551	-2.10450153397144	0.0353347209444957	0.23086666496643	NAGPA	51172	N-acetylglucosamine-1-phosphodiester alpha-N-acetylglucosaminidase	ENSG00000103174
2606	135.97618348035	-0.902920998142702	0.429129511310212	-2.10407574950023	0.0353718398570288	0.230992469793223	HECW1	23072	HECT, C2 and WW domain containing E3 ubiquitin protein ligase 1	ENSG00000002746
2607	33.2929029581154	-1.07130287529881	0.509197183820008	-2.10390573502759	0.0353866706213891	0.230992469793223	SMYD3	64754	SET and MYND domain containing 3	ENSG00000185420
2608	6.08904286452587	2.55999029796103	1.21684364908062	2.10379558614224	0.0353962820012815	0.230992469793223	LPAR1	1902	lysophosphatidic acid receptor 1	ENSG00000198121
2612	81.5771481343334	0.833376886426061	0.396628946540635	2.10114993798285	0.0356278063746152	0.232318259719824	MBOAT7	79143	membrane bound O-acyltransferase domain containing 7	ENSG00000125505
2613	11.7281178664193	1.83681111738078	0.874290628708023	2.10091593923992	0.0356483459738703	0.232359692420213	MLF1	4291	myeloid leukemia factor 1	ENSG00000178053
2616	548.606032551849	0.721671063756738	0.343837189588288	2.09887436731573	0.035827976975043	0.233289433361456	ABCC5	10057	ATP binding cassette subfamily C member 5	ENSG00000114770
2618	130.990610376789	-0.87850387412424	0.418604709962647	-2.09864784895189	0.0358479550531615	0.233289433361456	RXRG	6258	retinoid X receptor gamma	ENSG00000143171
2619	3.21670756953469	3.95874345121903	1.8868349060317	2.09808682177969	0.0358974764727314	NA	ITPR2	3709	inositol 1,4,5-trisphosphate receptor type 2	ENSG00000123104
2620	471.794250600493	-0.529195806183117	0.252310166681015	-2.09740183340356	0.0359580189335657	0.233718692559907	RIOK3	8780	RIO kinase 3	ENSG00000101782
2622	245.765033466933	-0.821820762184564	0.391884414115278	-2.09709989115008	0.0359847336303687	0.233718692559907	ELOVL4	6785	ELOVL fatty acid elongase 4	ENSG00000118402
2623	104.94395760627	0.77252654660009	0.368414243469998	2.09689652420564	0.0360027362965315	0.233718692559907	ANAPC5	51433	anaphase promoting complex subunit 5	ENSG00000089053
2624	609.377337742583	-0.545673780058803	0.26025357306634	-2.09670043576965	0.0360201019181276	0.233718692559907	PPP4R3C	139420	protein phosphatase 4 regulatory subunit 3C	ENSG00000224960
2625	72.7198828782792	0.979171540280475	0.467013941376953	2.09666447514065	0.0360232873717041	0.233718692559907	NOCT	25819	nocturnin	ENSG00000151014
2626	331.058225571494	0.618495788592399	0.295000679142392	2.09659106680856	0.0360297907520077	0.233718692559907	ST8SIA2	8128	ST8 alpha-N-acetyl-neuraminide alpha-2,8-sialyltransferase 2	ENSG00000140557
2628	153.725512548566	-0.702631919711827	0.335153273133569	-2.09644952335526	0.0360423331749893	0.233718692559907	TPGS1	91978	tubulin polyglutamylase complex subunit 1	ENSG00000141933
2629	123.199736977686	-0.829463851204578	0.395862294046684	-2.0953343212495	0.0361412835316431	0.234267599623393	XPC	7508	XPC complex subunit, DNA damage recognition and repair factor	ENSG00000154767
2630	19.5472960923673	1.44066809328012	0.687710185249092	2.09487677248565	0.0361819481553199	0.234438414076005	DHRS2	10202	dehydrogenase/reductase 2	ENSG00000100867
2631	10.8860584808485	2.30833808231947	1.10206750362501	2.09455235248903	0.0362108045919625	0.234488258834279	FHL1	2273	four and a half LIM domains 1	ENSG00000022267
2632	1531.25524167451	0.444437824974761	0.212196000347472	2.09446843600724	0.0362182719689088	0.234488258834279	TMEM33	55161	transmembrane protein 33	ENSG00000109133
2633	2634.42353641453	-0.464339622598347	0.221737790799678	-2.09409330238092	0.0362516695938198	0.2346117534361	SMC1A	8243	structural maintenance of chromosomes 1A	ENSG00000072501
2634	311.035318179832	-0.606687518713502	0.289903636690347	-2.09272131125944	0.036374039707815	0.235184614794193	SAMD1	90378	sterile alpha motif domain containing 1	ENSG00000141858
2637	2.33210713260961	4.57928973635536	2.18843223628319	2.09249784408805	0.0363940044085554	NA	IFNAR2	3455	interferon alpha and beta receptor subunit 2	ENSG00000159110
2638	141.719652905218	0.813793093601542	0.388927848381344	2.09240119211936	0.0364026422501012	0.235217073000654	PANK1	53354	pantothenate kinase 1	ENSG00000152782
2639	42.8696653982125	-0.97416955683984	0.465619159298401	-2.09220247360037	0.0364204073263044	0.235239066247975	GRIN2D	2906	glutamate ionotropic receptor NMDA type subunit 2D	ENSG00000105464
2640	2711.76765824071	0.472960206269394	0.226083149326494	2.09197460172662	0.0364407877525748	0.235277928020171	CD81	975	CD81 molecule	ENSG00000110651
2641	301.32197685647	-0.523975095308048	0.250562525761641	-2.09119497704338	0.0365105894198381	0.235635718950728	WASHC2A	387680	WASH complex subunit 2A	ENSG00000099290
2642	128.653530298484	-0.662868315240664	0.317054558869666	-2.09070740885689	0.036554300446013	0.23582490795813	MAPKAPK5	8550	MAPK activated protein kinase 5	ENSG00000089022
2643	24.7903558317882	1.27449203624249	0.609765501306755	2.09013470508121	0.0366057009104345	0.235993057290837	SYT2	127833	synaptotagmin 2	ENSG00000143858
2644	42.5077750597187	-1.04038712480784	0.497770025150613	-2.09009597251871	0.0366091794002452	0.235993057290837	TBX5	6910	T-box transcription factor 5	ENSG00000089225
2648	216.545472472158	0.609727288360535	0.291914632678678	2.08871779658845	0.0367331338879083	0.23634445820039	RIC8A	60626	RIC8 guanine nucleotide exchange factor A	ENSG00000177963
2649	199.610304696963	0.651357619271373	0.311850157488597	2.08868779966927	0.0367358358106346	0.23634445820039	NRARP	441478	NOTCH regulated ankyrin repeat protein	ENSG00000198435
2650	196.142045577271	-0.62159936106865	0.297736451712279	-2.08775028215	0.0368203665150237	0.236795289955276	DZIP1	22873	DAZ interacting zinc finger protein 1	ENSG00000134874
2651	25.4310225690254	-1.29573601395191	0.620695836819204	-2.08755389852781	0.0368380942973145	0.236816320482736	P4HTM	54681	prolyl 4-hydroxylase, transmembrane	ENSG00000178467
2652	188.911680961337	-0.732978527231731	0.351158515533666	-2.08731525737829	0.0368596465006415	0.236861910427818	TIAM2	26230	TIAM Rac1 associated GEF 2	ENSG00000146426
2654	944.111469111446	-0.5068837331232	0.243009622510979	-2.08585869104957	0.036991425129218	0.237522361276594	CUL3	8452	cullin 3	ENSG00000036257
2658	3.25281898725667	5.05074175451223	2.42388908091411	2.08373468665797	0.037184307226907	NA	BCL6B	255877	BCL6B transcription repressor	ENSG00000161940
2659	151.943155735841	0.650056480998886	0.311973313078482	2.08369259083181	0.037188138610457	0.238339880378527	TM2D2	83877	TM2 domain containing 2	ENSG00000169490
2660	12.4286379160502	1.79991154848228	0.863854336420436	2.0835822344084	0.0371981843795073	0.238339880378527	CREB3L1	90993	cAMP responsive element binding protein 3 like 1	ENSG00000157613
2661	116.684793836272	-0.667652884249375	0.3204483850419	-2.0834958620936	0.0372060484815564	0.238339880378527	GTF3C2	2976	general transcription factor IIIC subunit 2	ENSG00000115207
2663	5.07744461864754	3.75784370318751	1.80429597697048	2.08272021395134	0.0372767338200071	0.238514051573277	SLC35D1	23169	solute carrier family 35 member D1	ENSG00000116704
2664	294.958267495739	0.616000311922576	0.295767485234126	2.08271815759247	0.0372769213692056	0.238514051573277	FGFBP3	143282	fibroblast growth factor binding protein 3	ENSG00000174721
2665	75.3626735989803	-0.769201354329024	0.369614123784984	-2.08109296920832	0.0374253972674367	0.239292655591082	BRMS1L	84312	BRMS1 like transcriptional repressor	ENSG00000100916
2666	7.78029707425529	2.2647715151465	1.08827449114376	2.08106643459616	0.0374278256180924	0.239292655591082	EMILIN2	84034	elastin microfibril interfacer 2	ENSG00000132205
2667	98.7676704198371	0.812689251839703	0.390606919851577	2.08058078476569	0.0374722942074836	0.239483487755982	LAMTOR3	8649	late endosomal/lysosomal adaptor, MAPK and MTOR activator 3	ENSG00000109270
2668	195.225564529559	0.587427749134965	0.282406309432329	2.08008011689174	0.0375181849883718	0.239617212460322	SLC45A4	57210	solute carrier family 45 member 4	ENSG00000022567
2669	76.1503082101692	0.925276713406103	0.44483744496358	2.0800333332592	0.037522475577578	0.239617212460322	CYB5D2	124936	cytochrome b5 domain containing 2	ENSG00000167740
2671	81.6637354009202	-0.925934976602504	0.445359735013683	-2.07907204851839	0.0376107287585103	0.239993664614102	PCIF1	63935	phosphorylated CTD interacting factor 1	ENSG00000100982
2674	498.803164655596	-0.68652956488363	0.330293169593223	-2.07854605570298	0.0376590935790842	0.240021771527392	PER3	8863	period circadian regulator 3	ENSG00000049246
2676	642.744280550597	-0.459955561047829	0.221376594718071	-2.0777063701499	0.0377364119779787	0.240327538180129	C1orf52	148423	chromosome 1 open reading frame 52	ENSG00000162642
2679	16.6700883820468	1.97424393798061	0.950978589231547	2.07601302525216	0.0378927463341626	0.240809006746564	GAL	51083	galanin and GMAP prepropeptide	ENSG00000069482
2680	15.8167716330332	-1.60924951722476	0.775173688546294	-2.07598573197528	0.0378952706304887	0.240809006746564	CGN	57530	cingulin	ENSG00000143375
2681	24.1661014520642	1.71704125006163	0.827111734630925	2.07594836123056	0.0378987272020854	0.240809006746564	APCDD1L	164284	APC down-regulated 1 like	ENSG00000198768
2682	185.906909841857	0.636703605104825	0.306707319887037	2.07593221231018	0.0379002209641417	0.240809006746564	RINT1	60561	RAD50 interactor 1	ENSG00000135249
2684	191.104823243349	0.589614899312914	0.284120017342468	2.07523181516004	0.0379650553363865	0.241033955972872	APOO	79135	apolipoprotein O	ENSG00000184831
2685	509.076332306385	0.628587006476994	0.303061880791368	2.07412098425444	0.0380680761779844	0.241594377293833	JUND	3727	JunD proto-oncogene, AP-1 transcription factor subunit	ENSG00000130522
2686	56.71495601612	0.835528912255276	0.402924829371281	2.07365952989054	0.0381109422838264	0.241772747718465	CFAP410	755	cilia and flagella associated protein 410	ENSG00000160226
2687	333.980079308898	0.555763573214826	0.26806326780064	2.07325523476103	0.0381485323959925	0.241836574498569	BNIP3L	665	BCL2 interacting protein 3 like	ENSG00000104765
2689	1390.67889968022	0.483943533025501	0.233464985337961	2.07287414994994	0.0381839933431056	0.241836574498569	PELI1	57162	pellino E3 ubiquitin protein ligase 1	ENSG00000197329
2693	3197.84072889663	-0.5328009335582	0.25724580293113	-2.07117444672495	0.0383424966788178	0.24258404619507	SF1	7536	splicing factor 1	ENSG00000168066
2694	424.086648878958	-0.688037353320609	0.332237794359074	-2.07091837533991	0.0383664246541748	0.242631263920505	LIN54	132660	lin-54 DREAM MuvB core complex component	ENSG00000189308
2695	69.0523326307773	-0.877497645861262	0.423752724069265	-2.07077759273078	0.0383795851537258	0.242631263920505	GPATCH4	54865	G-patch domain containing 4 (gene/pseudogene)	ENSG00000160818
2696	125.134091714089	0.66887701521308	0.323146967102865	2.06988486139857	0.0384631279254919	0.243065600084705	NR2E1	7101	nuclear receptor subfamily 2 group E member 1	ENSG00000112333
2697	46.7220731845201	1.00159899880952	0.484283506552253	2.06820795104128	0.038620472921669	0.243965810434608	DACT2	168002	dishevelled binding antagonist of beta catenin 2	ENSG00000164488
2698	61.051453918894	-0.947102552881216	0.457975655243976	-2.06801942862371	0.0386381961915928	0.243983675257629	OSBPL6	114880	oxysterol binding protein like 6	ENSG00000079156
2701	208.10600231598	-0.740328613488018	0.358175593955969	-2.06694321439173	0.0387395050768019	0.244340813691958	GATAD1	57798	GATA zinc finger domain containing 1	ENSG00000157259
2702	382.440500714377	-0.50916497271948	0.246381061247869	-2.0665751261102	0.0387742066400656	0.244465552257227	SP9	100131390	Sp9 transcription factor	ENSG00000217236
2703	644.53669210935	0.492278590624026	0.238316177764067	2.06565326467841	0.038861231145466	0.244827396383947	APH1B	83464	aph-1 homolog B, gamma-secretase subunit	ENSG00000138613
2704	12.4908564451777	-1.93680287981755	0.937623703019178	-2.06565050945383	0.0388614914895155	0.244827396383947	CHRM4	1132	cholinergic receptor muscarinic 4	ENSG00000180720
2706	135.908468345663	-0.788913110975333	0.382268953176086	-2.06376454174643	0.0390400465272937	0.245662105997503	UTP14A	10813	UTP14A small subunit processome component	ENSG00000156697
2707	288.122199459381	0.62567685401861	0.303191055044542	2.06363889570123	0.0390519668537235	0.245662105997503	ZNF740	283337	zinc finger protein 740	ENSG00000139651
2708	3.75900674539737	4.20008608844184	2.0353322765806	2.06358742342458	0.0390568510383456	NA	EXTL2	2135	exostosin like glycosyltransferase 2	ENSG00000162694
2709	159.652434769293	-0.659138143316488	0.319421778522148	-2.06353538686713	0.0390617892947318	0.245662105997503	CENPF	1063	centromere protein F	ENSG00000117724
2711	27.6537628841353	1.51151971059729	0.73397249900215	2.05936831782148	0.0394589684015554	0.248019149047382	TIMM21	29090	translocase of inner mitochondrial membrane 21	ENSG00000075336
2712	249.901402049997	-0.564040742202362	0.273954795693766	-2.05888252758627	0.0395054932638139	0.248104003280227	TDRD3	81550	tudor domain containing 3	ENSG00000083544
2713	708.88078669963	-0.535653097267644	0.260174385917857	-2.05882333642468	0.0395111652717215	0.248104003280227	CDC5L	988	cell division cycle 5 like	ENSG00000096401
2714	198.375328186203	-0.660836070032207	0.320988519990398	-2.05875297363275	0.0395179087031814	0.248104003280227	PHLDB1	23187	pleckstrin homology like domain family B member 1	ENSG00000019144
2715	263.84723043618	0.554608948775117	0.269569911489316	2.05738446739483	0.0396492580518476	0.248804390431603	PFKP	5214	phosphofructokinase, platelet	ENSG00000067057
2716	538.208099212807	-0.600728752899164	0.29200225956439	-2.05727432998407	0.0396598451414479	0.248804390431603	SLC7A5	8140	solute carrier family 7 member 5	ENSG00000103257
2717	2158.5981993211	-0.478920542335303	0.232827761193796	-2.05697353219262	0.0396887719117791	0.248890537486578	STAG2	10735	STAG2 cohesin complex component	ENSG00000101972
2718	226.676877358812	-0.678673458722386	0.330000666865219	-2.05658208260402	0.0397264431893478	0.2490314349183	SP2	6668	Sp2 transcription factor	ENSG00000167182
2719	3.28159153843767	4.04201736751964	1.96567941621167	2.05629531152621	0.039754059950049	NA	CIB1	10519	calcium and integrin binding 1	ENSG00000185043
2722	31.9881403005617	-1.13245168931116	0.550811079467315	-2.05597115149961	0.03978529697323	0.249053695588963	SLC8A3	6547	solute carrier family 8 member A3	ENSG00000100678
2723	23.9450094486292	1.26765715856457	0.616590578384349	2.05591392895787	0.0397908132696164	0.249053695588963	ALDH3A1	218	aldehyde dehydrogenase 3 family member A1	ENSG00000108602
2724	29.0179181036305	-1.41812426564011	0.689954870999487	-2.05538699014587	0.0398416410831009	0.249276577899615	PVR	5817	PVR cell adhesion molecule	ENSG00000073008
2725	176.052623232074	-0.718594425083227	0.349679283223998	-2.05501000361783	0.0398780384956324	0.249409038013921	ROBO1	6091	roundabout guidance receptor 1	ENSG00000169855
2726	2.17982400538972	4.47457053690926	2.17744749349899	2.05496139414088	0.0398827337112998	NA	IL2RB	3560	interleukin 2 receptor subunit beta	ENSG00000100385
2727	215.182594168928	-0.617586623535692	0.300631558095202	-2.05429738464157	0.0399469177266899	0.249744470367626	NCAPH	23397	non-SMC condensin I complex subunit H	ENSG00000121152
2728	2.57362431241648	4.71213837457537	2.29381310651645	2.05428173777051	0.0399484312296595	NA	FLT4	2324	fms related receptor tyrosine kinase 4	ENSG00000037280
2732	11.5395590579362	1.91062863398183	0.930572769099495	2.05317488048863	0.0400556197148741	0.250042321238429	PDGFRL	5157	platelet derived growth factor receptor like	ENSG00000104213
2733	142.948418130073	-0.830913443541336	0.404730012085476	-2.05300674209911	0.0400719236271985	0.250048803433718	BDP1	55814	B double prime 1, subunit of RNA polymerase III transcription initiation factor IIIB	ENSG00000145734
2734	704.387264074065	-0.507009378229834	0.247054851133388	-2.05221381366883	0.040148887584156	0.250433655227904	IRS4	8471	insulin receptor substrate 4	ENSG00000133124
2735	148.970703312427	0.622355280255042	0.303375930524966	2.05143262083485	0.0402248350222823	0.250780003816751	TMUB1	83590	transmembrane and ubiquitin like domain containing 1	ENSG00000164897
2736	165.457620532974	-0.590169491459014	0.287705391316289	-2.05129799187604	0.0402379359281882	0.250780003816751	CEP112	201134	centrosomal protein 112	ENSG00000154240
2737	9.08370290227484	-1.95269776347884	0.951991920968138	-2.05117051990633	0.040250343713934	0.250780003816751	H3-4	8290	H3.4 histone, cluster member	ENSG00000168148
2739	14.697137336755	-1.69776957937724	0.828022512903824	-2.05039060281497	0.0403263294693574	0.251062438885623	SLC4A4	8671	solute carrier family 4 member 4	ENSG00000080493
2740	34.3023518817401	1.11722529986472	0.545024775707257	2.04986149192014	0.0403779489080613	0.251288299055488	STK19	8859	serine/threonine kinase 19	ENSG00000204344
2741	15.7204529838428	1.4713930140627	0.717884338770807	2.04962406142204	0.0404011305546592	0.251337075003919	CEP44	80817	centrosomal protein 44	ENSG00000164118
2742	69.8913414466186	-0.829505437492768	0.404811753000093	-2.04911401742967	0.0404509671187701	0.251465830011034	RABEPK	10244	Rab9 effector protein with kelch motifs	ENSG00000136933
2744	2.34621717259368	4.58070416776828	2.23585369789771	2.04874950989653	0.0404866151955192	NA	LTBP1	4052	latent transforming growth factor beta binding protein 1	ENSG00000049323
2745	94.5952487231204	0.884515165923421	0.431910095421806	2.04791500661636	0.0405683281780188	0.252089990726839	ADGRB1	575	adhesion G protein-coupled receptor B1	ENSG00000181790
2746	114.718075647638	0.712073582330333	0.347735647418022	2.04774399063646	0.0405850909894147	0.252098517408651	CHPT1	56994	choline phosphotransferase 1	ENSG00000111666
2749	178.60018867312	0.641648356449312	0.313401554815342	2.04736813391808	0.0406219527145934	0.252136258228511	SEC23IP	11196	SEC23 interacting protein	ENSG00000107651
2750	2.56646659306927	4.70839942851617	2.29983754018545	2.04727479495639	0.0406311112261866	NA	ARHGAP31	57514	Rho GTPase activating protein 31	ENSG00000031081
2757	224.566436795139	-0.619812567522189	0.302935517852453	-2.04602145009643	0.0407542603157706	0.252479116479698	SEC24A	10802	SEC24 homolog A, COPII coat complex component	ENSG00000113615
2758	105.132679733786	0.672592986475418	0.328917484167441	2.04486845136217	0.0408678289911054	0.253086971219019	BMPR1A	657	bone morphogenetic protein receptor type 1A	ENSG00000107779
2760	123.115004287395	0.696715049820409	0.34098045240154	2.04326976785155	0.0410257406075724	0.253968870427829	GFER	2671	growth factor, augmenter of liver regeneration	ENSG00000127554
2761	818.778608520222	0.453412425252193	0.221925119939346	2.0430874403768	0.0410437829910848	0.25398457325046	RER1	11079	retention in endoplasmic reticulum sorting receptor 1	ENSG00000157916
2762	3.93933695058534	3.32715295035205	1.62885550821822	2.04263234741525	0.0410888464687635	0.254140281606241	ADAMTS9	56999	ADAM metallopeptidase with thrombospondin type 1 motif 9	ENSG00000163638
2763	41.6363909054529	-1.63723550039283	0.801646833054847	-2.04234013393878	0.0411178036507573	0.254140281606241	JHY	79864	junctional cadherin complex regulator	ENSG00000109944
2764	8.82536099199771	2.64294359673737	1.29408509895278	2.04232596362955	0.0411192083108999	0.254140281606241	FAT3	120114	FAT atypical cadherin 3	ENSG00000165323
2765	1280.82460771139	-0.429795714147216	0.210456492810844	-2.04220695882029	0.0411310065041602	0.254140281606241	WNK1	65125	WNK lysine deficient protein kinase 1	ENSG00000060237
2767	1805.31896583914	-0.568122632385385	0.278284250960491	-2.04151916762995	0.041199250647246	0.254370043574026	PTPRU	10076	protein tyrosine phosphatase receptor type U	ENSG00000060656
2769	87.0597444321501	-0.881001238465799	0.431705768768973	-2.04074465110348	0.0412762146632996	0.254653256566797	IRX6	79190	iroquois homeobox 6	ENSG00000159387
2770	3.94291581025895	3.32830288636493	1.63106879049507	2.04056561302648	0.0412940230671355	0.254667205511928	NAPSA	9476	napsin A aspartic peptidase	ENSG00000131400
2771	134.517383312339	0.691457840495376	0.338897214067653	2.04031727554226	0.0413187352574341	0.254723704748502	SERPINE2	5270	serpin family E member 2	ENSG00000135919
2772	36.337511470859	-1.06710266798243	0.523254799529953	-2.0393557191277	0.0414145384048053	0.255218261501396	HSD3B2	3284	hydroxy-delta-5-steroid dehydrogenase, 3 beta- and steroid delta-isomerase 2	ENSG00000203859
2773	27.0703714226328	-1.39542506229043	0.684561519669041	-2.03842170819807	0.041507777145581	0.255665097484744	SLC24A2	25769	solute carrier family 24 member 2	ENSG00000155886
2774	173.256527860196	-0.614951204421311	0.301695601528829	-2.03831677129223	0.0415182636941037	0.255665097484744	SBF2	81846	SET binding factor 2	ENSG00000133812
2775	90.4799712169716	0.73033396526913	0.358408992361667	2.03771105310929	0.0415788381434162	0.255932292895154	SDC2	6383	syndecan 2	ENSG00000169439
2776	48.7567229907296	-0.865116247926294	0.424582238369662	-2.03757050989279	0.041592903765989	0.255932292895154	OTUD7A	161725	OTU deubiquitinase 7A	ENSG00000169918
2777	458.512860947666	-0.532818399285725	0.261609778064836	-2.03669145406971	0.0416809714656516	0.256272384039724	DDX21	9188	DExD-box helicase 21	ENSG00000165732
2778	446.168035131855	-0.569354218646214	0.279573109308558	-2.03651281074329	0.0416988880315994	0.256272384039724	ENO2	2026	enolase 2	ENSG00000111674
2779	240.549541980724	-0.56121744875246	0.275586137844601	-2.03645021168997	0.0417051677826019	0.256272384039724	EHMT2	10919	euchromatic histone lysine methyltransferase 2	ENSG00000204371
2781	286.170042832533	0.824749323774281	0.405104362440112	2.03589346411002	0.0417610542782613	0.256435753279348	ZFTRAF1	50626	zinc finger TRAF-type containing 1	ENSG00000187954
2782	85.7037313415024	0.967688939106757	0.475331804337229	2.03581778092051	0.0417686562728511	0.256435753279348	BCL6	604	BCL6 transcription repressor	ENSG00000113916
2784	4.88622894838757	2.91724321933546	1.43392009329213	2.03445312816405	0.0419059298730913	0.257067431642971	PROX2	283571	prospero homeobox 2	ENSG00000119608
2786	11.1033751753574	2.53733695601078	1.247421442055	2.03406552947397	0.0419449888861964	0.257070517392836	SVOPL	136306	SVOP like	ENSG00000157703
2789	76.6486928734663	0.820541298183444	0.403511926933793	2.03349949137458	0.0420020849071534	0.257070517392836	FLAD1	80308	flavin adenine dinucleotide synthetase 1	ENSG00000160688
2790	654.57765808152	0.506442546291847	0.249066710801933	2.03336104074779	0.0420160603695122	0.257070517392836	EEF1E1	9521	eukaryotic translation elongation factor 1 epsilon 1	ENSG00000124802
2791	458.542928989413	0.482859768257767	0.237487216793096	2.03320319627327	0.0420319982831066	0.257070517392836	ARFIP2	23647	ADP ribosylation factor interacting protein 2	ENSG00000132254
2792	60.1681275922834	0.823697630074964	0.405159386124201	2.03302122148655	0.0420503790376356	0.257070517392836	BRAT1	221927	BRCA1 associated ATM activator 1	ENSG00000106009
2794	16.9441864564275	1.86435068776728	0.917114708361757	2.03284351539577	0.0420683351872712	0.257070517392836	S100Z	170591	S100 calcium binding protein Z	ENSG00000171643
2796	472.229631448648	-0.496760406229524	0.244416040105903	-2.0324378302434	0.0421093515873408	0.257177919090471	BCR	613	BCR activator of RhoGEF and GTPase	ENSG00000186716
2797	60.6120875554171	0.884468687058968	0.435266857866711	2.03201477685171	0.0421521600234645	0.257343414530134	WASHC3	51019	WASH complex subunit 3	ENSG00000120860
2798	6.39695111615326	2.35315122701949	1.15841801341615	2.03134896019106	0.0422196080582274	0.257659157970851	CACNG6	59285	calcium voltage-gated channel auxiliary subunit gamma 6	ENSG00000130433
2804	96.1356180756561	0.82602509941515	0.407087489826909	2.02910951590866	0.0424471368860441	0.258457357316727	AIFM2	84883	apoptosis inducing factor mitochondria associated 2	ENSG00000042286
2805	2.70763438439046	4.78672730844145	2.359540373469	2.02866938080996	0.0424919765990581	NA	IGSF10	285313	immunoglobulin superfamily member 10	ENSG00000152580
2807	394.706682074025	-0.530293350695576	0.261423565158427	-2.02848335563862	0.0425109403555674	0.258457357316727	SYMPK	8189	symplekin scaffold protein	ENSG00000125755
2808	17.2376643549593	1.57305444431843	0.775601637921044	2.02817318505788	0.0425425756459048	0.258457357316727	CAPN1	823	calpain 1	ENSG00000014216
2809	1097.70734439381	0.530070601888561	0.261356061005975	2.02815499991961	0.0425444310240672	0.258457357316727	EMC10	284361	ER membrane protein complex subunit 10	ENSG00000161671
2810	151.537807364777	-0.788670075600393	0.388878565418752	-2.02806260291343	0.0425538590861572	0.258457357316727	CCDC92B	101928991	coiled-coil domain containing 92B	ENSG00000277200
2811	1132.15998544883	-0.568426543436292	0.280296957059108	-2.0279440397793	0.0425659596918622	0.258457357316727	SHOX	6473	SHOX homeobox	ENSG00000185960
2812	118.262114486641	0.698226348946007	0.344337280560915	2.02773962728816	0.0425868289540894	0.258457357316727	GLCE	26035	glucuronic acid epimerase	ENSG00000138604
2813	43.7493831955913	-1.02135195257537	0.503714119629422	-2.02764209454119	0.0425967894984308	0.258457357316727	TMX4	56255	thioredoxin related transmembrane protein 4	ENSG00000125827
2814	8.86207256700313	2.18077867328557	1.07554160708244	2.02760977253241	0.0426000908223267	0.258457357316727	MYO1C	4641	myosin IC	ENSG00000197879
2816	61.3709326911736	0.869234573757072	0.428758624061087	2.02732848968474	0.0426288297870324	0.258457357316727	CPOX	1371	coproporphyrinogen oxidase	ENSG00000080819
2817	87.0837008718457	-0.879056759990564	0.433654952443146	-2.02708802248906	0.0426534115709584	0.258457357316727	DLGAP3	58512	DLG associated protein 3	ENSG00000116544
2818	21.412737362026	1.47534676793721	0.727946861312874	2.02672316668332	0.0426907318832048	0.258457357316727	GLRX	2745	glutaredoxin	ENSG00000173221
2820	119.652602730332	0.823227969734854	0.406231024798573	2.02650196435156	0.0427133716333967	0.258457357316727	POLR3K	51728	RNA polymerase III subunit K	ENSG00000161980
2821	816.637934485598	-0.56440088194856	0.278528873606286	-2.02636399824877	0.0427274974114505	0.258457357316727	PUM2	23369	pumilio RNA binding family member 2	ENSG00000055917
2822	226.182201761533	-0.557363091434871	0.275065326895382	-2.02629352716221	0.0427347141781473	0.258457357316727	DRGX	644168	dorsal root ganglia homeobox	ENSG00000165606
2823	223.343641189711	0.562964984136335	0.277840921302225	2.02621335078271	0.0427429260927527	0.258457357316727	YIPF5	81555	Yip1 domain family member 5	ENSG00000145817
2824	2.22669589748165	4.50324429711526	2.22250954275414	2.0261979579781	0.0427445028244168	NA	IRAG2	4033	inositol 1,4,5-triphosphate receptor associated 2	ENSG00000118308
2825	204.762319779746	0.589774650147571	0.291081882947694	2.0261468840833	0.0427497348306704	0.258457357316727	RPRD1B	58490	regulation of nuclear pre-mRNA domain containing 1B	ENSG00000101413
2828	33.345586457635	1.20224955778656	0.593488811622044	2.02573247253092	0.04279220714548	0.258457357316727	TBC1D19	55296	TBC1 domain family member 19	ENSG00000109680
2831	202.987933145507	-0.64301375327219	0.317573300376667	-2.02477271391998	0.0428907081295925	0.258693408610677	MAP7D1	55700	MAP7 domain containing 1	ENSG00000116871
2832	150.00702532396	0.648125905443041	0.320107426146114	2.02471374452651	0.0428967664622931	0.258693408610677	HOXB4	3214	homeobox B4	ENSG00000182742
2833	59.9080430057796	1.10818338242618	0.547363912927854	2.02458246927258	0.0429102558727233	0.258693408610677	CUTC	51076	cutC copper transporter	ENSG00000119929
2834	19.6100591541239	1.48219083422856	0.732271176372853	2.02410101892891	0.04295975881097	0.25889655972174	WFS1	7466	wolframin ER transmembrane glycoprotein	ENSG00000109501
2836	41.5018715479201	-1.03746249618958	0.513359214225034	-2.02092894690852	0.0432871208798228	0.260773460835417	SHARPIN	81858	SHANK associated RH domain interactor	ENSG00000179526
2837	545.692780619832	0.504270871388929	0.249552094466066	2.02070382325523	0.0433104338308491	0.260817980201952	PROZ	8858	protein Z, vitamin K dependent plasma glycoprotein	ENSG00000126231
2838	92.2130647159695	-0.758427615395783	0.375386489877912	-2.02039134557679	0.0433428104142535	0.260873633235026	LONRF1	91694	LON peptidase N-terminal domain and ring finger 1	ENSG00000154359
2839	187.918238643002	-0.65514260151632	0.324278697727728	-2.0203072422179	0.0433515280626216	0.260873633235026	FAM98B	283742	family with sequence similarity 98 member B	ENSG00000171262
2842	21.5219540361729	-1.29089135124635	0.639405152590456	-2.01889419566999	0.0434982176489233	0.261468185353895	MAP2K7	5609	mitogen-activated protein kinase kinase 7	ENSG00000076984
2845	25.2842669002152	1.23685398906332	0.613793674259446	2.01509732167834	0.0438944528268102	0.263559801064205	RHBDF1	64285	rhomboid 5 homolog 1	ENSG00000007384
2846	51.6135613334761	0.853955001144724	0.423836021292936	2.01482403156694	0.0439230901050133	0.263583694726319	ZBTB8OS	339487	zinc finger and BTB domain containing 8 opposite strand	ENSG00000176261
2847	1577.40764726367	-0.559684120267377	0.277793025754474	-2.01475223773994	0.0439306157877199	0.263583694726319	APBA2	321	amyloid beta precursor protein binding family A member 2	ENSG00000034053
2848	10.5364221357794	1.9726659509589	0.979479687763799	2.01399373116414	0.0440101916595062	0.263929192033854	CST3	1471	cystatin C	ENSG00000101439
2850	2091.0168972523	-0.419507842135399	0.208359812863851	-2.01338173791468	0.0440744853050399	0.264156629819449	EWSR1	2130	EWS RNA binding protein 1	ENSG00000182944
2851	3.02314261656142	4.95545381969502	2.46145292915659	2.01322306878035	0.044091167408319	NA	OLFM4	10562	olfactomedin 4	ENSG00000102837
2852	2973.30573349229	-0.395215932506102	0.196338606571153	-2.01293031160876	0.0441219612054376	0.264344449358108	NDRG4	65009	NDRG family member 4	ENSG00000103034
2854	108.694500369794	-0.721415565303673	0.358553280149685	-2.01201775368644	0.0442180655426378	0.26469041055893	UPF3B	65109	UPF3B regulator of nonsense mediated mRNA decay	ENSG00000125351
2855	60.3245672154137	0.933890557251132	0.464178364422875	2.01192177152044	0.0442281839865562	0.26469041055893	XKRX	402415	XK related X-linked	ENSG00000182489
2857	189.877619483683	-0.566407158483077	0.281637966387214	-2.01111791051759	0.0443130037916509	0.265004381930355	TASOR2	54906	transcription activation suppressor family member 2	ENSG00000108021
2858	125.711785160467	0.68381682493809	0.340105045902454	2.0106047621952	0.0443672206529733	0.265221287140527	ABHD10	55347	abhydrolase domain containing 10, depalmitoylase	ENSG00000144827
2860	53.2309432315827	-0.832966612585666	0.414392298459302	-2.0100919242047	0.0444214606417914	0.265362336000198	TTC19	54902	tetratricopeptide repeat domain 19	ENSG00000011295
2861	8853.72375882957	-0.606782057428062	0.301898698091493	-2.00988630048405	0.04444322401517	0.265395555730399	BTG1	694	BTG anti-proliferation factor 1	ENSG00000133639
[truncated: 10,998 more rows]
