# Supplementary material for: Neuro-Transcriptomic Responses to Polypharmacological Agents in Danio rerio: Implications for Translational Drug Repurposing in Neurodevelopmental Disorders
Source: Brain Sci. 2026 Mar 18;16(3):323. doi: 10.3390/brainsci16030323 (PMC13025160; doi:10.3390/brainsci16030323)
Supplement: Supplementary file 1 [file brainsci-16-00323-s001.zip › Supplementary_Table_S9.csv]

	p.geomean	stat.mean	p.val	q.val	set.size	exp1
hsa04974 Protein digestion and absorption	0.000266024087591977	3.57254258952039	0.000266024087591976	0.0633137328468904	65	0.000266024087591977
hsa00980 Metabolism of xenobiotics by cytochrome P450	0.000595989589739233	3.47764156026494	0.000595989589739232	0.0695521933604194	22	0.000595989589739233
hsa00010 Glycolysis / Gluconeogenesis	0.00105778415567808	3.18686236011102	0.00105778415567808	0.0695521933604194	48	0.00105778415567808
hsa04510 Focal adhesion	0.0013424303777796	3.03227140175437	0.0013424303777796	0.0695521933604194	168	0.0013424303777796
hsa04380 Osteoclast differentiation	0.00146118053278192	3.01598961515742	0.00146118053278192	0.0695521933604194	95	0.00146118053278192
hsa01200 Carbon metabolism	0.0023513719642679	2.86285998475572	0.00235137196426791	0.0932710879159603	100	0.0023513719642679
hsa04151 PI3K-Akt signaling pathway	0.00278730887468809	2.78321204155636	0.0027873088746881	0.0947685017393954	270	0.00278730887468809
hsa04668 TNF signaling pathway	0.00622297908510184	2.52653204535379	0.00622297908510185	0.180822433516277	86	0.00622297908510184
hsa04060 Cytokine-cytokine receptor interaction	0.00794562859176242	2.43145629455982	0.00794562859176244	0.180822433516277	113	0.00794562859176242
hsa04964 Proximal tubule bicarbonate reclamation	0.008706856711846	2.54034777274319	0.00870685671184602	0.180822433516277	17	0.008706856711846
hsa04512 ECM-receptor interaction	0.0106839781552514	2.33239316317288	0.0106839781552514	0.180822433516277	65	0.0106839781552514
hsa04145 Phagosome	0.0115730070538297	2.29182722442315	0.0115730070538297	0.180822433516277	91	0.0115730070538297
hsa01230 Biosynthesis of amino acids	0.011790218441026	2.29686761773688	0.011790218441026	0.180822433516277	64	0.011790218441026
hsa00982 Drug metabolism - cytochrome P450	0.0121510815164845	2.37346105039828	0.0121510815164845	0.180822433516277	17	0.0121510815164845
hsa04064 NF-kappa B signaling pathway	0.0124695602208213	2.27048129866864	0.0124695602208214	0.180822433516277	67	0.0124695602208213
hsa04260 Cardiac muscle contraction	0.0129914506412079	2.26374508553238	0.0129914506412079	0.180822433516277	71	0.0129914506412079
hsa04670 Leukocyte transendothelial migration	0.0131117519414836	2.2527739370627	0.0131117519414836	0.180822433516277	87	0.0131117519414836
hsa04210 Apoptosis	0.0136756462323235	2.22464433565713	0.0136756462323235	0.180822433516277	100	0.0136756462323235
hsa04370 VEGF signaling pathway	0.0153497519725308	2.19848869418156	0.0153497519725309	0.188211147699889	43	0.0153497519725309
hsa03320 PPAR signaling pathway	0.016009701252712	2.17071560621115	0.0160097012527121	0.188211147699889	59	0.016009701252712
hsa00910 Nitrogen metabolism	0.0170305802579968	2.28732434100341	0.0170305802579968	0.188211147699889	11	0.0170305802579968
hsa04662 B cell receptor signaling pathway	0.0174363313355798	2.13546350576503	0.0174363313355798	0.188211147699889	58	0.0174363313355798
hsa04610 Complement and coagulation cascades	0.0187022756469007	2.11661919239596	0.0187022756469007	0.188211147699889	48	0.0187022756469007
hsa04061 Viral protein interaction with cytokine and cytokine receptor	0.0189792753983081	2.13641351561176	0.0189792753983081	0.188211147699889	30	0.0189792753983081
hsa04066 HIF-1 signaling pathway	0.0260347377059679	1.9581274585863	0.0260347377059679	0.233265920599615	86	0.0260347377059679
hsa04810 Regulation of actin cytoskeleton	0.0261114602129692	1.94907427178709	0.0261114602129693	0.233265920599615	191	0.0261114602129692
hsa00030 Pentose phosphate pathway	0.0268596999492235	1.99272139039738	0.0268596999492235	0.233265920599615	23	0.0268596999492235
hsa04650 Natural killer cell mediated cytotoxicity	0.0274692667737753	1.93945913844646	0.0274692667737753	0.233265920599615	58	0.0274692667737753
hsa04217 Necroptosis	0.028681903902865	1.91353713755614	0.028681903902865	0.233265920599615	90	0.028681903902865
hsa00620 Pyruvate metabolism	0.0294032673024725	1.92840845716944	0.0294032673024725	0.233265920599615	34	0.0294032673024725
hsa04261 Adrenergic signaling in cardiomyocytes	0.03047524111535	1.88631189379417	0.03047524111535	0.233971205982364	123	0.03047524111535
hsa04514 Cell adhesion molecules	0.0320983162099373	1.86302102621734	0.0320983162099373	0.238731226811409	97	0.0320983162099373
hsa04960 Aldosterone-regulated sodium reabsorption	0.0331611823762757	1.88513440084012	0.0331611823762757	0.239162466834958	26	0.0331611823762757
hsa04022 cGMP-PKG signaling pathway	0.03662605955386	1.79942502158795	0.03662605955386	0.248347127980462	131	0.03662605955386
hsa04640 Hematopoietic cell lineage	0.0376248826967142	1.8056542902447	0.0376248826967142	0.248347127980462	42	0.0376248826967142
hsa00100 Steroid biosynthesis	0.0378712252623068	1.83135648519518	0.0378712252623068	0.248347127980462	20	0.0378712252623068
hsa00053 Ascorbate and aldarate metabolism	0.038608587123013	1.85037544491408	0.038608587123013	0.248347127980462	13	0.038608587123013
hsa00830 Retinol metabolism	0.0470748229235202	1.71225610734299	0.0470748229235202	0.287448686670324	24	0.0470748229235202
hsa00051 Fructose and mannose metabolism	0.047943394993225	1.69960827162982	0.0479433949932251	0.287448686670324	29	0.047943394993225
hsa04664 Fc epsilon RI signaling pathway	0.0525591120875433	1.63481181186581	0.0525591120875433	0.287448686670324	53	0.0525591120875433
hsa04666 Fc gamma R-mediated phagocytosis	0.0529536646671695	1.62700514503489	0.0529536646671695	0.287448686670324	75	0.0529536646671695
hsa04630 JAK-STAT signaling pathway	0.0536187717406401	1.61903776427146	0.0536187717406401	0.287448686670324	89	0.0536187717406401
hsa04922 Glucagon signaling pathway	0.0536917956335764	1.62030171359783	0.0536917956335764	0.287448686670324	85	0.0536917956335763
hsa04020 Calcium signaling pathway	0.054418977153968	1.60707110869991	0.054418977153968	0.287448686670324	210	0.054418977153968
hsa04620 Toll-like receptor signaling pathway	0.0554380277459019	1.60537705573575	0.055438027745902	0.287448686670324	65	0.0554380277459019
hsa00590 Arachidonic acid metabolism	0.055557309188382	1.61773283177771	0.055557309188382	0.287448686670324	34	0.055557309188382
hsa00350 Tyrosine metabolism	0.0583529780600565	1.60290129875323	0.0583529780600565	0.293473989192426	25	0.0583529780600565
hsa00120 Primary bile acid biosynthesis	0.0591880314337665	1.6223702494413	0.0591880314337666	0.293473989192426	13	0.0591880314337665
hsa04657 IL-17 signaling pathway	0.0639980276182197	1.53396799356161	0.0639980276182198	0.310057688411382	55	0.0639980276182197
hsa00480 Glutathione metabolism	0.0651381698343239	1.53011568022351	0.0651381698343239	0.310057688411382	38	0.0651381698343239
hsa01232 Nucleotide metabolism	0.0716986122837531	1.47131796953509	0.0716986122837532	0.334593523990848	73	0.0716986122837531
hsa00983 Drug metabolism - other enzymes	0.0762937235935942	1.44425595712336	0.0762937235935942	0.345199333574669	41	0.0762937235935942
hsa04142 Lysosome	0.0768721205019221	1.42897453277343	0.076872120501922	0.345199333574669	216	0.0768721205019221
hsa04672 Intestinal immune network for IgA production	0.0856959409401385	1.40260316117054	0.0856959409401385	0.371101033932306	16	0.0856959409401385
hsa00260 Glycine, serine and threonine metabolism	0.0857586422952808	1.38390969915876	0.0857586422952808	0.371101033932306	31	0.0857586422952808
hsa00565 Ether lipid metabolism	0.0890747213674551	1.36077369028916	0.0890747213674551	0.378567565811684	35	0.0890747213674551
hsa04625 C-type lectin receptor signaling pathway	0.0916902595574794	1.33653151535837	0.0916902595574793	0.382847048678598	78	0.0916902595574794
hsa04611 Platelet activation	0.0933903146304525	1.32480630993551	0.0933903146304526	0.383222325552547	100	0.0933903146304525
hsa04972 Pancreatic secretion	0.101287210001861	1.28186513965929	0.10128721000186	0.408582304753268	64	0.10128721000186
hsa00140 Steroid hormone biosynthesis	0.111801980560162	1.23152821040117	0.111801980560162	0.443481189555308	30	0.111801980560162
hsa01250 Biosynthesis of nucleotide sugars	0.120408835139747	1.18360149299526	0.120408835139747	0.469791848578031	34	0.120408835139747
hsa04062 Chemokine signaling pathway	0.125192894499343	1.15213431397448	0.125192894499343	0.480579175658768	126	0.125192894499343
hsa00240 Pyrimidine metabolism	0.130977589884656	1.12905429632585	0.130977589884656	0.494471739118397	49	0.130977589884656
hsa00541 O-Antigen nucleotide sugar biosynthesis	0.132967190351165	1.14032502910509	0.132967190351166	0.494471739118397	15	0.132967190351165
hsa04975 Fat digestion and absorption	0.142883847447851	1.07891852046432	0.142883847447851	0.509917705718247	28	0.142883847447851
hsa01040 Biosynthesis of unsaturated fatty acids	0.144106789233781	1.07813393220988	0.144106789233781	0.509917705718247	20	0.144106789233781
hsa00591 Linoleic acid metabolism	0.144574785876738	1.09597449136398	0.144574785876738	0.509917705718247	11	0.144574785876738
hsa00040 Pentose and glucuronate interconversions	0.145690773062356	1.07542495796432	0.145690773062356	0.509917705718247	15	0.145690773062356
hsa00250 Alanine, aspartate and glutamate metabolism	0.148895373337311	1.04973738674034	0.148895373337311	0.513581142815653	33	0.148895373337311
hsa04659 Th17 cell differentiation	0.154406578083653	1.02229898484082	0.154406578083653	0.520967874707232	58	0.154406578083653
hsa04658 Th1 and Th2 cell differentiation	0.15573598707585	1.01729755432772	0.15573598707585	0.520967874707232	51	0.15573598707585
hsa00520 Amino sugar and nucleotide sugar metabolism	0.157931600772003	1.01091705527557	0.157931600772003	0.520967874707232	33	0.157931600772003
hsa04976 Bile secretion	0.163283642538131	0.9867858019975	0.163283642538131	0.520967874707232	51	0.163283642538131
hsa00630 Glyoxylate and dicarboxylate metabolism	0.165691043160412	0.980337590809985	0.165691043160412	0.520967874707232	29	0.165691043160412
hsa04270 Vascular smooth muscle contraction	0.166316681601079	0.971474649030528	0.166316681601079	0.520967874707232	98	0.166316681601079
hsa04973 Carbohydrate digestion and absorption	0.168945794742102	0.965812934244433	0.168945794742102	0.520967874707232	35	0.168945794742102
hsa04977 Vitamin digestion and absorption	0.169767084169731	0.966257625821546	0.169767084169731	0.520967874707232	22	0.169767084169731
hsa04015 Rap1 signaling pathway	0.17073737070237	0.952558264666528	0.17073737070237	0.520967874707232	179	0.17073737070237
hsa00052 Galactose metabolism	0.17522298734276	0.944467369110026	0.17522298734276	0.527886974526289	23	0.17522298734276
hsa04014 Ras signaling pathway	0.180918447180801	0.913015969840537	0.180918447180801	0.538232380362884	184	0.180918447180801
hsa04919 Thyroid hormone signaling pathway	0.192010178333553	0.872481540052532	0.192010178333553	0.562560645253255	100	0.192010178333553
hsa04926 Relaxin signaling pathway	0.196256553077831	0.856891525659948	0.196256553077831	0.562560645253255	103	0.196256553077831
hsa04080 Neuroactive ligand-receptor interaction	0.196701663847537	0.854169431447416	0.196701663847536	0.562560645253255	277	0.196701663847537
hsa00360 Phenylalanine metabolism	0.198550815971737	0.867861952365359	0.198550815971737	0.562560645253255	12	0.198550815971737
hsa04911 Insulin secretion	0.205369050777298	0.825371865520042	0.205369050777297	0.566759966299067	67	0.205369050777298
hsa04660 T cell receptor signaling pathway	0.205450177254053	0.824298724444911	0.205450177254053	0.566759966299067	88	0.205450177254053
hsa04623 Cytosolic DNA-sensing pathway	0.211961071872952	0.803768893857672	0.211961071872952	0.566759966299067	41	0.211961071872952
hsa00062 Fatty acid elongation	0.212667842964716	0.805180712512024	0.212667842964716	0.566759966299067	24	0.212667842964716
hsa00770 Pantothenate and CoA biosynthesis	0.213279573558834	0.80740454198489	0.213279573558834	0.566759966299067	15	0.213279573558834
hsa04520 Adherens junction	0.216935306819858	0.78574658515832	0.216935306819858	0.566759966299067	77	0.216935306819858
hsa04010 MAPK signaling pathway	0.217959626799288	0.779731261876096	0.217959626799288	0.566759966299067	251	0.217959626799288
hsa00500 Starch and sucrose metabolism	0.219107942644965	0.782869926342836	0.219107942644965	0.566759966299067	25	0.219107942644965
hsa04130 SNARE interactions in vesicular transport	0.225873771454356	0.758403540455742	0.225873771454356	0.566759966299067	28	0.225873771454356
hsa00592 alpha-Linolenic acid metabolism	0.228737571478789	0.757121104326009	0.228737571478789	0.566759966299067	13	0.228737571478789
hsa04218 Cellular senescence	0.230096694660398	0.739671417208009	0.230096694660398	0.566759966299067	126	0.230096694660398
hsa00601 Glycosphingolipid biosynthesis - lacto and neolacto series	0.233002129371972	0.73856318642966	0.233002129371972	0.566759966299067	16	0.233002129371972
hsa01240 Biosynthesis of cofactors	0.234491660523596	0.725371504103488	0.234491660523596	0.566759966299067	118	0.234491660523596
hsa04917 Prolactin signaling pathway	0.236312451627476	0.720586566594291	0.236312451627476	0.566759966299067	59	0.236312451627476
hsa04152 AMPK signaling pathway	0.236911981011394	0.717619698294556	0.236911981011394	0.566759966299067	102	0.236911981011394
hsa00220 Arginine biosynthesis	0.238134439621457	0.719890250886317	0.238134439621457	0.566759966299067	19	0.238134439621457
